# Supplementary material for: Single-cell atlas of rainbow trout peripheral blood leukocytes and profiling of their early response to infectious pancreatic necrosis virus
Source: Front Immunol. 2024 Jul 5;15:1404209. doi: 10.3389/fimmu.2024.1404209 (PMC11258392; doi:10.3389/fimmu.2024.1404209)
Supplement: Supplementary Table S1 — Results from the marker identification analysis. Table shows all transcript with significant differential expression for each cell type showing an adjusted p < 0.001 and with an average fold change in logarithmic scale > 0.25. Potential gene markers for each cell type are included in the corresponding spreadsheet. For ‘B cells ALL’, all populations of cells representing B cells were grouped together prior to the analysis. [file Table_1.xlsx]

## Sheet: B cells ALL
gene	p_val	avg_logFC	pct.1	pct.2	diff.perc	p_val_adj	Group_name	Transcript type
Immunoglobulin light chain kappa F2 constant region	0	5.18071	0.864	0.044	0.82	0	B cells	PC
B-cell antigen receptor complex-associated protein alpha chain-like (LOC110537828)	0	6.10822	0.854	0.043	0.811	0	B cells	PC
Immunoglobulin light chain kappa G1 constant region	0	14.0063	0.855	0.056	0.799	0	B cells	PC
phospholipase A and acyltransferase 1-like (LOC110505920)	0	24.2876	0.841	0.044	0.797	0	B cells	PC
Immunoglobulin light chain sigma constant region	0	99.9403	0.768	0.039	0.729	0	B cells	PC
immunoglobulin mu heavy chain constant region	0	Inf	0.754	0.042	0.712	0	B cells	PC
Immunoglobulin light chain kappa G3 constant region	0	43.058	0.667	0.034	0.633	0	B cells	PC
uncharacterized LOC110533868 (LOC110533868)	0	1.1023	0.638	0.038	0.6	0	B cells	PC
zinc finger protein 35-like (LOC110490446), transcript variant X1	0	11.8857	0.655	0.055	0.6	0	B cells	PC
B-cell antigen receptor complex-associated protein alpha chain-like (LOC110510079)	0	3.21559	0.62	0.034	0.586	0	B cells	PC
C-C chemokine receptor type 9-like (ccr9)	0	4.20839	0.829	0.252	0.577	0	B cells	PC
CD79b molecule (cd79b)	0	2.96393	0.618	0.045	0.573	0	B cells	PC
ribosomal protein S9 (rps9)	0	0.952204	0.896	0.336	0.56	0	B cells	RP
60S ribosomal protein L32 (rl32)	0	5.18039	0.905	0.373	0.532	0	B cells	RP
spectrin beta chain, non-erythrocytic 1-like (LOC110530138), transcript variant X1	0	1.38618	0.554	0.03	0.524	0	B cells	PC
40S ribosomal protein S12 (LOC110529255)	0	0.631477	0.92	0.397	0.523	0	B cells	RP
60S ribosomal protein L10a (LOC110494983)	0	10.6008	0.95	0.443	0.507	0	B cells	RP
immunoglobulin delta heavy chain constant region	0	4.53508	0.529	0.026	0.503	0	B cells	PC
40S ribosomal protein S10 (rs10), transcript variant X1	0	0.971637	0.754	0.255	0.499	0	B cells	RP
B-cell linker protein-like (LOC110526728), transcript variant X1	0	1.75787	0.539	0.041	0.498	0	B cells	PC
Immunoglobulin light chain kappa F1 constant region	0	35.8003	0.528	0.031	0.497	0	B cells	PC
60S ribosomal protein L36a-like (LOC110488986)	0	1.82137	0.93	0.436	0.494	0	B cells	RP
60S ribosomal protein L14-like (LOC110487882)	0	3.02599	0.855	0.361	0.494	0	B cells	RP
glycerol-3-phosphate acyltransferase 3-like (LOC110520337), transcript variant X1	0	0.903479	0.884	0.398	0.486	0	B cells	PC
zinc finger protein 34-like (LOC110500012), transcript variant X1	0	260.94	0.529	0.047	0.482	0	B cells	PC
40S ribosomal protein S25 (rs25), transcript variant X1	0	2.91195	0.839	0.364	0.475	0	B cells	RP
myocyte enhancer factor 2C (mef2c), transcript variant X1	0	1.61282	0.558	0.084	0.474	0	B cells	PC
60S acidic ribosomal protein P2-like (LOC110526528)	0	8.5648	0.896	0.424	0.472	0	B cells	RP
60S ribosomal protein L28 (rl28)	0	3.80308	0.896	0.424	0.472	0	B cells	RP
gamma-adducin-like (LOC110485619)	0	1.93283	0.522	0.05	0.472	0	B cells	PC
60S ribosomal protein L13-like (LOC110526390)	0	2.81239	0.859	0.387	0.472	0	B cells	RP
40S ribosomal protein S16 (LOC110500001), transcript variant X1	0	3.94569	0.876	0.41	0.466	0	B cells	RP
60S ribosomal protein L17 (rl17)	0	2.42695	0.9	0.442	0.458	0	B cells	RP
60S ribosomal protein L27 (LOC110486640)	0	0.885728	0.83	0.378	0.452	0	B cells	RP
60S ribosomal protein L30 (LOC110487816)	0	1.1182	0.763	0.313	0.45	0	B cells	RP
40S ribosomal protein S3-like (LOC110507642)	0	0.91716	0.841	0.391	0.45	0	B cells	RP
60S ribosomal protein L28-like (LOC110523984)	0	3.71156	0.83	0.381	0.449	0	B cells	RP
60S acidic ribosomal protein P0-like (LOC110494133)	0	2.77049	0.932	0.485	0.447	0	B cells	RP
60S acidic ribosomal protein P2-like (LOC110506657), transcript variant X1	0	7.21735	0.839	0.394	0.445	0	B cells	RP
spectrin alpha chain, non-erythrocytic 1 (LOC110523261), transcript variant X1	0	3.2562	0.71	0.267	0.443	0	B cells	PC
40S ribosomal protein S4, X isoform (rs4x)	0	0.544298	0.739	0.298	0.441	0	B cells	RP
60S ribosomal protein L36-like (LOC110524836)	0	4.9369	0.907	0.466	0.441	0	B cells	RP
ubiquitin-40S ribosomal protein S27a (LOC110530107)	0	3.22957	0.966	0.527	0.439	0	B cells	RP
40S ribosomal protein S18 (LOC110496245), transcript variant X1	0	5.88195	0.904	0.467	0.437	0	B cells	RP
60S ribosomal protein L13 (LOC110506511)	0	0.866308	0.945	0.514	0.431	0	B cells	RP
40S ribosomal protein S23 (LOC110494734)	0	1.69325	0.752	0.322	0.43	0	B cells	RP
40S ribosomal protein S28 (LOC110530120)	0	1.19303	0.743	0.313	0.43	0	B cells	RP
40S ribosomal protein S17 (LOC110497399)	0	2.41062	0.83	0.4	0.43	0	B cells	RP
ubiquitin-60S ribosomal protein L40-like (LOC110524136)	0	2.89842	0.795	0.369	0.426	0	B cells	RP
elongation factor 1-alpha, oocyte form (LOC110496143)	0	4.94015	0.884	0.46	0.424	0	B cells	PC
60S ribosomal protein L37a (rl37a)	0	5.05888	0.968	0.549	0.419	0	B cells	RP
60S ribosomal protein L7a (LOC110509510)	0	1.79431	0.946	0.527	0.419	0	B cells	RP
ribosomal protein S20 (rps20)	0	25.5559	0.98	0.564	0.416	0	B cells	RP
40S ribosomal protein S11 (LOC110538230)	0	5.93303	0.933	0.518	0.415	0	B cells	RP
ubiquitin-40S ribosomal protein S27a-like (LOC110502567)	0	10.9297	0.898	0.484	0.414	0	B cells	RP
uncharacterized LOC110520552 (LOC110520552)	0	3.92731	0.733	0.321	0.412	0	B cells	lncRNA
prosaposin-like (LOC110509903), transcript variant X1	0	2.87071	0.449	0.041	0.408	0	B cells	PC
60S ribosomal protein L31 (rl31), transcript variant X1	0	1.46826	0.874	0.466	0.408	0	B cells	RP
40S ribosomal protein S9 (LOC110536796)	0	4.47456	0.901	0.494	0.407	0	B cells	RP
40S ribosomal protein S28 (LOC110508919)	0	0.290843	0.704	0.297	0.407	0	B cells	RP
40S ribosomal protein S15a (LOC110485732)	0	4.81758	0.925	0.519	0.406	0	B cells	RP
60S ribosomal protein L34 (LOC110500321)	0	0.685871	0.852	0.449	0.403	0	B cells	RP
60S ribosomal protein L17 (LOC110537136)	0	11.8836	0.973	0.572	0.401	0	B cells	RP
ubiquitin-like protein FUBI (LOC110529850)	0	0.748355	0.835	0.436	0.399	0	B cells	PC
40S ribosomal protein SA (LOC110485798), transcript variant X1	0	4.89386	0.875	0.482	0.393	0	B cells	RP
60S acidic ribosomal protein P1-like (LOC110488059)	0	5.09995	0.982	0.589	0.393	0	B cells	RP
60S ribosomal protein L32 (LOC110492489)	0	1.64621	0.768	0.375	0.393	0	B cells	RP
ribosomal protein L21 (rpl21)	0	1.23039	0.932	0.54	0.392	0	B cells	RP
40S ribosomal protein S19 (LOC110537987)	0	11.055	0.936	0.548	0.388	0	B cells	RP
60S acidic ribosomal protein P2-like (LOC110527753)	0	0.771258	0.785	0.397	0.388	0	B cells	RP
switch-associated protein 70-like (LOC110506700), transcript variant X1	0	1.08237	0.41	0.024	0.386	0	B cells	PC
transcription factor 12 (tcf12), transcript variant X1	0	1.39122	0.429	0.044	0.385	0	B cells	PC
ubiquitin-like protein FUBI (LOC110522472)	0	0.605568	0.59	0.209	0.381	0	B cells	PC
40S ribosomal protein S12 (LOC110516962)	0	19.1861	0.973	0.593	0.38	0	B cells	RP
mitogen-activated protein kinase kinase kinase kinase 5-like (LOC110503709)	0	1.108	0.435	0.06	0.375	0	B cells	PC
integrin beta-7-like (LOC110532738), transcript variant X1	0	1.02386	0.392	0.019	0.373	0	B cells	PC
40S ribosomal protein S17 (LOC110522473), transcript variant X1	0	1.08588	0.894	0.526	0.368	0	B cells	RP
60S ribosomal protein L23 (LOC110538399)	0	2.53287	0.967	0.601	0.366	0	B cells	RP
prosaposin-like (LOC110525711)	0	6.8833	0.551	0.186	0.365	0	B cells	PC
40S ribosomal protein S15 (rs15)	0	0.655566	0.636	0.273	0.363	0	B cells	RP
40S ribosomal protein S29-like (LOC110522478)	0	1.75265	0.624	0.261	0.363	0	B cells	RP
switch-associated protein 70-like (LOC110526568)	0	0.895382	0.379	0.019	0.36	0	B cells	PC
60S ribosomal protein L26 (LOC110504601)	0	2.99987	0.96	0.602	0.358	0	B cells	RP
protein phosphatase 1 regulatory subunit 26-like (LOC110523372), transcript variant X1	0	1.14981	0.411	0.055	0.356	0	B cells	PC
B-cell lymphoma/leukemia 11A-like (LOC110502455)	0	0.952991	0.374	0.021	0.353	0	B cells	PC
uncharacterized LOC110499933 (LOC110499933)	0	39.2893	0.369	0.017	0.352	0	B cells	lncRNA
60S ribosomal protein L35 (LOC110535878)	0	0.938163	0.596	0.245	0.351	0	B cells	RP
signaling lymphocytic activation molecule-like (LOC110500422), transcript variant X1	0	0.666876	0.42	0.069	0.351	0	B cells	PC
40S ribosomal protein S15a (LOC110493491)	0	2.24404	0.957	0.612	0.345	0	B cells	RP
60S ribosomal protein L10a (LOC110528390)	0	0.292511	0.67	0.326	0.344	0	B cells	RP
partner of NOB1 homolog (pno1)	0	0.799849	0.463	0.119	0.344	0	B cells	PC
40S ribosomal protein S14 (rs14)	0	13.8499	0.976	0.633	0.343	0	B cells	RP
leukocyte antigen CD37-like (LOC110498810), transcript variant X1	0	1.0486	0.359	0.017	0.342	0	B cells	PC
60S ribosomal protein L29 (rl29)	0	0.857532	0.727	0.39	0.337	0	B cells	RP
60S ribosomal protein L15 (rl15)	0	0.583527	0.533	0.199	0.334	0	B cells	RP
60S ribosomal protein L11-like (LOC110489326)	0	4.61332	0.938	0.604	0.334	0	B cells	RP
60S ribosomal protein L22 (LOC110532121)	0	0.429918	0.652	0.321	0.331	0	B cells	RP
40S ribosomal protein S15-like (LOC110530123)	0	1.51793	0.649	0.324	0.325	0	B cells	RP
DNA-binding protein inhibitor ID-3-A-like (LOC110505274)	0	0.745944	0.37	0.056	0.314	0	B cells	PC
40S ribosomal protein S18 (LOC110488339)	0	2.86888	0.805	0.492	0.313	0	B cells	RP
60S ribosomal protein L18 (LOC110508611)	0	0.694879	0.918	0.605	0.313	0	B cells	RP
uncharacterized LOC110492423 (LOC110492423)	0	0.823128	0.35	0.037	0.313	0	B cells	PC
elongation factor 1-beta-like (LOC110538825)	0	4.53531	0.785	0.473	0.312	0	B cells	PC
spectrin beta chain, non-erythrocytic 1-like (LOC110534017)	0	1.15508	0.434	0.125	0.309	0	B cells	PC
60S ribosomal protein L26 (rl26)	0	3.77331	0.959	0.652	0.307	0	B cells	RP
ankyrin-3-like (LOC110529831), transcript variant X1	0	0.758484	0.355	0.054	0.301	0	B cells	PC
immunoglobulin tau-2 heavy chain constant region	0	233.94	0.316	0.015	0.301	0	B cells	PC
phospholipase D4-like (LOC110505482), transcript variant X1	0	0.671266	0.357	0.063	0.294	0	B cells	PC
60S ribosomal protein L23 (rl23)	0	0.566257	0.971	0.677	0.294	0	B cells	RP
60S ribosomal protein L35 (LOC110523244)	3.28638e-292	0.393061	0.474	0.185	0.289	9.47168e-288	B cells	RP
elongation factor EF1 alpha (LOC100136004)	0	6.59092	0.959	0.673	0.286	0	B cells	PC
Krueppel-like factor 2 (LOC110508303)	0	0.94885	0.33	0.046	0.284	0	B cells	PC
immunoglobulin tau-1 heavy chain constant region	0	146.94	0.297	0.014	0.283	0	B cells	PC
A-kinase anchor protein 13-like (LOC110493808)	0	1.20645	0.449	0.167	0.282	0	B cells	PC
dual adaptor of phosphotyrosine and 3-phosphoinositides 1 (dapp1), transcript variant X1	0	0.734911	0.358	0.079	0.279	0	B cells	PC
urokinase plasminogen activator surface receptor-like (LOC110510776)	6.41441e-266	11.8069	0.427	0.15	0.277	1.8487e-261	B cells	PC
60S ribosomal protein L3 (LOC110486633)	5.93874e-297	0.749105	0.413	0.138	0.275	1.7116e-292	B cells	RP
POU class 2 associating factor 1 (pou2af1), transcript variant X1	0	0.706238	0.286	0.012	0.274	0	B cells	PC
rho GTPase-activating protein 15-like (LOC110501886), transcript variant X1	0	0.611952	0.383	0.11	0.273	0	B cells	PC
ribonuclease T2-like (LOC110503620), transcript variant X1	0	1.11029	0.362	0.091	0.271	0	B cells	PC
RAS guanyl-releasing protein 2-like (LOC110531842)	0	0.636973	0.304	0.034	0.27	0	B cells	PC
60S ribosomal protein L35a (LOC110507332)	2.30947e-258	0.680171	0.454	0.187	0.267	6.65611e-254	B cells	RP
Immunoglobulin light chain sigma 2 constant region	0	81.0319	0.278	0.015	0.263	0	B cells	PC
TBC1 domain family member 8-like (LOC110501746), transcript variant X1	0	0.768341	0.34	0.077	0.263	0	B cells	PC
Krueppel-like factor 2 (LOC110524203)	1.26005e-269	0.779983	0.407	0.145	0.262	3.63158e-265	B cells	PC
mitogen-activated protein kinase kinase kinase kinase 5-like (LOC110507591), transcript variant X1	0	0.560111	0.298	0.037	0.261	0	B cells	PC
rho GTPase-activating protein 25-like (LOC110536253)	1.06265e-286	0.651588	0.378	0.118	0.26	3.06265e-282	B cells	PC
uncharacterized LOC110490117 (LOC110490117)	0	0.694321	0.297	0.041	0.256	0	B cells	lncRNA
T-complex protein 1 subunit delta-like (LOC110493717)	5.64119e-261	0.591198	0.394	0.142	0.252	1.62585e-256	B cells	PC
60S ribosomal protein L35a (LOC110490080), transcript variant X1	2.3175e-227	1.19989	0.459	0.208	0.251	6.67926e-223	B cells	RP
40S ribosomal protein S14 (LOC110534186)	0	7.91486	0.984	0.737	0.247	0	B cells	RP
uncharacterized LOC110510080 (LOC110510080)	0	73.94	0.271	0.026	0.245	0	B cells	PC
60S ribosomal protein L31-like (LOC110528852)	6.66826e-260	0.556665	0.352	0.109	0.243	1.92186e-255	B cells	RP
60S ribosomal protein L28 (rl28), transcript variant X1	1.88573e-238	0.491925	0.374	0.135	0.239	5.43486e-234	B cells	RP
60S ribosomal protein L13a (LOC110498145)	0	0.940171	0.976	0.738	0.238	0	B cells	RP
rab GDP dissociation inhibitor beta-like (LOC110490378)	2.16306e-220	0.424714	0.4	0.163	0.237	6.23415e-216	B cells	PC
translationally-controlled tumor protein homolog (LOC110515392)	0	0.858325	0.952	0.718	0.234	0	B cells	PC
dexamethasone-induced Ras-related protein 1-like (LOC110499050)	0	1.68691	0.252	0.021	0.231	0	B cells	PC
bcl-2-like protein 2 (LOC110494754)	2.80114e-217	0.562812	0.362	0.134	0.228	8.07318e-213	B cells	PC
ribosomal protein S7 (rps7)	4.40424e-205	0.4888	0.391	0.164	0.227	1.26935e-200	B cells	RP
la-related protein 4B-like (LOC110508773), transcript variant X1	1.49645e-298	0.588426	0.27	0.046	0.224	4.31291e-294	B cells	PC
CD99 antigen-like (LOC110527512), transcript variant X1	1.06427e-295	0.510264	0.269	0.045	0.224	3.06734e-291	B cells	PC
proto-oncogene c-Rel-like (LOC110531439)	2.53551e-194	0.541796	0.367	0.149	0.218	7.30759e-190	B cells	PC
receptor-type tyrosine-protein phosphatase beta-like (LOC110521306), transcript variant X1	2.11657e-250	0.57325	0.293	0.076	0.217	6.10015e-246	B cells	PC
interleukin-12 receptor subunit beta-2-like (LOC110524481), transcript variant X1	3.50152e-232	0.364971	0.286	0.076	0.21	1.00917e-227	B cells	PC
sphingosine 1-phosphate receptor 4-like (LOC110524186)	5.11605e-263	0.505312	0.257	0.049	0.208	1.4745e-258	B cells	PC
60S ribosomal protein L17 (rl17), transcript variant X1	2.20576e-185	0.419213	0.35	0.142	0.208	6.35722e-181	B cells	RP
XPC complex subunit, DNA damage recognition and repair factor (xpc)	1.74694e-209	1.3866	0.318	0.111	0.207	5.03484e-205	B cells	PC
protein transport protein Sec61 subunit beta-like (LOC110508208)	1.16126e-134	0.711059	0.428	0.221	0.207	3.34685e-130	B cells	PC
protein kinase C eta type-like (LOC110497835)	2.51851e-244	0.487187	0.268	0.062	0.206	7.25861e-240	B cells	PC
serine/threonine-protein phosphatase 2A 56 kDa regulatory subunit gamma isoform (LOC110529847), transcript variant X1	4.93418e-218	0.578615	0.292	0.088	0.204	1.42208e-213	B cells	PC
tumor necrosis factor receptor superfamily member 5 (LOC101268951)	2.73624e-218	2.34107	0.265	0.069	0.196	7.88611e-214	B cells	PC
60S ribosomal protein L15 (rl15), transcript variant X1	1.07932e-161	0.379758	0.33	0.138	0.192	3.11069e-157	B cells	RP
N-acylethanolamine acid amidase (naaa)	2.81009e-178	0.62067	0.293	0.105	0.188	8.09896e-174	B cells	PC
phosducin-like protein 3 (LOC110501747)	9.58916e-170	0.682452	0.303	0.117	0.186	2.76369e-165	B cells	PC
heat shock protein HSP 90-alpha-like (LOC110529844)	1.27986e-151	5.20668	0.321	0.138	0.183	3.68867e-147	B cells	PC
heat shock 70 kDa protein-like (LOC110485160)	4.46927e-140	25.9375	0.672	0.496	0.176	1.28809e-135	B cells	PC
ras and Rab interactor 3-like (LOC110505823)	1.13112e-146	0.499709	0.304	0.129	0.175	3.26e-142	B cells	PC
protein tyrosine phosphatase type IVA 2-like (LOC110496554)	8.36271e-162	0.423923	0.267	0.095	0.172	2.41022e-157	B cells	PC
T-complex protein 1 subunit delta (LOC110485999)	3.25802e-141	0.31388	0.283	0.114	0.169	9.38993e-137	B cells	PC
growth factor receptor-bound protein 2-like (LOC110486545), transcript variant X1	1.57323e-107	0.332408	0.376	0.209	0.167	4.53419e-103	B cells	PC
60S ribosomal protein L36a (rl36a)	1.5601e-110	0.564213	0.366	0.199	0.167	4.49637e-106	B cells	RP
uncharacterized LOC110488454 (LOC110488454)	2.25404e-110	0.349082	0.346	0.183	0.163	6.49637e-106	B cells	lncRNA
nucleolar RNA helicase 2-like (LOC110499400), transcript variant X1	1.50773e-122	0.46424	0.29	0.129	0.161	4.34543e-118	B cells	PC
40S ribosomal protein S29 (LOC110529849)	1.62137e-109	0.317948	0.322	0.162	0.16	4.67294e-105	B cells	RP
prothymosin alpha-A-like (LOC110521845), transcript variant X1	1.28287e-102	0.259929	0.337	0.182	0.155	3.69735e-98	B cells	PC
induced myeloid leukemia cell differentiation protein Mcl-1-like (LOC110514588)	4.4476e-99	4.90686	0.435	0.282	0.153	1.28184e-94	B cells	PC
ATP synthase F(0) complex subunit C2, mitochondrial-like (LOC110501942), transcript variant X1	1.51878e-69	0.429204	0.455	0.305	0.15	4.37726e-65	B cells	PC
ubiquitin-conjugating enzyme E2 D2 (LOC110504684)	7.66301e-89	0.326965	0.394	0.245	0.149	2.20856e-84	B cells	PC
neurabin-2-like (LOC110486152), transcript variant X1	5.07e-92	0.338266	0.347	0.198	0.149	1.46123e-87	B cells	PC
NSA2, ribosome biogenesis homolog (nsa2)	2.85307e-99	0.30574	0.297	0.151	0.146	8.22283e-95	B cells	PC
40S ribosomal protein S3-like (LOC110537664)	9.40133e-79	0.303787	0.383	0.242	0.141	2.70956e-74	B cells	RP
phosphatidylinositol 3,4,5-trisphosphate 5-phosphatase 1-like (LOC110532153)	5.29176e-71	0.397737	0.279	0.156	0.123	1.52514e-66	B cells	PC
heat shock 70 kDa protein-like (LOC110512845)	3.3934e-48	16.8815	0.384	0.273	0.111	9.78012e-44	B cells	PC
phosphatidylinositol-4,5-bisphosphate 3-kinase catalytic subunit delta (pik3cd), transcript variant X1	2.98194e-60	0.252161	0.264	0.154	0.11	8.59426e-56	B cells	PC
heat shock protein 70b (hsp70b)	1.23896e-46	1.98978	0.787	0.7	0.087	3.57082e-42	B cells	PC
94 kD glucose-regulated protein (grp94)	1.80773e-25	26.0285	0.32	0.233	0.087	5.21005e-21	B cells	PC
MT-R12S	2.27333e-32	3.94032	0.646	0.568	0.078	6.55197e-28	B cells	PC
cytochrome c oxidase copper chaperone-like (LOC110520411)	5.64418e-23	0.276979	0.285	0.219	0.066	1.62671e-18	B cells	PC
G1/S-specific cyclin-D2-like (LOC110498391), transcript variant X1	3.04318e-12	3.74952	0.324	0.27	0.054	8.77074e-08	B cells	PC
uncharacterized LOC110490088 (LOC110490088)	4.95112e-19	140.797	0.92	0.884	0.036	1.42696e-14	B cells	lncRNA
MT-COX1	6.22047e-17	7.89169	0.996	0.997	-0.001	1.7928e-12	B cells	PC
interferon regulatory factor 1-like (LOC110533376), transcript variant X1	3.5664e-44	1.34207	0.19	0.282	-0.092	1.02787e-39	B cells	PC
peptidylprolyl isomerase B (ppib)	4.06759e-51	29.9403	0.167	0.262	-0.095	1.17232e-46	B cells	PC
inhibitor of nuclear factor kappa B alpha (LOC100136058)	5.3316e-127	0.402983	0.24	0.412	-0.172	1.53662e-122	B cells	PC

## Sheet: B cells IgM-IgD
gene	p_val	avg_logFC	pct.1	pct.2	diff.perc	p_val_adj	Group_name	Transcript type
B-cell antigen receptor complex-associated protein alpha chain-like (LOC110537828)	0	3.45589	0.839	0.268	0.571	0	B cells IgM IgD	PCG
immunoglobulin delta heavy chain constant region	0	4.52559	0.604	0.124	0.48	0	B cells IgM IgD	PCG
uncharacterized LOC110533868 (LOC110533868)	0	0.681277	0.639	0.2	0.439	0	B cells IgM IgD	PCG
B-cell antigen receptor complex-associated protein alpha chain-like (LOC110510079)	0	1.3482	0.624	0.19	0.434	0	B cells IgM IgD	PCG
C-C chemokine receptor type 9-like (ccr9)	0	1.6093	0.811	0.416	0.395	0	B cells IgM IgD	PCG
ribosomal protein S9 (rps9)	0	1.61842	0.885	0.492	0.393	0	B cells IgM IgD	RP
60S ribosomal protein L32 (rl32)	0	0.676171	0.898	0.52	0.378	0	B cells IgM IgD	RP
CD79b molecule (cd79b)	0	0.274591	0.586	0.215	0.371	0	B cells IgM IgD	PCG
B-cell linker protein-like (LOC110526728), transcript variant X1	0	0.264581	0.54	0.175	0.365	0	B cells IgM IgD	PCG
60S ribosomal protein L14-like (LOC110487882)	0	0.971787	0.847	0.498	0.349	0	B cells IgM IgD	RP
glycerol-3-phosphate acyltransferase 3-like (LOC110520337), transcript variant X1	0	0.793309	0.874	0.534	0.34	0	B cells IgM IgD	PCG
40S ribosomal protein S25 (rs25), transcript variant X1	0	3.31119	0.834	0.495	0.339	0	B cells IgM IgD	RP
elongation factor 2 (LOC110524284), transcript variant X1	0	0.348255	0.848	0.517	0.331	0	B cells IgM IgD	PCG
60S acidic ribosomal protein P2-like (LOC110526528)	0	8.80307	0.886	0.556	0.33	0	B cells IgM IgD	RP
spectrin beta chain, non-erythrocytic 1-like (LOC110530138), transcript variant X1	0	0.571163	0.518	0.19	0.328	0	B cells IgM IgD	PCG
N-acylethanolamine acid amidase (naaa)	0	0.903769	0.418	0.092	0.326	0	B cells IgM IgD	PCG
40S ribosomal protein S3-like (LOC110507642)	0	1.62351	0.836	0.514	0.322	0	B cells IgM IgD	RP
A-kinase anchor protein 13-like (LOC110493808)	0	1.39681	0.521	0.206	0.315	0	B cells IgM IgD	PCG
60S ribosomal protein L36-like (LOC110524836)	0	5.66927	0.899	0.589	0.31	0	B cells IgM IgD	RP
60S ribosomal protein L13 (LOC110506511)	0	1.5946	0.933	0.636	0.297	0	B cells IgM IgD	RP
60S ribosomal protein L37a (rl37a)	0	2.62543	0.961	0.665	0.296	0	B cells IgM IgD	RP
60S ribosomal protein L7a (LOC110509510)	0	2.48761	0.937	0.644	0.293	0	B cells IgM IgD	RP
40S ribosomal protein S9 (LOC110536796)	0	0.692787	0.896	0.607	0.289	0	B cells IgM IgD	RP
60S ribosomal protein L17 (LOC110537136)	0	2.67956	0.966	0.684	0.282	0	B cells IgM IgD	RP
integrin beta-7-like (LOC110532738), transcript variant X1	0	0.577511	0.395	0.117	0.278	0	B cells IgM IgD	PCG
40S ribosomal protein S15a (LOC110485732)	0	0.816731	0.912	0.635	0.277	0	B cells IgM IgD	RP
40S ribosomal protein S11 (LOC110538230)	0	6.67321	0.914	0.64	0.274	0	B cells IgM IgD	RP
keratin, type I cytoskeletal 18-like (LOC110491902)	0	3.28124	0.326	0.056	0.27	0	B cells IgM IgD	PCG
40S ribosomal protein S12 (LOC110516962)	0	13.9809	0.965	0.7	0.265	0	B cells IgM IgD	RP
40S ribosomal protein S14 (rs14)	0	3.6805	0.971	0.728	0.243	0	B cells IgM IgD	RP
B-cell lymphoma/leukemia 11A-like (LOC110502455)	2.00897e-307	0.596756	0.379	0.113	0.266	5.79004e-303	B cells IgM IgD	PCG
60S ribosomal protein L6-like (LOC110536189)	6.70401e-303	0.371759	0.758	0.421	0.337	1.93216e-298	B cells IgM IgD	RP
40S ribosomal protein S16 (LOC110500001), transcript variant X1	8.54441e-301	4.68221	0.864	0.541	0.323	2.46258e-296	B cells IgM IgD	RP
60S acidic ribosomal protein P0-like (LOC110494133)	1.84136e-300	3.51039	0.921	0.612	0.309	5.30698e-296	B cells IgM IgD	RP
60S ribosomal protein L27 (LOC110486640)	1.06542e-296	1.34137	0.82	0.505	0.315	3.07064e-292	B cells IgM IgD	RP
40S ribosomal protein S28 (LOC110530120)	5.87091e-281	0.964623	0.744	0.428	0.316	1.69205e-276	B cells IgM IgD	RP
40S ribosomal protein S19 (LOC110537987)	1.33193e-280	11.5087	0.919	0.661	0.258	3.83877e-276	B cells IgM IgD	RP
elongation factor EF1 alpha (LOC100136004)	1.62641e-275	7.33111	0.947	0.756	0.191	4.68748e-271	B cells IgM IgD	PCG
dexamethasone-induced Ras-related protein 1-like (LOC110499050)	1.00873e-271	1.37818	0.282	0.068	0.214	2.90726e-267	B cells IgM IgD	PCG
switch-associated protein 70-like (LOC110506700), transcript variant X1	9.08111e-270	0.578797	0.395	0.136	0.259	2.61727e-265	B cells IgM IgD	PCG
60S ribosomal protein L34 (LOC110500321)	2.99695e-266	1.0357	0.84	0.563	0.277	8.63751e-262	B cells IgM IgD	RP
partner of NOB1 homolog (pno1)	8.82889e-259	0.470116	0.478	0.205	0.273	2.54458e-254	B cells IgM IgD	PCG
40S ribosomal protein SA (LOC110485798), transcript variant X1	3.68519e-249	5.31293	0.865	0.593	0.272	1.06211e-244	B cells IgM IgD	RP
transcription factor 12 (tcf12), transcript variant X1	2.5601e-248	0.358573	0.413	0.156	0.257	7.37846e-244	B cells IgM IgD	PCG
60S ribosomal protein L32 (LOC110492489)	3.53215e-247	0.854301	0.761	0.485	0.276	1.018e-242	B cells IgM IgD	RP
leukocyte antigen CD37-like (LOC110498810), transcript variant X1	8.23299e-242	0.620984	0.347	0.116	0.231	2.37283e-237	B cells IgM IgD	PCG
ubiquitin-like protein FUBI (LOC110529850)	1.11865e-237	1.48311	0.822	0.55	0.272	3.22406e-233	B cells IgM IgD	PCG
switch-associated protein 70-like (LOC110526568)	1.38335e-232	0.479917	0.359	0.126	0.233	3.98696e-228	B cells IgM IgD	PCG
40S ribosomal protein S4, X isoform (rs4x)	1.8757e-232	0.596907	0.726	0.424	0.302	5.40595e-228	B cells IgM IgD	RP
60S ribosomal protein L18 (LOC110508611)	1.09039e-223	1.41129	0.9	0.698	0.202	3.14262e-219	B cells IgM IgD	RP
ubiquitin-60S ribosomal protein L40-like (LOC110524136)	5.7587e-221	3.1366	0.778	0.492	0.286	1.65971e-216	B cells IgM IgD	RP
spectrin beta chain, non-erythrocytic 1-like (LOC110534017)	4.46607e-220	0.830299	0.449	0.201	0.248	1.28717e-215	B cells IgM IgD	PCG
Krueppel-like factor 2 (LOC110508303)	1.68121e-219	0.587305	0.337	0.119	0.218	4.84542e-215	B cells IgM IgD	PCG
40S ribosomal protein S23 (LOC110494734)	2.06262e-210	1.07948	0.731	0.449	0.282	5.94469e-206	B cells IgM IgD	RP
mitogen-activated protein kinase kinase kinase kinase 5-like (LOC110503709)	4.34765e-206	0.401031	0.41	0.174	0.236	1.25304e-201	B cells IgM IgD	PCG
ankyrin-3-like (LOC110529831), transcript variant X1	6.18782e-199	0.455005	0.351	0.136	0.215	1.78339e-194	B cells IgM IgD	PCG
40S ribosomal protein S29-like (LOC110522478)	1.67043e-195	1.44696	0.617	0.363	0.254	4.81435e-191	B cells IgM IgD	RP
elongation factor 1-alpha, oocyte form (LOC110496143)	4.95519e-191	5.68028	0.865	0.584	0.281	1.42814e-186	B cells IgM IgD	PCG
uncharacterized LOC110492423 (LOC110492423)	2.35313e-188	0.372681	0.335	0.129	0.206	6.78196e-184	B cells IgM IgD	PCG
60S ribosomal protein L15 (rl15)	3.31042e-185	0.597573	0.534	0.289	0.245	9.54095e-181	B cells IgM IgD	RP
60S ribosomal protein L35 (LOC110535878)	1.70841e-183	0.868993	0.593	0.341	0.252	4.92381e-179	B cells IgM IgD	RP
calcineurin subunit B type 1 (LOC110493736)	1.70717e-182	0.4801	0.27	0.091	0.179	4.92024e-178	B cells IgM IgD	PCG
60S ribosomal protein L11-like (LOC110489326)	2.05949e-179	5.3533	0.92	0.703	0.217	5.93566e-175	B cells IgM IgD	RP
protein phosphatase 1 regulatory subunit 26-like (LOC110523372), transcript variant X1	4.006e-177	0.555938	0.381	0.166	0.215	1.15457e-172	B cells IgM IgD	PCG
ankyrin-3-like (LOC110502535), transcript variant X1	9.16191e-175	0.376373	0.253	0.082	0.171	2.64055e-170	B cells IgM IgD	PCG
dual adaptor of phosphotyrosine and 3-phosphoinositides 1 (dapp1), transcript variant X1	9.58096e-173	0.46849	0.357	0.154	0.203	2.76133e-168	B cells IgM IgD	PCG
mitogen-activated protein kinase kinase kinase kinase 5-like (LOC110507591), transcript variant X1	3.08459e-165	0.341062	0.292	0.111	0.181	8.89009e-161	B cells IgM IgD	PCG
POU class 2 associating factor 1 (pou2af1), transcript variant X1	2.9754e-157	0.418441	0.266	0.097	0.169	8.57539e-153	B cells IgM IgD	PCG
RAS guanyl-releasing protein 2-like (LOC110531842)	1.22254e-154	0.431671	0.29	0.114	0.176	3.52349e-150	B cells IgM IgD	PCG
60S ribosomal protein L10a (LOC110528390)	1.60685e-149	0.861601	0.654	0.427	0.227	4.63111e-145	B cells IgM IgD	RP
60S ribosomal protein L35 (LOC110523244)	2.69726e-135	0.297639	0.472	0.264	0.208	7.77377e-131	B cells IgM IgD	RP
CD99 antigen-like (LOC110527512), transcript variant X1	3.1705e-130	0.302665	0.265	0.108	0.157	9.13769e-126	B cells IgM IgD	PCG
uncharacterized LOC110490117 (LOC110490117)	9.48849e-126	0.354261	0.278	0.12	0.158	2.73468e-121	B cells IgM IgD	lncRNA
rho GTPase-activating protein 15-like (LOC110501886), transcript variant X1	1.36666e-123	0.368257	0.37	0.19	0.18	3.93884e-119	B cells IgM IgD	PCG
60S ribosomal protein L28 (rl28), transcript variant X1	1.05344e-120	0.390892	0.376	0.198	0.178	3.03611e-116	B cells IgM IgD	RP
histone acetyltransferase KAT6A-like (LOC110536243), transcript variant X1	1.4963e-119	0.423216	0.259	0.111	0.148	4.3125e-115	B cells IgM IgD	PCG
40S ribosomal protein S15-like (LOC110530123)	4.91995e-115	1.81909	0.63	0.421	0.209	1.41798e-110	B cells IgM IgD	RP
sphingosine 1-phosphate receptor 4-like (LOC110524186)	1.10723e-110	0.259482	0.251	0.108	0.143	3.19116e-106	B cells IgM IgD	PCG
60S ribosomal protein L31-like (LOC110528852)	1.00895e-107	0.376384	0.344	0.179	0.165	2.9079e-103	B cells IgM IgD	RP
elongation factor 1-beta-like (LOC110538825)	3.22917e-106	5.23786	0.762	0.57	0.192	9.30678e-102	B cells IgM IgD	PCG
ribosomal protein S7 (rps7)	4.59249e-106	0.591968	0.393	0.224	0.169	1.3236e-101	B cells IgM IgD	RP
60S ribosomal protein L35a (LOC110507332)	1.73721e-105	0.681419	0.443	0.264	0.179	5.00681e-101	B cells IgM IgD	RP
XPC complex subunit, DNA damage recognition and repair factor (xpc)	3.0627e-100	1.49086	0.318	0.167	0.151	8.82701e-96	B cells IgM IgD	PCG
la-related protein 4B-like (LOC110508773), transcript variant X1	2.24751e-99	0.303884	0.252	0.116	0.136	6.47754e-95	B cells IgM IgD	PCG
receptor-type tyrosine-protein phosphatase beta-like (LOC110521306), transcript variant X1	6.96685e-96	0.272867	0.282	0.139	0.143	2.00791e-91	B cells IgM IgD	PCG
T-complex protein 1 subunit delta-like (LOC110493717)	1.19147e-84	0.263706	0.373	0.221	0.152	3.43394e-80	B cells IgM IgD	PCG
60S ribosomal protein L17 (rl17), transcript variant X1	2.23767e-83	0.292391	0.346	0.2	0.146	6.44918e-79	B cells IgM IgD	RP
serine/threonine-protein phosphatase 2A 56 kDa regulatory subunit gamma isoform (LOC110529847), transcript variant X1	1.80323e-75	0.278001	0.277	0.151	0.126	5.19709e-71	B cells IgM IgD	PCG
uncharacterized LOC110522270 (LOC110522270), transcript variant X1	4.06094e-72	0.264434	0.252	0.134	0.118	1.1704e-67	B cells IgM IgD	PCG
uncharacterized LOC110488454 (LOC110488454)	1.33481e-65	0.277937	0.354	0.223	0.131	3.84704e-61	B cells IgM IgD	lncRNA
ras and Rab interactor 3-like (LOC110505823)	2.49273e-48	0.456717	0.29	0.184	0.106	7.18431e-44	B cells IgM IgD	PCG
MT-COX1	9.50953e-38	8.63189	0.995	0.997	-0.002	2.74074e-33	B cells IgM IgD	MT
MT-R12S	1.50566e-36	4.68052	0.666	0.579	0.087	4.33945e-32	B cells IgM IgD	MT
uncharacterized LOC110490088 (LOC110490088)	5.20186e-30	141.538	0.927	0.89	0.037	1.49923e-25	B cells IgM IgD	lncRNA
lysosomal acid phosphatase-like (LOC110506315), transcript variant X1	3.03859e-09	3.91004	0.365	0.32	0.045	8.75752e-05	B cells IgM IgD	PCG

## Sheet: B cells IgT
gene	p_val	avg_logFC	pct.1	pct.2	diff.perc	p_val_adj	Group_name	Transcript type
prosaposin-like (LOC110509903), transcript variant X1	0	3.60813	0.824	0.146	0.678	0	B cells IgT	PCG
CD79b molecule (cd79b)	0	1.87884	0.71	0.272	0.438	0	B cells IgT	PCG
spectrin beta chain, non-erythrocytic 1-like (LOC110530138), transcript variant X1	0	0.957146	0.656	0.235	0.421	0	B cells IgT	PCG
myocyte enhancer factor 2C (mef2c), transcript variant X1	0	1.63283	0.659	0.267	0.392	0	B cells IgT	PCG
immunoglobulin tau-3 heavy chain constant region	0	1.35657	0.408	0.017	0.391	0	B cells IgT	PCG
DNA-binding protein inhibitor ID-3-A-like (LOC110505274)	0	1.08819	0.519	0.162	0.357	0	B cells IgT	PCG
tenascin-R-like (LOC110530311), transcript variant X1	0	1.04575	0.4	0.074	0.326	0	B cells IgT	PCG
uncharacterized LOC110520552 (LOC110520552)	1.54604e-307	4.2339	0.837	0.478	0.359	4.45584e-303	B cells IgT	lncRNA
phospholipase D4-like (LOC110505482), transcript variant X1	5.29871e-301	0.969467	0.503	0.162	0.341	1.52714e-296	B cells IgT	PCG
gamma-adducin-like (LOC110485619)	1.64005e-277	1.61297	0.596	0.237	0.359	4.72679e-273	B cells IgT	PCG
B-cell receptor CD22-like (LOC110516594)	4.48399e-265	1.13091	0.355	0.09	0.265	1.29233e-260	B cells IgT	PCG
uncharacterized LOC110533868 (LOC110533868)	3.06302e-247	0.452694	0.664	0.289	0.375	8.82794e-243	B cells IgT	PCG
cordon-bleu protein-like 1 (LOC110501495)	2.57758e-244	0.59488	0.334	0.085	0.249	7.42884e-240	B cells IgT	PCG
60S ribosomal protein L23 (rl23)	3.19694e-238	2.32422	0.99	0.799	0.191	9.2139e-234	B cells IgT	RP
signaling lymphocytic activation molecule-like (LOC110500422), transcript variant X1	2.34162e-227	0.893835	0.517	0.201	0.316	6.74877e-223	B cells IgT	PCG
60S ribosomal protein L10a (LOC110494983)	6.99013e-225	8.65256	0.975	0.654	0.321	2.01463e-220	B cells IgT	RP
40S ribosomal protein S27-like (LOC110520892)	9.17081e-220	1.99716	0.982	0.735	0.247	2.64312e-215	B cells IgT	RP
60S ribosomal protein L39-like (LOC110488974)	1.89714e-217	0.738174	0.956	0.686	0.27	5.46774e-213	B cells IgT	RP
40S ribosomal protein S14 (LOC110534186)	2.9803e-217	7.56633	0.997	0.84	0.157	8.58953e-213	B cells IgT	RP
40S ribosomal protein S15a (LOC110493491)	3.32642e-214	3.92705	0.984	0.754	0.23	9.58709e-210	B cells IgT	RP
protein C-ets-2-like (LOC110537564), transcript variant X1	2.23329e-213	0.643641	0.335	0.096	0.239	6.43656e-209	B cells IgT	PCG
60S ribosomal protein L13a (LOC110498145)	1.25718e-211	2.69851	0.993	0.836	0.157	3.62331e-207	B cells IgT	RP
40S ribosomal protein S15a (LOC110485732)	1.2661e-211	1.52298	0.956	0.686	0.27	3.64904e-207	B cells IgT	RP
60S ribosomal protein L23 (LOC110538399)	3.54346e-211	2.43921	0.987	0.753	0.234	1.02126e-206	B cells IgT	RP
translationally-controlled tumor protein homolog (LOC110515392)	1.06212e-209	2.61672	0.978	0.813	0.165	3.06115e-205	B cells IgT	PCG
mitogen-activated protein kinase kinase kinase kinase 5-like (LOC110503709)	9.37565e-209	0.876271	0.511	0.206	0.305	2.70216e-204	B cells IgT	PCG
protein phosphatase 1 regulatory subunit 26-like (LOC110523372), transcript variant X1	1.12397e-208	0.723562	0.486	0.193	0.293	3.23939e-204	B cells IgT	PCG
NHS-like protein 2 (LOC110534162)	2.63013e-208	0.521176	0.254	0.057	0.197	7.5803e-204	B cells IgT	PCG
B-cell antigen receptor complex-associated protein alpha chain-like (LOC110510079)	3.41238e-207	0.795331	0.633	0.281	0.352	9.83482e-203	B cells IgT	PCG
ubiquitin-40S ribosomal protein S27a (LOC110530107)	2.1473e-205	4.96118	0.985	0.71	0.275	6.18872e-201	B cells IgT	RP
60S ribosomal protein L13a-like (LOC110505289)	1.72716e-203	0.293408	0.951	0.676	0.275	4.97786e-199	B cells IgT	RP
60S acidic ribosomal protein P1-like (LOC110488059)	1.84002e-197	6.85784	0.994	0.755	0.239	5.30311e-193	B cells IgT	RP
40S ribosomal protein S13 (LOC110492185)	1.70369e-196	0.522005	0.951	0.627	0.324	4.91022e-192	B cells IgT	RP
transcription factor 12 (tcf12), transcript variant X1	1.80558e-194	1.13654	0.485	0.198	0.287	5.20386e-190	B cells IgT	PCG
40S ribosomal protein S12 (LOC110529255)	3.24924e-194	2.37138	0.946	0.615	0.331	9.36464e-190	B cells IgT	RP
TBC1 domain family member 8-like (LOC110501746), transcript variant X1	7.91635e-190	0.818097	0.439	0.171	0.268	2.28157e-185	B cells IgT	PCG
40S ribosomal protein S25 (rs25)	1.68359e-186	0.890245	0.957	0.643	0.314	4.85226e-182	B cells IgT	RP
60S ribosomal protein L38-like (LOC110499237)	1.07737e-183	1.08043	0.883	0.578	0.305	3.10508e-179	B cells IgT	RP
spectrin alpha chain, non-erythrocytic 1 (LOC110523261), transcript variant X1	2.1667e-183	2.428	0.753	0.448	0.305	6.24464e-179	B cells IgT	PCG
switch-associated protein 70-like (LOC110526568)	4.80596e-183	0.532108	0.429	0.163	0.266	1.38513e-178	B cells IgT	PCG
60S ribosomal protein L26 (LOC110504601)	9.22636e-180	3.83707	0.979	0.751	0.228	2.65913e-175	B cells IgT	RP
ubiquitin-40S ribosomal protein S27a-like (LOC110502567)	2.52173e-179	11.3603	0.929	0.655	0.274	7.26787e-175	B cells IgT	RP
40S ribosomal protein S17 (LOC110522473), transcript variant X1	9.43448e-179	2.83489	0.932	0.676	0.256	2.71911e-174	B cells IgT	RP
60S ribosomal protein L31 (rl31), transcript variant X1	1.65677e-178	1.32136	0.913	0.633	0.28	4.77499e-174	B cells IgT	RP
ribosomal protein S20 (rps20)	6.61737e-177	17.6961	0.992	0.739	0.253	1.90719e-172	B cells IgT	RP
40S ribosomal protein S18 (LOC110496245), transcript variant X1	5.55843e-172	6.93443	0.929	0.649	0.28	1.602e-167	B cells IgT	RP
60S acidic ribosomal protein P2-like (LOC110506657), transcript variant X1	6.58491e-170	8.60504	0.888	0.575	0.313	1.89784e-165	B cells IgT	RP
switch-associated protein 70-like (LOC110506700), transcript variant X1	2.62316e-166	0.615796	0.444	0.183	0.261	7.56022e-162	B cells IgT	PCG
POU class 2 associating factor 1 (pou2af1), transcript variant X1	3.25322e-166	0.436976	0.346	0.118	0.228	9.3761e-162	B cells IgT	PCG
60S ribosomal protein L23a-like (LOC110510308)	6.11144e-166	1.49513	0.921	0.642	0.279	1.76138e-161	B cells IgT	RP
60S ribosomal protein L28 (rl28)	1.79656e-162	5.55055	0.918	0.621	0.297	5.17786e-158	B cells IgT	RP
F-actin-capping protein subunit alpha-1-like (LOC110527770)	9.75653e-161	0.561105	0.342	0.121	0.221	2.81193e-156	B cells IgT	PCG
glycerol-3-phosphate acyltransferase 3-like (LOC110520337), transcript variant X1	5.42666e-160	0.277253	0.909	0.6	0.309	1.56402e-155	B cells IgT	PCG
ribosomal protein L39 protein-like (LOC100136046)	6.22265e-160	0.329688	0.918	0.637	0.281	1.79343e-155	B cells IgT	RP
ribosomal protein L21 (rpl21)	2.96148e-156	2.859	0.951	0.703	0.248	8.53527e-152	B cells IgT	RP
interleukin-12 receptor subunit beta-2-like (LOC110524481), transcript variant X1	2.48825e-155	0.417576	0.384	0.148	0.236	7.17139e-151	B cells IgT	PCG
60S ribosomal protein L14-like (LOC110487882)	5.60397e-155	1.20771	0.872	0.568	0.304	1.61512e-150	B cells IgT	RP
actin-related protein 2/3 complex subunit 4-like (LOC110494520), transcript variant X1	2.85624e-154	0.627496	0.353	0.133	0.22	8.23198e-150	B cells IgT	PCG
leukocyte antigen CD37-like (LOC110498810), transcript variant X1	1.32469e-152	0.526524	0.396	0.156	0.24	3.8179e-148	B cells IgT	PCG
60S ribosomal protein L36a-like (LOC110488986)	2.29259e-151	3.399	0.941	0.645	0.296	6.60748e-147	B cells IgT	RP
40S ribosomal protein S13 (rs13)	2.39258e-151	0.616592	0.853	0.585	0.268	6.89565e-147	B cells IgT	RP
zinc finger protein Aiolos-like (LOC110485904)	3.50354e-151	0.588468	0.349	0.131	0.218	1.00976e-146	B cells IgT	PCG
integrin beta-7-like (LOC110532738), transcript variant X1	6.49184e-150	0.568665	0.417	0.173	0.244	1.87101e-145	B cells IgT	PCG
B- and T-lymphocyte attenuator-like (LOC110501615)	1.89723e-149	0.391614	0.287	0.092	0.195	5.46801e-145	B cells IgT	PCG
40S ribosomal protein S10 (rs10), transcript variant X1	7.98085e-145	1.02126	0.769	0.465	0.304	2.30016e-140	B cells IgT	RP
eukaryotic translation initiation factor 3 subunit F-like (LOC110530762)	2.18005e-144	0.517533	0.759	0.483	0.276	6.28313e-140	B cells IgT	PCG
60S ribosomal protein L23a (LOC100135923)	6.07114e-141	1.27606	0.878	0.639	0.239	1.74976e-136	B cells IgT	RP
40S ribosomal protein S17 (LOC110497399)	4.59823e-140	3.61272	0.863	0.577	0.286	1.32526e-135	B cells IgT	RP
60S ribosomal protein L17 (rl17)	3.51588e-137	4.0926	0.92	0.633	0.287	1.01331e-132	B cells IgT	RP
60S ribosomal protein L32 (rl32)	4.3771e-137	1.68017	0.921	0.597	0.324	1.26153e-132	B cells IgT	RP
ras-related C3 botulinum toxin substrate 2 (LOC110538589), transcript variant X1	7.64792e-133	0.630627	0.513	0.256	0.257	2.20421e-128	B cells IgT	PCG
capping protein, Arp2/3 and myosin-I linker protein 3-like (LOC110508471)	6.57611e-132	0.381521	0.278	0.095	0.183	1.8953e-127	B cells IgT	PCG
uncharacterized LOC110492423 (LOC110492423)	6.84806e-129	0.473386	0.385	0.164	0.221	1.97368e-124	B cells IgT	PCG
protein kinase C eta type-like (LOC110497835)	4.49604e-126	0.486608	0.339	0.137	0.202	1.2958e-121	B cells IgT	PCG
B-cell linker protein-like (LOC110526728), transcript variant X1	1.29117e-125	0.753781	0.519	0.257	0.262	3.72127e-121	B cells IgT	PCG
60S ribosomal protein L13-like (LOC110526390)	8.00899e-125	3.09397	0.872	0.586	0.286	2.30827e-120	B cells IgT	RP
cell adhesion molecule 3-like (LOC110495917), transcript variant X1	9.18843e-124	0.43055	0.278	0.098	0.18	2.6482e-119	B cells IgT	PCG
60S ribosomal protein L28-like (LOC110523984)	2.57563e-121	5.3234	0.848	0.569	0.279	7.42322e-117	B cells IgT	RP
spleen associated tyrosine kinase (syk)	1.7993e-120	0.593795	0.495	0.263	0.232	5.18576e-116	B cells IgT	PCG
uncharacterized LOC110507896 (LOC110507896), transcript variant X1	1.48577e-119	0.42244	0.28	0.102	0.178	4.28215e-115	B cells IgT	PCG
ectonucleotide pyrophosphatase/phosphodiesterase 4 (putative) (enpp4)	3.51487e-119	0.532778	0.316	0.127	0.189	1.01302e-114	B cells IgT	PCG
40S ribosomal protein S18 (LOC110488339)	8.26415e-119	3.86313	0.853	0.617	0.236	2.38181e-114	B cells IgT	RP
uncharacterized LOC110490117 (LOC110490117)	8.86695e-118	0.394844	0.34	0.142	0.198	2.55554e-113	B cells IgT	lncRNA
ankyrin-3-like (LOC110529831), transcript variant X1	6.40069e-113	0.437514	0.386	0.176	0.21	1.84474e-108	B cells IgT	PCG
phosducin-like protein 3 (LOC110501747)	2.25753e-112	0.685371	0.387	0.181	0.206	6.50644e-108	B cells IgT	PCG
la-related protein 4B-like (LOC110508773), transcript variant X1	1.09371e-109	0.403678	0.318	0.133	0.185	3.15218e-105	B cells IgT	PCG
rho GTPase-activating protein 25-like (LOC110536253)	3.42445e-107	0.770436	0.432	0.219	0.213	9.86959e-103	B cells IgT	PCG
B-cell lymphoma/leukemia 11A-like (LOC110502455)	6.68701e-107	0.455032	0.375	0.171	0.204	1.92726e-102	B cells IgT	PCG
40S ribosomal protein S5 (LOC100136630)	2.97285e-105	1.35336	0.894	0.646	0.248	8.56804e-101	B cells IgT	RP
40S ribosomal protein S9 (LOC110536796)	3.36734e-105	1.64254	0.907	0.667	0.24	9.705e-101	B cells IgT	RP
uncharacterized LOC110500658 (LOC110500658)	1.03448e-104	0.340301	0.298	0.122	0.176	2.98146e-100	B cells IgT	PCG
RAS guanyl-releasing protein 2-like (LOC110531842)	1.31211e-103	0.308765	0.332	0.144	0.188	3.78162e-99	B cells IgT	PCG
G1/S-specific cyclin-D2-like (LOC110498391), transcript variant X1	8.59981e-102	2.19969	0.474	0.266	0.208	2.47855e-97	B cells IgT	PCG
Krueppel-like factor 2 (LOC110524203)	2.09747e-101	1.44481	0.461	0.247	0.214	6.04511e-97	B cells IgT	PCG
60S ribosomal protein L30 (LOC110487816)	6.88972e-101	0.978047	0.769	0.504	0.265	1.98569e-96	B cells IgT	RP
protein c-ets-1-B (LOC110504033), transcript variant X1	5.52463e-99	0.267782	0.322	0.142	0.18	1.59225e-94	B cells IgT	PCG
mitogen-activated protein kinase kinase kinase kinase 5-like (LOC110507591), transcript variant X1	1.04398e-96	0.37099	0.323	0.144	0.179	3.00887e-92	B cells IgT	PCG
rho GTPase-activating protein 15-like (LOC110501886), transcript variant X1	4.82464e-96	0.405635	0.425	0.218	0.207	1.39051e-91	B cells IgT	PCG
B-cell lymphoma/leukemia 11A-like (LOC110507398)	5.20407e-91	0.29032	0.263	0.107	0.156	1.49986e-86	B cells IgT	PCG
60S ribosomal protein L35-like (LOC110525492)	2.94743e-87	0.339107	0.643	0.414	0.229	8.4948e-83	B cells IgT	RP
serine/threonine-protein phosphatase 2A 56 kDa regulatory subunit gamma isoform (LOC110529847), transcript variant X1	4.16335e-86	0.493906	0.342	0.166	0.176	1.19992e-81	B cells IgT	PCG
rab GDP dissociation inhibitor beta-like (LOC110490378)	1.28911e-85	0.44738	0.452	0.254	0.198	3.71534e-81	B cells IgT	PCG
T-cell acute lymphocytic leukemia protein 1 homolog (LOC110485522)	2.34075e-83	0.300811	0.267	0.115	0.152	6.74628e-79	B cells IgT	PCG
guanine nucleotide-binding protein G(i) subunit alpha-2-like (LOC110528154), transcript variant X1	1.07572e-78	0.484894	0.357	0.183	0.174	3.10033e-74	B cells IgT	PCG
60S acidic ribosomal protein P2-like (LOC110527753)	3.71038e-78	2.44725	0.794	0.561	0.233	1.06937e-73	B cells IgT	RP
ubiquitin-like protein FUBI (LOC110522472)	1.85082e-76	0.756222	0.589	0.372	0.217	5.33425e-72	B cells IgT	PCG
60S ribosomal protein L3 (LOC110486633)	9.47036e-76	0.690295	0.438	0.251	0.187	2.72945e-71	B cells IgT	RP
eukaryotic translation initiation factor 4E-binding protein 3-like (LOC110489099)	4.95866e-75	0.3384	0.278	0.129	0.149	1.42913e-70	B cells IgT	PCG
signal-induced proliferation-associated 1-like protein 1 (LOC110534011)	8.13437e-75	0.338099	0.274	0.127	0.147	2.34441e-70	B cells IgT	PCG
CD99 antigen-like (LOC110527512), transcript variant X1	2.67471e-72	0.346144	0.288	0.137	0.151	7.7088e-68	B cells IgT	PCG
receptor-type tyrosine-protein phosphatase beta-like (LOC110521306), transcript variant X1	1.44498e-71	0.476772	0.318	0.163	0.155	4.16457e-67	B cells IgT	PCG
T-complex protein 1 subunit delta-like (LOC110493717)	3.71373e-68	0.297379	0.422	0.245	0.177	1.07033e-63	B cells IgT	PCG
Krueppel-like factor 2 (LOC110508303)	1.36491e-64	0.359944	0.322	0.168	0.154	3.9338e-60	B cells IgT	PCG
sphingosine 1-phosphate receptor 4-like (LOC110524186)	1.69341e-63	0.379242	0.273	0.135	0.138	4.88058e-59	B cells IgT	PCG
Friend leukemia integration 1 transcription factor-like (LOC110516190), transcript variant X1	2.18238e-63	0.391436	0.365	0.208	0.157	6.28982e-59	B cells IgT	PCG
dual adaptor of phosphotyrosine and 3-phosphoinositides 1 (dapp1), transcript variant X1	6.58275e-63	0.314974	0.357	0.198	0.159	1.89722e-58	B cells IgT	PCG
60S ribosomal protein L22 (LOC110532121)	4.17732e-61	1.00758	0.666	0.459	0.207	1.20395e-56	B cells IgT	RP
tyrosine-protein kinase HCK-like (LOC110532244)	4.28981e-60	0.281876	0.284	0.145	0.139	1.23637e-55	B cells IgT	PCG
60S ribosomal protein L31-like (LOC110528852)	5.72487e-60	0.273734	0.367	0.21	0.157	1.64996e-55	B cells IgT	RP
protein tyrosine phosphatase type IVA 2-like (LOC110496554)	6.42695e-58	0.276991	0.303	0.162	0.141	1.85231e-53	B cells IgT	PCG
60S ribosomal protein L15 (rl15), transcript variant X1	3.60193e-57	0.337316	0.367	0.213	0.154	1.03811e-52	B cells IgT	RP
methionine aminopeptidase 2-like (LOC110490439)	3.46243e-52	0.267036	0.282	0.152	0.13	9.97906e-48	B cells IgT	PCG
cyclic AMP-dependent transcription factor ATF-4-like (LOC110494903), transcript variant X1	6.99376e-52	0.284666	0.266	0.14	0.126	2.01567e-47	B cells IgT	PCG
growth factor receptor-bound protein 2-like (LOC110486545), transcript variant X1	5.35191e-49	0.375472	0.426	0.272	0.154	1.54247e-44	B cells IgT	PCG
phosphatidylinositol-4,5-bisphosphate 3-kinase catalytic subunit delta (pik3cd), transcript variant X1	4.36146e-45	0.331764	0.32	0.19	0.13	1.25702e-40	B cells IgT	PCG
proto-oncogene c-Rel-like (LOC110531439)	4.21959e-40	0.536202	0.375	0.24	0.135	1.21613e-35	B cells IgT	PCG
heat shock 70 kDa protein-like (LOC110486254)	2.01144e-38	0.275754	0.321	0.201	0.12	5.79718e-34	B cells IgT	PCG
tyrosine-protein kinase Lyn-like (LOC110530332), transcript variant X1	2.39321e-38	0.279454	0.289	0.175	0.114	6.89747e-34	B cells IgT	PCG
40S ribosomal protein S3-like (LOC110537664)	5.03425e-38	0.344581	0.427	0.294	0.133	1.45092e-33	B cells IgT	RP
retroviral integration site protein Fli-1 homolog (LOC110488360), transcript variant X1	1.42773e-36	0.253557	0.271	0.163	0.108	4.11486e-32	B cells IgT	PCG
nck-associated protein 1-like (LOC110493288)	1.10227e-35	0.320255	0.421	0.294	0.127	3.17686e-31	B cells IgT	PCG
stress-associated endoplasmic reticulum protein 1 (LOC110508880)	3.86576e-34	0.250571	0.29	0.182	0.108	1.11415e-29	B cells IgT	PCG
uncharacterized LOC110526662 (LOC110526662), transcript variant X1	6.99112e-34	0.34567	0.289	0.182	0.107	2.01491e-29	B cells IgT	lncRNA
40S ribosomal protein S29 (LOC110529849)	4.26307e-32	0.271199	0.341	0.227	0.114	1.22866e-27	B cells IgT	RP
60S ribosomal protein L35a (LOC110490080), transcript variant X1	4.18778e-27	1.38761	0.435	0.32	0.115	1.20696e-22	B cells IgT	RP
histone H3.3 (LOC110491318)	5.20928e-19	2.42069	0.333	0.246	0.087	1.50137e-14	B cells IgT	PCG

## Sheet: B cells ccl4
gene	p_val	avg_logFC	pct.1	pct.2	diff.perc	p_val_adj	Group_name	Transcript type
CCL4 protein (ccl4)	0	533.791	0.674	0.006	0.668	0	B cells ccl4	PCG
C-C motif chemokine 4-like (LOC110494096)	0	220.791	0.547	0.009	0.538	0	B cells ccl4	PCG
nucleophosmin-like (LOC110509917)	0	2.61935	0.37	0.019	0.351	0	B cells ccl4	PCG
jun proto-oncogene (jun)	1.95641e-298	17.0959	0.525	0.047	0.478	5.63858e-294	B cells ccl4	PCG
nucleophosmin-like (LOC110533931)	4.02872e-203	3.96312	0.413	0.043	0.37	1.16112e-198	B cells ccl4	PCG
ribosomal L1 domain-containing protein 1-like (LOC110502888)	1.07302e-189	1.27535	0.255	0.016	0.239	3.09256e-185	B cells ccl4	PCG
serine/threonine-protein kinase pim-2-like (LOC110492581)	9.81388e-183	26.7377	0.649	0.128	0.521	2.82846e-178	B cells ccl4	PCG
NOP56 ribonucleoprotein (nop56)	6.79977e-169	6.32889	0.509	0.081	0.428	1.95976e-164	B cells ccl4	PCG
T-cell activation Rho GTPase-activating protein (LOC100136248)	1.28483e-166	8.03566	0.457	0.064	0.393	3.70302e-162	B cells ccl4	PCG
dyskerin pseudouridine synthase 1 (dkc1)	2.39719e-156	2.15683	0.404	0.053	0.351	6.90895e-152	B cells ccl4	PCG
nucleolar protein with MIF4G domain 1 (nom1)	1.42298e-149	0.79984	0.329	0.036	0.293	4.10117e-145	B cells ccl4	PCG
ribosomal protein L7 like 1 (rpl7l1)	1.15919e-147	1.90257	0.286	0.027	0.259	3.3409e-143	B cells ccl4	RP
FtsJ homolog 3 (ftsj3)	8.80219e-140	1.10159	0.273	0.027	0.246	2.53688e-135	B cells ccl4	PCG
NHP2-like protein 1 (LOC110499221)	1.11141e-126	11.6548	0.599	0.15	0.449	3.20319e-122	B cells ccl4	PCG
intracellular hyaluronan-binding protein 4-like (LOC110523552)	4.91666e-125	2.01069	0.351	0.049	0.302	1.41703e-120	B cells ccl4	PCG
CD83 antigen-like (LOC110486775)	4.13245e-118	1.44617	0.286	0.034	0.252	1.19101e-113	B cells ccl4	PCG
interferon regulatory factor 4-like (LOC110521762), transcript variant X1	2.38631e-116	1.72366	0.525	0.117	0.408	6.87758e-112	B cells ccl4	PCG
H/ACA ribonucleoprotein complex subunit 1-like (LOC110488920)	2.67298e-114	0.714837	0.255	0.028	0.227	7.70379e-110	B cells ccl4	PCG
rRNA 2'-O-methyltransferase fibrillarin-like (LOC110538837)	1.15175e-109	0.983432	0.27	0.033	0.237	3.31947e-105	B cells ccl4	PCG
interferon regulatory factor 8-like (LOC110506608), transcript variant X1	2.01446e-109	9.20869	0.37	0.061	0.309	5.80587e-105	B cells ccl4	PCG
pescadillo homolog (LOC110535752)	5.04153e-108	1.67887	0.264	0.032	0.232	1.45302e-103	B cells ccl4	PCG
myb-binding protein 1A-like protein (LOC110533536)	2.63966e-104	1.50488	0.298	0.042	0.256	7.60776e-100	B cells ccl4	PCG
ribosomal RNA processing 1B (rrp1b), transcript variant X1	3.00605e-102	1.23815	0.264	0.033	0.231	8.66374e-98	B cells ccl4	PCG
rRNA 2'-O-methyltransferase fibrillarin-like (LOC110512218)	6.29752e-98	2.23441	0.407	0.082	0.325	1.81501e-93	B cells ccl4	PCG
uncharacterized LOC110539089 (LOC110539089)	3.61437e-97	1.38941	0.311	0.048	0.263	1.0417e-92	B cells ccl4	PCG
glycyl-tRNA synthetase (gars)	1.47066e-95	1.95255	0.311	0.049	0.262	4.23859e-91	B cells ccl4	PCG
H/ACA ribonucleoprotein complex subunit 4-like (LOC110533950)	3.53616e-93	1.11215	0.27	0.038	0.232	1.01916e-88	B cells ccl4	PCG
interferon-induced protein 44-like (LOC110488243), transcript variant X1	3.55863e-90	5.96669	0.388	0.081	0.307	1.02563e-85	B cells ccl4	PCG
class E basic helix-loop-helix protein 40-like (LOC110527885)	9.30262e-87	0.913041	0.273	0.041	0.232	2.68111e-82	B cells ccl4	PCG
protein LLP homolog (LOC110490472)	1.3478e-82	0.776046	0.292	0.049	0.243	3.88451e-78	B cells ccl4	PCG
zinc finger protein 593 (znf593)	1.4474e-81	0.945828	0.283	0.047	0.236	4.17155e-77	B cells ccl4	PCG
NOP10 ribonucleoprotein (nop10)	2.82967e-81	0.663548	0.267	0.042	0.225	8.1554e-77	B cells ccl4	PCG
NF-kappa-B inhibitor alpha-like (LOC110522049)	7.91965e-78	8.51742	0.394	0.09	0.304	2.28252e-73	B cells ccl4	PCG
heat shock protein HSP 90-alpha-like (LOC110529844)	1.19933e-77	8.58885	0.612	0.224	0.388	3.4566e-73	B cells ccl4	PCG
serine/arginine-rich splicing factor 6-like (LOC110487881)	1.60619e-77	3.19078	0.404	0.097	0.307	4.6292e-73	B cells ccl4	PCG
probable ATP-dependent RNA helicase DDX5 (LOC110538511), transcript variant X1	6.96755e-77	3.25995	0.519	0.155	0.364	2.00812e-72	B cells ccl4	PCG
interferon regulatory factor 8-like (LOC110526480), transcript variant X1	1.36722e-75	0.890981	0.258	0.042	0.216	3.94048e-71	B cells ccl4	PCG
heat shock 70 kDa protein 4-like (LOC110533353)	2.85372e-75	1.29991	0.404	0.097	0.307	8.2247e-71	B cells ccl4	PCG
protein arginine methyltransferase 1 (prmt1), transcript variant X1	4.53877e-73	1.17908	0.298	0.057	0.241	1.30812e-68	B cells ccl4	PCG
uncharacterized LOC110496411 (LOC110496411), transcript variant X1	9.8659e-70	4.02707	0.429	0.116	0.313	2.84345e-65	B cells ccl4	lncRNA
ATP-dependent RNA helicase DDX18-like (LOC110519994)	4.65612e-69	0.623872	0.252	0.043	0.209	1.34194e-64	B cells ccl4	PCG
tumor necrosis factor receptor superfamily member 5 (LOC101268951)	2.93729e-68	2.73686	0.509	0.162	0.347	8.46556e-64	B cells ccl4	PCG
glioma tumor suppressor candidate region gene 2 protein-like (LOC110507574), transcript variant X1	2.08446e-66	0.600388	0.255	0.045	0.21	6.00763e-62	B cells ccl4	PCG
eukaryotic translation initiation factor 2 subunit 2-like (LOC110493873)	3.6632e-66	0.614745	0.323	0.07	0.253	1.05577e-61	B cells ccl4	PCG
nascent polypeptide-associated complex subunit alpha-like (LOC110532729), transcript variant X1	6.69488e-65	2.41906	0.385	0.1	0.285	1.92953e-60	B cells ccl4	PCG
lupus La protein homolog B-like (LOC110520093)	2.80855e-61	0.773437	0.252	0.047	0.205	8.09451e-57	B cells ccl4	PCG
opioid growth factor receptor-like protein 1 (LOC110528682), transcript variant X1	2.12777e-59	0.872204	0.283	0.06	0.223	6.13246e-55	B cells ccl4	PCG
ubiquitin B (ubb), transcript variant X1	3.07698e-58	0.915353	0.432	0.13	0.302	8.86818e-54	B cells ccl4	PCG
G-protein coupled receptor 4-like (LOC110507440)	9.22537e-55	0.845324	0.425	0.129	0.296	2.65885e-50	B cells ccl4	PCG
B-cell linker protein-like (LOC110526728), transcript variant X1	5.55389e-54	2.28231	0.665	0.289	0.376	1.60069e-49	B cells ccl4	PCG
eukaryotic translation initiation factor 4 gamma 1-like (LOC110530218), transcript variant X1	9.3568e-54	0.658881	0.264	0.058	0.206	2.69672e-49	B cells ccl4	PCG
cellular nucleic acid-binding protein-like (LOC110492416), transcript variant X1	1.56463e-52	5.18898	0.5	0.191	0.309	4.50943e-48	B cells ccl4	PCG
ribonuclease ZC3H12A-like (LOC110529532)	1.32251e-51	1.36715	0.525	0.207	0.318	3.8116e-47	B cells ccl4	PCG
alanyl-tRNA synthetase (aars)	1.98849e-51	0.923402	0.295	0.072	0.223	5.73101e-47	B cells ccl4	PCG
protein LLP homolog (LOC110499996)	1.27235e-50	0.463168	0.264	0.06	0.204	3.66703e-46	B cells ccl4	PCG
induced myeloid leukemia cell differentiation protein Mcl-1-like (LOC110514588)	6.34957e-50	8.0972	0.674	0.354	0.32	1.83001e-45	B cells ccl4	PCG
bcl-2-like protein 2 (LOC110494754)	1.71868e-49	2.31936	0.571	0.245	0.326	4.95342e-45	B cells ccl4	PCG
nucleolar RNA helicase 2-like (LOC110499400), transcript variant X1	5.73717e-49	1.84467	0.519	0.205	0.314	1.65351e-44	B cells ccl4	PCG
heterogeneous nuclear ribonucleoprotein A0-like (LOC110504782)	1.27932e-48	0.823176	0.326	0.09	0.236	3.68713e-44	B cells ccl4	PCG
ubiquitin-60S ribosomal protein L40-like (LOC110508899)	1.1965e-47	2.73766	0.708	0.374	0.334	3.44842e-43	B cells ccl4	RP
10 kDa heat shock protein, mitochondrial-like (LOC110501840)	2.43558e-45	3.53367	0.491	0.205	0.286	7.01959e-41	B cells ccl4	PCG
chaperonin containing TCP1 subunit 8 (cct8)	6.15479e-43	1.10477	0.388	0.132	0.256	1.77387e-38	B cells ccl4	PCG
heat shock 70 kDa protein-like (LOC110512845)	1.2232e-42	20.6409	0.615	0.324	0.291	3.52537e-38	B cells ccl4	PCG
small nuclear ribonucleoprotein Sm D2 (LOC110507846)	1.79127e-41	1.3509	0.276	0.076	0.2	5.16261e-37	B cells ccl4	PCG
uncharacterized LOC110505920 (LOC110505920)	2.15168e-41	16.6553	0.814	0.446	0.368	6.20135e-37	B cells ccl4	PCG
heat shock 70 kDa protein-like (LOC110485160)	1.99547e-39	22.7899	0.78	0.583	0.197	5.75116e-35	B cells ccl4	PCG
ornithine aminotransferase, mitochondrial-like (LOC110516215)	3.83594e-38	0.709453	0.379	0.136	0.243	1.10556e-33	B cells ccl4	PCG
chaperonin containing TCP1 subunit 7 (cct7)	9.31103e-38	1.17616	0.457	0.189	0.268	2.68353e-33	B cells ccl4	PCG
protein SET-like (LOC110523265), transcript variant X1	1.40345e-37	1.10325	0.314	0.101	0.213	4.04488e-33	B cells ccl4	PCG
heat shock protein 70b (hsp70b)	2.85112e-37	5.84019	0.916	0.741	0.175	8.21721e-33	B cells ccl4	PCG
small nuclear ribonucleoprotein-associated protein B' (LOC110528556)	1.46907e-36	0.904563	0.382	0.141	0.241	4.23401e-32	B cells ccl4	PCG
dedicator of cytokinesis protein 10-like (LOC110507356)	8.81488e-36	0.975037	0.385	0.143	0.242	2.54054e-31	B cells ccl4	PCG
60S ribosomal protein L6-like (LOC110536189)	6.65671e-34	0.976571	0.842	0.527	0.315	1.91853e-29	B cells ccl4	RP
60S ribosomal protein L35-like (LOC110525492)	1.32027e-33	0.71981	0.733	0.443	0.29	3.80514e-29	B cells ccl4	RP
probable ATP-dependent RNA helicase DDX5 (LOC110486548), transcript variant X1	1.39787e-33	0.86914	0.363	0.137	0.226	4.02879e-29	B cells ccl4	PCG
B- and T-lymphocyte attenuator-like (LOC110501615)	1.31797e-32	0.434094	0.335	0.118	0.217	3.79852e-28	B cells ccl4	PCG
ribosomal protein L22 like 1 (rpl22l1)	3.74435e-32	0.712599	0.786	0.475	0.311	1.07916e-27	B cells ccl4	RP
small nuclear ribonucleoprotein E (LOC110528042)	8.46933e-32	0.69769	0.255	0.077	0.178	2.44094e-27	B cells ccl4	PCG
proliferation-associated protein 2G4-like (LOC110491978)	1.70044e-31	0.978921	0.286	0.095	0.191	4.90084e-27	B cells ccl4	PCG
plasminogen activator inhibitor 1 RNA-binding protein-like (LOC110521688), transcript variant X1	2.07613e-31	3.23966	0.661	0.43	0.231	5.9836e-27	B cells ccl4	PCG
serine/arginine-rich splicing factor 7-like (LOC110533497)	3.82447e-31	0.542039	0.335	0.123	0.212	1.10225e-26	B cells ccl4	PCG
T-complex protein 1 subunit zeta-like (LOC110503881)	4.20254e-31	0.506561	0.286	0.094	0.192	1.21121e-26	B cells ccl4	PCG
endothelial differentiation-related factor 1 homolog (LOC110523621)	1.55221e-30	0.542743	0.273	0.089	0.184	4.47361e-26	B cells ccl4	PCG
T-complex protein 1 subunit delta-like (LOC110493717)	1.55492e-30	1.05078	0.528	0.266	0.262	4.48143e-26	B cells ccl4	PCG
BH3-interacting domain death agonist-like (LOC110498185)	5.05637e-30	2.08333	0.348	0.136	0.212	1.4573e-25	B cells ccl4	PCG
RNA-binding protein EWS-like (LOC110525724), transcript variant X1	1.19657e-29	0.838215	0.326	0.12	0.206	3.44864e-25	B cells ccl4	PCG
nuclear factor NF-kappa-B p100 subunit-like (LOC110527634), transcript variant X1	1.88394e-29	0.653507	0.342	0.133	0.209	5.42969e-25	B cells ccl4	PCG
proto-oncogene c-Rel-like (LOC110531439)	2.60251e-29	0.669479	0.519	0.255	0.264	7.50069e-25	B cells ccl4	PCG
C-C chemokine receptor type 9-like (LOC110509110)	3.23199e-29	2.92596	0.516	0.258	0.258	9.31491e-25	B cells ccl4	PCG
small nuclear ribonucleoprotein G (LOC110492664)	4.29517e-29	0.887342	0.376	0.153	0.223	1.23791e-24	B cells ccl4	PCG
plasminogen activator inhibitor 1 RNA-binding protein-like (LOC110524572), transcript variant X1	1.40142e-28	2.78495	0.568	0.335	0.233	4.03904e-24	B cells ccl4	PCG
inhibitor of nuclear factor kappa B alpha (LOC100136058)	3.87899e-28	4.2256	0.571	0.318	0.253	1.11796e-23	B cells ccl4	PCG
t-complex 1 (tcp1)	6.46924e-28	0.529031	0.494	0.248	0.246	1.8645e-23	B cells ccl4	PCG
heat shock 90kDa protein 1 beta isoform b (hsp90bb), transcript variant X1	1.30025e-27	0.922222	0.376	0.158	0.218	3.74746e-23	B cells ccl4	PCG
BRCA2 and CDKN1A interacting protein (bccip)	2.08936e-27	0.417226	0.28	0.098	0.182	6.02173e-23	B cells ccl4	PCG
60S ribosomal protein L18a (LOC110516869)	3.18144e-27	2.90208	0.773	0.496	0.277	9.16923e-23	B cells ccl4	RP
40S ribosomal protein S15 (rs15)	2.61402e-26	1.37032	0.711	0.454	0.257	7.53387e-22	B cells ccl4	RP
nuclear cap binding protein subunit 2 (ncbp2)	3.25392e-26	1.08753	0.264	0.093	0.171	9.37812e-22	B cells ccl4	PCG
60S ribosomal protein L9-like (LOC110515653)	1.23373e-25	0.284078	0.727	0.465	0.262	3.55573e-21	B cells ccl4	RP
T-complex protein 1 subunit epsilon-like (LOC110489569)	1.27965e-25	1.56847	0.345	0.145	0.2	3.68808e-21	B cells ccl4	PCG
protein SET-like (LOC110509488)	1.34972e-25	1.67807	0.283	0.105	0.178	3.89003e-21	B cells ccl4	PCG
eukaryotic initiation factor 4A-I (LOC110531476)	1.47795e-25	1.645	0.342	0.141	0.201	4.25961e-21	B cells ccl4	PCG
Cbl proto-oncogene B (cblb), transcript variant X1	1.85575e-25	0.331788	0.276	0.098	0.178	5.34846e-21	B cells ccl4	PCG
transcription factor BTF3 homolog 4-like (LOC110524063), transcript variant X1	2.32352e-25	1.21843	0.252	0.088	0.164	6.69661e-21	B cells ccl4	PCG
ribosomal protein S7 (rps7)	3.36859e-25	0.448684	0.519	0.275	0.244	9.7086e-21	B cells ccl4	RP
heterogeneous nuclear ribonucleoprotein A/B-like (LOC110533317), transcript variant X1	4.20009e-25	0.680868	0.304	0.118	0.186	1.21051e-20	B cells ccl4	PCG
60S ribosomal protein L6-like (LOC110525811)	1.65685e-24	0.431591	0.736	0.468	0.268	4.77521e-20	B cells ccl4	RP
40S ribosomal protein S28 (LOC110508919)	3.01396e-24	1.2335	0.767	0.501	0.266	8.68652e-20	B cells ccl4	RP
40S ribosomal protein S6 (LOC110534271)	5.50634e-24	0.488153	0.947	0.748	0.199	1.58698e-19	B cells ccl4	RP
CD81 antigen-like (LOC110526509)	8.58093e-24	0.975984	0.329	0.139	0.19	2.47311e-19	B cells ccl4	PCG
serine/arginine-rich splicing factor 2-like (LOC110499427), transcript variant X1	2.02106e-22	0.348707	0.342	0.149	0.193	5.82491e-18	B cells ccl4	PCG
tyrosine-protein kinase HCK-like (LOC110532244)	2.67595e-22	1.18179	0.363	0.162	0.201	7.71234e-18	B cells ccl4	PCG
placenta-specific gene 8 protein-like (LOC110531714)	3.07424e-22	0.989751	0.689	0.425	0.264	8.86027e-18	B cells ccl4	PCG
40S ribosomal protein S10 (rs10), transcript variant X1	4.99547e-22	0.527198	0.761	0.506	0.255	1.43974e-17	B cells ccl4	RP
60S ribosomal protein L4-B (LOC110501471), transcript variant X1	6.30637e-21	1.25231	0.693	0.456	0.237	1.81756e-16	B cells ccl4	RP
60S ribosomal protein L35 (LOC110523244)	7.15837e-21	0.516993	0.562	0.328	0.234	2.06311e-16	B cells ccl4	RP
kelch-like protein 9 (LOC110501667), transcript variant X1	1.04326e-20	0.409962	0.401	0.195	0.206	3.00678e-16	B cells ccl4	PCG
heat shock 90kDa protein 1 beta isoform a (hsp90ba)	1.44168e-20	2.07585	0.842	0.693	0.149	4.15507e-16	B cells ccl4	PCG
KH domain-containing, RNA-binding, signal transduction-associated protein 1-like (LOC110505459), transcript variant X1	2.78379e-20	0.658055	0.363	0.176	0.187	8.02316e-16	B cells ccl4	PCG
40S ribosomal protein S5 (rs5)	5.66605e-20	0.86726	0.413	0.217	0.196	1.63301e-15	B cells ccl4	RP
eukaryotic translation initiation factor 3 subunit A-like (LOC110502281), transcript variant X1	1.05622e-19	0.734101	0.488	0.274	0.214	3.04413e-15	B cells ccl4	PCG
60S ribosomal protein L31 (rl31), transcript variant X1	1.57921e-19	0.501641	0.876	0.672	0.204	4.55144e-15	B cells ccl4	RP
60S ribosomal protein L15 (rl15)	2.32852e-19	0.340051	0.596	0.366	0.23	6.71102e-15	B cells ccl4	RP
T-complex protein 1 subunit beta-like (LOC110499702)	2.76569e-19	0.740945	0.292	0.125	0.167	7.971e-15	B cells ccl4	PCG
probable ribosome biogenesis protein RLP24 (LOC110526432)	4.68455e-19	0.379642	0.304	0.132	0.172	1.35013e-14	B cells ccl4	PCG
40S ribosomal protein S29-like (LOC110522478)	4.91848e-19	0.549707	0.671	0.443	0.228	1.41755e-14	B cells ccl4	RP
transcription factor BTF3 homolog 4 (LOC110537719), transcript variant X1	8.74879e-19	1.06042	0.28	0.12	0.16	2.52149e-14	B cells ccl4	PCG
T-complex protein 1 subunit delta (LOC110485999)	1.29498e-18	0.91307	0.391	0.196	0.195	3.73225e-14	B cells ccl4	PCG
protein SET (LOC110525504)	2.70285e-18	0.909598	0.335	0.16	0.175	7.78989e-14	B cells ccl4	PCG
TBC1 domain family member 8-like (LOC110501746), transcript variant X1	4.36264e-18	0.328734	0.404	0.208	0.196	1.25736e-13	B cells ccl4	PCG
60S ribosomal protein L24-like (LOC110520573)	1.069e-17	0.949166	0.817	0.619	0.198	3.08098e-13	B cells ccl4	RP
cold shock domain-containing protein E1-like (LOC110492252), transcript variant X1	1.3841e-17	0.308838	0.255	0.106	0.149	3.98913e-13	B cells ccl4	PCG
heterogeneous nuclear ribonucleoprotein A0-like (LOC110504781)	5.02416e-17	0.484032	0.54	0.339	0.201	1.44801e-12	B cells ccl4	PCG
T-complex protein 1 subunit zeta (LOC110507714)	7.86913e-17	0.418966	0.252	0.108	0.144	2.26796e-12	B cells ccl4	PCG
eukaryotic translation initiation factor 1A, X-chromosomal-like (LOC110510069)	7.96923e-17	0.475899	0.261	0.116	0.145	2.29681e-12	B cells ccl4	PCG
peptidyl-prolyl cis-trans isomerase FKBP4-like (LOC110521734)	9.34008e-17	0.394758	0.258	0.112	0.146	2.6919e-12	B cells ccl4	PCG
60S ribosomal protein L3 (LOC110538594)	1.61107e-16	1.63777	0.773	0.562	0.211	4.64328e-12	B cells ccl4	RP
60S ribosomal protein L36a (rl36a)	2.00935e-16	1.78029	0.472	0.281	0.191	5.79116e-12	B cells ccl4	RP
Immunoglobulin light chain kappa F2 constant region	2.75645e-16	3.6666	0.736	0.46	0.276	7.94436e-12	B cells ccl4	PCG
roquin-2-like (LOC110523932)	3.08073e-16	0.494226	0.252	0.109	0.143	8.87898e-12	B cells ccl4	PCG
heat shock cognate 70 kDa protein-like (LOC110503972)	3.21237e-16	0.913715	0.394	0.215	0.179	9.25838e-12	B cells ccl4	PCG
protein mago nashi homolog (LOC110524693)	5.42341e-16	0.749375	0.289	0.139	0.15	1.56308e-11	B cells ccl4	PCG
60S ribosomal protein L32 (LOC110492489)	7.53535e-16	1.88994	0.758	0.574	0.184	2.17176e-11	B cells ccl4	RP
heterogeneous nuclear ribonucleoprotein A0-like (LOC110488571), transcript variant X1	1.00604e-15	0.412202	0.32	0.158	0.162	2.89951e-11	B cells ccl4	PCG
nucleosome assembly protein 1 like 1 (nap1l1), transcript variant X1	1.21144e-15	0.555079	0.385	0.216	0.169	3.4915e-11	B cells ccl4	PCG
protein tyrosine phosphatase type IVA 2-like (LOC110496554)	1.97908e-15	0.494549	0.348	0.18	0.168	5.70392e-11	B cells ccl4	PCG
heat shock 70 kDa protein-like (LOC110486254)	2.20433e-15	1.0606	0.382	0.216	0.166	6.35309e-11	B cells ccl4	PCG
40S ribosomal protein S23 (LOC110494734)	2.7431e-15	1.97796	0.758	0.539	0.219	7.9059e-11	B cells ccl4	RP
40S ribosomal protein S5 (LOC110488426)	3.16221e-15	0.933484	0.652	0.427	0.225	9.11381e-11	B cells ccl4	RP
baculoviral IAP repeat-containing protein 2-like (LOC110514649)	3.59979e-15	0.500381	0.252	0.112	0.14	1.03749e-10	B cells ccl4	PCG
partner of NOB1 homolog (pno1)	4.27433e-15	1.28771	0.5	0.292	0.208	1.23191e-10	B cells ccl4	PCG
GTP binding protein 4 (gtpbp4)	4.71974e-15	0.583867	0.286	0.136	0.15	1.36028e-10	B cells ccl4	PCG
serine/arginine-rich splicing factor 6-like (LOC110492341)	2.58105e-14	0.541724	0.314	0.16	0.154	7.43885e-10	B cells ccl4	PCG
small nuclear ribonucleoprotein Sm D1 (LOC110487904), transcript variant X1	2.75938e-14	0.484205	0.255	0.119	0.136	7.95281e-10	B cells ccl4	PCG
eukaryotic translation initiation factor 3 subunit G (LOC110486373)	2.85464e-14	0.490128	0.307	0.156	0.151	8.22737e-10	B cells ccl4	PCG
prefoldin subunit 1 (pfdn1)	5.10974e-14	0.425817	0.32	0.169	0.151	1.47268e-09	B cells ccl4	PCG
cellular nucleic acid-binding protein-like (LOC110531994)	6.04389e-14	1.84083	0.441	0.28	0.161	1.74191e-09	B cells ccl4	PCG
T-cell activation Rho GTPase-activating protein-like (LOC110522028)	8.32451e-14	0.921537	0.252	0.12	0.132	2.39921e-09	B cells ccl4	PCG
small nuclear ribonucleoprotein E (LOC110494395)	1.20967e-13	0.483759	0.345	0.19	0.155	3.48638e-09	B cells ccl4	PCG
histone acetyltransferase KAT6A-like (LOC110536243), transcript variant X1	1.21032e-13	0.542764	0.307	0.157	0.15	3.48826e-09	B cells ccl4	PCG
translation machinery-associated protein 7-like (LOC110528599)	2.45972e-13	0.335352	0.267	0.131	0.136	7.08916e-09	B cells ccl4	PCG
chromobox protein homolog 3-like (LOC110496562), transcript variant X1	4.52181e-13	0.79988	0.323	0.17	0.153	1.30323e-08	B cells ccl4	PCG
60S ribosomal protein L35a (LOC110507332)	4.77041e-13	0.646277	0.494	0.32	0.174	1.37488e-08	B cells ccl4	RP
Leukocyte surface antigen CD53 (cd53), transcript variant X1	5.83458e-13	0.473688	0.432	0.265	0.167	1.68158e-08	B cells ccl4	PCG
60S ribosomal protein L22 (LOC110532121)	8.77034e-13	0.536263	0.671	0.487	0.184	2.5277e-08	B cells ccl4	RP
60S ribosomal protein L22 (LOC110494437)	2.43258e-12	0.498483	0.494	0.311	0.183	7.01095e-08	B cells ccl4	RP
LSM8 homolog, U6 small nuclear RNA associated (lsm8)	2.44576e-12	0.482257	0.351	0.202	0.149	7.04892e-08	B cells ccl4	PCG
tubulin cofactor a (tbca)	2.47239e-12	0.45378	0.252	0.121	0.131	7.12569e-08	B cells ccl4	PCG
cyclic AMP-dependent transcription factor ATF-4-like (LOC110494903), transcript variant X1	3.21444e-12	2.23269	0.292	0.156	0.136	9.26435e-08	B cells ccl4	PCG
probable ribosome biogenesis protein RLP24 (LOC100750226)	4.9609e-12	0.446611	0.267	0.138	0.129	1.42978e-07	B cells ccl4	PCG
ATP synthase F(0) complex subunit C2, mitochondrial-like (LOC110501942), transcript variant X1	8.69807e-12	0.826383	0.534	0.379	0.155	2.50687e-07	B cells ccl4	PCG
40S ribosomal protein S5 (LOC110511129)	1.07094e-11	0.2592	0.394	0.236	0.158	3.08655e-07	B cells ccl4	RP
serrate RNA effector molecule homolog (LOC110533734), transcript variant X1	1.26635e-11	0.371147	0.307	0.169	0.138	3.64975e-07	B cells ccl4	PCG
dual adaptor of phosphotyrosine and 3-phosphoinositides 1 (dapp1), transcript variant X1	8.37333e-11	0.533122	0.373	0.219	0.154	2.41328e-06	B cells ccl4	PCG
C-Jun-amino-terminal kinase-interacting protein 4-like (LOC110508973), transcript variant X1	1.06759e-10	0.279461	0.267	0.143	0.124	3.0769e-06	B cells ccl4	PCG
urokinase plasminogen activator surface receptor-like (LOC110510776)	1.50789e-10	15.6573	0.447	0.289	0.158	4.34589e-06	B cells ccl4	PCG
60S ribosomal protein L14-like (LOC110496476)	3.51921e-10	0.411639	0.267	0.147	0.12	1.01427e-05	B cells ccl4	RP
granulins-like (LOC110496647), transcript variant X1	3.75046e-10	0.447656	0.484	0.324	0.16	1.08092e-05	B cells ccl4	PCG
60S ribosomal protein L3 (LOC110486633)	4.3001e-10	0.347634	0.432	0.276	0.156	1.23933e-05	B cells ccl4	RP
heterogeneous nuclear ribonucleoprotein A1-like (LOC110492002), transcript variant X1	7.89607e-10	0.281346	0.36	0.224	0.136	2.27573e-05	B cells ccl4	PCG
ATP synthase subunit f, mitochondrial-like (LOC110512930)	1.18022e-09	0.459245	0.419	0.272	0.147	3.40152e-05	B cells ccl4	PCG
protein BCCIP homolog (LOC110515886)	1.32974e-09	0.467328	0.273	0.155	0.118	3.83244e-05	B cells ccl4	PCG
ATP synthase subunit beta, mitochondrial (LOC110495788)	1.35194e-09	0.623539	0.329	0.201	0.128	3.89643e-05	B cells ccl4	PCG
heterogeneous nuclear ribonucleoprotein L (hnrnpl), transcript variant X1	1.73303e-09	0.537903	0.32	0.19	0.13	4.99476e-05	B cells ccl4	PCG
ATP synthase F(0) complex subunit C3, mitochondrial-like (LOC110520125), transcript variant X1	2.14003e-09	1.34369	0.286	0.167	0.119	6.16779e-05	B cells ccl4	PCG
nicotinamide riboside kinase 2-like (LOC110526663)	4.25656e-09	0.353262	0.357	0.225	0.132	0.000122678	B cells ccl4	PCG
60S ribosomal protein L35a (LOC110490080), transcript variant X1	4.41131e-09	0.252212	0.497	0.334	0.163	0.000127139	B cells ccl4	RP
cytochrome c oxidase subunit 5A, mitochondrial-like (LOC110506495)	5.33743e-09	0.41316	0.419	0.279	0.14	0.00015383	B cells ccl4	PCG
60S ribosomal protein L36 (LOC110521855)	1.37522e-08	0.390906	0.543	0.402	0.141	0.000396351	B cells ccl4	RP
growth factor receptor-bound protein 2-like (LOC110486545), transcript variant X1	1.38415e-08	0.315143	0.429	0.292	0.137	0.000398925	B cells ccl4	PCG
switch-associated protein 70-like (LOC110526568)	1.52744e-08	0.398196	0.329	0.201	0.128	0.000440224	B cells ccl4	PCG
probable ATP-dependent RNA helicase DDX5 (LOC110485955), transcript variant X1	1.7009e-08	0.27791	0.276	0.162	0.114	0.000490217	B cells ccl4	PCG
ATP synthase subunit delta, mitochondrial-like (LOC110524262), transcript variant X1	3.3545e-08	0.441727	0.298	0.184	0.114	0.000966801	B cells ccl4	PCG

## Sheet: B cells irf4
gene	p_val	avg_logFC	pct.1	pct.2	diff.perc	p_val_adj	Group_name	Transcript type
interferon regulatory factor 4-like (LOC110524663)	0	6.18814	0.567	0.002	0.565	0	B cells irf4	PCG
thymosin beta-11-like (LOC110537822)	0	5.67721	0.433	0.001	0.432	0	B cells irf4	PCG
angiopoietin-4-like (LOC110490555), transcript variant X1	0	2.94509	0.433	0.001	0.432	0	B cells irf4	PCG
endoplasmin-like (LOC110500099)	0	16.5699	0.367	0.001	0.366	0	B cells irf4	PCG
peptidyl-prolyl cis-trans isomerase FKBP11-like (LOC110528124)	0	0.451332	0.333	0.001	0.332	0	B cells irf4	PCG
beta-taxilin-like (LOC110497567), transcript variant X1	0	0.601424	0.3	0.001	0.299	0	B cells irf4	PCG
tumor necrosis factor receptor superfamily member 13B-like (LOC110499048)	1.13377e-277	9.65692	0.367	0.002	0.365	3.26765e-273	B cells irf4	PCG
uncharacterized LOC110485819 (LOC110485819)	9.29457e-218	50.5587	0.533	0.007	0.526	2.67879e-213	B cells irf4	PCG
ribosome-binding protein 1-like (LOC110499547)	1.36429e-181	0.848965	0.333	0.003	0.33	3.93203e-177	B cells irf4	PCG
lectin, mannose binding 1 (lman1), transcript variant X1	2.00579e-176	1.48284	0.567	0.011	0.556	5.7809e-172	B cells irf4	PCG
inactive phospholipase C-like protein 1 (LOC110501842)	6.43787e-173	0.475001	0.267	0.002	0.265	1.85546e-168	B cells irf4	PCG
thioredoxin domain-containing protein 5-like (LOC110535240)	3.33822e-169	19.6071	0.8	0.024	0.776	9.62109e-165	B cells irf4	PCG
thioredoxin domain containing 5 (txndc5)	1.22736e-158	1.90691	0.367	0.005	0.362	3.53736e-154	B cells irf4	PCG
plectin-like (LOC110518458), transcript variant X1	2.68175e-140	0.820098	0.4	0.007	0.393	7.72908e-136	B cells irf4	PCG
thyroid hormone receptor-associated protein 3-like (LOC110517360), transcript variant X1	1.20198e-137	1.69915	0.267	0.003	0.264	3.46423e-133	B cells irf4	PCG
RNA exonuclease 1 homolog (LOC110525426), transcript variant X1	2.13853e-133	1.54083	0.4	0.007	0.393	6.16344e-129	B cells irf4	PCG
uncharacterized LOC110507741 (LOC110507741), transcript variant X1	3.4077e-125	2.10481	0.5	0.012	0.488	9.82134e-121	B cells irf4	PCG
cartilage associated protein (crtap)	3.82248e-120	0.472684	0.267	0.003	0.264	1.10168e-115	B cells irf4	PCG
protein disulfide isomerase family A member 4 (pdia4)	7.9022e-104	1.8926	0.767	0.035	0.732	2.27749e-99	B cells irf4	PCG
nucleobindin-2-like (LOC110521291), transcript variant X1	4.18639e-94	0.888248	0.533	0.018	0.515	1.20656e-89	B cells irf4	PCG
uncharacterized LOC110487501 (LOC110487501)	2.04618e-89	8.86899	0.467	0.015	0.452	5.8973e-85	B cells irf4	lncRNA
D-3-phosphoglycerate dehydrogenase-like (LOC110520091)	5.13895e-89	2.22409	0.433	0.013	0.42	1.4811e-84	B cells irf4	PCG
neutral amino acid transporter B(0)-like (LOC110503495)	1.45302e-88	10.5676	0.5	0.017	0.483	4.18774e-84	B cells irf4	PCG
peroxiredoxin-4-like (LOC110534085)	6.07468e-87	4.31993	0.7	0.035	0.665	1.75078e-82	B cells irf4	PCG
gelsolin-like (LOC110509860), transcript variant X1	1.00072e-83	0.599876	0.333	0.008	0.325	2.88417e-79	B cells irf4	PCG
protein FAM84B-like (LOC110507046)	1.06743e-83	0.501455	0.3	0.006	0.294	3.07643e-79	B cells irf4	PCG
protein FAM46C (LOC110501662)	2.43759e-81	5.90136	0.4	0.012	0.388	7.02537e-77	B cells irf4	PCG
dolichyl-diphosphooligosaccharide--protein glycosyltransferase subunit 2-like (LOC110494616)	6.72294e-81	1.65564	0.7	0.038	0.662	1.93762e-76	B cells irf4	PCG
dolichyl-diphosphooligosaccharide--protein glycosyltransferase 48 kDa subunit-like (LOC110492237)	5.51758e-80	7.08626	0.9	0.068	0.832	1.59022e-75	B cells irf4	PCG
uncharacterized LOC110534245 (LOC110534245)	6.89842e-79	0.774227	0.267	0.005	0.262	1.98819e-74	B cells irf4	PCG
C-X-C chemokine receptor type 4-like (LOC110530627)	7.88321e-73	0.93084	0.5	0.021	0.479	2.27202e-68	B cells irf4	PCG
protein disulfide-isomerase A4-like (LOC110489602)	2.3992e-71	4.16811	0.833	0.064	0.769	6.91474e-67	B cells irf4	PCG
selenoprotein M-like (LOC110536078)	1.13031e-69	0.467683	0.267	0.006	0.261	3.25767e-65	B cells irf4	PCG
transmembrane protein 254 (tmem254)	2.69538e-66	0.831438	0.433	0.017	0.416	7.76834e-62	B cells irf4	PCG
solute carrier family 35 member B1 (LOC110538649)	1.48361e-64	0.434962	0.333	0.01	0.323	4.27592e-60	B cells irf4	PCG
protein transport protein Sec61 subunit gamma (LOC110489588)	1.75444e-63	0.364236	0.267	0.007	0.26	5.05648e-59	B cells irf4	PCG
mediator of RNA polymerase II transcription subunit 26-like (LOC110494277), transcript variant X1	1.14223e-62	0.74459	0.3	0.009	0.291	3.29203e-58	B cells irf4	PCG
protein disulfide-isomerase A6-like (LOC110529378)	1.60119e-61	11.8018	0.9	0.091	0.809	4.61479e-57	B cells irf4	PCG
cyclic AMP-responsive element-binding protein 3-like protein 2 (LOC110490260)	2.31274e-61	0.496406	0.3	0.009	0.291	6.66554e-57	B cells irf4	PCG
phosphoserine aminotransferase 1 (psat1), transcript variant X1	1.25955e-58	0.920443	0.3	0.009	0.291	3.63016e-54	B cells irf4	PCG
translocon-associated protein subunit delta-like (LOC110532719)	2.78417e-58	12.1077	0.833	0.082	0.751	8.02425e-54	B cells irf4	PCG
cysteine-rich with EGF-like domain protein 2 (LOC110490158), transcript variant X1	7.32857e-55	3.92803	0.9	0.097	0.803	2.11217e-50	B cells irf4	PCG
calreticulin (crt), transcript variant X1	2.47029e-54	2.7804	0.767	0.07	0.697	7.11963e-50	B cells irf4	PCG
peptidyl-prolyl cis-trans isomerase FKBP11-like (LOC110494317)	7.79394e-53	1.9603	0.467	0.025	0.442	2.24629e-48	B cells irf4	PCG
defender against cell death 1 (dad1)	1.82212e-49	3.46942	0.7	0.062	0.638	5.25153e-45	B cells irf4	PCG
transmembrane p24 trafficking protein 10 (tmed10)	2.42551e-49	3.44484	0.7	0.063	0.637	6.99057e-45	B cells irf4	PCG
CD276 antigen-like (LOC110512327), transcript variant X1	7.84466e-49	0.459415	0.267	0.009	0.258	2.26091e-44	B cells irf4	PCG
calreticulin-like (LOC110524201)	1.90937e-47	4.56828	0.7	0.065	0.635	5.50301e-43	B cells irf4	PCG
RNA-binding protein Musashi homolog 2-like (LOC110533864)	4.92055e-46	1.87191	0.5	0.033	0.467	1.41815e-41	B cells irf4	PCG
dolichyl-diphosphooligosaccharide--protein glycosyltransferase subunit 2-like (LOC110527851), transcript variant X1	4.05208e-45	2.07454	0.5	0.034	0.466	1.16785e-40	B cells irf4	PCG
transmembrane emp24 domain-containing protein 10-like (LOC110529272), transcript variant X1	4.86348e-45	1.07254	0.567	0.043	0.524	1.4017e-40	B cells irf4	PCG
oligosaccharyltransferase complex subunit ostc-like (LOC110531929)	3.97945e-44	2.28773	0.667	0.061	0.606	1.14692e-39	B cells irf4	PCG
translocon-associated protein subunit delta-like (LOC110491945)	2.71953e-43	1.76133	0.467	0.031	0.436	7.83797e-39	B cells irf4	PCG
nucleobindin-2-like (LOC110506671), transcript variant X1	2.73128e-43	1.0846	0.433	0.027	0.406	7.87184e-39	B cells irf4	PCG
coatomer subunit zeta-1-like (LOC110538086), transcript variant X1	2.67795e-42	0.55268	0.267	0.01	0.257	7.71812e-38	B cells irf4	PCG
isochorismatase domain containing 2 (isoc2)	2.96658e-42	0.490005	0.3	0.013	0.287	8.54998e-38	B cells irf4	PCG
peroxiredoxin-4-like (LOC110510071)	2.1401e-41	2.18529	0.6	0.054	0.546	6.168e-37	B cells irf4	PCG
solute carrier family 35 member B1 (LOC110486696)	3.52942e-40	0.990144	0.333	0.017	0.316	1.01721e-35	B cells irf4	PCG
uncharacterized LOC110493804 (LOC110493804)	4.48941e-40	1.32277	0.333	0.017	0.316	1.29389e-35	B cells irf4	PCG
calreticulin-like (LOC110521567)	4.56031e-40	2.18239	0.567	0.049	0.518	1.31433e-35	B cells irf4	PCG
endoplasmic reticulum lectin 1-like (LOC110499325), transcript variant X1	1.14404e-38	1.10892	0.567	0.05	0.517	3.29724e-34	B cells irf4	PCG
minor histocompatibility antigen H13-like (LOC110492616)	2.69683e-38	0.791761	0.4	0.025	0.375	7.77252e-34	B cells irf4	PCG
hypoxia up-regulated protein 1-like (LOC110533505)	3.02308e-38	2.07148	0.633	0.065	0.568	8.71281e-34	B cells irf4	PCG
signal peptidase complex subunit 3-like (LOC110534484), transcript variant X1	3.10373e-38	16.396	0.933	0.17	0.763	8.94527e-34	B cells irf4	PCG
ERp57 (LOC101268961)	8.06956e-38	4.98481	0.8	0.116	0.684	2.32573e-33	B cells irf4	PCG
beta-galactoside-binding lectin-like (LOC110512958)	1.64537e-36	2.65098	0.4	0.027	0.373	4.74212e-32	B cells irf4	PCG
Immunoglobulin light chain lambda constant region	2.3431e-36	27.4961	0.533	0.047	0.486	6.75304e-32	B cells irf4	PCG
peptidylprolyl isomerase B (ppib)	2.98221e-36	36.1843	0.967	0.212	0.755	8.59503e-32	B cells irf4	PCG
sulfatase modifying factor 2 (sumf2)	5.18378e-36	0.699033	0.367	0.023	0.344	1.49402e-31	B cells irf4	PCG
transmembrane emp24 domain-containing protein 9-like (LOC110489185)	1.90225e-35	4.40136	0.8	0.115	0.685	5.48247e-31	B cells irf4	PCG
S-adenosylmethionine synthase (LOC110536081)	3.22642e-35	19.4228	0.533	0.048	0.485	9.29885e-31	B cells irf4	PCG
Translocon-associated protein subunit beta (ssrb)	2.21175e-34	1.6372	0.633	0.071	0.562	6.3745e-30	B cells irf4	PCG
serine--tRNA ligase, cytoplasmic-like (LOC110491853)	7.43282e-33	1.42647	0.567	0.059	0.508	2.14221e-28	B cells irf4	PCG
intercellular adhesion molecule 1-like (LOC110510993), transcript variant X1	9.52925e-33	5.21636	0.9	0.175	0.725	2.74643e-28	B cells irf4	PCG
uncharacterized threonine-rich GPI-anchored glycoprotein PJ4664.02-like (LOC110537189)	1.86631e-32	1.5982	0.733	0.096	0.637	5.37888e-28	B cells irf4	PCG
protein disulfide-isomerase-like (LOC110493653)	1.97118e-32	1.733	0.5	0.046	0.454	5.68113e-28	B cells irf4	PCG
calreticulin-like (LOC110530795)	3.95719e-32	5.90063	0.867	0.162	0.705	1.1405e-27	B cells irf4	PCG
94 kD glucose-regulated protein (grp94)	8.89614e-32	32.2723	1	0.276	0.724	2.56396e-27	B cells irf4	PCG
uncharacterized LOC110494739 (LOC110494739), transcript variant X1	9.97698e-32	2.69244	0.7	0.095	0.605	2.87547e-27	B cells irf4	PCG
ER lumen protein-retaining receptor 2 (LOC110498865)	2.09114e-31	1.32946	0.433	0.036	0.397	6.02686e-27	B cells irf4	PCG
heat shock 70 kDa protein 13-like (LOC110504079)	1.94145e-30	0.8294	0.267	0.014	0.253	5.59544e-26	B cells irf4	PCG
protein canopy homolog 2-like (LOC110494176), transcript variant X1	2.46476e-30	0.412658	0.333	0.022	0.311	7.10368e-26	B cells irf4	PCG
zinc finger protein 34-like (LOC110500012), transcript variant X1	7.50389e-30	267.184	1	0.293	0.707	2.16269e-25	B cells irf4	PCG
cytidine monophosphate-N-acetylneuraminic acid hydroxylase-like (LOC110499782)	9.27409e-30	2.55161	0.467	0.044	0.423	2.67289e-25	B cells irf4	PCG
stromal cell derived factor 2 like homologue (sdf2l)	1.99676e-29	1.56281	0.567	0.066	0.501	5.75487e-25	B cells irf4	PCG
E3 ubiquitin-protein ligase synoviolin-like (LOC110504356)	5.4322e-29	0.742859	0.367	0.028	0.339	1.56562e-24	B cells irf4	PCG
ezrin-like (LOC110529416)	1.30494e-28	2.10151	0.467	0.045	0.422	3.76096e-24	B cells irf4	PCG
guanine nucleotide-binding protein G(I)/G(S)/G(O) subunit gamma-5-like (LOC110538694)	2.73597e-28	1.90324	0.267	0.015	0.252	7.88534e-24	B cells irf4	PCG
protein transport protein Sec61 subunit alpha-like (LOC110528150), transcript variant X1	1.68388e-26	1.35852	0.5	0.056	0.444	4.85311e-22	B cells irf4	PCG
uncharacterized LOC110499933 (LOC110499933)	1.43772e-24	45.5334	0.867	0.197	0.67	4.14365e-20	B cells irf4	lncRNA
methyltransferase-like 26 (LOC110493480)	1.91383e-24	0.786206	0.333	0.027	0.306	5.51585e-20	B cells irf4	PCG
protein canopy homolog 2-like (LOC110528254)	2.25212e-24	0.429515	0.267	0.018	0.249	6.49082e-20	B cells irf4	PCG
translocon-associated protein subunit gamma (LOC110503215)	3.10835e-24	2.06553	0.567	0.079	0.488	8.95857e-20	B cells irf4	PCG
cystathionine gamma-lyase-like (LOC110524183)	7.88269e-24	1.13521	0.433	0.048	0.385	2.27187e-19	B cells irf4	PCG
signal sequence receptor, alpha (ssr1)	2.03468e-23	1.13124	0.533	0.069	0.464	5.86416e-19	B cells irf4	PCG
transport protein SEC61 subunit gamma (sc61g)	5.20925e-23	2.09145	0.5	0.065	0.435	1.50136e-18	B cells irf4	PCG
ER lumen protein-retaining receptor 2-like (LOC110502849)	5.465e-23	0.536933	0.267	0.019	0.248	1.57507e-18	B cells irf4	PCG
fatty acid binding protein 3 (fabp3)	6.17328e-23	2.54062	0.367	0.035	0.332	1.7792e-18	B cells irf4	PCG
zinc finger protein 35-like (LOC110490446), transcript variant X1	6.31715e-23	17.0611	0.967	0.363	0.604	1.82067e-18	B cells irf4	PCG
matrix metalloproteinase-14-like (LOC110531636)	8.24844e-23	0.430992	0.267	0.019	0.248	2.37728e-18	B cells irf4	PCG
Immunoglobulin light chain kappa G1 constant region	1.25735e-22	20.2503	1	0.466	0.534	3.62382e-18	B cells irf4	PCG
pleckstrin homology domain-containing family A member 1-like (LOC110499018), transcript variant X1	1.46285e-22	1.8236	0.6	0.094	0.506	4.21609e-18	B cells irf4	PCG
dolichyl-diphosphooligosaccharide--protein glycosyltransferase subunit STT3A (LOC110533669)	1.77906e-22	1.3073	0.5	0.067	0.433	5.12742e-18	B cells irf4	PCG
protein transport protein Sec61 subunit gamma-like (LOC110530371), transcript variant X1	2.17342e-22	2.38635	0.6	0.099	0.501	6.264e-18	B cells irf4	PCG
dnaJ homolog subfamily B member 11-like (LOC110520234)	4.8227e-22	0.440467	0.267	0.02	0.247	1.38995e-17	B cells irf4	PCG
signal peptidase complex catalytic subunit SEC11A-like (LOC110526644)	7.00257e-22	5.54453	0.633	0.121	0.512	2.01821e-17	B cells irf4	PCG
glutathione-specific gamma-glutamylcyclotransferase 1-like (LOC110522620)	1.02952e-21	3.95574	0.667	0.126	0.541	2.96717e-17	B cells irf4	PCG
uncharacterized LOC110526128 (LOC110526128), transcript variant X1	1.13085e-21	7.31673	0.6	0.097	0.503	3.25924e-17	B cells irf4	lncRNA
receptor accessory protein 5 (reep5)	1.88238e-21	4.93157	0.767	0.168	0.599	5.4252e-17	B cells irf4	PCG
hypoxia up-regulated protein 1-like (LOC110537640)	2.4388e-21	0.902145	0.333	0.031	0.302	7.02887e-17	B cells irf4	PCG
hematological and neurological expressed 1 protein-like (LOC110485814)	2.59263e-21	0.339174	0.267	0.02	0.247	7.47223e-17	B cells irf4	PCG
protein transport protein Sec61 subunit beta-like (LOC110508220), transcript variant X1	2.5986e-21	3.06131	0.533	0.08	0.453	7.48943e-17	B cells irf4	PCG
cyclic AMP-dependent transcription factor ATF-6 alpha-like (LOC110508857)	3.68989e-21	0.727888	0.367	0.038	0.329	1.06346e-16	B cells irf4	PCG
SH3 domain-binding protein 1-like (LOC110499088)	4.78864e-21	0.504451	0.367	0.037	0.33	1.38013e-16	B cells irf4	PCG
surfeit locus protein 4 (LOC110509801), transcript variant X1	7.53659e-21	0.692952	0.3	0.026	0.274	2.17212e-16	B cells irf4	PCG
calumenin-B (LOC110521736), transcript variant X1	7.98342e-21	0.36698	0.3	0.026	0.274	2.3009e-16	B cells irf4	PCG
phospholipase B domain containing 2 (plbd2)	1.02374e-20	0.41965	0.367	0.038	0.329	2.95051e-16	B cells irf4	PCG
translocon-associated protein subunit beta-like (LOC110496355), transcript variant X1	1.74595e-20	4.7235	0.833	0.224	0.609	5.03202e-16	B cells irf4	PCG
integrin alpha-L-like (LOC110485924)	2.92319e-20	1.22918	0.4	0.046	0.354	8.42493e-16	B cells irf4	PCG
protein disulfide-isomerase A6-like (LOC110522011)	4.13775e-20	2.10697	0.633	0.12	0.513	1.19254e-15	B cells irf4	PCG
serine/threonine-protein kinase ICK-like (LOC110502705), transcript variant X1	1.32926e-19	0.552037	0.3	0.028	0.272	3.83105e-15	B cells irf4	PCG
ornithine aminotransferase, mitochondrial-like (LOC110516215)	1.43712e-19	2.59251	0.667	0.14	0.527	4.14193e-15	B cells irf4	PCG
signal peptidase complex subunit 1-like (LOC110494481)	1.85484e-19	1.29009	0.6	0.106	0.494	5.34584e-15	B cells irf4	PCG
mesencephalic astrocyte-derived neurotrophic factor-like (LOC110525202)	2.38468e-19	0.614257	0.467	0.064	0.403	6.8729e-15	B cells irf4	PCG
nucleoside diphosphate kinase B-like (LOC110538120)	2.51398e-19	0.500934	0.367	0.041	0.326	7.24553e-15	B cells irf4	PCG
NAD(P) transhydrogenase, mitochondrial-like (LOC110537128)	3.27996e-19	0.73772	0.267	0.022	0.245	9.45318e-15	B cells irf4	PCG
ubiquitin conjugating enzyme E2 J1 (ube2j1)	3.29424e-19	1.14338	0.433	0.058	0.375	9.49432e-15	B cells irf4	PCG
prosaposin-like (LOC110525711)	3.32173e-19	12.0488	1	0.373	0.627	9.57357e-15	B cells irf4	PCG
Nucleoside diphosphate kinase B (ndkb)	4.69629e-19	4.85202	0.633	0.134	0.499	1.35352e-14	B cells irf4	PCG
Immunoglobulin light chain sigma 2 constant region	1.099e-18	86.2181	0.667	0.149	0.518	3.16743e-14	B cells irf4	PCG
40S ribosomal protein S27-like (LOC110502382), transcript variant X1	1.35166e-18	1.58977	0.6	0.114	0.486	3.89562e-14	B cells irf4	RP
protein disulfide-isomerase A3-like (LOC110492035)	4.03994e-18	4.1879	0.7	0.166	0.534	1.16435e-13	B cells irf4	PCG
derlin-2 (LOC110537556)	4.09945e-18	0.564145	0.333	0.036	0.297	1.1815e-13	B cells irf4	PCG
AF4/FMR2 family member 3-like (LOC110504668)	4.7692e-18	1.21018	0.333	0.037	0.296	1.37453e-13	B cells irf4	PCG
Immunoglobulin light chain sigma constant region	6.95091e-18	106.184	1	0.413	0.587	2.00332e-13	B cells irf4	PCG
cytochrome c oxidase subunit 6B1-like (LOC110537243)	9.26464e-18	2.25729	0.7	0.167	0.533	2.67016e-13	B cells irf4	PCG
LDLR chaperone MESD-like (LOC110526713)	1.04307e-17	1.21724	0.433	0.062	0.371	3.00622e-13	B cells irf4	PCG
NADH:ubiquinone oxidoreductase subunit B3 (ndufb3)	1.18366e-17	0.94891	0.433	0.061	0.372	3.41144e-13	B cells irf4	PCG
transmembrane emp24 domain-containing protein 7-like (LOC110535690), transcript variant X1	1.48584e-17	0.957268	0.367	0.046	0.321	4.28235e-13	B cells irf4	PCG
adipocyte plasma membrane-associated protein (LOC110502369)	1.52225e-17	0.75093	0.3	0.031	0.269	4.38729e-13	B cells irf4	PCG
tapasin-related protein-like (LOC110503634)	2.03027e-17	0.778122	0.367	0.045	0.322	5.85143e-13	B cells irf4	PCG
stress-associated endoplasmic reticulum protein 1 (LOC110508880)	2.05177e-17	3.17638	0.733	0.197	0.536	5.91341e-13	B cells irf4	PCG
small integral membrane protein 7 (smim7)	2.09616e-17	1.41603	0.733	0.186	0.547	6.04133e-13	B cells irf4	PCG
selenoprotein K (selenok), transcript variant X1	2.48291e-17	1.89971	0.633	0.139	0.494	7.156e-13	B cells irf4	PCG
immunoglobulin tau-1 heavy chain constant region	3.2053e-17	153.184	0.667	0.159	0.508	9.23801e-13	B cells irf4	PCG
CD9 antigen-like (LOC110513585), transcript variant X1	4.63525e-17	2.73457	0.533	0.1	0.433	1.33593e-12	B cells irf4	PCG
HIG1 domain family member 1A, mitochondrial-like (LOC110530494), transcript variant X1	7.31658e-17	0.603882	0.267	0.026	0.241	2.10871e-12	B cells irf4	PCG
transmembrane protein 258 (LOC110501329)	1.39416e-16	0.848418	0.567	0.106	0.461	4.0181e-12	B cells irf4	PCG
proteasome subunit alpha type-7-like (LOC110524636)	1.41569e-16	4.41881	0.4	0.057	0.343	4.08017e-12	B cells irf4	PCG
uncharacterized LOC110510080 (LOC110510080)	1.79019e-16	54.1653	0.633	0.151	0.482	5.1595e-12	B cells irf4	PCG
endonuclease domain-containing 1 protein-like (LOC110534397)	2.33863e-16	10.6185	0.867	0.363	0.504	6.74017e-12	B cells irf4	PCG
cysteine-rich with EGF-like domain protein 2 (LOC100135927), transcript variant X1	2.42949e-16	1.82995	0.5	0.088	0.412	7.00202e-12	B cells irf4	PCG
immunoglobulin mu heavy chain constant region	2.45003e-16	Inf	0.9	0.408	0.492	7.06124e-12	B cells irf4	PCG
echinoderm microtubule-associated protein-like 4 (LOC110527186)	2.54689e-16	0.825025	0.333	0.04	0.293	7.34039e-12	B cells irf4	PCG
coatomer protein complex subunit epsilon (cope)	2.86393e-16	1.47694	0.567	0.115	0.452	8.25412e-12	B cells irf4	PCG
cytohesin 1 interacting protein (cytip)	4.15306e-16	2.90013	0.333	0.041	0.292	1.19695e-11	B cells irf4	PCG
78 kDa glucose-regulated protein-like (LOC110523600)	6.00603e-16	1.71682	0.5	0.087	0.413	1.731e-11	B cells irf4	PCG
uncharacterized LOC110534122 (LOC110534122)	6.77087e-16	1.75284	0.7	0.176	0.524	1.95143e-11	B cells irf4	PCG
uncharacterized LOC110492423 (LOC110492423)	7.38746e-16	2.73691	0.733	0.197	0.536	2.12914e-11	B cells irf4	PCG
ras-related protein Rab-1A-like (LOC110510145), transcript variant X1	7.6571e-16	0.357322	0.3	0.033	0.267	2.20685e-11	B cells irf4	PCG
septin-9-like (LOC110493563)	7.73787e-16	1.18158	0.3	0.034	0.266	2.23013e-11	B cells irf4	PCG
protein transport protein Sec61 subunit beta-like (LOC110508208)	1.29391e-15	6.80446	0.833	0.327	0.506	3.72919e-11	B cells irf4	PCG
hematological and neurological expressed 1 (hn1)	1.72894e-15	0.603475	0.267	0.028	0.239	4.98299e-11	B cells irf4	PCG
CD63 antigen-like (LOC110532545)	1.73406e-15	0.81354	0.533	0.103	0.43	4.99773e-11	B cells irf4	PCG
Nucleoside diphosphate kinase B (ndkb), transcript variant X1	1.9054e-15	1.14339	0.4	0.059	0.341	5.49156e-11	B cells irf4	PCG
stress-associated endoplasmic reticulum protein 1-like (LOC110507347)	2.59432e-15	0.930678	0.3	0.036	0.264	7.47708e-11	B cells irf4	PCG
GTPase IMAP family member 4-like (LOC110485442)	2.87953e-15	0.98617	0.533	0.103	0.43	8.29908e-11	B cells irf4	PCG
26 proteasome complex subunit DSS1 (dss1)	5.10934e-15	1.22773	0.6	0.133	0.467	1.47256e-10	B cells irf4	PCG
GTPase IMAP family member 7-like (LOC110485436)	5.52812e-15	1.18806	0.567	0.125	0.442	1.59326e-10	B cells irf4	PCG
G-protein coupled receptor 4-like (LOC110507440)	7.92351e-15	1.19839	0.6	0.135	0.465	2.28364e-10	B cells irf4	PCG
ribonuclease T2-like (LOC110503620), transcript variant X1	7.96823e-15	5.83839	0.767	0.23	0.537	2.29652e-10	B cells irf4	PCG
integrin alpha-M (LOC100136148)	8.67678e-15	0.679579	0.367	0.051	0.316	2.50073e-10	B cells irf4	PCG
interleukin-12 receptor subunit beta-2-like (LOC110524481), transcript variant X1	9.04263e-15	1.94582	0.7	0.183	0.517	2.60618e-10	B cells irf4	PCG
protein disulfide-isomerase-like (LOC110485933)	9.68119e-15	0.918428	0.4	0.063	0.337	2.79022e-10	B cells irf4	PCG
gamma-interferon-inducible lysosomal thiol reductase-like (LOC110530130)	1.15727e-14	0.522058	0.433	0.074	0.359	3.33535e-10	B cells irf4	PCG
asparaginyl-tRNA synthetase (nars)	1.31354e-14	1.79881	0.333	0.044	0.289	3.78574e-10	B cells irf4	PCG
uncharacterized LOC110511114 (LOC110511114)	1.44493e-14	0.865913	0.4	0.063	0.337	4.16442e-10	B cells irf4	PCG
ATP-binding cassette sub-family F member 2-like (LOC110529977), transcript variant X1	1.53702e-14	0.457058	0.367	0.053	0.314	4.42984e-10	B cells irf4	PCG
septin-7-like (LOC110496429)	1.62527e-14	1.93597	0.5	0.101	0.399	4.68418e-10	B cells irf4	PCG
ADP/ATP translocase 2-like (LOC110488772)	1.7245e-14	3.40316	0.867	0.319	0.548	4.97017e-10	B cells irf4	PCG
peroxiredoxin-5, mitochondrial-like (LOC110533987), transcript variant X1	1.95256e-14	1.57538	0.433	0.076	0.357	5.62748e-10	B cells irf4	PCG
surfeit locus protein 4-like (LOC110523589)	2.02817e-14	0.937601	0.367	0.055	0.312	5.84539e-10	B cells irf4	PCG
60S ribosomal protein L22-like (LOC110528006)	2.32327e-14	1.43671	0.5	0.098	0.402	6.6959e-10	B cells irf4	RP
beta-1,4-galactosyltransferase 1-like (LOC110497417)	2.44766e-14	0.323754	0.267	0.029	0.238	7.05441e-10	B cells irf4	PCG
protein YIF1A-like (LOC110504982), transcript variant X1	2.79337e-14	0.821333	0.4	0.064	0.336	8.05076e-10	B cells irf4	PCG
phenylalanine--tRNA ligase alpha subunit (LOC110486499)	3.24075e-14	0.825334	0.4	0.064	0.336	9.34017e-10	B cells irf4	PCG
guanylate-binding protein 1-like (LOC110501730)	3.82757e-14	0.425993	0.367	0.053	0.314	1.10315e-09	B cells irf4	PCG
renin receptor-like (LOC110520506)	3.83358e-14	0.832336	0.633	0.155	0.478	1.10488e-09	B cells irf4	PCG
Leukocyte surface antigen CD53 (cd53), transcript variant X1	5.00443e-14	2.01198	0.8	0.268	0.532	1.44233e-09	B cells irf4	PCG
transmembrane emp24 domain-containing protein 2-like (LOC110537089), transcript variant X1	5.0056e-14	1.15486	0.367	0.055	0.312	1.44266e-09	B cells irf4	PCG
transmembrane emp24 domain-containing protein 9-like (LOC110504525)	6.42884e-14	0.442019	0.3	0.038	0.262	1.85286e-09	B cells irf4	PCG
B-cell receptor-associated protein 29-like (LOC110500197)	6.90953e-14	0.565467	0.4	0.065	0.335	1.99139e-09	B cells irf4	PCG
alpha-1,6-mannosyl-glycoprotein 2-beta-N-acetylglucosaminyltransferase-like (LOC110529676)	8.78082e-14	0.366539	0.333	0.046	0.287	2.53072e-09	B cells irf4	PCG
immunoglobulin tau-2 heavy chain constant region	1.13474e-13	240.184	0.633	0.169	0.464	3.27044e-09	B cells irf4	PCG
bifunctional methylenetetrahydrofolate dehydrogenase/cyclohydrolase, mitochondrial-like (LOC110536073)	1.19828e-13	1.38639	0.567	0.127	0.44	3.45356e-09	B cells irf4	PCG
NADH dehydrogenase [ubiquinone] 1 beta subcomplex subunit 4-like (LOC110535445)	1.20772e-13	0.935366	0.367	0.058	0.309	3.48076e-09	B cells irf4	PCG
endoplasmic reticulum resident protein 44-like (LOC110535692)	1.49314e-13	0.763296	0.433	0.076	0.357	4.30339e-09	B cells irf4	PCG
histone H1.0-B-like (LOC110498860)	1.68454e-13	1.16669	0.367	0.057	0.31	4.85501e-09	B cells irf4	PCG
ATPase inhibitor B, mitochondrial-like (LOC110498146)	1.92986e-13	1.78844	0.6	0.148	0.452	5.56206e-09	B cells irf4	PCG
histone H2AX (LOC110534249)	1.95014e-13	1.11512	0.833	0.336	0.497	5.62049e-09	B cells irf4	PCG
coatomer subunit beta (LOC110526549), transcript variant X1	2.04619e-13	0.574441	0.433	0.077	0.356	5.89731e-09	B cells irf4	PCG
cytochrome c oxidase subunit 8B, mitochondrial-like (LOC110499968)	2.56045e-13	1.41388	0.467	0.095	0.372	7.37947e-09	B cells irf4	PCG
translation machinery-associated protein 7 (LOC110494815)	3.95931e-13	1.41944	0.567	0.139	0.428	1.14111e-08	B cells irf4	PCG
Proteasome subunit beta type 4 (psb4)	4.42597e-13	2.23249	0.6	0.159	0.441	1.27561e-08	B cells irf4	PCG
kinesin family member 1B (kif1b)	5.09839e-13	0.848843	0.5	0.104	0.396	1.46941e-08	B cells irf4	PCG
thioredoxin domain containing 12 (txndc12)	5.18309e-13	0.316735	0.267	0.032	0.235	1.49382e-08	B cells irf4	PCG
phenylalanyl-tRNA synthetase beta subunit (farsb)	5.46927e-13	0.540432	0.367	0.058	0.309	1.5763e-08	B cells irf4	PCG
malate dehydrogenase, mitochondrial-like (LOC110533583)	6.2263e-13	0.529216	0.333	0.049	0.284	1.79448e-08	B cells irf4	PCG
uncharacterized LOC110504492 (LOC110504492)	6.87572e-13	0.640099	0.433	0.081	0.352	1.98165e-08	B cells irf4	PCG
histidine triad nucleotide binding protein 1 (hint1)	6.9068e-13	3.6579	0.633	0.196	0.437	1.99061e-08	B cells irf4	PCG
dolichyl-diphosphooligosaccharide--protein glycosyltransferase subunit 1-like (LOC110527949)	7.34046e-13	1.0516	0.4	0.071	0.329	2.1156e-08	B cells irf4	PCG
pre-mRNA-splicing factor SPF27 (LOC110492257)	8.34409e-13	0.340413	0.3	0.04	0.26	2.40485e-08	B cells irf4	PCG
signal peptidase complex catalytic subunit SEC11A (LOC110506765)	9.12893e-13	0.824278	0.4	0.072	0.328	2.63105e-08	B cells irf4	PCG
transmembrane 4 L6 family member 1-like (LOC110524830)	1.23653e-12	1.1051	0.5	0.107	0.393	3.56382e-08	B cells irf4	PCG
serine hydroxymethyltransferase 2 (shmt2)	1.35641e-12	0.442784	0.467	0.091	0.376	3.90932e-08	B cells irf4	PCG
dnaJ homolog subfamily C member 3-like (LOC110500578)	1.5459e-12	0.58993	0.267	0.034	0.233	4.45544e-08	B cells irf4	PCG
cathepsin D-like (LOC110486128)	1.63622e-12	0.646674	0.433	0.081	0.352	4.71576e-08	B cells irf4	PCG
transmembrane emp24 domain-containing protein 4-like (LOC110492661), transcript variant X1	1.72813e-12	0.359451	0.333	0.05	0.283	4.98063e-08	B cells irf4	PCG
transmembrane 9 superfamily member 2-like (LOC110504943), transcript variant X1	1.75847e-12	0.861506	0.467	0.096	0.371	5.0681e-08	B cells irf4	PCG
tumor protein D52 like 2 (tpd52l2), transcript variant X1	1.81493e-12	0.358257	0.333	0.05	0.283	5.2308e-08	B cells irf4	PCG
integral membrane protein 2B-like (LOC110527494)	2.08518e-12	0.683467	0.6	0.151	0.449	6.00969e-08	B cells irf4	PCG
ATP synthase subunit g, mitochondrial-like (LOC110491241)	2.2869e-12	2.89102	0.667	0.198	0.469	6.59107e-08	B cells irf4	PCG
ER membrane protein complex subunit 2-like (LOC110489815)	2.4527e-12	0.433776	0.3	0.042	0.258	7.06893e-08	B cells irf4	PCG
histocompatibility minor 13 (hm13), transcript variant X1	2.95962e-12	0.414165	0.267	0.034	0.233	8.52992e-08	B cells irf4	PCG
high density lipoprotein binding protein (hdlbp)	3.14797e-12	1.64078	0.467	0.105	0.362	9.07276e-08	B cells irf4	PCG
ATP synthase F(0) complex subunit C3, mitochondrial-like (LOC110486176)	3.84174e-12	2.76787	0.667	0.204	0.463	1.10723e-07	B cells irf4	PCG
cbp/p300-interacting transactivator 3-like (LOC110488168)	3.93371e-12	3.09105	0.767	0.307	0.46	1.13373e-07	B cells irf4	PCG
cytochrome b5-like (LOC110526393)	4.73513e-12	0.523577	0.3	0.043	0.257	1.36471e-07	B cells irf4	PCG
signal peptidase complex subunit 3 homolog (S. cerevisiae) (spcs3)	5.41488e-12	0.902247	0.4	0.076	0.324	1.56062e-07	B cells irf4	PCG
pollen-specific leucine-rich repeat extensin-like protein 1 (LOC110535911), transcript variant X1	5.44912e-12	2.16186	0.533	0.133	0.4	1.57049e-07	B cells irf4	PCG
transmembrane protein 258-like (LOC110521162)	5.9482e-12	2.88286	0.633	0.204	0.429	1.71433e-07	B cells irf4	PCG
UDP-glucose:glycoprotein glucosyltransferase 1-like (LOC110495750)	6.98433e-12	0.415514	0.267	0.035	0.232	2.01296e-07	B cells irf4	PCG
bifunctional glutamate/proline--tRNA ligase-like (LOC110505247), transcript variant X1	7.16148e-12	0.438005	0.367	0.062	0.305	2.06401e-07	B cells irf4	PCG
ras-related protein Rab-3B-like (LOC110524081)	7.63277e-12	0.288168	0.267	0.035	0.232	2.19984e-07	B cells irf4	PCG
transcobalamin-2 (LOC101268953)	7.66356e-12	0.7351	0.333	0.053	0.28	2.20872e-07	B cells irf4	PCG
uncharacterized LOC110539089 (LOC110539089)	8.1604e-12	1.00203	0.333	0.053	0.28	2.35191e-07	B cells irf4	PCG
glycyl-tRNA synthetase (gars)	1.25901e-11	1.6779	0.333	0.054	0.279	3.62858e-07	B cells irf4	PCG
proteasome subunit beta type-1-B (LOC110499269)	1.34833e-11	0.695976	0.467	0.103	0.364	3.88604e-07	B cells irf4	PCG
GTP-binding protein SAR1b (LOC110537724)	1.47231e-11	1.86889	0.467	0.109	0.358	4.24336e-07	B cells irf4	PCG
eukaryotic translation initiation factor 4H-like (LOC110490067), transcript variant X1	1.75058e-11	0.464473	0.433	0.087	0.346	5.04535e-07	B cells irf4	PCG
Immunoglobulin light chain kappa F1 constant region	1.79393e-11	39.187	0.8	0.286	0.514	5.1703e-07	B cells irf4	PCG
lon peptidase 1, mitochondrial (lonp1)	2.005e-11	0.710585	0.267	0.037	0.23	5.7786e-07	B cells irf4	PCG
Immunoglobulin light chain kappa F2 constant region	2.52991e-11	3.97039	1	0.465	0.535	7.29145e-07	B cells irf4	PCG
archain 1 (arcn1)	3.01951e-11	0.456511	0.367	0.066	0.301	8.70253e-07	B cells irf4	PCG
G-protein coupled receptor 183-like (LOC110519942)	3.17682e-11	0.561913	0.267	0.037	0.23	9.15591e-07	B cells irf4	PCG
TGF-beta receptor type-1-like (LOC110489797), transcript variant X1	3.58347e-11	0.70877	0.4	0.077	0.323	1.03279e-06	B cells irf4	PCG
calnexin-like (LOC110488909)	3.77479e-11	1.17627	0.6	0.162	0.438	1.08793e-06	B cells irf4	PCG
protein OS-9-like (LOC110528113), transcript variant X1	3.93033e-11	0.832311	0.367	0.068	0.299	1.13276e-06	B cells irf4	PCG
biogenesis of lysosome-related organelles complex 1 subunit 6-like (LOC110518754), transcript variant X1	4.2677e-11	0.626146	0.367	0.066	0.301	1.22999e-06	B cells irf4	PCG
ATP synthase F(0) complex subunit C3, mitochondrial-like (LOC110538098)	4.32393e-11	1.37814	0.567	0.162	0.405	1.2462e-06	B cells irf4	PCG
eukaryotic translation initiation factor 4 gamma 1-like (LOC110507923)	4.73884e-11	0.637027	0.267	0.038	0.229	1.36578e-06	B cells irf4	PCG
CD79b molecule (cd79b)	4.99614e-11	0.722263	0.8	0.339	0.461	1.43994e-06	B cells irf4	PCG
cytochrome c oxidase subunit NDUFA4-like (LOC110538650)	7.09348e-11	1.62996	0.5	0.126	0.374	2.04441e-06	B cells irf4	PCG
cytochrome b-c1 complex subunit 6, mitochondrial-like (LOC110538487)	7.76123e-11	0.729834	0.567	0.156	0.411	2.23686e-06	B cells irf4	PCG
Translocon-associated protein subunit gamma (ssrg), transcript variant X1	8.27515e-11	1.97505	0.433	0.097	0.336	2.38498e-06	B cells irf4	PCG
basigin-like (LOC110524268)	9.06038e-11	5.65945	0.7	0.242	0.458	2.61129e-06	B cells irf4	PCG
guanylate-binding protein 1-like (LOC110529748)	1.10047e-10	0.668646	0.4	0.081	0.319	3.17168e-06	B cells irf4	PCG
magnesium transporter 1 (magt1)	1.13439e-10	1.1803	0.3	0.049	0.251	3.26943e-06	B cells irf4	PCG
TRAF-interacting protein with FHA domain-containing protein A-like (LOC110500540)	1.14753e-10	0.351213	0.333	0.057	0.276	3.30731e-06	B cells irf4	PCG
cytochrome c oxidase subunit 6C-1 (LOC110527679)	1.16753e-10	1.99889	0.667	0.223	0.444	3.36493e-06	B cells irf4	PCG
homocysteine-responsive endoplasmic reticulum-resident ubiquitin-like domain member 1 protein (LOC110520206)	1.17198e-10	0.495043	0.267	0.039	0.228	3.37777e-06	B cells irf4	PCG
26S proteasome non-ATPase regulatory subunit 9-like (LOC110525689)	1.73573e-10	0.651796	0.333	0.059	0.274	5.00256e-06	B cells irf4	PCG
calcium-binding mitochondrial carrier protein SCaMC-1 (LOC110524700)	1.88383e-10	0.305865	0.267	0.039	0.228	5.42938e-06	B cells irf4	PCG
keratinocyte-associated protein 2-like (LOC110536226)	2.12878e-10	0.959451	0.367	0.072	0.295	6.13536e-06	B cells irf4	PCG
protein diaphanous homolog 1-like (LOC110488661)	2.14871e-10	0.883179	0.4	0.086	0.314	6.1928e-06	B cells irf4	PCG
deoxyribonuclease-2-alpha-like (LOC110487810)	2.29316e-10	0.632296	0.4	0.084	0.316	6.6091e-06	B cells irf4	PCG
proteasome activator complex subunit 1-like (LOC110535222)	2.46546e-10	0.837469	0.4	0.085	0.315	7.10572e-06	B cells irf4	PCG
voltage-dependent anion-selective channel protein 1 (LOC110533382)	2.73469e-10	0.40469	0.267	0.04	0.227	7.88165e-06	B cells irf4	PCG
integral membrane protein 2B-like (LOC110495882)	2.84905e-10	1.32428	0.433	0.104	0.329	8.21125e-06	B cells irf4	PCG
serine/threonine-protein phosphatase 2B catalytic subunit gamma isoform (LOC100499601), transcript variant X1	3.04102e-10	0.727594	0.5	0.125	0.375	8.76451e-06	B cells irf4	PCG
transmembrane protein 263-like (LOC110528377), transcript variant X1	3.10057e-10	0.492819	0.267	0.041	0.226	8.93614e-06	B cells irf4	PCG
endoplasmic reticulum resident protein 44-like (LOC110535698)	3.71341e-10	0.647869	0.3	0.05	0.25	1.07024e-05	B cells irf4	PCG
Tetraspanin-9 (tsn9)	3.87237e-10	0.417485	0.333	0.06	0.273	1.11605e-05	B cells irf4	PCG
proteasome maturation protein-like (LOC110535446), transcript variant X1	4.22605e-10	1.46876	0.6	0.182	0.418	1.21799e-05	B cells irf4	PCG
tyrosine-protein kinase CSK-like (LOC110500720)	4.43946e-10	0.698824	0.467	0.111	0.356	1.2795e-05	B cells irf4	PCG
proteasome subunit alpha type-3 (LOC110505789), transcript variant X1	4.87115e-10	0.904792	0.5	0.13	0.37	1.40391e-05	B cells irf4	PCG
14-3-3 protein zeta-like (LOC110498109), transcript variant X1	5.45748e-10	0.588195	0.333	0.062	0.271	1.5729e-05	B cells irf4	PCG
26S protease regulatory subunit 4 (LOC110497733)	5.64437e-10	0.94759	0.433	0.105	0.328	1.62676e-05	B cells irf4	PCG
ATP synthase F(0) complex subunit B1, mitochondrial-like (LOC110492600)	5.64839e-10	2.49797	0.6	0.189	0.411	1.62792e-05	B cells irf4	PCG
26S proteasome non-ATPase regulatory subunit 7 (LOC110506507)	6.10065e-10	0.418186	0.3	0.051	0.249	1.75827e-05	B cells irf4	PCG
ankyrin repeat domain-containing protein 46 (LOC110500340)	6.12929e-10	0.420102	0.333	0.061	0.272	1.76652e-05	B cells irf4	PCG
immunoglobulin tau-3 heavy chain constant region	6.24957e-10	1.581	0.367	0.077	0.29	1.80119e-05	B cells irf4	PCG
eukaryotic translation initiation factor 3 subunit K (eif3k)	6.42616e-10	1.01591	0.5	0.132	0.368	1.85208e-05	B cells irf4	PCG
60S ribosomal protein L19 (LOC110491682), transcript variant X1	7.14969e-10	3.79246	0.667	0.26	0.407	2.06061e-05	B cells irf4	RP
uncharacterized LOC110503899 (LOC110503899), transcript variant X1	7.54727e-10	0.722662	0.433	0.102	0.331	2.1752e-05	B cells irf4	PCG
methionyl-tRNA synthetase (mars)	8.91286e-10	0.500638	0.3	0.052	0.248	2.56878e-05	B cells irf4	PCG
proteasome subunit beta type-7-like (LOC110488329)	8.94586e-10	0.990156	0.467	0.123	0.344	2.57829e-05	B cells irf4	PCG
uncharacterized LOC110485822 (LOC110485822), transcript variant X1	9.48281e-10	2.62536	0.4	0.092	0.308	2.73304e-05	B cells irf4	PCG
chromosome 8 C14orf2 homolog (c8h14orf2), transcript variant X1	9.50271e-10	2.76452	0.467	0.122	0.345	2.73877e-05	B cells irf4	PCG
lipopolysaccharide-binding protein-like (LOC110492346)	9.70637e-10	0.843253	0.6	0.183	0.417	2.79747e-05	B cells irf4	PCG
nucleoside diphosphate kinase (LOC100135963)	1.00155e-09	2.52714	0.667	0.262	0.405	2.88656e-05	B cells irf4	PCG
transcription factor E2-alpha-like (LOC110508414), transcript variant X1	1.03373e-09	0.506714	0.333	0.063	0.27	2.9793e-05	B cells irf4	PCG
transmembrane protein 154-like (LOC110497383)	1.13218e-09	0.270929	0.267	0.042	0.225	3.26306e-05	B cells irf4	PCG
beta-hexosaminidase subunit beta-like (LOC110509581), transcript variant X1	1.15665e-09	0.989171	0.4	0.093	0.307	3.33357e-05	B cells irf4	PCG
MANBAL (manbl), transcript variant X1	1.16202e-09	0.349573	0.267	0.042	0.225	3.34904e-05	B cells irf4	PCG
translocon-associated protein subunit alpha-like (LOC110489704)	1.54592e-09	0.777091	0.333	0.065	0.268	4.45549e-05	B cells irf4	PCG
gamma-aminobutyric acid receptor-associated protein-like 2 (LOC110513840)	1.62775e-09	0.546249	0.433	0.102	0.331	4.69135e-05	B cells irf4	PCG
isocitrate dehydrogenase [NADP], mitochondrial-like (LOC110521263)	1.64145e-09	1.66942	0.367	0.076	0.291	4.73082e-05	B cells irf4	PCG
cell cycle progression 1 (ccpg1), transcript variant X1	1.68056e-09	0.3988	0.267	0.043	0.224	4.84355e-05	B cells irf4	PCG
CD99 antigen-like protein 2 (LOC110495898), transcript variant X1	1.73665e-09	0.366498	0.267	0.043	0.224	5.00519e-05	B cells irf4	PCG
NADH dehydrogenase [ubiquinone] iron-sulfur protein 6, mitochondrial-like (LOC110496462)	1.81579e-09	0.582434	0.3	0.054	0.246	5.23329e-05	B cells irf4	PCG
peroxiredoxin 6 (prdx6), transcript variant X1	1.84684e-09	0.254393	0.267	0.042	0.225	5.32277e-05	B cells irf4	PCG
eukaryotic translation initiation factor 4 gamma 2-like (LOC110506095)	1.91508e-09	0.299436	0.267	0.043	0.224	5.51944e-05	B cells irf4	PCG
interferon regulatory factor 4-like (LOC110521762), transcript variant X1	1.93927e-09	6.73601	0.467	0.126	0.341	5.58918e-05	B cells irf4	PCG
histone H3.3 (LOC110491601), transcript variant X1	2.26979e-09	3.21961	0.767	0.34	0.427	6.54175e-05	B cells irf4	PCG
ADP-ribosylation factor 4 (arf4)	2.36091e-09	1.71088	0.433	0.107	0.326	6.80439e-05	B cells irf4	PCG
growth factor receptor-bound protein 2-like (LOC110486621)	2.58604e-09	0.642422	0.433	0.107	0.326	7.45323e-05	B cells irf4	PCG
beta-2-microglobulin-like (LOC110491894)	2.84965e-09	0.99847	0.733	0.271	0.462	8.21298e-05	B cells irf4	PCG
cytochrome c oxidase subunit 6A, mitochondrial-like (LOC110535921)	2.92264e-09	1.3468	0.5	0.143	0.357	8.42336e-05	B cells irf4	PCG
NADH dehydrogenase 1 beta subcomplex subunit 7 (ndub7)	3.06852e-09	1.75509	0.367	0.079	0.288	8.84378e-05	B cells irf4	PCG
serine/threonine-protein phosphatase 2A 56 kDa regulatory subunit alpha isoform-like (LOC110522027)	3.5756e-09	0.396114	0.267	0.044	0.223	0.000103052	B cells irf4	PCG
NADH dehydrogenase 1 alpha subcomplex subunit 4 (ndua4)	4.34657e-09	2.09715	0.667	0.252	0.415	0.000125273	B cells irf4	PCG
uncharacterized LOC110507896 (LOC110507896), transcript variant X1	4.48731e-09	1.07125	0.467	0.129	0.338	0.000129329	B cells irf4	PCG
tumor necrosis factor receptor type 1-associated DEATH domain protein-like (LOC110506559)	4.81532e-09	0.57578	0.4	0.094	0.306	0.000138782	B cells irf4	PCG
splicing factor 3b subunit 5 (sf3b5)	4.92237e-09	1.21287	0.7	0.258	0.442	0.000141868	B cells irf4	PCG
ras GTPase-activating protein nGAP-like (LOC110485964), transcript variant X1	4.966e-09	1.3514	0.467	0.129	0.338	0.000143125	B cells irf4	PCG
raftlin, lipid raft linker 1 (rftn1), transcript variant X1	5.13581e-09	0.350502	0.267	0.045	0.222	0.000148019	B cells irf4	PCG
beta-1,4-galactosyltransferase 1-like (LOC110534462), transcript variant X1	5.17055e-09	0.316718	0.3	0.055	0.245	0.00014902	B cells irf4	PCG
drebrin-like protein B (LOC110536041), transcript variant X1	5.22042e-09	0.638252	0.467	0.12	0.347	0.000150458	B cells irf4	PCG
LSM8 homolog, U6 small nuclear RNA associated (lsm8)	5.725e-09	2.30851	0.6	0.204	0.396	0.000165	B cells irf4	PCG
insulin-induced gene 1 protein-like (LOC110489981)	6.99313e-09	0.445741	0.3	0.056	0.244	0.000201549	B cells irf4	PCG
ubiquitin-60S ribosomal protein L40-like (LOC110508899)	7.16257e-09	2.56236	0.733	0.381	0.352	0.000206432	B cells irf4	RP
cytochrome c oxidase subunit 5B, mitochondrial-like (LOC110509651)	7.698e-09	0.658871	0.4	0.098	0.302	0.000221864	B cells irf4	PCG
AP-3 complex subunit delta-1-like (LOC110521469), transcript variant X1	8.00171e-09	0.290599	0.267	0.045	0.222	0.000230617	B cells irf4	PCG
ADP-ribosylation factor 4 (LOC110490207)	8.02604e-09	0.723985	0.367	0.082	0.285	0.000231318	B cells irf4	PCG
heterogeneous nuclear ribonucleoprotein A/B-like (LOC110537820), transcript variant X1	1.02534e-08	0.302222	0.3	0.056	0.244	0.000295514	B cells irf4	PCG
ATP synthase subunit f, mitochondrial-like (LOC110512930)	1.06072e-08	2.85091	0.633	0.275	0.358	0.000305711	B cells irf4	PCG
mitogen-activated protein kinase kinase kinase kinase 5-like (LOC110503709)	1.07039e-08	1.44671	0.667	0.253	0.414	0.000308497	B cells irf4	PCG
cysteine--tRNA ligase, cytoplasmic-like (LOC110526798)	1.08351e-08	0.544324	0.333	0.07	0.263	0.000312279	B cells irf4	PCG
peroxiredoxin-1-like (LOC110485699), transcript variant X1	1.09359e-08	3.84232	0.567	0.188	0.379	0.000315184	B cells irf4	PCG
B-cell lymphoma/leukemia 11A-like (LOC110507398)	1.09826e-08	0.945397	0.467	0.131	0.336	0.00031653	B cells irf4	PCG
sacsin-like (LOC110505631), transcript variant X1	1.17433e-08	11.9929	0.6	0.208	0.392	0.000338453	B cells irf4	PCG
hsc70-interacting protein-like (LOC110538377)	1.17981e-08	0.698533	0.4	0.096	0.304	0.000340033	B cells irf4	PCG
ancient ubiquitous protein 1-like (LOC110488726)	1.28152e-08	0.486263	0.3	0.058	0.242	0.000369347	B cells irf4	PCG
60S ribosomal protein L27a (LOC110521278), transcript variant X1	1.30938e-08	2.10492	0.767	0.385	0.382	0.000377377	B cells irf4	RP
60S acidic ribosomal protein P1-like (LOC110496675)	1.43224e-08	2.07955	0.667	0.312	0.355	0.000412785	B cells irf4	RP
arylsulfatase family member K (arsk), transcript variant X1	1.72178e-08	0.578569	0.3	0.06	0.24	0.000496233	B cells irf4	PCG
FK506 binding protein 2 (fkbp2)	1.82676e-08	0.476383	0.433	0.111	0.322	0.000526491	B cells irf4	PCG
cytochrome c oxidase subunit 6B1-like (LOC110509074)	1.85621e-08	2.77083	0.567	0.211	0.356	0.000534977	B cells irf4	PCG
non-canonical poly(A) RNA polymerase PAPD5-like (LOC110526595)	1.90681e-08	0.385294	0.267	0.048	0.219	0.000549562	B cells irf4	PCG
DENN domain-containing protein 5B-like (LOC110500172), transcript variant X1	1.91267e-08	0.398202	0.3	0.059	0.241	0.000551251	B cells irf4	PCG
Proteasome subunit beta type 2 (psb2)	1.92162e-08	4.97532	0.533	0.184	0.349	0.000553829	B cells irf4	PCG
adiponectin receptor protein 1-like (LOC110528249), transcript variant X1	1.9452e-08	0.293162	0.267	0.047	0.22	0.000560626	B cells irf4	PCG
switch-associated protein 70-like (LOC110506700), transcript variant X1	2.06416e-08	0.72018	0.633	0.222	0.411	0.00059491	B cells irf4	PCG
ATP synthase subunit epsilon, mitochondrial-like (LOC110532054)	2.09468e-08	1.58393	0.533	0.161	0.372	0.000603708	B cells irf4	PCG
14-3-3A2 protein (LOC100136201)	2.24475e-08	0.382809	0.267	0.048	0.219	0.00064696	B cells irf4	PCG
adenosylhomocysteinase (ahcy)	2.27805e-08	0.396473	0.5	0.156	0.344	0.000656556	B cells irf4	PCG
TATA-box binding protein associated factor 12 (taf12), transcript variant X1	2.99186e-08	0.501214	0.4	0.1	0.3	0.000862283	B cells irf4	PCG
40S ribosomal protein S18 (LOC110488339)	3.39353e-08	1.14941	0.933	0.653	0.28	0.000978049	B cells irf4	RP
protein-tyrosine sulfotransferase 2-like (LOC110523402), transcript variant X1	3.42424e-08	0.862567	0.267	0.05	0.217	0.000986901	B cells irf4	PCG
tripeptidyl peptidase 1 (tpp1)	3.43675e-08	0.784064	0.4	0.103	0.297	0.000990506	B cells irf4	PCG

## Sheet: T cells
gene	p_val	avg_logFC	pct.1	pct.2	diff.perc	p_val_adj	Group_name	Transcript type
protein S100-A5-like (LOC110520885)	0	8.96031	0.82	0.018	0.802	0	Tcells	PCG
SH2 domain-containing protein 1A-like (LOC110530635)	0	4.58374	0.673	0.011	0.662	0	Tcells	PCG
PLAC8-like protein 1 (LOC110489105), transcript variant X1	0	4.80117	0.762	0.101	0.661	0	Tcells	PCG
granzyme K-like (LOC110523798)	0	9.80089	0.624	0.002	0.622	0	Tcells	PCG
death-associated protein-like 1-A (LOC110520057)	0	10.7342	0.802	0.2	0.602	0	Tcells	PCG
T-cell surface glycoprotein CD3 delta chain-like (LOC110503669), transcript variant X1	0	12.4025	0.596	0.004	0.592	0	Tcells	PCG
glycine-rich cell wall structural protein-like (LOC110500513)	0	4.52639	0.566	0.005	0.561	0	Tcells	PCG
uncharacterized LOC110501968 (LOC110501968), transcript variant X1	0	7.59231	0.557	0.002	0.555	0	Tcells	PCG
CD3e molecule (cd3e), transcript variant X1	0	3.36069	0.557	0.002	0.555	0	Tcells	PCG
interleukin-7 receptor subunit alpha-like (LOC110523781), transcript variant X1	0	4.73419	0.563	0.01	0.553	0	Tcells	PCG
uncharacterized LOC110486905 (LOC110486905), transcript variant X1	0	2.52478	0.564	0.025	0.539	0	Tcells	PCG
T-cell-specific surface glycoprotein CD28-like (LOC110527567)	0	5.25879	0.535	0.001	0.534	0	Tcells	PCG
uncharacterized LOC110486897 (LOC110486897), transcript variant X1	0	3.43803	0.553	0.019	0.534	0	Tcells	PCG
T-cell surface antigen CD2-like (LOC110495667)	0	4.30719	0.543	0.016	0.527	0	Tcells	PCG
cornifelin-like (LOC110517486), transcript variant X1	0	7.45551	0.586	0.061	0.525	0	Tcells	PCG
SAM and SH3 domain-containing protein 3-like (LOC110488960)	0	3.10676	0.646	0.137	0.509	0	Tcells	PCG
uncharacterized LOC110496534 (LOC110496534)	0	11.5462	0.56	0.061	0.499	0	Tcells	lncRNA
differentially expressed in FDCP 6 homolog (LOC110528389), transcript variant X1	0	2.06995	0.531	0.033	0.498	0	Tcells	PCG
SH2 domain protein 1A (sh21a)	0	18.2574	0.504	0.008	0.496	0	Tcells	PCG
macrophage-capping protein-like (LOC110531827), transcript variant X1	0	2.15931	0.514	0.019	0.495	0	Tcells	PCG
FYN-binding protein-like (LOC110494533), transcript variant X1	0	2.12231	0.49	0.003	0.487	0	Tcells	PCG
phospholipase A2 inhibitor subunit gamma B-like (LOC110491738), transcript variant X1	0	1.85492	0.523	0.042	0.481	0	Tcells	PCG
uncharacterized LOC110495953 (LOC110495953)	0	4.26586	0.479	0.001	0.478	0	Tcells	lncRNA
uncharacterized LOC110534358 (LOC110534358)	0	1.88082	0.475	0.004	0.471	0	Tcells	PCG
uncharacterized threonine-rich GPI-anchored glycoprotein PJ4664.02-like (LOC110537189)	0	2.29995	0.539	0.07	0.469	0	Tcells	PCG
tyrosine-protein kinase ZAP-70-like (LOC110521509), transcript variant X1	0	3.70868	0.468	0.002	0.466	0	Tcells	PCG
serine/threonine-protein kinase 10-like (LOC110528282), transcript variant X1	0	3.44092	0.509	0.045	0.464	0	Tcells	PCG
type II inositol 1,4,5-trisphosphate 5-phosphatase-like (LOC110517587), transcript variant X1	0	1.93478	0.475	0.02	0.455	0	Tcells	PCG
mucin-5AC-like (LOC110510290)	0	2.42096	0.46	0.007	0.453	0	Tcells	PCG
FK506-binding protein 5-like (LOC110532816), transcript variant X1	0	1.7829	0.508	0.056	0.452	0	Tcells	PCG
mucin-22-like (LOC110505032), transcript variant X1	0	1.50648	0.43	0.034	0.396	0	Tcells	PCG
T-cell surface glycoprotein CD5-like (LOC110534451)	0	2.6842	0.396	0.007	0.389	0	Tcells	PCG
dedicator of cytokinesis protein 10-like (LOC110503523)	0	1.28759	0.448	0.064	0.384	0	Tcells	PCG
uncharacterized LOC110498919 (LOC110498919)	0	2.66562	0.384	0.008	0.376	0	Tcells	PCG
LCK2 (LOC100136288)	0	1.02227	0.363	0.003	0.36	0	Tcells	PCG
SAM and SH3 domain containing 3 (sash3)	0	1.05745	0.414	0.055	0.359	0	Tcells	PCG
interleukin 7 receptor (il7r), transcript variant X1	0	1.42318	0.36	0.002	0.358	0	Tcells	PCG
CTLA4-like protein (LOC100136275)	0	7.37369	0.34	0.001	0.339	0	Tcells	PCG
tyrosine-protein kinase Fyn (LOC110529523), transcript variant X1	0	0.8084	0.34	0.005	0.335	0	Tcells	PCG
eotaxin-like (LOC110535393)	0	84.0274	0.337	0.005	0.332	0	Tcells	PCG
interferon-induced protein 44-like (LOC110494012)	0	18.5787	0.327	0.011	0.316	0	Tcells	PCG
rho GTPase-activating protein 4-like (LOC110496498), transcript variant X1	0	1.09763	0.321	0.008	0.313	0	Tcells	PCG
T-cell receptor alpha chain	0	0.854416	0.309	0.001	0.308	0	Tcells	PCG
CD4 (LOC100136285), transcript variant X1	0	1.14706	0.31	0.008	0.302	0	Tcells	PCG
B-cell lymphoma/leukemia 11B-like (LOC110529319)	0	0.843512	0.297	0.003	0.294	0	Tcells	PCG
T-cell-specific surface glycoprotein CD28-like (LOC110495954)	0	1.41981	0.293	0.001	0.292	0	Tcells	PCG
SAM domain-containing protein SAMSN-1-like (LOC110533677), transcript variant X1	0	0.995325	0.308	0.027	0.281	0	Tcells	PCG
cytohesin 1 interacting protein (cytip)	0	0.699084	0.307	0.026	0.281	0	Tcells	PCG
uncharacterized LOC110498416 (LOC110498416)	0	1.14407	0.28	0.002	0.278	0	Tcells	PCG
uncharacterized LOC110501538 (LOC110501538)	0	0.904221	0.274	0.001	0.273	0	Tcells	PCG
B-cell CLL/lymphoma 11B (bcl11b), transcript variant X1	0	0.777371	0.251	0.001	0.25	0	Tcells	PCG
DENN domain-containing protein 2D-like (LOC110528380), transcript variant X1	0	0.572886	0.265	0.015	0.25	0	Tcells	PCG
structural maintenance of chromosomes protein 4-like (LOC110507628), transcript variant X1	8.57635e-305	2.54658	0.289	0.026	0.263	2.47179e-300	Tcells	PCG
ras GTPase-activating protein nGAP-like (LOC110485964), transcript variant X1	3.55711e-291	2.18338	0.529	0.105	0.424	1.02519e-286	Tcells	PCG
tumor necrosis factor alpha-induced protein 8-like protein 2 (LOC110496268)	2.41184e-282	2.94677	0.534	0.113	0.421	6.95116e-278	Tcells	PCG
high mobility group-T protein-like (LOC110533266)	1.96814e-278	2.26043	0.405	0.063	0.342	5.67238e-274	Tcells	PCG
ribosomal protein S6 kinase 2 alpha (LOC110505267)	5.38936e-272	1.87001	0.375	0.054	0.321	1.55327e-267	Tcells	RP
mid1-interacting protein 1-B-like (LOC110495502)	1.93509e-255	1.50766	0.448	0.083	0.365	5.57714e-251	Tcells	PCG
signal sequence receptor, alpha (ssr1)	2.42328e-252	1.08957	0.357	0.053	0.304	6.98412e-248	Tcells	PCG
T-cell surface glycoprotein CD3 zeta chain (cd3z)	8.04626e-251	0.81706	0.39	0.062	0.328	2.31901e-246	Tcells	PCG
tetraspanin-8-like (LOC110499712)	6.24416e-250	4.52934	0.844	0.406	0.438	1.79963e-245	Tcells	PCG
sortilin-related receptor-like (LOC110503325)	5.95627e-244	0.751017	0.286	0.034	0.252	1.71666e-239	Tcells	PCG
raftlin, lipid raft linker 1 (rftn1), transcript variant X1	8.04364e-240	0.702465	0.274	0.031	0.243	2.31826e-235	Tcells	PCG
maternal B9.15 protein-like (LOC110538306)	9.80386e-238	0.838833	0.359	0.056	0.303	2.82557e-233	Tcells	PCG
uncharacterized LOC110526706 (LOC110526706)	2.77025e-235	0.897661	0.369	0.061	0.308	7.98414e-231	Tcells	lncRNA
uncharacterized LOC110511114 (LOC110511114)	1.94452e-233	1.18181	0.329	0.048	0.281	5.60431e-229	Tcells	PCG
transmembrane protein 154-like (LOC110497383)	1.52132e-229	0.535922	0.26	0.029	0.231	4.38459e-225	Tcells	PCG
14-3-3 protein zeta-like (LOC110529446), transcript variant X1	2.38043e-210	3.57923	0.366	0.067	0.299	6.86064e-206	Tcells	PCG
formin-binding protein 1-like (LOC110523375), transcript variant X1	1.33385e-209	0.97136	0.351	0.061	0.29	3.84429e-205	Tcells	PCG
TRAF3-interacting protein 1-like (LOC110493399)	2.42767e-199	1.15737	0.449	0.104	0.345	6.9968e-195	Tcells	PCG
receptor-transporting protein 2-like (LOC110529481), transcript variant X1	5.50135e-194	6.81686	0.424	0.097	0.327	1.58554e-189	Tcells	PCG
purinergic receptor P2Y8 (p2ry8)	1.55471e-180	0.894769	0.251	0.035	0.216	4.48084e-176	Tcells	PCG
MANBAL (manbl)	3.59808e-180	1.71355	0.384	0.084	0.3	1.037e-175	Tcells	PCG
arrestin domain-containing protein 2-like (LOC110492040)	2.15854e-178	0.93807	0.329	0.062	0.267	6.22113e-174	Tcells	PCG
bridging integrator 2-like (LOC110528503), transcript variant X1	1.3388e-171	0.57367	0.277	0.045	0.232	3.85857e-167	Tcells	PCG
trypsin inhibitor ClTI-1-like (LOC110504451)	1.60175e-169	14.6677	0.225	0.71	-0.485	4.6164e-165	Tcells	PCG
C-C chemokine receptor type 7-like (LOC110485902)	1.69155e-169	3.50737	0.337	0.07	0.267	4.8752e-165	Tcells	PCG
rab GTPase-activating protein 1-like (LOC110524085)	8.45902e-166	0.556853	0.285	0.05	0.235	2.43797e-161	Tcells	PCG
lysozyme g-like (LOC110505449)	1.7358e-157	0.705908	0.313	0.063	0.25	5.00276e-153	Tcells	PCG
uncharacterized LOC110534568 (LOC110534568)	1.21176e-153	0.95944	0.341	0.076	0.265	3.49242e-149	Tcells	lncRNA
retinoblastoma-like protein 2 (LOC110511520)	9.54049e-151	0.649601	0.344	0.077	0.267	2.74967e-146	Tcells	PCG
growth factor receptor-bound protein 2-like (LOC110538587)	5.21686e-149	1.02128	0.368	0.089	0.279	1.50355e-144	Tcells	PCG
uncoupling protein 2B (ucp2b), transcript variant X1	1.35705e-148	0.802976	0.293	0.058	0.235	3.91116e-144	Tcells	PCG
death associated protein like 1 (dapl1)	7.00677e-147	5.3279	0.86	0.564	0.296	2.01942e-142	Tcells	PCG
serine/threonine-protein kinase 17A-like (LOC110538198)	5.91628e-145	1.02444	0.417	0.116	0.301	1.70513e-140	Tcells	PCG
septin-9-like (LOC110485820), transcript variant X1	6.32733e-141	0.811296	0.279	0.055	0.224	1.8236e-136	Tcells	PCG
CD9 antigen-like (LOC110496495), transcript variant X1	3.00285e-137	0.696481	0.323	0.075	0.248	8.65451e-133	Tcells	PCG
tyrosine-protein kinase JAK1-like (LOC110521800)	1.86909e-136	1.2797	0.396	0.112	0.284	5.38691e-132	Tcells	PCG
TRAF-interacting protein with FHA domain-containing protein A-like (LOC110500540)	3.50905e-136	0.492912	0.253	0.046	0.207	1.01134e-131	Tcells	PCG
roquin-2-like (LOC110523932)	9.79878e-136	0.765133	0.37	0.097	0.273	2.82411e-131	Tcells	PCG
SH2 domain-containing protein 2A-like (LOC110496353)	7.47246e-127	2.86163	0.638	0.298	0.34	2.15364e-122	Tcells	PCG
Na(+)/H(+) exchange regulatory cofactor NHE-RF1-like (LOC110502759)	1.7843e-126	1.62195	0.301	0.07	0.231	5.14252e-122	Tcells	PCG
histone H2A.V (LOC110523337)	4.13971e-126	6.9963	0.486	0.178	0.308	1.19311e-121	Tcells	PCG
protein BTG1-like (LOC110499881)	4.39609e-123	4.17865	0.76	0.435	0.325	1.267e-118	Tcells	PCG
protein C-ets-1 (LOC110507855), transcript variant X1	1.05839e-122	0.922608	0.352	0.094	0.258	3.0504e-118	Tcells	PCG
rho-related GTP-binding protein RhoF-like (LOC110523728), transcript variant X1	1.75195e-122	1.26122	0.447	0.149	0.298	5.04931e-118	Tcells	PCG
transmembrane protein 131 (tmem131)	1.83146e-121	0.863452	0.343	0.092	0.251	5.27844e-117	Tcells	PCG
ribosomal protein L10 (rpl10), transcript variant X1	2.61216e-121	5.53623	0.935	0.734	0.201	7.5285e-117	Tcells	RP
proline-rich nuclear receptor coactivator 2-like (LOC110517114)	7.33996e-121	1.84977	0.625	0.286	0.339	2.11545e-116	Tcells	PCG
uncharacterized LOC110521799 (LOC110521799)	6.89283e-120	0.688486	0.315	0.078	0.237	1.98658e-115	Tcells	lncRNA
actin-related protein 2/3 complex subunit 1B-like (LOC110518526)	2.86957e-119	3.58116	0.893	0.619	0.274	8.27039e-115	Tcells	PCG
rho GDP-dissociation inhibitor 1-like (LOC110486565), transcript variant X1	8.60826e-115	2.15575	0.516	0.21	0.306	2.48099e-110	Tcells	PCG
protein FAM49A (LOC110529830), transcript variant X1	8.72914e-115	0.900476	0.399	0.125	0.274	2.51583e-110	Tcells	PCG
ADP/ATP translocase 2-like (LOC110488772)	5.01086e-114	1.89213	0.626	0.301	0.325	1.44418e-109	Tcells	PCG
Immunoglobulin light chain kappa G2 constant region	8.44584e-114	9.80117	0.043	0.472	-0.429	2.43418e-109	Tcells	PCG
ras GTPase-activating protein nGAP-like (LOC110493685), transcript variant X1	2.28869e-111	1.11666	0.362	0.108	0.254	6.59623e-107	Tcells	PCG
mucin-6-like (LOC110539090)	2.91286e-109	1.41069	0.483	0.182	0.301	8.39517e-105	Tcells	PCG
ecotropic viral integration site 5 ortholog-like (LOC110488825), transcript variant X1	8.14509e-109	1.07747	0.443	0.156	0.287	2.3475e-104	Tcells	PCG
ABI gene family member 3-like (LOC110538063), transcript variant X1	7.45556e-108	0.522317	0.266	0.062	0.204	2.14877e-103	Tcells	PCG
rho-related GTP-binding protein RhoF-like (LOC110537199), transcript variant X1	3.12275e-107	0.80757	0.347	0.102	0.245	9.00008e-103	Tcells	PCG
uncharacterized LOC110500658 (LOC110500658)	3.57994e-104	1.08435	0.401	0.133	0.268	1.03177e-99	Tcells	PCG
ADP/ATP translocase 2-like (LOC110504971)	2.56499e-102	6.38426	0.85	0.607	0.243	7.39254e-98	Tcells	PCG
eukaryotic translation initiation factor 3 subunit K (eif3k)	3.28893e-100	1.48488	0.369	0.118	0.251	9.47902e-96	Tcells	PCG
regulator of G-protein signaling 14-like (LOC110534190), transcript variant X1	5.42822e-99	0.744425	0.296	0.081	0.215	1.56447e-94	Tcells	PCG
uncharacterized LOC110500499 (LOC110500499)	6.59177e-98	5.11315	0.251	0.062	0.189	1.89981e-93	Tcells	lncRNA
signal transducer and activator of transcription 4-like (LOC110501546)	2.93014e-96	0.699548	0.277	0.073	0.204	8.44494e-92	Tcells	PCG
programmed cell death protein 4-like (LOC110485622)	9.54663e-96	0.497536	0.291	0.08	0.211	2.75143e-91	Tcells	PCG
Eukaryotic translation initiation factor 3 subunit 12 (if3c)	6.84086e-95	1.9428	0.642	0.35	0.292	1.9716e-90	Tcells	PCG
PH and SEC7 domain-containing protein 1-like (LOC110509784), transcript variant X1	1.67161e-94	0.989879	0.428	0.16	0.268	4.81774e-90	Tcells	PCG
arrestin domain-containing protein 2-like (LOC110524135), transcript variant X1	8.88198e-93	0.724731	0.292	0.083	0.209	2.55988e-88	Tcells	PCG
uncharacterized LOC110515983 (LOC110515983)	3.59698e-92	1.68749	0.698	0.397	0.301	1.03669e-87	Tcells	lncRNA
40S ribosomal protein S26 (LOC110532705)	1.64735e-90	8.50901	0.962	0.797	0.165	4.74783e-86	Tcells	RP
interferon regulatory factor 1-like (LOC110533376), transcript variant X1	1.99193e-90	0.524922	0.492	0.219	0.273	5.74094e-86	Tcells	PCG
40S ribosomal protein S17 (LOC110522473), transcript variant X1	7.87325e-89	1.53606	0.921	0.703	0.218	2.26915e-84	Tcells	RP
coronin-1A-like (LOC110538621)	1.47633e-88	5.47818	0.638	0.342	0.296	4.25492e-84	Tcells	PCG
serine/threonine-protein kinase 17A-like (LOC110486265)	1.89746e-88	0.848446	0.279	0.079	0.2	5.46866e-84	Tcells	PCG
60S ribosomal protein L8 (LOC100136284)	5.01388e-88	17.2956	0.968	0.786	0.182	1.44505e-83	Tcells	RP
40S ribosomal protein S24 (LOC100136101), transcript variant X1	4.23542e-86	6.78893	0.96	0.786	0.174	1.22069e-81	Tcells	RP
ribosomal protein L7a (rpl7a)	5.81719e-86	8.02756	0.95	0.714	0.236	1.67657e-81	Tcells	RP
60S ribosomal protein L8 (LOC110501348), transcript variant X1	9.07325e-86	6.04908	0.944	0.706	0.238	2.615e-81	Tcells	RP
rho GTPase-activating protein 25-like (LOC110525869)	2.35694e-85	0.464403	0.261	0.071	0.19	6.79295e-81	Tcells	PCG
CF115 protein (cf115)	5.95812e-85	1.93521	0.51	0.24	0.27	1.71719e-80	Tcells	PCG
elongation factor 2-like (LOC110521428), transcript variant X1	1.08239e-84	1.29111	0.762	0.489	0.273	3.11955e-80	Tcells	PCG
rho GDP-dissociation inhibitor 1-like (LOC110538530), transcript variant X1	1.90812e-83	4.22239	0.556	0.273	0.283	5.49939e-79	Tcells	PCG
calpain 2 catalytic subunit (capn2)	2.1979e-83	0.302094	0.422	0.161	0.261	6.33456e-79	Tcells	PCG
gamma-aminobutyric acid receptor-associated protein-like 1 (LOC110509134)	1.90865e-82	0.737478	0.316	0.103	0.213	5.50092e-78	Tcells	PCG
differentially expressed in FDCP 6 homolog (LOC110531250)	8.75065e-80	0.697123	0.291	0.091	0.2	2.52202e-75	Tcells	PCG
40S ribosomal protein S27 (LOC110488442)	1.58938e-79	8.32432	0.919	0.691	0.228	4.58076e-75	Tcells	RP
proline-rich nuclear receptor coactivator 2 (LOC110488906)	3.01226e-78	1.11695	0.475	0.215	0.26	8.68165e-74	Tcells	PCG
60S ribosomal protein L13a-like (LOC110505289)	1.18311e-76	4.06962	0.905	0.707	0.198	3.40983e-72	Tcells	RP
60S ribosomal protein L23a (LOC100135923)	1.71239e-76	3.07886	0.88	0.664	0.216	4.93529e-72	Tcells	RP
ribosomal protein L12 (rpl12), transcript variant X1	3.38158e-76	8.77522	0.986	0.848	0.138	9.74606e-72	Tcells	RP
40S ribosomal protein S24 (LOC110502606), transcript variant X1	2.31733e-75	8.83843	0.929	0.721	0.208	6.67878e-71	Tcells	RP
uncharacterized LOC110533868 (LOC110533868)	3.46844e-75	1.21449	0.047	0.366	-0.319	9.9964e-71	Tcells	PCG
ribosomal protein L39 protein-like (LOC100136046)	1.25087e-74	3.7578	0.899	0.667	0.232	3.60513e-70	Tcells	RP
ribosomal protein L9 (rpl9)	5.82942e-73	7.79961	0.933	0.775	0.158	1.6801e-68	Tcells	RP
uncharacterized LOC110531802 (LOC110531802)	2.27232e-72	3.04636	0.594	0.334	0.26	6.54906e-68	Tcells	PCG
non-histone chromosomal protein HMG-14-like (LOC110537432)	3.55744e-72	1.83827	0.469	0.228	0.241	1.02529e-67	Tcells	PCG
40S ribosomal protein S3a (LOC110497379)	3.76213e-72	1.80811	0.981	0.879	0.102	1.08428e-67	Tcells	RP
60S ribosomal protein L18 (LOC110508611)	2.21287e-71	1.80563	0.932	0.756	0.176	6.3777e-67	Tcells	RP
40S ribosomal protein S10-like (LOC110527735)	2.15597e-70	5.73873	0.905	0.692	0.213	6.21373e-66	Tcells	RP
septin-7-like (LOC110496429)	2.2039e-70	0.661493	0.278	0.092	0.186	6.35187e-66	Tcells	PCG
glycine-rich RNA-binding protein 1-like (LOC110526019)	3.59391e-70	5.7906	0.491	0.243	0.248	1.0358e-65	Tcells	PCG
sestrin 1 (sesn1), transcript variant X1	4.42556e-70	0.771419	0.359	0.14	0.219	1.27549e-65	Tcells	PCG
60S ribosomal protein L21 (rl21)	2.61199e-69	2.96665	0.869	0.657	0.212	7.52802e-65	Tcells	RP
60S ribosomal protein L13a (LOC110498145)	6.91907e-69	1.8012	0.982	0.853	0.129	1.99414e-64	Tcells	RP
aspartate--tRNA ligase, cytoplasmic-like (LOC110520025)	7.6128e-69	1.85573	0.362	0.145	0.217	2.19409e-64	Tcells	PCG
40S ribosomal protein S16 (LOC110490463)	1.19448e-68	3.74342	0.905	0.703	0.202	3.4426e-64	Tcells	RP
actin beta (actb)	1.30663e-68	0.849742	0.999	0.987	0.012	3.76583e-64	Tcells	PCG
D-dopachrome decarboxylase-A-like (LOC110523258)	1.71602e-68	0.754701	0.313	0.112	0.201	4.94573e-64	Tcells	PCG
ribosomal protein L27a (rpl27a)	1.96577e-67	8.44718	0.98	0.86	0.12	5.66554e-63	Tcells	RP
40S ribosomal protein S25-like (LOC110504015)	5.71629e-66	15.7961	0.974	0.819	0.155	1.64749e-61	Tcells	RP
coronin-1A-like (LOC110486661)	7.42935e-66	1.8345	0.569	0.311	0.258	2.14121e-61	Tcells	PCG
40S ribosomal protein S13-like (LOC110506672)	9.41505e-66	1.81141	0.765	0.51	0.255	2.71351e-61	Tcells	RP
60S ribosomal protein L23 (rl23)	2.95383e-65	0.698686	0.977	0.819	0.158	8.51325e-61	Tcells	RP
spectrin beta chain, non-erythrocytic 1-like (LOC110530138), transcript variant X1	4.87416e-65	1.00885	0.032	0.316	-0.284	1.40478e-60	Tcells	PCG
guanine nucleotide-binding protein subunit beta-2-like 1 (LOC110504806)	5.86073e-65	5.86323	0.933	0.731	0.202	1.68912e-60	Tcells	PCG
60S ribosomal protein L11 (rl11)	7.87539e-65	3.24888	0.974	0.803	0.171	2.26977e-60	Tcells	RP
guanine nucleotide-binding protein G(i) subunit alpha-2-like (LOC110494281)	9.38775e-65	0.623247	0.408	0.177	0.231	2.70564e-60	Tcells	PCG
60S ribosomal protein L3 (LOC110538594)	1.56657e-63	2.55159	0.799	0.552	0.247	4.51501e-59	Tcells	RP
40S ribosomal protein S12 (LOC110529255)	4.20802e-63	0.810758	0.902	0.652	0.25	1.21279e-58	Tcells	RP
60S ribosomal protein L10 (LOC110512849)	7.45502e-63	0.258503	0.716	0.472	0.244	2.14861e-58	Tcells	RP
60S ribosomal protein L7-like (LOC110536525)	2.21568e-61	7.7538	0.869	0.632	0.237	6.38581e-57	Tcells	RP
helicase with zinc finger 2 (helz2), transcript variant X1	8.74053e-61	13.5788	0.441	0.218	0.223	2.51911e-56	Tcells	PCG
glycine-rich RNA-binding protein GRP1A-like (LOC110536383)	2.85333e-60	5.91774	0.987	0.938	0.049	8.22358e-56	Tcells	PCG
60S acidic ribosomal protein P0 (LOC110528292)	3.4606e-60	2.38239	0.714	0.498	0.216	9.9738e-56	Tcells	RP
40S ribosomal protein S19 (rs19)	1.68662e-59	5.74463	0.811	0.567	0.244	4.86099e-55	Tcells	RP
E3 ubiquitin-protein ligase RNF130-like (LOC110488913), transcript variant X1	1.95549e-59	0.588997	0.34	0.137	0.203	5.6359e-55	Tcells	PCG
alcohol dehydrogenase class-3 (LOC110488919)	1.97635e-59	1.27421	0.466	0.234	0.232	5.69604e-55	Tcells	PCG
40S ribosomal protein S17-like (LOC110526766)	4.48626e-59	2.65664	0.887	0.655	0.232	1.29299e-54	Tcells	RP
elongation factor 1-gamma-like (LOC110489228)	8.15148e-59	6.45121	0.77	0.527	0.243	2.34934e-54	Tcells	PCG
prothymosin alpha-like (LOC110494624), transcript variant X1	8.70401e-59	17.1357	0.119	0.409	-0.29	2.50858e-54	Tcells	PCG
60S ribosomal protein L39-like (LOC110488974)	6.34382e-58	2.53571	0.913	0.717	0.196	1.82835e-53	Tcells	RP
60S ribosomal protein L32 (LOC110492489)	7.93922e-58	0.461222	0.801	0.564	0.237	2.28816e-53	Tcells	RP
60S ribosomal protein L34 (LOC110531928)	1.06522e-57	4.6607	0.958	0.791	0.167	3.07006e-53	Tcells	RP
GTP-binding nuclear protein Ran (LOC110488823), transcript variant X1	1.48864e-57	3.44559	0.618	0.39	0.228	4.29042e-53	Tcells	PCG
60S ribosomal protein L37 (LOC110523343)	3.86552e-57	9.8848	0.844	0.648	0.196	1.11408e-52	Tcells	RP
protein BTG1-like (LOC110490579), transcript variant X1	3.96752e-57	4.38806	0.511	0.268	0.243	1.14348e-52	Tcells	PCG
moesin-like (LOC110533832), transcript variant X1	4.10666e-57	4.45091	0.537	0.319	0.218	1.18358e-52	Tcells	PCG
TNFAIP3-interacting protein 1-like (LOC110504481)	7.9952e-57	0.514606	0.349	0.146	0.203	2.3043e-52	Tcells	PCG
cystatin-B-like (LOC110500700)	1.31038e-56	0.435779	0.402	0.185	0.217	3.77665e-52	Tcells	PCG
40S ribosomal protein S8 (LOC110509161)	2.23093e-56	5.47342	0.92	0.71	0.21	6.42977e-52	Tcells	RP
heat shock 90kDa protein 1 beta isoform a (hsp90ba), transcript variant X1	3.91905e-56	19.7424	0.799	0.601	0.198	1.12951e-51	Tcells	PCG
zinc finger NFX1-type containing 1 (znfx1)	4.35616e-56	2.9838	0.307	0.123	0.184	1.25549e-51	Tcells	PCG
malate dehydrogenase, mitochondrial-like (LOC110537548)	6.34586e-56	0.66823	0.272	0.101	0.171	1.82894e-51	Tcells	PCG
ribosomal protein L21 (rpl21)	2.91243e-55	1.30287	0.927	0.73	0.197	8.39392e-51	Tcells	RP
eukaryotic translation initiation factor 3 subunit F-like (LOC110530762)	6.66973e-55	1.82529	0.743	0.513	0.23	1.92228e-50	Tcells	PCG
ski-like protein (LOC110509188)	2.95421e-54	0.421493	0.287	0.11	0.177	8.51432e-50	Tcells	PCG
uncharacterized LOC110533782 (LOC110533782)	9.93593e-54	0.697057	0.399	0.185	0.214	2.86364e-49	Tcells	lncRNA
60S ribosomal protein L23a-like (LOC110510308)	2.73375e-53	2.66921	0.875	0.674	0.201	7.87895e-49	Tcells	RP
Nucleoside diphosphate kinase B (ndkb)	1.84641e-52	4.13346	0.301	0.125	0.176	5.32153e-48	Tcells	PCG
uncharacterized LOC110521569 (LOC110521569)	6.33807e-52	0.670077	0.341	0.153	0.188	1.82669e-47	Tcells	lncRNA
TCDD-inducible poly [ADP-ribose] polymerase-like (LOC110503414)	2.23706e-51	0.718114	0.302	0.124	0.178	6.44742e-47	Tcells	PCG
NFKB inhibitor epsilon (nfkbie)	4.95624e-51	0.637772	0.333	0.144	0.189	1.42844e-46	Tcells	PCG
40S ribosomal protein S6 (LOC110534271)	2.38625e-50	0.678944	0.929	0.741	0.188	6.8774e-46	Tcells	RP
calpain-1 catalytic subunit-like (LOC110531583)	3.37796e-50	0.503514	0.297	0.12	0.177	9.73561e-46	Tcells	PCG
60S ribosomal protein L22 (LOC110532121)	3.40771e-50	1.38978	0.711	0.478	0.233	9.82135e-46	Tcells	RP
non-histone chromosomal protein HMG-14-like (LOC110533688)	1.536e-49	5.0022	0.418	0.22	0.198	4.42691e-45	Tcells	PCG
rho GTPase-activating protein 45-like (LOC110524240), transcript variant X1	1.54278e-49	3.94123	0.75	0.564	0.186	4.44645e-45	Tcells	PCG
engulfment and cell motility protein 1-like (LOC110488032)	2.22013e-49	1.00156	0.349	0.161	0.188	6.39863e-45	Tcells	PCG
40S ribosomal protein S4-like (LOC110531420)	2.29896e-49	2.53896	0.804	0.576	0.228	6.62584e-45	Tcells	RP
tyrosine-protein kinase CSK-like (LOC110525380)	3.65229e-49	0.791239	0.331	0.147	0.184	1.05263e-44	Tcells	PCG
FRAS1-related extracellular matrix protein 3-like (LOC110500913)	3.77148e-49	1.52285	0.356	0.164	0.192	1.08698e-44	Tcells	PCG
40S ribosomal protein S11 (rs11)	6.0969e-49	6.704	0.746	0.519	0.227	1.75719e-44	Tcells	RP
tetraspanin-14-like (LOC110529992)	1.15694e-48	0.423511	0.29	0.119	0.171	3.33441e-44	Tcells	PCG
adenine nucleotide translocator 2 (LOC100301662)	5.07287e-48	3.40121	0.729	0.511	0.218	1.46205e-43	Tcells	PCG
40S ribosomal protein S23 (LOC110494734)	6.97146e-48	0.528421	0.763	0.53	0.233	2.00924e-43	Tcells	RP
trichohyalin-like (LOC110500458)	7.73769e-48	0.688987	0.349	0.156	0.193	2.23008e-43	Tcells	PCG
60S ribosomal protein L36a (LOC110533861)	1.12597e-47	1.39656	0.457	0.25	0.207	3.24514e-43	Tcells	RP
mitogen-activated protein kinase kinase kinase 14-like (LOC110538227), transcript variant X1	1.74318e-47	0.666695	0.478	0.258	0.22	5.02401e-43	Tcells	PCG
heat shock 90kDa protein 1 beta isoform a (hsp90ba)	2.59127e-47	2.29212	0.842	0.688	0.154	7.46829e-43	Tcells	PCG
spermidine/spermine N1-acetyl transferase 1 (sat1)	3.70036e-47	2.44891	0.515	0.295	0.22	1.06648e-42	Tcells	PCG
S6 ribosomal protein (LOC100135859)	6.43718e-47	3.48697	0.872	0.648	0.224	1.85526e-42	Tcells	RP
RACK1 (LOC100136700)	1.47747e-46	4.84614	0.867	0.657	0.21	4.25822e-42	Tcells	PCG
60S ribosomal protein L27 (LOC110486640)	1.96373e-46	1.57027	0.811	0.599	0.212	5.65967e-42	Tcells	RP
60S ribosomal protein L31 (rl31), transcript variant X1	2.40467e-46	0.685224	0.868	0.665	0.203	6.93051e-42	Tcells	RP
60S ribosomal protein L4-B (LOC100136055)	3.34953e-46	3.39343	0.853	0.65	0.203	9.65367e-42	Tcells	RP
elongation factor 2-like (LOC110508425)	5.67369e-46	1.18108	0.516	0.31	0.206	1.63522e-41	Tcells	PCG
ribosomal protein L22 like 1 (rpl22l1)	9.68848e-46	3.74758	0.683	0.469	0.214	2.79232e-41	Tcells	RP
wiskott-Aldrich syndrome protein-like (LOC110532474), transcript variant X1	1.29571e-45	1.11056	0.599	0.394	0.205	3.73438e-41	Tcells	PCG
uncharacterized LOC110496040 (LOC110496040)	1.58721e-45	0.651668	0.256	0.101	0.155	4.57451e-41	Tcells	PCG
growth factor receptor-bound protein 2-like (LOC110486621)	2.226e-45	0.388452	0.253	0.098	0.155	6.41555e-41	Tcells	PCG
peptidyl-prolyl cis-trans isomerase A-like (LOC110491219)	6.39147e-45	0.66958	0.31	0.138	0.172	1.84209e-40	Tcells	PCG
elongation of very long chain fatty acids protein 1-like (LOC110537626), transcript variant X1	7.76158e-45	0.483454	0.289	0.123	0.166	2.23696e-40	Tcells	PCG
GTP-binding nuclear protein Ran (LOC110505029)	1.81448e-44	2.17653	0.37	0.188	0.182	5.22952e-40	Tcells	PCG
calmodulin (LOC110497737)	2.86042e-44	0.559137	0.31	0.137	0.173	8.24402e-40	Tcells	PCG
rho GTPase-activating protein 27-like (LOC110499261), transcript variant X1	3.72586e-44	0.524737	0.322	0.146	0.176	1.07383e-39	Tcells	PCG
E3 ubiquitin-protein ligase rnf213-alpha-like (LOC110508243)	5.33006e-44	2.62642	0.332	0.157	0.175	1.53618e-39	Tcells	PCG
rho guanine nucleotide exchange factor 3-like (LOC110513830)	7.08817e-44	1.38614	0.375	0.187	0.188	2.04288e-39	Tcells	PCG
rho guanine nucleotide exchange factor 1-like (LOC110503633)	7.29433e-44	0.663711	0.507	0.293	0.214	2.1023e-39	Tcells	PCG
eukaryotic translation elongation factor 1 gamma (eef1g)	7.32806e-44	5.70893	0.649	0.43	0.219	2.11202e-39	Tcells	PCG
40S ribosomal protein S15-like (LOC110530123)	1.47226e-43	0.463459	0.686	0.48	0.206	4.2432e-39	Tcells	RP
40S ribosomal protein S27 (LOC100136047)	1.70451e-43	5.08036	0.692	0.457	0.235	4.91257e-39	Tcells	RP
60S ribosomal protein L38-like (LOC110499237)	2.25862e-43	1.68352	0.82	0.613	0.207	6.50957e-39	Tcells	RP
eukaryotic translation initiation factor 3 subunit H (eif3h)	2.44792e-43	2.3815	0.521	0.32	0.201	7.05515e-39	Tcells	PCG
60S ribosomal protein L13 (LOC110506511)	5.06191e-43	1.84168	0.925	0.724	0.201	1.45889e-38	Tcells	RP
40S ribosomal protein S28 (LOC110508919)	8.2701e-43	1.66063	0.711	0.494	0.217	2.38353e-38	Tcells	RP
heat shock cognate protein 70a (hsc70a)	8.57867e-43	5.66848	0.969	0.852	0.117	2.47246e-38	Tcells	PCG
lymphocyte cytosolic protein 2-like (LOC110533390), transcript variant X1	5.65112e-42	0.662499	0.402	0.217	0.185	1.62871e-37	Tcells	PCG
proteasome subunit beta type-8-like (LOC110488347)	8.53189e-42	1.6637	0.487	0.295	0.192	2.45898e-37	Tcells	PCG
transgelin-3-like (LOC110533103)	9.21758e-42	0.748116	0.487	0.283	0.204	2.6566e-37	Tcells	PCG
elongation factor 2-like (LOC110530688)	1.08686e-41	1.66189	0.693	0.514	0.179	3.13245e-37	Tcells	PCG
double-strand-break repair protein rad21 homolog (LOC110496110)	4.15717e-41	2.27423	0.269	0.119	0.15	1.19814e-36	Tcells	PCG
cell division control protein 42 homolog (LOC110488377)	6.1624e-41	0.564441	0.356	0.176	0.18	1.77607e-36	Tcells	PCG
uncharacterized LOC110496535 (LOC110496535)	1.30191e-40	0.446017	0.356	0.175	0.181	3.75225e-36	Tcells	lncRNA
putative helicase mov-10-B.1 (LOC110490198)	2.44273e-40	0.714851	0.313	0.148	0.165	7.0402e-36	Tcells	PCG
arf-GAP with coiled-coil, ANK repeat and PH domain-containing protein 1-like (LOC110500595)	2.48428e-40	0.367873	0.266	0.113	0.153	7.15995e-36	Tcells	PCG
uncharacterized LOC110486424 (LOC110486424)	5.92377e-40	1.48076	0.362	0.183	0.179	1.70729e-35	Tcells	PCG
60S ribosomal protein L27 (LOC110538598)	7.43477e-40	4.23802	0.847	0.622	0.225	2.14278e-35	Tcells	RP
40S ribosomal protein S13-like (LOC110526541)	1.0339e-39	1.83007	0.793	0.602	0.191	2.9798e-35	Tcells	RP
intercellular adhesion molecule 1-like (LOC110510993), transcript variant X1	1.11269e-39	0.320159	0.34	0.167	0.173	3.20688e-35	Tcells	PCG
40S ribosomal protein S5 (LOC110488426)	3.6178e-39	1.12675	0.622	0.42	0.202	1.04269e-34	Tcells	RP
calcium-binding and coiled-coil domain-containing protein 2-like (LOC110491510)	5.37648e-39	0.444972	0.279	0.125	0.154	1.54956e-34	Tcells	PCG
60S ribosomal protein L22-like (LOC110492295)	1.09711e-38	2.32985	0.562	0.359	0.203	3.16199e-34	Tcells	RP
septin-6 (LOC110505183), transcript variant X1	3.19434e-38	0.529832	0.341	0.173	0.168	9.2064e-34	Tcells	PCG
nuclear factor 7, brain-like (LOC110489534)	5.77219e-38	0.552211	0.341	0.17	0.171	1.6636e-33	Tcells	PCG
40S ribosomal protein S29 (LOC110529849)	1.04103e-37	0.590695	0.423	0.233	0.19	3.00035e-33	Tcells	RP
uncharacterized LOC110528191 (LOC110528191)	1.1444e-37	0.494791	0.271	0.12	0.151	3.29827e-33	Tcells	PCG
nucleosome assembly protein 1 like 1 (nap1l1), transcript variant X1	1.22484e-37	1.59343	0.383	0.209	0.174	3.5301e-33	Tcells	PCG
40S ribosomal protein SA (LOC110493546), transcript variant X1	1.37455e-37	4.76989	0.733	0.563	0.17	3.96159e-33	Tcells	RP
actin-related protein 2-A-like (LOC110493731)	2.55763e-37	0.415035	0.416	0.235	0.181	7.37135e-33	Tcells	PCG
60S ribosomal protein L37-like (LOC110536331)	4.05606e-37	0.572424	0.576	0.374	0.202	1.169e-32	Tcells	RP
60S ribosomal protein L24-like (LOC110520573)	4.54052e-37	3.49224	0.794	0.613	0.181	1.30862e-32	Tcells	RP
amyloid beta precursor protein binding family B member 1 interacting protein (apbb1ip)	1.06707e-36	0.70628	0.393	0.212	0.181	3.07539e-32	Tcells	PCG
60S ribosomal protein L15-like (LOC110488158)	1.28485e-36	7.2171	0.819	0.615	0.204	3.70307e-32	Tcells	RP
MORC family CW-type zinc finger protein 3-like (LOC110504650)	1.55106e-36	0.504391	0.322	0.16	0.162	4.4703e-32	Tcells	PCG
ATP-dependent RNA helicase DDX39A (LOC110493580)	3.06622e-36	2.60215	0.389	0.218	0.171	8.83715e-32	Tcells	PCG
ATP synthase F(0) complex subunit C2, mitochondrial-like (LOC110501942), transcript variant X1	1.1843e-35	1.35715	0.556	0.371	0.185	3.41328e-31	Tcells	PCG
calmodulin (LOC110509958), transcript variant X1	1.4804e-35	0.970788	0.255	0.116	0.139	4.26666e-31	Tcells	PCG
60S ribosomal protein L7 (rl7), transcript variant X1	1.69066e-35	3.01062	0.651	0.472	0.179	4.87266e-31	Tcells	RP
moesin (LOC110537292), transcript variant X1	4.74592e-35	8.88198	0.584	0.413	0.171	1.36782e-30	Tcells	PCG
uncharacterized LOC110487821 (LOC110487821)	1.81749e-34	1.06945	0.466	0.286	0.18	5.23818e-30	Tcells	PCG
proteasome activator subunit 1 (psme1)	2.39918e-34	0.654879	0.305	0.153	0.152	6.91467e-30	Tcells	PCG
glycerol-3-phosphate acyltransferase 3-like (LOC110520337), transcript variant X1	3.92146e-34	1.44758	0.83	0.637	0.193	1.1302e-29	Tcells	PCG
guanine nucleotide-binding protein G(I)/G(S)/G(T) subunit beta-1 (LOC110532389), transcript variant X1	1.14686e-33	0.48954	0.291	0.141	0.15	3.30537e-29	Tcells	PCG
uncharacterized LOC110515302 (LOC110515302)	1.29214e-33	0.312839	0.305	0.15	0.155	3.72408e-29	Tcells	PCG
60S ribosomal protein L6-like (LOC110525811)	1.32965e-33	2.4455	0.65	0.463	0.187	3.83218e-29	Tcells	RP
coactosin-like protein (LOC110494385)	1.33245e-33	2.03107	0.319	0.161	0.158	3.84026e-29	Tcells	PCG
60S ribosomal protein L36a (rl36a)	1.36425e-33	0.770286	0.454	0.275	0.179	3.9319e-29	Tcells	RP
60S ribosomal protein L24 (LOC110501340)	3.37466e-33	14.4235	0.895	0.718	0.177	9.7261e-29	Tcells	RP
60S ribosomal protein L29 (rl29)	3.60785e-33	1.17214	0.732	0.553	0.179	1.03982e-28	Tcells	RP
ribosomal protein S9 (rps9)	4.30634e-33	1.74944	0.83	0.612	0.218	1.24113e-28	Tcells	RP
Y-box binding protein (LOC100305135), transcript variant X1	5.0726e-33	0.434153	0.305	0.152	0.153	1.46197e-28	Tcells	PCG
14-3-3 protein beta/alpha-A-like (LOC110525153)	7.0081e-33	0.757259	0.351	0.19	0.161	2.01981e-28	Tcells	PCG
60S acidic ribosomal protein P2-like (LOC110527753)	8.4395e-33	1.72505	0.749	0.588	0.161	2.43235e-28	Tcells	RP
uncharacterized LOC110499420 (LOC110499420)	1.21305e-32	0.566464	0.262	0.123	0.139	3.49612e-28	Tcells	PCG
60S ribosomal protein L9-like (LOC110515653)	3.66947e-32	1.61515	0.647	0.46	0.187	1.05758e-27	Tcells	RP
60S ribosomal protein L35 (LOC110535878)	4.43187e-32	1.43367	0.6	0.415	0.185	1.27731e-27	Tcells	RP
F-actin-capping protein subunit alpha-1-like (LOC110527770)	4.47961e-32	0.507177	0.296	0.147	0.149	1.29107e-27	Tcells	PCG
60S ribosomal protein L4-B (LOC110501471), transcript variant X1	1.36895e-31	1.14698	0.64	0.45	0.19	3.94545e-27	Tcells	RP
mitogen-activated protein kinase 1-like (LOC110539092)	1.47697e-31	0.537069	0.314	0.161	0.153	4.25677e-27	Tcells	PCG
cytochrome c oxidase subunit 5A, mitochondrial-like (LOC110506495)	4.53133e-31	0.592001	0.447	0.272	0.175	1.30597e-26	Tcells	PCG
60S ribosomal protein L30 (LOC110487816)	4.63872e-31	1.27774	0.714	0.535	0.179	1.33692e-26	Tcells	RP
prothymosin alpha-A-like (LOC110524814)	6.51409e-31	0.808887	0.771	0.665	0.106	1.87743e-26	Tcells	PCG
40S ribosomal protein S13 (rs13)	1.13044e-30	1.88267	0.79	0.616	0.174	3.25803e-26	Tcells	RP
engulfment and cell motility protein 1-like (LOC110496650)	1.65221e-30	0.95017	0.314	0.162	0.152	4.76184e-26	Tcells	PCG
histone H2A.V-like (LOC110512313)	2.18832e-30	3.18373	0.279	0.145	0.134	6.30696e-26	Tcells	PCG
rab GDP dissociation inhibitor beta-like (LOC110500103)	4.98809e-30	0.379895	0.322	0.171	0.151	1.43762e-25	Tcells	PCG
serine/threonine-protein phosphatase alpha-2 isoform-like (LOC110538620), transcript variant X1	6.64533e-30	0.377601	0.284	0.143	0.141	1.91525e-25	Tcells	PCG
60S ribosomal protein L35a (LOC110490080), transcript variant X1	7.80438e-30	0.33221	0.51	0.327	0.183	2.2493e-25	Tcells	RP
actin-related protein 2/3 complex subunit 5-like (LOC110530166), transcript variant X1	9.76223e-30	1.03498	0.313	0.166	0.147	2.81357e-25	Tcells	PCG
Eukaryotic translation initiation factor 5A-1 (if5a1)	1.61162e-29	2.43946	0.328	0.184	0.144	4.64485e-25	Tcells	PCG
transmembrane protein 91-like (LOC110538629)	2.35554e-29	1.7615	0.383	0.212	0.171	6.78891e-25	Tcells	PCG
60S ribosomal protein L6-like (LOC110536189)	2.47105e-29	2.11441	0.72	0.523	0.197	7.12181e-25	Tcells	RP
Guanine nucleotide-binding protein GI/GS/GO gamma-5 subunit (gbg5)	3.31704e-29	1.07954	0.377	0.22	0.157	9.56003e-25	Tcells	PCG
40S ribosomal protein S4, X isoform (rs4x)	8.02659e-29	0.763395	0.699	0.515	0.184	2.31334e-24	Tcells	RP
eukaryotic translation initiation factor 3 subunit I (eif3i)	1.10355e-28	2.09982	0.256	0.126	0.13	3.18054e-24	Tcells	PCG
60S ribosomal protein L31-like (LOC110528851)	1.73603e-28	3.4715	0.527	0.357	0.17	5.00341e-24	Tcells	RP
40S ribosomal protein S3-like (LOC110507642)	2.40041e-28	1.8022	0.778	0.613	0.165	6.91821e-24	Tcells	RP
protein c-ets-1-B (LOC110504033), transcript variant X1	2.92896e-28	1.30167	0.308	0.161	0.147	8.44155e-24	Tcells	PCG
septin-2B (LOC110530084), transcript variant X1	4.65403e-28	0.385175	0.261	0.129	0.132	1.34134e-23	Tcells	PCG
histone H3.3 (LOC110491318)	6.00678e-28	1.90651	0.4	0.251	0.149	1.73121e-23	Tcells	PCG
putative 60S ribosomal protein L37a (LOC110530875)	7.98211e-27	1.57323	0.54	0.368	0.172	2.30053e-22	Tcells	RP
ubiquitin-like protein FUBI (LOC110529850)	1.32242e-26	1.9177	0.795	0.632	0.163	3.81136e-22	Tcells	PCG
uncharacterized LOC110488103 (LOC110488103)	1.5783e-26	0.381836	0.354	0.202	0.152	4.54883e-22	Tcells	PCG
stress-associated endoplasmic reticulum protein 1 (LOC110508880)	1.65339e-26	0.32972	0.338	0.19	0.148	4.76524e-22	Tcells	PCG
poly(U)-specific endoribonuclease-C-like (LOC110497803)	2.14453e-26	0.43916	0.271	0.139	0.132	6.18076e-22	Tcells	PCG
caspase-1-A-like (LOC110537540)	7.14743e-26	0.357429	0.274	0.144	0.13	2.05996e-21	Tcells	PCG
FK506-binding protein 1B (fkb1b)	2.23366e-25	7.80765	0.516	0.363	0.153	6.43764e-21	Tcells	PCG
class I histocompatibility antigen, F10 alpha chain-like (LOC110488340)	3.32723e-25	0.726552	0.717	0.585	0.132	9.58941e-21	Tcells	PCG
guanine nucleotide-binding protein G(i) subunit alpha-2-like (LOC110528154), transcript variant X1	3.57834e-25	2.45962	0.345	0.201	0.144	1.03131e-20	Tcells	PCG
N-acylethanolamine acid amidase (naaa)	1.36099e-24	0.323905	0.344	0.193	0.151	3.92251e-20	Tcells	PCG
60S ribosomal protein L19-like (LOC110486219)	1.51691e-24	3.87957	0.687	0.53	0.157	4.3719e-20	Tcells	RP
60S ribosomal protein L35 (LOC110523244)	2.89046e-24	1.56164	0.48	0.325	0.155	8.33059e-20	Tcells	RP
14-3-3 protein beta/alpha-1-like (LOC110493854)	3.1879e-24	1.16134	0.429	0.276	0.153	9.18785e-20	Tcells	PCG
histone H2AX (LOC110534249)	4.73683e-24	7.35656	0.164	0.347	-0.183	1.3652e-19	Tcells	PCG
40S ribosomal protein S28 (LOC110530120)	2.56216e-23	1.13752	0.685	0.525	0.16	7.38441e-19	Tcells	RP
tripartite motif-containing protein 16-like (LOC110513115)	2.72725e-23	0.637983	0.35	0.21	0.14	7.8602e-19	Tcells	PCG
60S ribosomal protein L32-like (LOC110528607)	3.20386e-23	5.93106	0.662	0.521	0.141	9.23383e-19	Tcells	RP
ankyrin repeat domain-containing protein 11-like (LOC110506421), transcript variant X1	3.74215e-23	0.327815	0.285	0.158	0.127	1.07852e-18	Tcells	PCG
60S ribosomal protein L27a (LOC110521278), transcript variant X1	7.38528e-23	3.17115	0.526	0.378	0.148	2.12851e-18	Tcells	RP
basic transcription factor 3 (btf3), transcript variant X1	7.88338e-23	6.19051	0.528	0.378	0.15	2.27207e-18	Tcells	PCG
60S ribosomal protein L5 (LOC110521719)	1.45115e-22	3.31203	0.575	0.413	0.162	4.18237e-18	Tcells	RP
14-3-3B1 protein (LOC100136192)	5.96361e-22	0.437097	0.301	0.175	0.126	1.71877e-17	Tcells	PCG
NSA2, ribosome biogenesis homolog (nsa2)	8.22688e-22	0.275827	0.356	0.218	0.138	2.37107e-17	Tcells	PCG
polyadenylate-binding protein 1 (LOC110525148)	8.95912e-22	5.08021	0.714	0.584	0.13	2.58211e-17	Tcells	PCG
serine/threonine-protein phosphatase alpha-2 isoform-like (LOC110486660)	2.60158e-21	0.366529	0.286	0.163	0.123	7.49801e-17	Tcells	PCG
proteasome subunit alpha 5 (psma5)	4.62956e-21	1.49871	0.279	0.16	0.119	1.33429e-16	Tcells	PCG
serine/threonine-protein phosphatase 2A 56 kDa regulatory subunit gamma isoform (LOC110529847), transcript variant X1	5.68856e-21	0.262146	0.319	0.185	0.134	1.6395e-16	Tcells	PCG
iron-sulfur cluster scaffold protein a (iscua)	6.11226e-21	0.90827	0.39	0.251	0.139	1.76162e-16	Tcells	PCG
60S ribosomal protein L5-like (LOC110524610)	1.03066e-20	6.61839	0.672	0.52	0.152	2.97047e-16	Tcells	RP
bcl-2-like protein 2 (LOC110494754)	1.07435e-20	1.02092	0.377	0.244	0.133	3.09638e-16	Tcells	PCG
guanine nucleotide-binding protein G(I)/G(S)/G(O) subunit gamma-5 (LOC110508545), transcript variant X1	1.43863e-20	1.40099	0.406	0.264	0.142	4.14627e-16	Tcells	PCG
proteasome maturation protein-like (LOC110535446), transcript variant X1	1.8721e-20	1.81091	0.296	0.176	0.12	5.39558e-16	Tcells	PCG
Acyl-CoA-binding protein (acbp)	2.0021e-20	3.01799	0.434	0.291	0.143	5.77025e-16	Tcells	PCG
rho GTPase-activating protein 30-like (LOC110530544), transcript variant X1	3.26115e-20	0.673087	0.467	0.335	0.132	9.39896e-16	Tcells	PCG
ornithine decarboxylase antizyme 1b (oaz1b)	3.34496e-20	0.269704	0.305	0.18	0.125	9.6405e-16	Tcells	PCG
60S ribosomal protein L35-like (LOC110525492)	3.64547e-20	1.9352	0.588	0.441	0.147	1.05066e-15	Tcells	RP
cytochrome c oxidase subunit 6B1-like (LOC110537243)	4.21481e-20	1.73021	0.278	0.161	0.117	1.21475e-15	Tcells	PCG
T-complex protein 1 subunit epsilon (LOC110535450)	4.60481e-20	0.833036	0.368	0.239	0.129	1.32715e-15	Tcells	PCG
ubiquitin-like protein FUBI (LOC110522472)	5.18317e-20	0.459397	0.552	0.396	0.156	1.49384e-15	Tcells	PCG
formin-like protein 1 (LOC110486282)	5.48402e-20	0.296075	0.269	0.152	0.117	1.58055e-15	Tcells	PCG
high mobility group protein B2-like (LOC110497386)	1.1111e-19	10.8259	0.484	0.368	0.116	3.20231e-15	Tcells	PCG
40S ribosomal protein S5 (LOC110511129)	1.7676e-19	1.03145	0.362	0.232	0.13	5.0944e-15	Tcells	RP
60S ribosomal protein L22 (LOC110494437)	1.82432e-19	1.65348	0.449	0.307	0.142	5.25789e-15	Tcells	RP
60S ribosomal protein L14-like (LOC110496476)	1.92181e-19	0.430186	0.254	0.144	0.11	5.53886e-15	Tcells	RP
glia maturation factor gamma-like (LOC110507784)	1.94863e-19	0.515215	0.429	0.298	0.131	5.61615e-15	Tcells	PCG
ATP synthase F(0) complex subunit C3, mitochondrial-like (LOC110527607), transcript variant X1	3.99668e-19	6.43461	0.351	0.226	0.125	1.15188e-14	Tcells	PCG
60S ribosomal protein L19 (LOC110491682), transcript variant X1	4.67943e-19	1.13663	0.384	0.253	0.131	1.34866e-14	Tcells	RP
nucleolar RNA helicase 2-like (LOC110499400), transcript variant X1	4.91813e-19	0.381692	0.331	0.204	0.127	1.41745e-14	Tcells	PCG
uncharacterized LOC110527331 (LOC110527331), transcript variant X1	5.63371e-19	0.352008	0.253	0.144	0.109	1.62369e-14	Tcells	PCG
elongation factor 2 (LOC110524284), transcript variant X1	8.71539e-19	0.821324	0.763	0.62	0.143	2.51186e-14	Tcells	PCG
signaling lymphocytic activation molecule-like (LOC110500422), transcript variant X1	2.5701e-18	1.16288	0.364	0.243	0.121	7.40728e-14	Tcells	PCG
cytokine receptor common gamma chain (LOC100136033)	3.77439e-18	0.57751	0.393	0.263	0.13	1.08782e-13	Tcells	PCG
actin-related protein 3-like (LOC110519989)	6.15938e-18	1.31603	0.357	0.231	0.126	1.7752e-13	Tcells	PCG
high mobility group protein B2-like (LOC110498011)	9.00913e-18	0.815964	0.251	0.149	0.102	2.59652e-13	Tcells	PCG
lysozyme g-like (LOC110485850)	9.9718e-18	0.99469	0.29	0.181	0.109	2.87397e-13	Tcells	PCG
small EDRK-rich factor 2-like (LOC110495977)	1.12127e-17	0.459097	0.273	0.164	0.109	3.23163e-13	Tcells	PCG
myosin-9-like (LOC110486511), transcript variant X1	1.17086e-17	1.29591	0.653	0.491	0.162	3.37453e-13	Tcells	PCG
eukaryotic translation initiation factor 3 subunit G (LOC110486373)	1.37872e-17	0.567572	0.26	0.153	0.107	3.97361e-13	Tcells	PCG
ribosomal protein S7 (rps7)	1.49253e-17	0.589322	0.404	0.273	0.131	4.30161e-13	Tcells	RP
eukaryotic translation initiation factor 3 subunit A-like (LOC110502281), transcript variant X1	5.29973e-17	0.677044	0.398	0.271	0.127	1.52744e-12	Tcells	PCG
rho GTPase-activating protein 15-like (LOC110501886), transcript variant X1	6.63376e-17	0.33028	0.37	0.243	0.127	1.91192e-12	Tcells	PCG
selenoprotein T1a-like (LOC110530151)	6.7749e-17	0.465453	0.34	0.221	0.119	1.95259e-12	Tcells	PCG
polyubiquitin-B (LOC110533627), transcript variant X1	3.53516e-16	1.77608	0.281	0.18	0.101	1.01887e-11	Tcells	PCG
small nuclear ribonucleoprotein U4/U6.U5 subunit 27 (snrnp27)	4.51441e-16	0.35329	0.268	0.164	0.104	1.3011e-11	Tcells	PCG
septin-2-like (LOC110508962), transcript variant X1	4.67287e-16	1.35898	0.335	0.222	0.113	1.34677e-11	Tcells	PCG
40S ribosomal protein S15 (rs15)	5.80345e-16	1.14132	0.569	0.453	0.116	1.67261e-11	Tcells	RP
myosin light polypeptide 6 (LOC110528106), transcript variant X1	8.77226e-16	2.54276	0.582	0.48	0.102	2.52825e-11	Tcells	PCG
60S ribosomal protein L15 (rl15)	1.77954e-15	1.15805	0.487	0.364	0.123	5.1288e-11	Tcells	RP
heterogeneous nuclear ribonucleoprotein K (hnrnpk), transcript variant X1	1.92864e-15	0.714498	0.262	0.163	0.099	5.55854e-11	Tcells	PCG
annexin A11-like (LOC110530724), transcript variant X1	2.0793e-15	0.317213	0.298	0.191	0.107	5.99274e-11	Tcells	PCG
40S ribosomal protein S27-like (LOC110520880), transcript variant X1	3.53186e-15	3.40573	0.66	0.51	0.15	1.01792e-10	Tcells	RP
Proteasome subunit beta type 2 (psb2)	3.82676e-15	0.98406	0.281	0.179	0.102	1.10291e-10	Tcells	PCG
cofilin-2-like (LOC110533964)	1.13876e-14	5.38206	0.569	0.462	0.107	3.28202e-10	Tcells	PCG
partner of NOB1 homolog (pno1)	1.18161e-14	0.785374	0.406	0.29	0.116	3.40553e-10	Tcells	PCG
prothymosin alpha-A-like (LOC110521845), transcript variant X1	1.31788e-14	1.09203	0.368	0.255	0.113	3.79826e-10	Tcells	PCG
disintegrin and metalloproteinase domain-containing protein 10-like (LOC110526414)	2.56597e-14	0.305923	0.356	0.245	0.111	7.39538e-10	Tcells	PCG
ATP synthase F(0) complex subunit C3, mitochondrial-like (LOC110486176)	4.12122e-14	2.25949	0.298	0.199	0.099	1.18778e-09	Tcells	PCG
probable histone deacetylase 1-B (LOC110498019)	4.14699e-14	0.454651	0.299	0.198	0.101	1.1952e-09	Tcells	PCG
60S ribosomal protein L31-like (LOC110528852)	4.48749e-14	0.273171	0.34	0.228	0.112	1.29334e-09	Tcells	RP
phosphate carrier protein, mitochondrial-like (LOC110500174), transcript variant X1	5.54827e-14	0.605456	0.414	0.304	0.11	1.59907e-09	Tcells	PCG
apoptosis-associated speck-like protein containing a CARD (LOC110516260)	6.8655e-14	0.355439	0.296	0.193	0.103	1.97871e-09	Tcells	PCG
C-X-C chemokine receptor type 4-like (LOC110501543)	7.37279e-14	0.691096	0.322	0.211	0.111	2.12491e-09	Tcells	PCG
60S acidic ribosomal protein P1-like (LOC110496675)	9.21998e-14	4.04713	0.411	0.307	0.104	2.65729e-09	Tcells	RP
60S ribosomal protein L35a (LOC110507332)	1.29383e-13	0.865221	0.434	0.318	0.116	3.72895e-09	Tcells	RP
protein ENL-like (LOC110496088), transcript variant X1	1.58079e-13	2.23574	0.278	0.184	0.094	4.55599e-09	Tcells	PCG
eukaryotic translation initiation factor 3 subunit M (eif3m)	1.68708e-13	0.809268	0.412	0.295	0.117	4.86232e-09	Tcells	PCG
ubiquitin-60S ribosomal protein L40-like (LOC110530139)	2.01912e-13	1.12071	0.393	0.288	0.105	5.8193e-09	Tcells	RP
T-complex protein 1 subunit delta (LOC110485999)	3.23863e-13	0.3643	0.295	0.195	0.1	9.33405e-09	Tcells	PCG
neurabin-2-like (LOC110486152), transcript variant X1	8.8288e-13	0.285056	0.382	0.268	0.114	2.54455e-08	Tcells	PCG
H-2 class I histocompatibility antigen, Q10 alpha chain-like (LOC110488327)	9.23725e-13	0.270481	0.326	0.224	0.102	2.66227e-08	Tcells	PCG
histidine triad nucleotide binding protein 1 (hint1)	1.02296e-12	1.20317	0.283	0.192	0.091	2.94827e-08	Tcells	PCG
40S ribosomal protein S3-like (LOC110537664)	1.47352e-12	0.476104	0.419	0.308	0.111	4.24684e-08	Tcells	RP
actin-related protein 2/3 complex subunit 4 (LOC110494296)	1.85739e-12	1.01807	0.381	0.283	0.098	5.35319e-08	Tcells	PCG
rho-related GTP-binding protein RhoA-C-like (LOC110532339)	2.2376e-12	0.921108	0.302	0.204	0.098	6.44898e-08	Tcells	PCG
calmodulin (LOC110502333)	2.47123e-12	4.9651	0.396	0.297	0.099	7.12233e-08	Tcells	PCG
cytochrome c oxidase subunit 6B1-like (LOC110509074)	3.57521e-12	0.649472	0.298	0.207	0.091	1.03041e-07	Tcells	PCG
ATP synthase F(0) complex subunit B1, mitochondrial-like (LOC110532814)	5.3055e-12	1.08394	0.349	0.251	0.098	1.5291e-07	Tcells	PCG
ATP synthase subunit d, mitochondrial-like (LOC110487485), transcript variant X1	6.14252e-12	1.34528	0.423	0.321	0.102	1.77034e-07	Tcells	PCG
MT-ND2	6.83424e-12	11.9837	0.94	0.92	0.02	1.9697e-07	Tcells	MT
growth factor receptor-bound protein 2-like (LOC110486545), transcript variant X1	7.75964e-12	0.384901	0.395	0.289	0.106	2.2364e-07	Tcells	PCG
t-complex 1 (tcp1)	8.58151e-12	4.44017	0.346	0.248	0.098	2.47328e-07	Tcells	PCG
uncharacterized LOC110500246 (LOC110500246), transcript variant X1	1.17224e-11	0.252796	0.267	0.175	0.092	3.37851e-07	Tcells	PCG
40S ribosomal protein S23 (LOC110527726)	1.49241e-11	3.42704	0.613	0.482	0.131	4.30128e-07	Tcells	RP
eukaryotic translation initiation factor 3 subunit C (LOC110498804)	2.69226e-11	0.537102	0.358	0.259	0.099	7.75937e-07	Tcells	PCG
transmembrane protein 258-like (LOC110521162)	3.39135e-11	0.333424	0.29	0.2	0.09	9.7742e-07	Tcells	PCG
heterogeneous nuclear ribonucleoprotein L (hnrnpl), transcript variant X1	3.51994e-11	1.53959	0.273	0.188	0.085	1.01448e-06	Tcells	PCG
peptidyl-prolyl cis-trans isomerase A-like (LOC110499517)	7.10618e-11	0.428907	0.262	0.177	0.085	2.04807e-06	Tcells	PCG
60S ribosomal protein L15 (rl15), transcript variant X1	8.99212e-11	0.259942	0.325	0.232	0.093	2.59162e-06	Tcells	RP
40S ribosomal protein S5 (rs5)	1.09753e-10	0.499841	0.308	0.216	0.092	3.16318e-06	Tcells	RP
RING-box protein 1 (LOC110486413)	1.18925e-10	0.623022	0.307	0.218	0.089	3.42754e-06	Tcells	PCG
ubiquitin-60S ribosomal protein L40-like (LOC110508899)	1.47238e-10	3.05496	0.465	0.377	0.088	4.24354e-06	Tcells	RP
ubiquitin protein ligase E3 component n-recognin 4 (ubr4)	1.54863e-10	0.32548	0.31	0.223	0.087	4.46331e-06	Tcells	PCG
eukaryotic translation initiation factor 3 subunit A-like (LOC110526460), transcript variant X1	2.46694e-10	0.495244	0.29	0.202	0.088	7.10996e-06	Tcells	PCG
plasminogen activator inhibitor 1 RNA-binding protein-like (LOC110521688), transcript variant X1	2.8042e-10	3.01219	0.514	0.43	0.084	8.08198e-06	Tcells	PCG
splicing factor U2AF 65 kDa subunit-like (LOC110508966)	3.78989e-10	0.443235	0.266	0.183	0.083	1.09229e-05	Tcells	PCG
60S ribosomal protein L3 (LOC110486633)	3.99325e-10	0.600571	0.372	0.274	0.098	1.15089e-05	Tcells	RP
phosducin-like protein 3 (LOC110520331)	1.05895e-09	0.465919	0.261	0.179	0.082	3.052e-05	Tcells	PCG
14-3-3 protein beta/alpha-2-like (LOC110531955)	1.08784e-09	2.25561	0.438	0.358	0.08	3.13528e-05	Tcells	PCG
nucleoside diphosphate kinase (LOC100135963)	2.25667e-09	1.47548	0.345	0.258	0.087	6.50394e-05	Tcells	PCG
myosin-9-like (LOC110538472), transcript variant X1	7.16016e-09	2.0662	0.42	0.334	0.086	0.000206363	Tcells	PCG
actin-related protein 3-like (LOC110501588)	9.91372e-09	0.523512	0.396	0.31	0.086	0.000285723	Tcells	PCG
peroxiredoxin-1-like (LOC110485699), transcript variant X1	1.02206e-08	0.525534	0.262	0.185	0.077	0.000294568	Tcells	PCG
Friend leukemia integration 1 transcription factor-like (LOC110516190), transcript variant X1	1.61598e-08	0.261847	0.308	0.228	0.08	0.000465742	Tcells	PCG
interleukin-12 receptor subunit beta-2-like (LOC110524481), transcript variant X1	2.6148e-08	0.501787	0.254	0.18	0.074	0.00075361	Tcells	PCG

## Sheet: Monocytes
gene	p_val	avg_logFC	pct.1	pct.2	diff.perc	p_val_adj	Group_name	Transcript type
lysozyme II (lyz2)	0	52.8872	0.858	0.049	0.809	0	Monocytes	PCG
olfactomedin-4-like (LOC110513914)	0	34.5171	0.802	0.003	0.799	0	Monocytes	PCG
lysozyme C II (LOC110523157)	0	20.949	0.827	0.032	0.795	0	Monocytes	PCG
keratin, type I cytoskeletal 18-like (LOC110528492)	0	16.9277	0.812	0.02	0.792	0	Monocytes	PCG
olfactomedin-4-like (LOC110494071)	0	22.3969	0.786	0.001	0.785	0	Monocytes	PCG
simple type II keratin K8b (S2) (krt79)	0	25.8308	0.802	0.023	0.779	0	Monocytes	PCG
cathepsin K-like (LOC110514697)	0	17.4628	0.766	0.013	0.753	0	Monocytes	PCG
LBP (LPS binding protein)/BPI (bactericidal/permeability-increasing protein) like-2 (lbp/bpi-2)	0	9.91585	0.741	0.007	0.734	0	Monocytes	PCG
cathepsin B-like (LOC110505888)	0	27.2606	0.781	0.048	0.733	0	Monocytes	PCG
allograft inflammatory factor 1-like (LOC110535224)	0	12.9138	0.744	0.014	0.73	0	Monocytes	PCG
gelsolin-like (LOC110523643)	0	10.3565	0.722	0.005	0.717	0	Monocytes	PCG
cystatin B (cpi1)	0	33.7774	0.779	0.067	0.712	0	Monocytes	PCG
Small inducible cytokine A13 (ccl13)	0	50.3349	0.721	0.011	0.71	0	Monocytes	PCG
gamma-interferon-inducible lysosomal thiol reductase-like (LOC110508906)	0	19.9516	0.794	0.086	0.708	0	Monocytes	PCG
uncharacterized LOC110535652 (LOC110535652)	0	13.4495	0.711	0.003	0.708	0	Monocytes	PCG
heme oxygenase-like (LOC110486536)	0	58.3848	0.715	0.01	0.705	0	Monocytes	PCG
annexin A5-like (LOC110515472)	0	10.9526	0.793	0.089	0.704	0	Monocytes	PCG
pro-cathepsin H-like (LOC110495904)	0	9.44376	0.75	0.05	0.7	0	Monocytes	PCG
high affinity immunoglobulin epsilon receptor subunit gamma-like (LOC110531694), transcript variant X1	0	14.7685	0.773	0.074	0.699	0	Monocytes	PCG
annexin A1a (LOC100136258)	0	13.8475	0.791	0.099	0.692	0	Monocytes	PCG
myeloid cell lineage chitinase (chi)	0	19.4081	0.69	0.001	0.689	0	Monocytes	PCG
glutaminyl-peptide cyclotransferase-like (LOC110505411)	0	7.92965	0.686	0.007	0.679	0	Monocytes	PCG
cathepsin D (LOC100136761)	0	39.302	0.718	0.047	0.671	0	Monocytes	PCG
granulins-like (LOC110538596), transcript variant X1	0	10.1948	0.711	0.044	0.667	0	Monocytes	PCG
complement C1q subcomponent subunit B-like (LOC110510313)	0	11.6803	0.663	0.001	0.662	0	Monocytes	PCG
cathepsin Y (cathy)	0	58.6606	0.816	0.156	0.66	0	Monocytes	PCG
cathepsin S (LOC100136261)	0	31.5438	0.851	0.191	0.66	0	Monocytes	PCG
putative aminopeptidase W07G4.4 (LOC110525830)	0	6.99236	0.751	0.093	0.658	0	Monocytes	PCG
low-density lipoprotein receptor-related protein 1-like (LOC110491981)	0	9.13445	0.758	0.101	0.657	0	Monocytes	PCG
non-specific cytotoxic cell receptor protein 1 homolog (zebrafish) (nccrp1)	0	10.2715	0.748	0.092	0.656	0	Monocytes	PCG
erythrocyte band 7 integral membrane protein-like (LOC110517636)	0	8.50857	0.654	0	0.654	0	Monocytes	PCG
keratin, type I cytoskeletal 18-like (LOC110493955)	0	8.95251	0.722	0.069	0.653	0	Monocytes	PCG
heme oxygenase-like (LOC110485518), transcript variant X1	0	112.921	0.661	0.009	0.652	0	Monocytes	PCG
mannan-binding lectin serine protease 2-like (LOC110503575)	0	4.52812	0.663	0.016	0.647	0	Monocytes	PCG
sodium/potassium-transporting ATPase subunit alpha-3-like (LOC110517766)	0	2.08281	0.715	0.068	0.647	0	Monocytes	PCG
macrophage expressed 1 (mpeg1)	0	4.03155	0.651	0.008	0.643	0	Monocytes	PCG
ictacalcin-like (LOC110520890)	0	0.738097	0.734	0.091	0.643	0	Monocytes	PCG
high affinity immunoglobulin gamma Fc receptor I-like (LOC110503800), transcript variant X1	0	30.3967	0.64	0.004	0.636	0	Monocytes	PCG
gelsolin-like (LOC110508942)	0	8.21089	0.804	0.174	0.63	0	Monocytes	PCG
cathepsin B-like (LOC110497560)	0	44.3622	0.656	0.026	0.63	0	Monocytes	PCG
cathepsin D (LOC100136761), transcript variant X1	0	27.3334	0.661	0.036	0.625	0	Monocytes	PCG
procathepsin L (LOC100135965)	0	47.2111	0.744	0.122	0.622	0	Monocytes	PCG
cytosolic non-specific dipeptidase-like (LOC110496332), transcript variant X1	0	10.0589	0.651	0.033	0.618	0	Monocytes	PCG
cathepsin K (LOC100136757)	0	19.1054	0.658	0.048	0.61	0	Monocytes	PCG
cystatin (LOC100136752)	0	5.22358	0.69	0.081	0.609	0	Monocytes	PCG
integral membrane protein 2B-like (LOC110520342)	0	15.1964	0.766	0.166	0.6	0	Monocytes	PCG
solute carrier family 35 member F6-like (LOC110529420)	0	9.54355	0.611	0.012	0.599	0	Monocytes	PCG
lysozyme g-like (LOC110488547), transcript variant X1	0	5.20312	0.856	0.26	0.596	0	Monocytes	PCG
ribonuclease kappa-A-like (LOC110531452)	0	5.80388	0.703	0.113	0.59	0	Monocytes	PCG
neurexin-1a-like (LOC110498787)	0	3.05068	0.593	0.01	0.583	0	Monocytes	PCG
synaptic vesicle membrane protein VAT-1 homolog (LOC110538156)	0	5.49008	0.598	0.016	0.582	0	Monocytes	PCG
natural killer cell enhancement factor (nkef)	0	8.07268	0.743	0.163	0.58	0	Monocytes	PCG
Vacuolar ATP synthase 16 kDa proteolipid subunit (vatl)	0	10.2674	0.675	0.096	0.579	0	Monocytes	PCG
glutathione S-transferase P-like (LOC110488957)	0	15.4241	0.751	0.176	0.575	0	Monocytes	PCG
plectin-like (LOC110496062), transcript variant X1	0	5.55109	0.581	0.006	0.575	0	Monocytes	PCG
cathepsin K (LOC100136260), transcript variant X1	0	5.38043	0.624	0.051	0.573	0	Monocytes	PCG
transcription factor MafB-like (LOC110527907)	0	13.4275	0.574	0.003	0.571	0	Monocytes	PCG
C-C motif chemokine 13-like (LOC110514657)	0	8.46246	0.573	0.01	0.563	0	Monocytes	PCG
CD18 protein (cd18)	0	7.07705	0.723	0.162	0.561	0	Monocytes	PCG
MHC class II beta chain (oncmyk-dab)	0	2.54676	0.784	0.226	0.558	0	Monocytes	PCG
uncharacterized LOC110516627 (LOC110516627), transcript variant X1	0	8.01176	0.559	0.004	0.555	0	Monocytes	lncRNA
17-beta-hydroxysteroid dehydrogenase 14-like (LOC110538601)	0	6.84323	0.632	0.078	0.554	0	Monocytes	PCG
LBP (LPS binding protein)/BPI (bactericidal/permeability-increasing protein)-1 (lbp/bpi-1)	0	3.16985	0.585	0.031	0.554	0	Monocytes	PCG
neuroblast differentiation-associated protein AHNAK-like (LOC110504497)	0	25.0927	0.804	0.253	0.551	0	Monocytes	PCG
neuroblast differentiation-associated protein AHNAK-like (LOC110489227)	0	22.6307	0.654	0.105	0.549	0	Monocytes	PCG
Vacuolar ATP synthase subunit G 1 (vatg1)	0	5.5653	0.732	0.184	0.548	0	Monocytes	PCG
tumor necrosis factor receptor superfamily member 1A-like (LOC110509528)	0	6.27649	0.631	0.089	0.542	0	Monocytes	PCG
hematological and neurological expressed 1 protein-like (LOC110486888), transcript variant X1	0	3.51596	0.595	0.057	0.538	0	Monocytes	PCG
protein S100-A1-like (LOC110510474), transcript variant X1	0	4.70576	0.546	0.009	0.537	0	Monocytes	PCG
macrosialin-like (LOC110500783)	0	25.0543	0.793	0.257	0.536	0	Monocytes	PCG
macrophage colony-stimulating factor 1 receptor 1-like (LOC110504828), transcript variant X1	0	4.77059	0.537	0.001	0.536	0	Monocytes	PCG
serum amyloid P-component-like (LOC110502289)	0	5.36566	0.539	0.004	0.535	0	Monocytes	PCG
cathepsin A (ctsa)	0	4.07167	0.633	0.099	0.534	0	Monocytes	PCG
transcription factor PU.1-like (LOC110506649)	0	9.82339	0.725	0.195	0.53	0	Monocytes	PCG
B-cell receptor CD22-like (LOC110485499)	0	4.66766	0.559	0.03	0.529	0	Monocytes	PCG
arachidonate 5-lipoxygenase (alox5)	0	2.39372	0.562	0.033	0.529	0	Monocytes	PCG
glutamate dehydrogenase, mitochondrial (LOC100136067)	0	2.5405	0.539	0.011	0.528	0	Monocytes	PCG
deoxyribonuclease-2-alpha-like (LOC110515290)	0	3.07718	0.661	0.141	0.52	0	Monocytes	PCG
inhibitor of DNA binding 2, HLH protein (id2)	0	5.96662	0.577	0.058	0.519	0	Monocytes	PCG
rho-related GTP-binding protein RhoG-like (LOC110503168)	0	5.75571	0.765	0.252	0.513	0	Monocytes	PCG
V-type proton ATPase catalytic subunit A-like (LOC110489677)	0	2.22804	0.513	0.005	0.508	0	Monocytes	PCG
prosaposin-like (LOC110491274), transcript variant X1	0	0.694798	0.903	0.399	0.504	0	Monocytes	PCG
uncharacterized LOC110486896 (LOC110486896), transcript variant X1	0	6.6193	0.523	0.02	0.503	0	Monocytes	PCG
uncharacterized LOC110504793 (LOC110504793)	0	2.13593	0.508	0.008	0.5	0	Monocytes	lncRNA
alpha-N-acetylgalactosaminidase-like (LOC110529695)	0	3.21684	0.521	0.023	0.498	0	Monocytes	PCG
transforming growth factor-beta-induced protein ig-h3-like (LOC110489189)	0	1.89638	0.499	0.001	0.498	0	Monocytes	PCG
CD209 molecule (cd209)	0	7.58494	0.497	0	0.497	0	Monocytes	PCG
V-type proton ATPase subunit G 1-like (LOC110509681), transcript variant X1	0	10.7648	0.566	0.069	0.497	0	Monocytes	PCG
ferritin, middle subunit-like (LOC110537946)	0	64.2596	0.548	0.054	0.494	0	Monocytes	PCG
annexin A5-like (LOC110515075)	0	1.99535	0.527	0.033	0.494	0	Monocytes	PCG
calreticulin-like (LOC110530795)	0	0.736491	0.631	0.139	0.492	0	Monocytes	PCG
complement C1q subcomponent subunit C-like (LOC110510309)	0	3.02707	0.491	0	0.491	0	Monocytes	PCG
tripeptidyl peptidase 1 (tpp1)	0	2.77137	0.566	0.079	0.487	0	Monocytes	PCG
immunoglobulin superfamily member 3-like (LOC110520434), transcript variant X1	0	1.45462	0.564	0.079	0.485	0	Monocytes	PCG
T-cell surface glycoprotein CD3 zeta chain (cd3z)	0	2.18107	0.541	0.057	0.484	0	Monocytes	PCG
SWI/SNF related, matrix associated, actin dependent regulator of chromatin, subfamily d, member 2 (smarcd2)	0	3.32343	0.541	0.06	0.481	0	Monocytes	PCG
CD83 antigen-like (LOC110486829)	0	43.9528	0.512	0.033	0.479	0	Monocytes	PCG
uncharacterized LOC110505986 (LOC110505986)	0	21.4187	0.485	0.008	0.477	0	Monocytes	lncRNA
V-type proton ATPase subunit B, brain isoform-like (LOC110528102)	0	2.44053	0.516	0.042	0.474	0	Monocytes	PCG
fucosidase, alpha-L- 2, plasma (fuca2)	0	2.2006	0.575	0.102	0.473	0	Monocytes	PCG
simple type II keratin K8a (S1) (s1)	0	4.55713	0.479	0.011	0.468	0	Monocytes	PCG
tyrosine-protein kinase receptor TYRO3-like (LOC110500718)	0	1.89282	0.473	0.008	0.465	0	Monocytes	PCG
gamma-glutamyl hydrolase-like (LOC110536323)	0	3.16398	0.466	0.002	0.464	0	Monocytes	PCG
V-type proton ATPase subunit S1-like (LOC110492046)	0	2.74006	0.549	0.087	0.462	0	Monocytes	PCG
high affinity immunoglobulin gamma Fc receptor I-like (LOC110507636)	0	25.2266	0.463	0.001	0.462	0	Monocytes	PCG
retinoid-inducible serine carboxypeptidase-like (LOC110538884)	0	2.89092	0.494	0.032	0.462	0	Monocytes	PCG
CCAAT/enhancer-binding protein alpha-like (LOC110507010)	0	9.38566	0.477	0.018	0.459	0	Monocytes	PCG
endonuclease domain-containing 1 protein-like (LOC110491704)	0	2.27496	0.505	0.054	0.451	0	Monocytes	PCG
probable low affinity copper uptake protein 2 (LOC110509716), transcript variant X1	0	2.52495	0.484	0.034	0.45	0	Monocytes	PCG
granulins-like (LOC110488030), transcript variant X1	0	1.66137	0.447	0.001	0.446	0	Monocytes	PCG
solute carrier family 46 member 2 (slc46a2)	0	2.33708	0.454	0.01	0.444	0	Monocytes	PCG
dipeptidyl peptidase 7 (dpp7)	0	2.15971	0.466	0.022	0.444	0	Monocytes	PCG
plexin-C1-like (LOC110500150), transcript variant X1	0	2.7337	0.528	0.089	0.439	0	Monocytes	PCG
phospholipase D3-like (LOC110507474), transcript variant X1	0	1.41777	0.448	0.01	0.438	0	Monocytes	PCG
macrophage-capping protein-like (LOC110500683)	0	1.96112	0.477	0.041	0.436	0	Monocytes	PCG
asialoglycoprotein receptor 1-like (LOC110537384)	0	8.45582	0.433	0.001	0.432	0	Monocytes	PCG
aldose reductase-like (LOC110490236)	0	1.92004	0.45	0.024	0.426	0	Monocytes	PCG
peptidase D (pepd)	0	1.8989	0.441	0.015	0.426	0	Monocytes	PCG
FYN-binding protein-like (LOC110523801), transcript variant X1	0	1.64225	0.466	0.042	0.424	0	Monocytes	PCG
transcription factor MafB-like (LOC110494563)	0	2.18907	0.425	0.001	0.424	0	Monocytes	PCG
granulins-like (LOC110486632), transcript variant X1	0	2.06411	0.454	0.031	0.423	0	Monocytes	PCG
sialoadhesin-like (LOC110519918)	0	1.62253	0.451	0.028	0.423	0	Monocytes	PCG
prepro-cathepsin C (LOC100136230), transcript variant X1	0	5.90194	0.498	0.078	0.42	0	Monocytes	PCG
complement C1q subcomponent subunit A-like (LOC110510310)	0	1.7965	0.419	0.001	0.418	0	Monocytes	PCG
Spi-1/PU.1 transcription factor (LOC100136249)	0	1.66357	0.466	0.05	0.416	0	Monocytes	PCG
echinoderm microtubule-associated protein-like 3 (LOC110531857), transcript variant X1	0	1.22395	0.492	0.076	0.416	0	Monocytes	PCG
extended synaptotagmin-1-like (LOC110491980)	0	1.90788	0.454	0.041	0.413	0	Monocytes	PCG
ATP-binding cassette sub-family A member 1-like (LOC110498663)	0	3.36383	0.433	0.02	0.413	0	Monocytes	PCG
xanthine dehydrogenase/oxidase-like (LOC110498216)	0	2.28467	0.414	0.001	0.413	0	Monocytes	PCG
lysosomal Pro-X carboxypeptidase-like (LOC110513067)	0	2.50073	0.476	0.064	0.412	0	Monocytes	PCG
NEDD4 family-interacting protein 1 (nfip1)	0	2.14334	0.456	0.045	0.411	0	Monocytes	PCG
leukotriene B4 receptor 1-like (LOC110526620)	0	1.76547	0.411	0	0.411	0	Monocytes	PCG
isocitrate dehydrogenase [NADP], mitochondrial-like (LOC110521263)	0	1.13375	0.462	0.057	0.405	0	Monocytes	PCG
cathepsin Z-like (LOC110528245), transcript variant X1	0	1.865	0.422	0.018	0.404	0	Monocytes	PCG
V-type proton ATPase 116 kDa subunit a-like (LOC110488719)	0	2.95066	0.414	0.013	0.401	0	Monocytes	PCG
transcription factor PU.1-like (LOC110500973)	0	1.35182	0.426	0.026	0.4	0	Monocytes	PCG
C-C motif chemokine 25-like (LOC110524219), transcript variant X1	0	1.50359	0.401	0.002	0.399	0	Monocytes	PCG
renin binding protein (renbp), transcript variant X1	0	5.13126	0.409	0.016	0.393	0	Monocytes	PCG
girdin-like (LOC110504639)	0	1.21679	0.454	0.062	0.392	0	Monocytes	PCG
integrin beta-7-like (LOC110494334)	0	1.55578	0.408	0.017	0.391	0	Monocytes	PCG
RING finger protein 121-like (LOC110537380), transcript variant X1	0	63.0518	0.422	0.034	0.388	0	Monocytes	PCG
macrophage colony-stimulating factor 1 receptor 1-like (LOC110534179), transcript variant X1	0	2.73879	0.389	0.002	0.387	0	Monocytes	PCG
TRAF-interacting protein with FHA domain-containing protein A-like (LOC110500540)	0	1.55686	0.426	0.039	0.387	0	Monocytes	PCG
V-type proton ATPase subunit D (LOC110529770)	0	1.37973	0.422	0.04	0.382	0	Monocytes	PCG
receptor-type tyrosine-protein phosphatase S-like (LOC110530680)	0	1.83285	0.383	0.002	0.381	0	Monocytes	PCG
caspase recruitment domain-containing protein 9-like (LOC110535743), transcript variant X1	0	1.67151	0.393	0.014	0.379	0	Monocytes	PCG
band 4.1-like protein 3 (LOC110509135), transcript variant X1	0	1.66705	0.411	0.032	0.379	0	Monocytes	PCG
C-C chemokine receptor type 8-like (LOC110530382)	0	1.08835	0.378	0	0.378	0	Monocytes	PCG
shootin-1-like (LOC110531610), transcript variant X1	0	1.49751	0.379	0.002	0.377	0	Monocytes	PCG
MARCKS-related protein-like (LOC110496734)	0	7.72174	0.386	0.011	0.375	0	Monocytes	PCG
annexin A1-like (LOC110525404)	0	2.40222	0.376	0.001	0.375	0	Monocytes	PCG
nuclear GTPase SLIP-GC-like (LOC110515917)	0	2.30338	0.382	0.01	0.372	0	Monocytes	PCG
tumor necrosis factor receptor superfamily member 1A-like (LOC110509537)	0	1.09151	0.407	0.038	0.369	0	Monocytes	PCG
regulator of G-protein signaling 21-like (LOC110530038)	0	3.35058	0.418	0.051	0.367	0	Monocytes	PCG
osteopetrosis associated transmembrane protein 1 (ostm1), transcript variant X1	0	1.3052	0.401	0.036	0.365	0	Monocytes	PCG
phospholipase A2 inhibitor subunit gamma B-like (LOC110491738), transcript variant X1	0	1.46584	0.416	0.051	0.365	0	Monocytes	PCG
ras-related protein Rap-1A-like (LOC110532523), transcript variant X1	0	1.46258	0.419	0.054	0.365	0	Monocytes	PCG
myristoylated alanine-rich C-kinase substrate-like (LOC110529520)	0	1.27965	0.382	0.017	0.365	0	Monocytes	PCG
dedicator of cytokinesis protein 4-like (LOC110500216)	0	1.18173	0.383	0.019	0.364	0	Monocytes	PCG
acid ceramidase-like (LOC110497461)	0	1.41168	0.398	0.035	0.363	0	Monocytes	PCG
V-type proton ATPase subunit E 1-like (LOC110500067)	0	2.34225	0.387	0.025	0.362	0	Monocytes	PCG
leukotriene B4 receptor 1-like (LOC110506756)	0	1.43564	0.36	0	0.36	0	Monocytes	PCG
arachidonate 5-lipoxygenase activating protein (alox5ap)	0	1.4779	0.409	0.05	0.359	0	Monocytes	PCG
myoferlin-like (LOC110485171)	0	1.29351	0.369	0.01	0.359	0	Monocytes	PCG
glycerol-3-phosphate dehydrogenase [NAD(+)], cytoplasmic-like (LOC110495844)	0	1.97416	0.404	0.046	0.358	0	Monocytes	PCG
gap junction beta-2 protein-like (LOC110520404), transcript variant X1	0	14.4286	0.357	0.001	0.356	0	Monocytes	PCG
retinoic acid receptor gamma-A-like (LOC110491992), transcript variant X1	0	1.698	0.373	0.018	0.355	0	Monocytes	PCG
CCAAT/enhancer-binding protein alpha-like (LOC110507003)	0	2.60287	0.367	0.013	0.354	0	Monocytes	PCG
retinol dehydrogenase 7-like (LOC110527417), transcript variant X1	0	1.69923	0.385	0.035	0.35	0	Monocytes	PCG
granulins-like (LOC110499061), transcript variant X1	0	1.11384	0.393	0.045	0.348	0	Monocytes	PCG
phospholipase D4-like (LOC110497973), transcript variant X1	0	1.01634	0.387	0.039	0.348	0	Monocytes	PCG
adenosine deaminase (LOC100136795)	0	1.32274	0.351	0.006	0.345	0	Monocytes	PCG
CD209 antigen-like protein E (LOC110534781), transcript variant X1	0	1.58686	0.353	0.009	0.344	0	Monocytes	PCG
uncharacterized LOC110515473 (LOC110515473)	0	0.786144	0.349	0.008	0.341	0	Monocytes	lncRNA
multidrug resistance-associated protein 4 (LOC100653440), transcript variant X1	0	1.11249	0.365	0.026	0.339	0	Monocytes	PCG
Fc receptor-like protein 5 (LOC110518222), transcript variant X1	0	1.22467	0.354	0.019	0.335	0	Monocytes	PCG
colony stimulating factor 3 receptor (granulocyte) (csf3r)	0	2.00264	0.351	0.018	0.333	0	Monocytes	PCG
B-cell receptor CD22-like (LOC110535233)	0	1.01094	0.362	0.03	0.332	0	Monocytes	PCG
digestive cysteine proteinase 1 (LOC100135861)	0	1.40036	0.333	0.002	0.331	0	Monocytes	PCG
membrane palmitoylated protein 1 (mpp1)	0	1.11915	0.337	0.006	0.331	0	Monocytes	PCG
protein PML-like (LOC110521242)	0	28.6312	0.357	0.027	0.33	0	Monocytes	PCG
zinc transporter ZIP1-like (LOC110506272)	0	1.69658	0.331	0.003	0.328	0	Monocytes	PCG
transcobalamin-2 (LOC101268953)	0	1.11068	0.365	0.038	0.327	0	Monocytes	PCG
lysosomal acid lipase/cholesteryl ester hydrolase-like (LOC110498985)	0	1.69916	0.354	0.029	0.325	0	Monocytes	PCG
adhesion G protein-coupled receptor E2-like (LOC110488853), transcript variant X1	0	0.948204	0.349	0.024	0.325	0	Monocytes	PCG
arf-GAP with dual PH domain-containing protein 2-like (LOC110486915), transcript variant X1	0	1.12883	0.325	0.002	0.323	0	Monocytes	PCG
Phospholemman (plm), transcript variant X1	0	1.06769	0.344	0.021	0.323	0	Monocytes	PCG
major facilitator superfamily domain containing 12 (mfsd12)	0	1.3698	0.325	0.003	0.322	0	Monocytes	PCG
allograft inflammatory factor 1-like (LOC110506694)	0	3.5925	0.325	0.005	0.32	0	Monocytes	PCG
ETS domain-containing protein Elk-3-like (LOC110525034), transcript variant X1	0	0.876477	0.332	0.016	0.316	0	Monocytes	PCG
uncharacterized LOC110510228 (LOC110510228), transcript variant X1	0	2.48607	0.314	0	0.314	0	Monocytes	PCG
C5a receptor (c5ar)	0	1.0258	0.317	0.003	0.314	0	Monocytes	PCG
immunoglobulin superfamily member 6-like (LOC110538736), transcript variant X1	0	0.783141	0.34	0.028	0.312	0	Monocytes	PCG
mixed lineage kinase domain-like protein (LOC110521374), transcript variant X1	0	2.78235	0.336	0.025	0.311	0	Monocytes	PCG
V-type proton ATPase subunit E 1-like (LOC110490415)	0	1.85699	0.32	0.009	0.311	0	Monocytes	PCG
cytidine monophosphate-N-acetylneuraminic acid hydroxylase-like (LOC110499782)	0	1.36511	0.34	0.029	0.311	0	Monocytes	PCG
uncharacterized LOC110494243 (LOC110494243), transcript variant X1	0	1.20689	0.336	0.026	0.31	0	Monocytes	PCG
ATPase H+ transporting V0 subunit b (atp6v0b)	0	1.01492	0.342	0.033	0.309	0	Monocytes	PCG
enolase superfamily member 1 (enosf1)	0	0.804004	0.335	0.026	0.309	0	Monocytes	PCG
acid ceramidase-like (LOC110534407)	0	1.41959	0.34	0.034	0.306	0	Monocytes	PCG
proline-rich protein 5-like (LOC110499726)	0	0.773636	0.32	0.014	0.306	0	Monocytes	PCG
CD209 antigen-like protein C (LOC110497266), transcript variant X1	0	2.78167	0.304	0	0.304	0	Monocytes	PCG
protein tweety homolog 3-like (LOC110486297), transcript variant X1	0	0.821859	0.321	0.028	0.293	0	Monocytes	PCG
protein wntless homolog (LOC110530105)	0	0.831877	0.292	0	0.292	0	Monocytes	PCG
transcription factor MafB-like (LOC110492522)	0	4.58596	0.29	0	0.29	0	Monocytes	PCG
macrophage colony stimulating factor receptor-like (m-csfr)	0	1.02699	0.303	0.013	0.29	0	Monocytes	PCG
regulator of G-protein signaling 1-like (LOC110521703), transcript variant X1	0	4.61863	0.296	0.007	0.289	0	Monocytes	PCG
dipeptidyl peptidase 1-like (LOC110503180)	0	2.95459	0.311	0.022	0.289	0	Monocytes	PCG
myelin-associated glycoprotein-like (LOC110510549)	0	0.957581	0.289	0.001	0.288	0	Monocytes	PCG
tumor protein D52-like (LOC110487928)	0	0.666664	0.302	0.015	0.287	0	Monocytes	PCG
cathepsin L1-like (LOC110523893)	0	7.29017	0.284	0	0.284	0	Monocytes	PCG
MARCKS-related protein-like (LOC110498002)	0	5.45906	0.29	0.006	0.284	0	Monocytes	PCG
thymidine phosphorylase-like (LOC110499793)	0	1.14579	0.286	0.003	0.283	0	Monocytes	PCG
MAP7 domain-containing protein 1-like (LOC110496692)	0	0.932093	0.284	0.001	0.283	0	Monocytes	PCG
plasma membrane calcium-transporting ATPase 1-like (LOC110528364), transcript variant X1	0	0.788022	0.3	0.017	0.283	0	Monocytes	PCG
Phospholemman (plm)	0	0.962947	0.3	0.018	0.282	0	Monocytes	PCG
GTP cyclohydrolase 1 feedback regulatory protein-like (LOC110505495)	0	0.871832	0.289	0.007	0.282	0	Monocytes	PCG
ras and Rab interactor 2-like (LOC110502450), transcript variant X1	0	0.794706	0.295	0.013	0.282	0	Monocytes	PCG
uncharacterized LOC110504838 (LOC110504838), transcript variant X1	0	0.864661	0.282	0.001	0.281	0	Monocytes	PCG
major facilitator superfamily domain-containing protein 1-like (LOC110503784), transcript variant X1	0	0.692024	0.286	0.007	0.279	0	Monocytes	PCG
uncharacterized LOC110507757 (LOC110507757), transcript variant X1	0	0.801513	0.278	0	0.278	0	Monocytes	lncRNA
C-C motif chemokine 13-like (LOC110515104)	0	1.1998	0.286	0.008	0.278	0	Monocytes	PCG
major histocompatibility complex class I-related gene protein-like (LOC110506872)	0	0.70218	0.279	0.002	0.277	0	Monocytes	PCG
ras-related protein Rab-32-like (LOC110522381)	0	0.966525	0.285	0.008	0.277	0	Monocytes	PCG
sialoadhesin-like (LOC110493310), transcript variant X1	0	1.17411	0.293	0.018	0.275	0	Monocytes	PCG
integral membrane protein GPR155-like (LOC110501441)	0	0.780069	0.282	0.009	0.273	0	Monocytes	PCG
C-type lectin domain family 4 member E-like (LOC110534501)	0	1.36405	0.274	0.002	0.272	0	Monocytes	PCG
sodium/potassium/calcium exchanger 6, mitochondrial-like (LOC110525755)	0	0.734449	0.285	0.013	0.272	0	Monocytes	PCG
C-C chemokine receptor type 3-like (LOC110508673)	0	0.802839	0.272	0.001	0.271	0	Monocytes	PCG
endonuclease domain-containing 1 protein-like (LOC110515468)	0	1.05393	0.286	0.015	0.271	0	Monocytes	PCG
B-cell receptor CD22-like (LOC110535232)	0	0.90543	0.282	0.011	0.271	0	Monocytes	PCG
rho GTPase-activating protein 33-like (LOC110538747), transcript variant X1	0	0.730703	0.29	0.019	0.271	0	Monocytes	PCG
heme binding protein 2 (hebp2)	0	1.20645	0.271	0.001	0.27	0	Monocytes	PCG
c-x-c chemokine receptor type 3A (cxcr3a), transcript variant 1	0	0.726644	0.271	0.002	0.269	0	Monocytes	PCG
Fatty acid-binding protein, heart (fabph)	0	50.4134	0.266	0.001	0.265	0	Monocytes	PCG
chemokine receptor-like protein 1 (LOC100136107)	0	1.08983	0.268	0.003	0.265	0	Monocytes	PCG
switch-associated protein 70-like (LOC110521276)	0	0.787359	0.279	0.016	0.263	0	Monocytes	PCG
myoferlin-like (LOC110538277)	0	0.68744	0.284	0.021	0.263	0	Monocytes	PCG
hepatocyte cell adhesion molecule-like (LOC110504834), transcript variant X1	0	0.904243	0.267	0.005	0.262	0	Monocytes	PCG
ATPase H+ transporting V1 subunit A (atp6v1a), transcript variant X1	0	0.768071	0.261	0.001	0.26	0	Monocytes	PCG
4F2 cell-surface antigen heavy chain-like (LOC110500797)	0	0.699821	0.263	0.004	0.259	0	Monocytes	PCG
bromodomain adjacent to zinc finger domain protein 2B-like (LOC110520061), transcript variant X1	0	0.67508	0.261	0.003	0.258	0	Monocytes	PCG
epithelial membrane protein 2-like (LOC110486458), transcript variant X1	0	10.6204	0.256	0.003	0.253	0	Monocytes	PCG
solute carrier family 15 member 2-like (LOC110501803)	0	0.982143	0.253	0	0.253	0	Monocytes	PCG
P2X purinoceptor 4-like (LOC110523248)	0	0.694925	0.254	0.001	0.253	0	Monocytes	PCG
interferon alpha-inducible protein 27-like protein 2A (LOC110498001)	0	1.91454	0.268	0.016	0.252	0	Monocytes	PCG
uncharacterized LOC110488628 (LOC110488628), transcript variant X1	0	0.657279	0.268	0.017	0.251	0	Monocytes	PCG
transcobalamin-2-like (LOC110525715)	0	0.939872	0.254	0.004	0.25	0	Monocytes	PCG
zinc finger protein 710-like (LOC110495933)	0	0.668171	0.26	0.013	0.247	0	Monocytes	PCG
toll-like receptor 13 (LOC110535431), transcript variant X1	0	0.65095	0.252	0.006	0.246	0	Monocytes	PCG
ependymin-like (LOC110531845)	0	10.4184	0.257	0.012	0.245	0	Monocytes	PCG
oxysterol-binding protein 1-like (LOC110525719)	0	0.541968	0.253	0.013	0.24	0	Monocytes	PCG
Vacuolar ATP synthase subunit F (vatf)	7.06681e-305	3.01602	0.44	0.062	0.378	2.03673e-300	Monocytes	PCG
ras-related protein rab7-like (LOC110509643)	7.23928e-302	1.91448	0.49	0.079	0.411	2.08643e-297	Monocytes	PCG
CD9 protein (LOC100135986)	4.9949e-301	2.89006	0.332	0.033	0.299	1.43958e-296	Monocytes	PCG
kunitz-type protease inhibitor 2-like (LOC110507506)	5.7104e-299	0.571044	0.263	0.019	0.244	1.6458e-294	Monocytes	PCG
NPC intracellular cholesterol transporter 2 (npc2)	8.24003e-299	4.7604	0.808	0.324	0.484	2.37486e-294	Monocytes	PCG
V-type proton ATPase subunit e 1-like (LOC110504600)	1.52045e-296	2.29368	0.509	0.088	0.421	4.3821e-292	Monocytes	PCG
phospholipase B-like 1 (LOC110486422)	1.03462e-294	0.687709	0.306	0.028	0.278	2.98187e-290	Monocytes	PCG
putative aminopeptidase W07G4.4 (LOC110536209), transcript variant X1	2.08291e-294	7.6358	0.79	0.296	0.494	6.00315e-290	Monocytes	PCG
tyrosine-protein phosphatase non-receptor type 6-like (LOC110509511), transcript variant X1	2.87713e-293	21.0934	0.739	0.228	0.511	8.29219e-289	Monocytes	PCG
cystatin-B-like (LOC110500700)	7.31477e-293	3.16785	0.671	0.173	0.498	2.10819e-288	Monocytes	PCG
NEDD4 family-interacting protein 1 (nfip1), transcript variant X1	3.99866e-292	1.17623	0.321	0.032	0.289	1.15245e-287	Monocytes	PCG
gamma-interferon-inducible lysosomal thiol reductase-like (LOC110530130)	2.79845e-291	3.04919	0.415	0.058	0.357	8.06543e-287	Monocytes	PCG
CD302 antigen-like (LOC110501506)	6.08874e-289	0.713435	0.303	0.028	0.275	1.75483e-284	Monocytes	PCG
V-type proton ATPase 16 kDa proteolipid subunit (LOC110498798)	2.70084e-288	2.32879	0.487	0.083	0.404	7.7841e-284	Monocytes	PCG
cytochrome c oxidase subunit 5B, mitochondrial-like (LOC110523434)	3.84699e-288	2.24838	0.646	0.158	0.488	1.10874e-283	Monocytes	PCG
calpain 2 catalytic subunit (capn2)	1.33576e-285	2.63649	0.636	0.152	0.484	3.84978e-281	Monocytes	PCG
Translocon-associated protein subunit beta (ssrb)	8.50492e-285	1.06408	0.404	0.055	0.349	2.4512e-280	Monocytes	PCG
Ferritin, heavy subunit (frih)	7.50174e-282	142.953	0.947	0.817	0.13	2.16208e-277	Monocytes	PCG
receptor accessory protein 5 (reep5)	2.29916e-280	1.19487	0.625	0.146	0.479	6.62642e-276	Monocytes	PCG
glutaredoxin-1-like (LOC110493999)	8.19803e-279	2.72601	0.633	0.158	0.475	2.36276e-274	Monocytes	PCG
presenilin 2 (psen2)	6.10221e-278	0.913344	0.368	0.045	0.323	1.75872e-273	Monocytes	PCG
transmembrane protein 106B-like (LOC110499069)	7.36488e-275	1.09077	0.342	0.039	0.303	2.12263e-270	Monocytes	PCG
78 kDa glucose-regulated protein (LOC100135840)	1.09854e-274	26.9379	0.746	0.247	0.499	3.1661e-270	Monocytes	PCG
integrin alpha-X-like (LOC110491788), transcript variant X1	2.8638e-274	2.68677	0.56	0.115	0.445	8.25376e-270	Monocytes	PCG
ATP synthase F(0) complex subunit C3, mitochondrial-like (LOC110486176)	1.9822e-273	2.12557	0.671	0.18	0.491	5.71291e-269	Monocytes	PCG
tyrosine-protein phosphatase non-receptor type 18-like (LOC110532304)	2.02064e-271	0.968353	0.321	0.035	0.286	5.8237e-267	Monocytes	PCG
cytochrome b reductase 1-like (LOC110501459), transcript variant X1	6.18487e-271	1.11075	0.314	0.033	0.281	1.78254e-266	Monocytes	PCG
colony stimulating factor 3 receptor (granulocyte) (csf3r), transcript variant X1	6.90383e-271	0.763869	0.325	0.035	0.29	1.98975e-266	Monocytes	PCG
fermitin family homolog 3-like (LOC110510002)	1.97229e-270	1.69519	0.436	0.068	0.368	5.68434e-266	Monocytes	PCG
clathrin light chain A-like (LOC110497422), transcript variant X1	1.64254e-269	2.63684	0.585	0.135	0.45	4.73396e-265	Monocytes	PCG
coactosin-like protein (LOC110494385)	7.67649e-268	1.70078	0.613	0.147	0.466	2.21244e-263	Monocytes	PCG
peroxiredoxin 6 (prdx6), transcript variant X1	2.26694e-267	0.883899	0.297	0.03	0.267	6.53354e-263	Monocytes	PCG
Cd63 antigen (cd63)	3.20631e-263	22.1839	0.845	0.457	0.388	9.24092e-259	Monocytes	PCG
Glutathione S-transferase A (gsta)	5.57955e-263	3.30894	0.362	0.046	0.316	1.60808e-258	Monocytes	PCG
semaphorin-7A-like (LOC110506481), transcript variant X1	6.55492e-263	2.6144	0.615	0.146	0.469	1.88919e-258	Monocytes	PCG
malate dehydrogenase, cytoplasmic-like (LOC110531764)	6.44247e-261	1.35963	0.412	0.063	0.349	1.85678e-256	Monocytes	PCG
cystinosin-like (LOC110503198), transcript variant X1	1.53974e-260	1.45342	0.456	0.079	0.377	4.43767e-256	Monocytes	PCG
BH3-interacting domain death agonist-like (LOC110498185)	6.34292e-258	2.74108	0.548	0.119	0.429	1.82809e-253	Monocytes	PCG
EF-hand domain family member D2 (efhd2)	4.77158e-255	0.851495	0.3	0.032	0.268	1.37522e-250	Monocytes	PCG
plastin-2 (LOC100136146)	2.74378e-254	3.69935	0.723	0.231	0.492	7.90785e-250	Monocytes	PCG
glutathione-disulfide reductase (gsr), transcript variant X1	5.0804e-253	3.67223	0.531	0.112	0.419	1.46422e-248	Monocytes	PCG
ATP synthase subunit beta, mitochondrial (LOC100136600), transcript variant X1	1.05526e-250	3.02432	0.703	0.223	0.48	3.04137e-246	Monocytes	PCG
renin receptor-like (LOC110502015)	1.56418e-250	1.86259	0.473	0.089	0.384	4.50812e-246	Monocytes	PCG
ras-related protein Rab-9A-like (LOC110527433)	8.91218e-250	0.764496	0.272	0.026	0.246	2.56858e-245	Monocytes	PCG
transient receptor potential cation channel subfamily V member 1-like (LOC110533625), transcript variant X1	1.20057e-247	2.57433	0.631	0.165	0.466	3.46015e-243	Monocytes	PCG
CD99 antigen-like protein 2 (LOC110495898), transcript variant X1	9.2518e-247	0.747397	0.289	0.03	0.259	2.66646e-242	Monocytes	PCG
V-type proton ATPase subunit d 1-like (LOC110527033)	3.05134e-246	1.05272	0.387	0.058	0.329	8.79428e-242	Monocytes	PCG
enolase (LOC100499608)	1.12413e-245	4.15282	0.798	0.359	0.439	3.23985e-241	Monocytes	PCG
actin-related protein 2/3 complex subunit 2 (LOC110495454)	2.15479e-245	2.56709	0.51	0.107	0.403	6.21033e-241	Monocytes	PCG
enolase-like (LOC110494130)	4.20893e-245	2.20814	0.545	0.123	0.422	1.21306e-240	Monocytes	PCG
ATP synthase F(0) complex subunit C3, mitochondrial-like (LOC110538098)	1.67604e-244	2.28202	0.578	0.141	0.437	4.83052e-240	Monocytes	PCG
cell division cycle 25B (cdc25b)	5.41587e-244	0.570246	0.279	0.028	0.251	1.56091e-239	Monocytes	PCG
uncharacterized LOC110491577 (LOC110491577), transcript variant X1	5.732e-242	1.92579	0.34	0.044	0.296	1.65202e-237	Monocytes	PCG
lysosome membrane protein 2-like (LOC110536907)	1.12458e-241	1.01663	0.257	0.024	0.233	3.24115e-237	Monocytes	PCG
Acyl-CoA-binding protein (acbp)	2.43435e-241	2.43464	0.747	0.276	0.471	7.01603e-237	Monocytes	PCG
interferon-induced protein 44-like (LOC110491927), transcript variant X1	2.6086e-240	1.20147	0.293	0.032	0.261	7.51824e-236	Monocytes	PCG
L-lactate dehydrogenase B chain-like (LOC110500268), transcript variant X1	1.83219e-237	8.87079	0.811	0.409	0.402	5.28054e-233	Monocytes	PCG
acylaminoacyl-peptide hydrolase (apeh), transcript variant X1	2.39457e-237	0.509037	0.268	0.027	0.241	6.9014e-233	Monocytes	PCG
sorting nexin-27-like (LOC110496010)	1.86499e-235	1.01056	0.274	0.029	0.245	5.37509e-231	Monocytes	PCG
protein S100-A1-like (LOC110496006)	9.89518e-235	39.896	0.877	0.493	0.384	2.85189e-230	Monocytes	PCG
zinc-binding protein A33-like (LOC110504488)	4.89771e-233	0.658115	0.268	0.028	0.24	1.41157e-228	Monocytes	PCG
eukaryotic translation initiation factor 4E-binding protein 3-like (LOC110504630)	1.00991e-232	0.914095	0.335	0.045	0.29	2.91066e-228	Monocytes	PCG
pyruvate kinase PKM-like (LOC110526352), transcript variant X1	2.58597e-232	1.52673	0.639	0.182	0.457	7.45303e-228	Monocytes	PCG
cathepsin S-like (LOC110487241)	8.07407e-229	5.32869	0.549	0.134	0.415	2.32703e-224	Monocytes	PCG
protein OS-9-like (LOC110528113), transcript variant X1	1.87041e-228	0.768261	0.36	0.053	0.307	5.39072e-224	Monocytes	PCG
receptor-interacting serine/threonine-protein kinase 4-like (LOC110531501)	1.48464e-227	1.29687	0.436	0.081	0.355	4.27887e-223	Monocytes	PCG
nucleoside diphosphate kinase (LOC100135963)	2.10943e-226	2.29872	0.7	0.24	0.46	6.07958e-222	Monocytes	PCG
chloride intracellular channel protein 1-like (LOC110496044)	2.82268e-226	0.557144	0.259	0.026	0.233	8.13526e-222	Monocytes	PCG
cysteine- and glycine-rich protein 1 (csrp1)	3.36189e-224	1.15198	0.502	0.107	0.395	9.68931e-220	Monocytes	PCG
lysosomal protective protein-like (LOC110506581)	1.00426e-223	2.78666	0.665	0.212	0.453	2.89438e-219	Monocytes	PCG
hypoxanthine-guanine phosphoribosyltransferase (LOC110504699)	1.59107e-223	1.19278	0.491	0.105	0.386	4.58562e-219	Monocytes	PCG
unconventional myosin-If-like (LOC110521506)	7.00304e-223	0.950085	0.321	0.043	0.278	2.01835e-218	Monocytes	PCG
regulator of G-protein signaling 21-like (LOC110530037)	1.21369e-222	0.680664	0.304	0.038	0.266	3.49798e-218	Monocytes	PCG
uncharacterized LOC110525307 (LOC110525307)	2.69138e-221	4.65125	0.743	0.27	0.473	7.75683e-217	Monocytes	lncRNA
interferon regulatory factor 1 (irf-1), transcript variant X1	9.51394e-221	3.46739	0.418	0.077	0.341	2.74201e-216	Monocytes	PCG
uncharacterized LOC110533458 (LOC110533458), transcript variant X1	1.89251e-220	0.748525	0.308	0.039	0.269	5.4544e-216	Monocytes	PCG
fucose mutarotase (fuom), transcript variant X1	7.17899e-220	0.9683	0.324	0.044	0.28	2.06906e-215	Monocytes	PCG
adhesion G protein-coupled receptor E1-like (LOC110487738)	1.51555e-219	0.646741	0.324	0.043	0.281	4.36797e-215	Monocytes	PCG
gamma-aminobutyric acid receptor-associated protein-like (LOC110531818)	1.579e-217	3.33708	0.654	0.212	0.442	4.55084e-213	Monocytes	PCG
adhesion G protein-coupled receptor G3-like (LOC110506394)	1.59084e-216	0.81814	0.254	0.026	0.228	4.58497e-212	Monocytes	PCG
syntenin-1-like (LOC110532251)	1.98675e-216	7.25653	0.723	0.289	0.434	5.726e-212	Monocytes	PCG
ferritin, heavy subunit (LOC110506658)	3.1404e-216	17.6395	0.932	0.616	0.316	9.05094e-212	Monocytes	PCG
deoxyribonuclease-2-alpha-like (LOC110487810)	8.28962e-216	0.938263	0.396	0.069	0.327	2.38915e-211	Monocytes	PCG
cytochrome c oxidase subunit 6A, mitochondrial-like (LOC110535921)	1.13781e-215	1.36218	0.524	0.123	0.401	3.27927e-211	Monocytes	PCG
Ictacalcin (s10i)	1.19832e-215	13.0016	0.95	0.824	0.126	3.45368e-211	Monocytes	PCG
renin receptor-like (LOC110520506)	1.45702e-215	2.18684	0.539	0.136	0.403	4.19928e-211	Monocytes	PCG
MT-COX3	7.72264e-215	14.1396	0.997	0.98	0.017	2.22574e-210	Monocytes	MT
transcription activator BRG1-like (LOC110486526), transcript variant X1	1.57251e-211	2.56457	0.603	0.175	0.428	4.53212e-207	Monocytes	PCG
mid1-interacting protein 1-B-like (LOC110495502)	4.36041e-211	2.16305	0.438	0.086	0.352	1.25671e-206	Monocytes	PCG
sorting nexin 2 (snx2)	1.40904e-210	0.854505	0.275	0.033	0.242	4.061e-206	Monocytes	PCG
ERp57 (LOC101268961)	1.57335e-209	1.06835	0.465	0.099	0.366	4.53455e-205	Monocytes	PCG
brain creatine kinase b (LOC100301659)	4.85162e-209	5.71616	0.777	0.311	0.466	1.39828e-204	Monocytes	PCG
BCL2 interacting protein 3 (bnip3)	6.25773e-209	0.880809	0.304	0.041	0.263	1.80354e-204	Monocytes	PCG
annexin A11-like (LOC110519916), transcript variant X1	9.95741e-209	3.77138	0.729	0.243	0.486	2.86983e-204	Monocytes	PCG
tyrosine-protein phosphatase non-receptor type 6-like (LOC110509434), transcript variant X1	1.16475e-208	5.0258	0.585	0.164	0.421	3.35692e-204	Monocytes	PCG
GPI-anchored protein p137 (gp137)	7.63078e-208	1.13442	0.364	0.06	0.304	2.19927e-203	Monocytes	PCG
uncharacterized LOC110495623 (LOC110495623)	8.66083e-208	0.757065	0.278	0.034	0.244	2.49614e-203	Monocytes	PCG
V-type proton ATPase subunit H-like (LOC110509182)	1.64353e-207	0.81994	0.34	0.052	0.288	4.73681e-203	Monocytes	PCG
actin, cytoplasmic 1-like (LOC110512994), transcript variant X1	2.08799e-207	3.15188	0.744	0.304	0.44	6.01778e-203	Monocytes	PCG
dispanin subfamily A member 2b-like (LOC110486040)	2.60954e-207	15.8273	0.911	0.577	0.334	7.52097e-203	Monocytes	PCG
uncharacterized LOC110512404 (LOC110512404)	5.34613e-207	2.81901	0.501	0.119	0.382	1.54081e-202	Monocytes	lncRNA
BCL2 interacting protein 3 (bnip3), transcript variant X1	8.10676e-207	0.937498	0.396	0.072	0.324	2.33645e-202	Monocytes	PCG
rho GDP-dissociation inhibitor 1-like (LOC110538530), transcript variant X1	1.52073e-206	1.03607	0.703	0.268	0.435	4.38291e-202	Monocytes	PCG
sphingosine-1-phosphate lyase 1-like (LOC110526362), transcript variant X1	2.50708e-206	0.795861	0.279	0.035	0.244	7.22565e-202	Monocytes	PCG
mRNA decay activator protein ZFP36-like (LOC110503576)	3.65406e-206	11.6104	0.729	0.304	0.425	1.05314e-201	Monocytes	PCG
protein disulfide-isomerase A3-like (LOC110492035)	1.1766e-205	1.76538	0.553	0.147	0.406	3.39107e-201	Monocytes	PCG
high density lipoprotein binding protein (hdlbp)	7.48848e-204	1.60197	0.433	0.088	0.345	2.15826e-199	Monocytes	PCG
uncharacterized LOC110515180 (LOC110515180)	8.07187e-203	10.9144	0.784	0.322	0.462	2.32639e-198	Monocytes	PCG
78 kDa glucose-regulated protein-like (LOC110523600)	1.07688e-202	5.16442	0.391	0.072	0.319	3.10366e-198	Monocytes	PCG
protein arginine N-methyltransferase 5-like (LOC110508474), transcript variant X1	3.90289e-202	1.00968	0.306	0.043	0.263	1.12485e-197	Monocytes	PCG
uncharacterized LOC110538680 (LOC110538680), transcript variant X1	4.66577e-202	1.43282	0.556	0.147	0.409	1.34472e-197	Monocytes	PCG
galectin like protein (LOC100135795)	7.80508e-202	6.77186	0.645	0.217	0.428	2.2495e-197	Monocytes	PCG
SAM and SH3 domain-containing protein 3-like (LOC110488960)	4.081e-201	1.27343	0.55	0.147	0.403	1.17619e-196	Monocytes	PCG
actin, cytoplasmic 1-like (LOC110512094)	1.37885e-198	7.55872	0.752	0.33	0.422	3.97397e-194	Monocytes	PCG
proteasome subunit beta type-7-like (LOC110488346), transcript variant X1	3.69799e-196	2.49322	0.515	0.131	0.384	1.0658e-191	Monocytes	PCG
CCAAT/enhancer-binding protein beta (LOC100136165)	3.77008e-196	1.3857	0.267	0.033	0.234	1.08658e-191	Monocytes	PCG
NADPH--cytochrome P450 reductase (LOC110503516), transcript variant X1	3.98816e-196	1.89748	0.322	0.05	0.272	1.14943e-191	Monocytes	PCG
transcription factor ETV6-like (LOC110490404)	2.34655e-195	0.784423	0.29	0.04	0.25	6.763e-191	Monocytes	PCG
peptidyl-prolyl cis-trans isomerase A-like (LOC110509549)	3.97295e-195	2.39506	0.9	0.695	0.205	1.14504e-190	Monocytes	PCG
tetraspanin-8-like (LOC110499712)	1.16998e-194	1.18007	0.798	0.411	0.387	3.37199e-190	Monocytes	PCG
polyubiquitin (LOC100135966)	8.20848e-194	19.7828	0.963	0.893	0.07	2.36576e-189	Monocytes	PCG
prepro-cathepsin C (LOC100136230)	1.17562e-193	2.77747	0.306	0.045	0.261	3.38827e-189	Monocytes	PCG
FK506 binding protein 2 (fkbp2)	4.55031e-193	1.12169	0.438	0.095	0.343	1.31145e-188	Monocytes	PCG
vacuolar protein sorting-associated protein 26A-like (LOC110499405)	4.29113e-192	1.07029	0.386	0.074	0.312	1.23675e-187	Monocytes	PCG
keratinocyte-associated protein 2-like (LOC110536226)	1.24967e-191	0.821191	0.347	0.059	0.288	3.60167e-187	Monocytes	PCG
src kinase-associated phosphoprotein 2-like (LOC110506322)	2.75202e-191	1.42282	0.517	0.133	0.384	7.93159e-187	Monocytes	PCG
Eukaryotic translation initiation factor 4E-binding protein 2 (4ebp2)	3.392e-190	1.04369	0.409	0.083	0.326	9.77607e-186	Monocytes	PCG
uncharacterized LOC110531572 (LOC110531572), transcript variant X1	2.34494e-189	0.990451	0.261	0.033	0.228	6.75834e-185	Monocytes	PCG
granulins-like (LOC110496647), transcript variant X1	1.12494e-188	4.43198	0.74	0.306	0.434	3.24218e-184	Monocytes	PCG
arachidonate 15-lipoxygenase B-like (LOC110494952)	7.58805e-187	1.00055	0.367	0.067	0.3	2.18695e-182	Monocytes	PCG
semaphorin-4A-like (LOC110486243)	1.50074e-186	0.735677	0.315	0.049	0.266	4.3253e-182	Monocytes	PCG
receptor-interacting serine/threonine-protein kinase 3-like (LOC110485435)	5.75561e-186	1.43728	0.382	0.073	0.309	1.65882e-181	Monocytes	PCG
protein phosphatase 1 regulatory subunit 15B-like (LOC110492175), transcript variant X1	1.44648e-185	20.2181	0.503	0.133	0.37	4.16891e-181	Monocytes	PCG
influenza virus NS1A binding protein (ivns1abp)	7.62372e-185	1.26468	0.368	0.069	0.299	2.19723e-180	Monocytes	PCG
reactive intermediate imine deaminase A homolog (rida)	4.25306e-184	2.92936	0.66	0.242	0.418	1.22577e-179	Monocytes	PCG
protein disulfide-isomerase-like (LOC110493653)	4.5948e-184	0.693116	0.268	0.036	0.232	1.32427e-179	Monocytes	PCG
annexin A4-like (LOC110499472)	8.63079e-184	1.2753	0.389	0.078	0.311	2.48748e-179	Monocytes	PCG
cold-inducible RNA-binding protein B-like (LOC110530711), transcript variant X1	1.0272e-183	2.49361	0.762	0.361	0.401	2.9605e-179	Monocytes	PCG
uncharacterized LOC110490666 (LOC110490666)	2.19847e-183	1.49034	0.466	0.114	0.352	6.33621e-179	Monocytes	lncRNA
DNA damage-regulated autophagy modulator protein 2-like (LOC110494041), transcript variant X1	5.26045e-183	1.04596	0.4	0.082	0.318	1.51611e-178	Monocytes	PCG
sorting nexin-5-like (LOC110502823)	2.42732e-182	0.933125	0.329	0.055	0.274	6.99577e-178	Monocytes	PCG
guanine nucleotide-binding protein G(I)/G(S)/G(T) subunit beta-1 (LOC110532389), transcript variant X1	3.55042e-182	1.78248	0.502	0.131	0.371	1.02327e-177	Monocytes	PCG
annexin A4-like (LOC110523711)	4.76156e-182	2.76221	0.675	0.257	0.418	1.37233e-177	Monocytes	PCG
dual specificity mitogen-activated protein kinase kinase 4-like (LOC110498889), transcript variant X1	4.82076e-182	0.737239	0.286	0.041	0.245	1.38939e-177	Monocytes	PCG
triosephosphate isomerase B-like (LOC110489325)	1.67368e-181	1.05242	0.383	0.075	0.308	4.82371e-177	Monocytes	PCG
ADP/ATP translocase 2-like (LOC110488772)	2.05782e-181	2.61748	0.723	0.299	0.424	5.93083e-177	Monocytes	PCG
BCL2/adenovirus E1B 19 kDa protein-interacting protein 3-like (LOC110509873)	3.0376e-181	1.24051	0.432	0.097	0.335	8.75466e-177	Monocytes	PCG
amyloid beta A4 protein-like (LOC110495970)	2.04419e-180	4.32092	0.739	0.3	0.439	5.89156e-176	Monocytes	PCG
interferon inducible protein (iip)	2.2762e-180	5.88427	0.82	0.401	0.419	6.56023e-176	Monocytes	PCG
cytoplasmic dynein 1 intermediate chain 2-like (LOC110520102)	8.43197e-180	0.768312	0.34	0.06	0.28	2.43018e-175	Monocytes	PCG
lipopolysaccharide-binding protein-like (LOC110492346)	4.28745e-179	1.94999	0.557	0.165	0.392	1.23569e-174	Monocytes	PCG
cysteine-rich protein 1 (crip1)	5.37881e-178	8.21178	0.734	0.314	0.42	1.55023e-173	Monocytes	PCG
14-3-3C1 protein (LOC100136194)	1.25837e-177	1.2356	0.414	0.09	0.324	3.62675e-173	Monocytes	PCG
calmodulin (LOC110529767)	4.20867e-176	1.19579	0.336	0.06	0.276	1.21298e-171	Monocytes	PCG
coronin-1A-like (LOC110486661)	5.82003e-176	1.1594	0.732	0.305	0.427	1.67739e-171	Monocytes	PCG
cystatin-B-like (LOC110500701)	1.69263e-175	0.714068	0.261	0.036	0.225	4.87834e-171	Monocytes	PCG
Interferon-induced transmembrane protein 3 (ifm3), transcript variant X1	3.68172e-175	2.15974	0.523	0.146	0.377	1.06111e-170	Monocytes	PCG
ADP-ribosylation factor 4 (LOC110490207)	8.69698e-175	0.875085	0.358	0.068	0.29	2.50656e-170	Monocytes	PCG
glia maturation factor gamma-like (LOC110507784)	2.86676e-174	3.935	0.689	0.286	0.403	8.2623e-170	Monocytes	PCG
V-type proton ATPase subunit D-like (LOC110522556)	2.89828e-174	0.617228	0.299	0.047	0.252	8.35312e-170	Monocytes	PCG
NF-kappa-B inhibitor alpha-like (LOC110505735)	3.96647e-174	2.0071	0.357	0.068	0.289	1.14318e-169	Monocytes	PCG
sorting nexin-3 (LOC110522359)	5.72718e-174	2.26747	0.451	0.111	0.34	1.65063e-169	Monocytes	PCG
ATP synthase H+ transporting mitochondrial F1 complex gamma polypeptide 1 (LOC100305137)	8.32942e-174	1.10411	0.404	0.088	0.316	2.40062e-169	Monocytes	PCG
protein FAM49B-like (LOC110489915), transcript variant X1	3.07404e-173	1.48149	0.405	0.088	0.317	8.85968e-169	Monocytes	PCG
glucosamine (N-acetyl)-6-sulfatase (gns)	5.69379e-173	1.8984	0.396	0.084	0.312	1.64101e-168	Monocytes	PCG
uncharacterized LOC110519496 (LOC110519496)	3.55345e-172	0.755106	0.308	0.05	0.258	1.02414e-167	Monocytes	lncRNA
actin, cytoplasmic 1 (LOC110517977), transcript variant X1	1.8307e-171	3.1849	0.96	0.917	0.043	5.27627e-167	Monocytes	PCG
NHL repeat containing 3 (nhlrc3)	1.60144e-170	0.66334	0.306	0.051	0.255	4.61552e-166	Monocytes	PCG
NF-kappa-B inhibitor epsilon-like (LOC110522047)	3.06718e-170	1.78164	0.257	0.035	0.222	8.83992e-166	Monocytes	PCG
protein transport protein Sec61 subunit beta-like (LOC110508208)	8.59487e-169	2.10032	0.703	0.308	0.395	2.47713e-164	Monocytes	PCG
CD9 antigen-like (LOC110486460)	4.07676e-168	3.11834	0.682	0.279	0.403	1.17496e-163	Monocytes	PCG
uncharacterized LOC110533295 (LOC110533295)	3.40837e-167	1.34101	0.396	0.087	0.309	9.82326e-163	Monocytes	lncRNA
mixed lineage kinase domain-like protein (LOC110493186), transcript variant X1	5.48044e-167	1.20097	0.455	0.113	0.342	1.57952e-162	Monocytes	PCG
IL-6R alpha precursor (il6ra)	7.55732e-167	3.11192	0.556	0.171	0.385	2.17809e-162	Monocytes	PCG
proteasome activator subunit 1 (psme1)	9.58009e-167	1.12522	0.51	0.144	0.366	2.76108e-162	Monocytes	PCG
rab GDP dissociation inhibitor beta-like (LOC110500103)	2.77241e-166	1.89823	0.53	0.161	0.369	7.99035e-162	Monocytes	PCG
14-3-3B2 protein (LOC100136193)	3.8346e-166	4.73552	0.716	0.351	0.365	1.10517e-161	Monocytes	PCG
unconventional myosin-If-like (LOC110524374)	7.85092e-166	1.16604	0.433	0.1	0.333	2.26271e-161	Monocytes	PCG
protein disulfide-isomerase A4-like (LOC110489602)	1.06088e-165	0.808142	0.308	0.053	0.255	3.05755e-161	Monocytes	PCG
basigin-like (LOC110524268)	1.09259e-163	1.49245	0.618	0.224	0.394	3.14896e-159	Monocytes	PCG
ganglioside GM2 activator-like (LOC110489218)	2.33334e-163	1.0751	0.342	0.066	0.276	6.72491e-159	Monocytes	PCG
clathrin heavy chain 1-like (LOC110533644)	3.41872e-163	0.797599	0.321	0.058	0.263	9.8531e-159	Monocytes	PCG
proteasome subunit beta type-6-B like protein (LOC110488349)	1.81411e-162	1.6505	0.414	0.096	0.318	5.22844e-158	Monocytes	PCG
phosphoglycerate kinase-like (LOC110537531)	1.94921e-162	1.51965	0.519	0.152	0.367	5.61782e-158	Monocytes	PCG
bridging integrator 2-like (LOC110493942)	3.46935e-162	1.14337	0.427	0.103	0.324	9.99903e-158	Monocytes	PCG
carcinoembryonic antigen-related cell adhesion molecule 18-like (LOC110510354)	5.18339e-162	1.33422	0.279	0.044	0.235	1.49391e-157	Monocytes	PCG
protein XRP2-like (LOC110531890)	1.1609e-161	0.853144	0.256	0.037	0.219	3.34583e-157	Monocytes	PCG
nuclear factor erythroid 2-related factor 2 (LOC101268905)	3.63045e-161	1.03942	0.409	0.096	0.313	1.04633e-156	Monocytes	PCG
low affinity vacuolar monovalent cation/H(+) antiporter-like (LOC110522081)	4.40186e-161	0.547627	0.257	0.037	0.22	1.26866e-156	Monocytes	PCG
biogenesis of lysosome-related organelles complex 1 subunit 6-like (LOC110518754), transcript variant X1	8.60912e-161	0.829442	0.307	0.054	0.253	2.48123e-156	Monocytes	PCG
peroxiredoxin-1-like (LOC110485699), transcript variant X1	1.01463e-160	2.13063	0.541	0.171	0.37	2.92425e-156	Monocytes	PCG
microtubule-associated protein RP/EB family member 1-like (LOC110492745), transcript variant X1	4.16301e-160	0.69482	0.328	0.061	0.267	1.19982e-155	Monocytes	PCG
thioredoxin-interacting protein-like (LOC110496349)	5.49367e-160	5.71166	0.668	0.283	0.385	1.58333e-155	Monocytes	PCG
ras-related GTP-binding protein A (LOC110537314), transcript variant X1	9.87399e-159	0.888246	0.29	0.049	0.241	2.84578e-154	Monocytes	PCG
histone H3.3 (LOC110503698)	1.34593e-158	5.06181	0.801	0.482	0.319	3.8791e-154	Monocytes	PCG
beta-2-microglobulin-like (LOC110491891)	1.35362e-158	0.956052	0.913	0.795	0.118	3.90127e-154	Monocytes	PCG
rho GTPase-activating protein 45-like (LOC110530640)	3.84707e-157	1.24586	0.438	0.108	0.33	1.10876e-152	Monocytes	PCG
reticulon-3-like (LOC110531852), transcript variant X1	1.52437e-156	0.650797	0.289	0.049	0.24	4.39339e-152	Monocytes	PCG
cytochrome b-c1 complex subunit 10 (LOC110530694), transcript variant X1	6.5424e-156	2.3052	0.629	0.25	0.379	1.88558e-151	Monocytes	PCG
actin-related protein 2/3 complex subunit 4-like (LOC110527945), transcript variant X1	1.97368e-155	2.33989	0.639	0.245	0.394	5.68834e-151	Monocytes	PCG
gamma-secretase-activating protein-like (LOC110531910)	6.96212e-155	1.75288	0.349	0.071	0.278	2.00655e-150	Monocytes	PCG
Leukocyte surface antigen CD53 (cd53), transcript variant X1	9.44171e-155	2.3165	0.646	0.249	0.397	2.7212e-150	Monocytes	PCG
triosephosphate isomerase B-like (LOC110517847)	9.46947e-153	1.37892	0.275	0.046	0.229	2.7292e-148	Monocytes	PCG
uncharacterized LOC110516346 (LOC110516346)	2.19935e-151	2.24038	0.376	0.085	0.291	6.33873e-147	Monocytes	lncRNA
glutaminase kidney isoform, mitochondrial-like (LOC110495910)	3.87829e-151	0.594257	0.274	0.045	0.229	1.11776e-146	Monocytes	PCG
ADP-ribosylation factor-binding protein GGA2-like (LOC110493339)	6.76794e-151	1.23862	0.325	0.064	0.261	1.95059e-146	Monocytes	PCG
regulator of G-protein signaling 18 (rgs18)	3.1169e-149	0.565568	0.325	0.064	0.261	8.98322e-145	Monocytes	PCG
ADP-ribosylation factor 4 (arf4)	5.93449e-149	0.926288	0.39	0.093	0.297	1.71038e-144	Monocytes	PCG
uncharacterized LOC110523317 (LOC110523317)	1.06143e-148	1.45794	0.398	0.096	0.302	3.05916e-144	Monocytes	PCG
Proteasome subunit beta type 4 (psb4)	3.5116e-148	1.47992	0.484	0.143	0.341	1.01208e-143	Monocytes	PCG
glycosylated lysosomal membrane protein (LOC110488284), transcript variant X1	6.14171e-148	0.754595	0.254	0.04	0.214	1.7701e-143	Monocytes	PCG
40S ribosomal protein S2-like (LOC110515850)	1.78309e-147	1.95334	0.956	0.84	0.116	5.13904e-143	Monocytes	RP
uncharacterized LOC110492106 (LOC110492106)	6.09307e-147	0.862342	0.365	0.082	0.283	1.75608e-142	Monocytes	PCG
cyclin-dependent kinase inhibitor 1B-like (LOC110521395)	1.48112e-145	2.52064	0.31	0.06	0.25	4.26874e-141	Monocytes	PCG
ATP synthase subunit g, mitochondrial-like (LOC110491241)	1.75925e-145	1.10848	0.544	0.181	0.363	5.07033e-141	Monocytes	PCG
V-type proton ATPase subunit E 1-like (LOC110498193)	3.8389e-145	0.796362	0.263	0.044	0.219	1.10641e-140	Monocytes	PCG
actin-related protein 2/3 complex subunit 3-like (LOC110523522)	2.17133e-144	3.18684	0.622	0.257	0.365	6.258e-140	Monocytes	PCG
proteasome subunit beta 7 (psmb7), transcript variant X1	3.08981e-143	0.744736	0.293	0.055	0.238	8.90515e-139	Monocytes	PCG
osteoclast-stimulating factor 1 (LOC110535795)	4.36571e-143	1.66511	0.49	0.15	0.34	1.25824e-138	Monocytes	PCG
annexin A4-like (LOC110537213)	5.17931e-143	1.26781	0.492	0.15	0.342	1.49273e-138	Monocytes	PCG
F-actin-capping protein subunit alpha-1 (LOC110494694)	7.63903e-143	1.69778	0.516	0.17	0.346	2.20165e-138	Monocytes	PCG
mannosidase alpha class 2B member 1 (man2b1)	8.64038e-143	0.598142	0.288	0.053	0.235	2.49024e-138	Monocytes	PCG
actin-related protein 3-like (LOC110501588)	8.99154e-143	2.66929	0.667	0.297	0.37	2.59145e-138	Monocytes	PCG
ATPase inhibitor A, mitochondrial-like (LOC110496025)	1.41652e-142	3.21116	0.674	0.308	0.366	4.08255e-138	Monocytes	PCG
Gamma-aminobutyric acid receptor-associated protein (gbrap)	1.82845e-142	3.36197	0.714	0.363	0.351	5.26976e-138	Monocytes	PCG
rho-related GTP-binding protein RhoG (LOC110507199)	1.19619e-141	0.855903	0.32	0.065	0.255	3.44754e-137	Monocytes	PCG
sodium- and chloride-dependent taurine transporter-like (LOC110528591)	1.38786e-140	7.81305	0.801	0.502	0.299	3.99996e-136	Monocytes	PCG
histone H1.0-B-like (LOC110491606)	1.3968e-140	5.92372	0.542	0.187	0.355	4.02573e-136	Monocytes	PCG
small nuclear ribonucleoprotein Sm D3 (LOC110525517), transcript variant X1	3.61333e-140	1.00201	0.411	0.107	0.304	1.0414e-135	Monocytes	PCG
14-3-3 protein beta/alpha-2-like (LOC110531955)	7.0587e-139	1.98229	0.708	0.345	0.363	2.03439e-134	Monocytes	PCG
ADP-ribosylation factor 2 (LOC110538221)	1.19045e-138	1.13853	0.412	0.109	0.303	3.43099e-134	Monocytes	PCG
sequestosome-1-like (LOC110505107)	1.45236e-138	9.532	0.438	0.124	0.314	4.18583e-134	Monocytes	PCG
proteasome subunit beta type-3-like (LOC110493640)	2.00893e-138	1.77011	0.463	0.139	0.324	5.78993e-134	Monocytes	PCG
MT-COX2	1.21897e-137	66.8083	0.999	0.996	0.003	3.51318e-133	Monocytes	MT
pyruvate kinase PKM-like (LOC110506469)	1.52745e-137	0.567602	0.257	0.044	0.213	4.40226e-133	Monocytes	PCG
D-dopachrome decarboxylase-A-like (LOC110523258)	2.53222e-137	1.04408	0.412	0.109	0.303	7.29811e-133	Monocytes	PCG
proteasome subunit alpha 5 (psma5)	4.00779e-137	1.01047	0.484	0.15	0.334	1.15508e-132	Monocytes	PCG
cytochrome c oxidase subunit 7B, mitochondrial-like (LOC110537530), transcript variant X1	1.56525e-136	4.74927	0.747	0.393	0.354	4.51121e-132	Monocytes	PCG
flavin reductase (NADPH)-like (LOC110507468)	6.00909e-136	1.27124	0.321	0.068	0.253	1.73188e-131	Monocytes	PCG
adenine nucleotide translocator 2 (LOC100301662)	1.10056e-135	2.0081	0.828	0.508	0.32	3.17193e-131	Monocytes	PCG
lamin B2 (lmnb2)	2.07283e-135	0.880339	0.263	0.046	0.217	5.9741e-131	Monocytes	PCG
wiskott-Aldrich syndrome protein homolog (LOC110492137)	2.36199e-135	0.869958	0.425	0.115	0.31	6.8075e-131	Monocytes	PCG
mesencephalic astrocyte-derived neurotrophic factor-like (LOC110525202)	2.3671e-135	1.63491	0.282	0.053	0.229	6.82221e-131	Monocytes	PCG
proteasome subunit beta type-8-like (LOC110488347)	2.79571e-135	2.31366	0.65	0.288	0.362	8.0575e-131	Monocytes	PCG
NADH:ubiquinone oxidoreductase subunit B9 (ndufb9)	3.2813e-135	0.886023	0.437	0.123	0.314	9.45704e-131	Monocytes	PCG
ras-related protein Rab-5C-like (LOC110538189)	7.12603e-135	0.874778	0.397	0.103	0.294	2.05379e-130	Monocytes	PCG
ATP-binding cassette sub-family F member 2-like (LOC110529977), transcript variant X1	2.1741e-134	0.391101	0.253	0.043	0.21	6.26597e-130	Monocytes	PCG
rho GDP-dissociation inhibitor 1-like (LOC110485930), transcript variant X1	3.26508e-134	0.767371	0.328	0.072	0.256	9.41027e-130	Monocytes	PCG
V-type proton ATPase 21 kDa proteolipid subunit (LOC110508730), transcript variant X1	7.77485e-134	0.847549	0.281	0.054	0.227	2.24079e-129	Monocytes	PCG
C-X-C chemokine receptor type 4-like (LOC110501543)	1.11289e-133	4.29483	0.55	0.2	0.35	3.20747e-129	Monocytes	PCG
ATP synthase subunit beta, mitochondrial (LOC110495788)	1.10918e-132	1.50696	0.539	0.187	0.352	3.19677e-128	Monocytes	PCG
proteasome activator complex subunit 2-like (LOC110489835)	1.31716e-132	1.27652	0.459	0.14	0.319	3.7962e-128	Monocytes	PCG
ras-related C3 botulinum toxin substrate 2 (rho family, small GTP binding protein Rac2) (rac2), transcript variant X1	4.11549e-132	0.940303	0.365	0.089	0.276	1.18613e-127	Monocytes	PCG
actin related protein 2/3 complex, subunit 3 (arpc3)	6.66146e-132	1.07349	0.794	0.528	0.266	1.9199e-127	Monocytes	PCG
cation-independent mannose-6-phosphate receptor-like (LOC110529599)	1.21949e-131	0.839577	0.274	0.051	0.223	3.51469e-127	Monocytes	PCG
proteasome subunit beta type-6-B like protein-like (psb9)	2.43853e-131	0.680313	0.275	0.052	0.223	7.02808e-127	Monocytes	PCG
ATP synthase subunit d, mitochondrial-like (LOC110487485), transcript variant X1	3.07395e-131	2.1154	0.661	0.31	0.351	8.85943e-127	Monocytes	PCG
ferritin, middle subunit-like (LOC110537943)	3.35858e-131	46.9532	0.289	0.057	0.232	9.67978e-127	Monocytes	PCG
26 proteasome complex subunit DSS1 (dss1)	3.81729e-130	0.974421	0.423	0.119	0.304	1.10018e-125	Monocytes	PCG
CD59-like protein (cd59)	7.94789e-130	0.802921	0.303	0.063	0.24	2.29066e-125	Monocytes	PCG
SH3 domain-binding glutamic acid-rich-like protein 3 (LOC110496386)	2.06692e-129	1.51181	0.484	0.155	0.329	5.95706e-125	Monocytes	PCG
ATP synthase subunit alpha, mitochondrial-like (LOC110525946)	7.30847e-129	0.668005	0.488	0.161	0.327	2.10637e-124	Monocytes	PCG
myosin regulatory light polypeptide 9 (LOC110489935)	1.11568e-128	3.9297	0.733	0.411	0.322	3.21551e-124	Monocytes	PCG
actin-related protein 2-A-like (LOC110493731)	1.77222e-128	1.17546	0.581	0.228	0.353	5.10772e-124	Monocytes	PCG
arrestin domain-containing protein 2-like (LOC110492040)	5.38612e-128	0.722287	0.307	0.065	0.242	1.55233e-123	Monocytes	PCG
NADH dehydrogenase 1 alpha subcomplex subunit 13 (nduad)	5.93311e-128	0.809377	0.371	0.095	0.276	1.70998e-123	Monocytes	PCG
V-type proton ATPase subunit S1-like (LOC110532624)	8.43557e-128	0.780997	0.296	0.062	0.234	2.43122e-123	Monocytes	PCG
ATP synthase subunit alpha, mitochondrial-like (LOC110536328)	8.73113e-128	1.39475	0.461	0.144	0.317	2.5164e-123	Monocytes	PCG
CD209 antigen-like protein D (LOC110528343), transcript variant X1	1.25483e-127	0.759854	0.311	0.068	0.243	3.61654e-123	Monocytes	PCG
histone H3.3 (LOC110503700), transcript variant X1	2.13595e-127	1.2698	0.426	0.123	0.303	6.15602e-123	Monocytes	PCG
death associated protein like 1 (dapl1)	1.08229e-126	0.426119	0.831	0.567	0.264	3.11927e-122	Monocytes	PCG
folliculin interacting protein 1 (fnip1)	1.0893e-126	0.919935	0.27	0.052	0.218	3.13948e-122	Monocytes	PCG
uncharacterized LOC110506160 (LOC110506160)	5.62123e-126	2.85391	0.568	0.221	0.347	1.6201e-121	Monocytes	PCG
integrin alpha-E-like (LOC110503895)	3.0757e-125	2.29082	0.444	0.137	0.307	8.86448e-121	Monocytes	PCG
transmembrane protein 258-like (LOC110521162)	4.51199e-125	1.41821	0.526	0.188	0.338	1.3004e-120	Monocytes	PCG
NADH dehydrogenase [ubiquinone] 1 alpha subcomplex subunit 13-like (LOC110508372)	5.55137e-125	0.423502	0.26	0.048	0.212	1.59996e-120	Monocytes	PCG
dedicator of cytokinesis protein 2-like (LOC110504415)	3.30218e-124	0.706011	0.367	0.093	0.274	9.51722e-120	Monocytes	PCG
cold-inducible RNA-binding protein B-like (LOC110524259), transcript variant X1	8.96252e-124	1.31283	0.414	0.119	0.295	2.58309e-119	Monocytes	PCG
ADP-ribosylation factor-binding protein GGA3-like (LOC110493360)	1.09707e-123	0.665751	0.286	0.059	0.227	3.16187e-119	Monocytes	PCG
keratinocyte-associated transmembrane protein 2-like (LOC110537732)	2.15864e-123	0.636482	0.296	0.063	0.233	6.22141e-119	Monocytes	PCG
elongation factor 2-like (LOC110530688)	6.81852e-123	2.66053	0.804	0.51	0.294	1.96517e-118	Monocytes	PCG
actin-related protein 2/3 complex subunit 5-like (LOC110508866)	4.36747e-122	2.52769	0.618	0.278	0.34	1.25875e-117	Monocytes	PCG
Proteasome subunit beta type 2 (psb2)	4.43239e-122	1.17188	0.492	0.169	0.323	1.27746e-117	Monocytes	PCG
Zinc finger protein 706 (zn706)	5.71667e-122	1.44999	0.568	0.228	0.34	1.6476e-117	Monocytes	PCG
protein disulfide-isomerase-like (LOC110485933)	2.93365e-121	0.573499	0.268	0.053	0.215	8.45506e-117	Monocytes	PCG
cytochrome b-c1 complex subunit 6, mitochondrial-like (LOC110538487)	6.21568e-121	0.93083	0.452	0.141	0.311	1.79142e-116	Monocytes	PCG
uncharacterized LOC110498875 (LOC110498875)	1.31266e-120	4.94958	0.325	0.077	0.248	3.78322e-116	Monocytes	PCG
VHSV-induced protein (LOC100136003), transcript variant X1	1.49352e-120	4.87073	0.31	0.071	0.239	4.30447e-116	Monocytes	PCG
ATP synthase F(0) complex subunit B1, mitochondrial-like (LOC110532814)	3.4056e-120	1.7444	0.582	0.239	0.343	9.81528e-116	Monocytes	PCG
MT-ATP8	4.06891e-120	1.34786	0.773	0.447	0.326	1.1727e-115	Monocytes	MT
transcription factor EB (tfeb)	1.67538e-119	0.790781	0.354	0.09	0.264	4.82862e-115	Monocytes	PCG
serine/threonine-protein kinase N1-like (LOC110486506), transcript variant X1	1.0784e-118	0.920568	0.414	0.122	0.292	3.10805e-114	Monocytes	PCG
transmembrane protein 258 (LOC110501329)	1.53126e-118	0.826689	0.358	0.094	0.264	4.41324e-114	Monocytes	PCG
F-actin-capping protein subunit beta isoforms 1 and 2 (LOC110528073), transcript variant X1	1.55384e-118	1.47677	0.513	0.186	0.327	4.47832e-114	Monocytes	PCG
rho GDP-dissociation inhibitor 1-like (LOC110486565), transcript variant X1	2.07779e-118	0.861865	0.55	0.21	0.34	5.98841e-114	Monocytes	PCG
proteasome subunit beta type-7-like (LOC110488329)	2.8202e-118	1.13339	0.391	0.11	0.281	8.12809e-114	Monocytes	PCG
beta-hexosaminidase subunit beta-like (LOC110509581), transcript variant X1	4.78006e-118	1.75367	0.332	0.081	0.251	1.37766e-113	Monocytes	PCG
Biogenesis of lysosome-related organelles complex-1 subunit 3 (bl1s3)	3.37066e-117	0.695547	0.277	0.058	0.219	9.71458e-113	Monocytes	PCG
sodium/potassium-transporting ATPase subunit beta-233-like (LOC110524124)	1.01834e-116	1.6481	0.467	0.16	0.307	2.93497e-112	Monocytes	PCG
serine/threonine-protein phosphatase 2A catalytic subunit beta isoform (LOC110523185)	1.67966e-116	1.21721	0.437	0.138	0.299	4.84095e-112	Monocytes	PCG
peptidyl-prolyl cis-trans isomerase FKBP1A-like (LOC110492764)	2.18919e-116	3.1781	0.656	0.332	0.324	6.30947e-112	Monocytes	PCG
monoacylglycerol lipase ABHD12-like (LOC110527554), transcript variant X1	2.53256e-116	0.788609	0.308	0.072	0.236	7.29911e-112	Monocytes	PCG
14-3-3 protein beta/alpha-1-like (LOC110493854)	4.20953e-116	1.41945	0.611	0.268	0.343	1.21323e-111	Monocytes	PCG
actin-related protein 2/3 complex subunit 2 (LOC110495471)	4.63435e-116	1.8641	0.618	0.285	0.333	1.33567e-111	Monocytes	PCG
alcohol dehydrogenase class-3 (LOC110488919)	6.19601e-116	1.5022	0.571	0.23	0.341	1.78575e-111	Monocytes	PCG
protein kinase C and casein kinase substrate in neurons protein 2-like (LOC110501018)	7.70139e-116	1.36343	0.367	0.099	0.268	2.21962e-111	Monocytes	PCG
ADP-ribosylation factor-like protein 6-interacting protein 1 (LOC110485333)	1.21055e-115	1.07474	0.354	0.094	0.26	3.48892e-111	Monocytes	PCG
translocase of outer mitochondrial membrane 7 (tomm7)	2.2404e-115	0.68788	0.349	0.089	0.26	6.45706e-111	Monocytes	PCG
mitochondrial fission 1 protein-like (LOC110531709)	2.77257e-115	0.641555	0.311	0.073	0.238	7.99084e-111	Monocytes	PCG
ubiquitin-conjugating enzyme E2 L3-like (LOC110536452), transcript variant X1	3.58615e-115	1.00763	0.405	0.12	0.285	1.03357e-110	Monocytes	PCG
zinc finger E-box-binding homeobox 2-like (LOC110520183), transcript variant X1	6.53719e-115	2.06256	0.479	0.158	0.321	1.88408e-110	Monocytes	PCG
translocon-associated protein subunit beta-like (LOC110496355), transcript variant X1	7.25509e-115	0.739794	0.533	0.209	0.324	2.09099e-110	Monocytes	PCG
fructose-bisphosphate aldolase A-like (LOC110521904)	1.06495e-114	1.86431	0.62	0.29	0.33	3.0693e-110	Monocytes	PCG
selenoprotein T1a-like (LOC110530151)	1.23229e-114	1.31532	0.541	0.212	0.329	3.55159e-110	Monocytes	PCG
prosaposin-like (LOC110499505)	1.39655e-114	1.29673	0.357	0.095	0.262	4.02501e-110	Monocytes	PCG
histone H3.3 (LOC110533482)	1.77207e-114	5.06626	0.779	0.541	0.238	5.10729e-110	Monocytes	PCG
cytoplasmic FMR1-interacting protein 1 homolog (LOC110524889)	1.92253e-114	0.81153	0.393	0.114	0.279	5.54092e-110	Monocytes	PCG
mRNA decay activator protein ZFP36-like (LOC110507452)	3.61224e-114	14.2586	0.375	0.104	0.271	1.04108e-109	Monocytes	PCG
proteasome subunit beta type-1-B (LOC110499269)	6.59642e-114	1.30783	0.349	0.091	0.258	1.90115e-109	Monocytes	PCG
dynein light chain roadblock-type 2-like (LOC110496763)	1.54826e-113	0.764563	0.371	0.102	0.269	4.46223e-109	Monocytes	PCG
uncharacterized LOC110524145 (LOC110524145)	1.83602e-113	0.59713	0.275	0.058	0.217	5.29159e-109	Monocytes	lncRNA
sestrin-1-like (LOC110529910), transcript variant X1	3.14228e-113	1.46704	0.284	0.063	0.221	9.05637e-109	Monocytes	PCG
60S ribosomal protein L19 (LOC110491682), transcript variant X1	4.30072e-113	1.33052	0.584	0.244	0.34	1.23951e-108	Monocytes	RP
uncharacterized LOC110530632 (LOC110530632)	5.28236e-113	1.16632	0.331	0.082	0.249	1.52243e-108	Monocytes	PCG
cell division control protein 42 homolog (LOC110496203), transcript variant X1	6.10774e-113	1.84943	0.622	0.276	0.346	1.76031e-108	Monocytes	PCG
proteasome subunit beta type-5-like (LOC110524524)	1.7238e-112	0.60612	0.288	0.065	0.223	4.96817e-108	Monocytes	PCG
uncharacterized LOC110533782 (LOC110533782)	2.05518e-112	1.65587	0.497	0.182	0.315	5.92323e-108	Monocytes	lncRNA
small EDRK-rich factor 2-like (LOC110521435)	1.42978e-111	1.41536	0.527	0.206	0.321	4.12076e-107	Monocytes	PCG
nuclear body protein SP140-like protein (LOC110538000), transcript variant X1	5.67696e-111	0.571115	0.285	0.064	0.221	1.63616e-106	Monocytes	PCG
acyl-CoA synthetase short chain family member 1 (acss1)	1.26896e-110	1.2223	0.365	0.103	0.262	3.65727e-106	Monocytes	PCG
ornithine decarboxylase antizyme 1a (oaz1a)	1.37085e-110	0.82593	0.402	0.121	0.281	3.95093e-106	Monocytes	PCG
uncharacterized LOC110494098 (LOC110494098)	1.53331e-110	0.455692	0.393	0.112	0.281	4.41914e-106	Monocytes	PCG
glyceraldehyde-3-phosphate dehydrogenase (LOC110519927), transcript variant X1	1.9042e-110	1.56297	0.811	0.471	0.34	5.48808e-106	Monocytes	PCG
rho-related GTP-binding protein RhoA-C-like (LOC110532339)	3.13497e-110	1.22868	0.513	0.194	0.319	9.03529e-106	Monocytes	PCG
galectin-9B-like (LOC110504055), transcript variant X1	4.0036e-110	0.520642	0.254	0.052	0.202	1.15388e-105	Monocytes	PCG
integral membrane protein 2C-like (LOC110507957)	8.58346e-110	0.842757	0.369	0.105	0.264	2.47384e-105	Monocytes	PCG
splicing factor 3b subunit 5 (sf3b5)	2.46401e-109	1.90562	0.566	0.242	0.324	7.10152e-105	Monocytes	PCG
proteasome subunit alpha type-2-like (LOC110488063)	5.49484e-109	0.709383	0.361	0.1	0.261	1.58367e-104	Monocytes	PCG
dynein cytoplasmic 1 heavy chain 1 (dync1h1)	6.56246e-109	1.80607	0.539	0.215	0.324	1.89137e-104	Monocytes	PCG
tumor necrosis factor alpha-induced protein 8-like protein 2 (LOC110496268)	1.98321e-108	0.643766	0.405	0.123	0.282	5.71582e-104	Monocytes	PCG
ribonuclease T2-like (LOC110503620), transcript variant X1	2.08289e-108	0.579636	0.546	0.215	0.331	6.00308e-104	Monocytes	PCG
myosin light polypeptide 6-like (LOC110494328), transcript variant X1	4.22855e-108	0.784888	0.631	0.303	0.328	1.21871e-103	Monocytes	PCG
uncharacterized LOC110534122 (LOC110534122)	5.07715e-108	1.77262	0.465	0.162	0.303	1.46328e-103	Monocytes	PCG
translocon-associated protein subunit gamma (LOC110503215)	4.11569e-107	0.556442	0.292	0.069	0.223	1.18618e-102	Monocytes	PCG
ATP synthase F(0) complex subunit C3, mitochondrial-like (LOC110520125), transcript variant X1	5.97591e-107	0.927952	0.455	0.155	0.3	1.72232e-102	Monocytes	PCG
Y-box binding protein (LOC100305135), transcript variant X1	8.86168e-107	1.28214	0.44	0.146	0.294	2.55402e-102	Monocytes	PCG
Eukaryotic translation initiation factor 5A-1 (if5a1)	1.23833e-106	0.417441	0.485	0.176	0.309	3.569e-102	Monocytes	PCG
cytochrome c oxidase subunit NDUFA4-like (LOC110538650)	1.38876e-106	0.699898	0.385	0.113	0.272	4.00255e-102	Monocytes	PCG
grancalcin-like (LOC110495799)	2.80291e-106	0.441012	0.268	0.058	0.21	8.07826e-102	Monocytes	PCG
cytochrome c oxidase subunit 6B1-like (LOC110537243)	3.11948e-106	0.887451	0.448	0.153	0.295	8.99065e-102	Monocytes	PCG
proteasome subunit alpha type-7 (LOC110508644)	4.6032e-106	0.582105	0.307	0.076	0.231	1.32669e-101	Monocytes	PCG
Nedd4 WW domain-binding protein 5 (n4wbp5), transcript variant X1	5.62358e-106	0.63339	0.296	0.071	0.225	1.62077e-101	Monocytes	PCG
actin-related protein 3-like (LOC110519989)	8.15298e-106	1.54497	0.534	0.223	0.311	2.34977e-101	Monocytes	PCG
ras-related protein Rab-5C-like (LOC110486260)	3.17889e-105	0.717586	0.289	0.068	0.221	9.16188e-101	Monocytes	PCG
beta-2-microglobulin-like (LOC110491893)	1.03333e-104	1.70138	0.759	0.506	0.253	2.97817e-100	Monocytes	PCG
probable histone deacetylase 1-B (LOC110498019)	2.68223e-104	1.13487	0.499	0.189	0.31	7.73046e-100	Monocytes	PCG
transmembrane emp24 domain-containing protein 9-like (LOC110489185)	2.93061e-104	0.679629	0.36	0.104	0.256	8.44632e-100	Monocytes	PCG
40S ribosomal protein S3a (LOC110497379)	3.86482e-104	3.90394	0.978	0.88	0.098	1.11388e-99	Monocytes	RP
microtubule-associated proteins 1A/1B light chain 3B (LOC110511247)	5.68112e-104	0.587518	0.27	0.061	0.209	1.63735e-99	Monocytes	PCG
protein diaphanous homolog 2-like (LOC110505192), transcript variant X1	9.66234e-104	0.455253	0.259	0.056	0.203	2.78478e-99	Monocytes	PCG
FK506-binding protein 15-like (LOC110525480)	1.37769e-103	0.556107	0.275	0.063	0.212	3.97065e-99	Monocytes	PCG
ATP synthase F(0) complex subunit C2, mitochondrial-like (LOC110501942), transcript variant X1	2.66807e-102	0.286936	0.671	0.367	0.304	7.68964e-98	Monocytes	PCG
mRNA decay activator protein ZFP36L1-like (LOC110505834)	6.52952e-102	1.19173	0.397	0.126	0.271	1.88187e-97	Monocytes	PCG
enhancer of rudimentary homolog (LOC110529356)	7.07741e-102	0.990509	0.402	0.13	0.272	2.03978e-97	Monocytes	PCG
G protein-coupled receptor 183 (gpr183), transcript variant X1	1.05771e-101	1.76473	0.467	0.168	0.299	3.04843e-97	Monocytes	PCG
serine/threonine-protein phosphatase 6 regulatory ankyrin repeat subunit B-like (LOC110520242)	1.06562e-101	0.871582	0.35	0.1	0.25	3.07124e-97	Monocytes	PCG
protein kish-A (LOC110509635)	1.47447e-101	0.517493	0.274	0.063	0.211	4.24956e-97	Monocytes	PCG
NADH:ubiquinone oxidoreductase core subunit S2 (ndufs2)	3.54764e-101	1.05138	0.353	0.103	0.25	1.02247e-96	Monocytes	PCG
abl interactor 1-like (LOC110489823), transcript variant X1	3.59997e-101	0.616774	0.279	0.066	0.213	1.03755e-96	Monocytes	PCG
cytochrome c oxidase subunit 7C, mitochondrial-like (LOC110525312)	3.96631e-101	1.16948	0.477	0.177	0.3	1.14313e-96	Monocytes	PCG
ubiquitin-conjugating enzyme E2 variant 1-like (LOC110528519)	4.08488e-101	0.75911	0.387	0.12	0.267	1.1773e-96	Monocytes	PCG
single-pass membrane protein with aspartate rich tail 1 (smdt1), transcript variant X1	4.84761e-101	0.946534	0.467	0.169	0.298	1.39713e-96	Monocytes	PCG
bifunctional epoxide hydrolase 2-like (LOC110498218)	8.65475e-101	0.61182	0.354	0.102	0.252	2.49438e-96	Monocytes	PCG
NEDD4 family-interacting protein 1-like (LOC110504549)	9.46474e-101	0.983073	0.398	0.129	0.269	2.72783e-96	Monocytes	PCG
myotrophin-like (LOC110499978)	1.09656e-100	0.992615	0.404	0.13	0.274	3.16039e-96	Monocytes	PCG
calnexin-like (LOC110488909)	2.91294e-100	1.8186	0.43	0.149	0.281	8.3954e-96	Monocytes	PCG
cytochrome c oxidase subunit 6A, mitochondrial-like (LOC110525543)	4.80549e-100	1.14276	0.411	0.136	0.275	1.38499e-95	Monocytes	PCG
CD63 antigen-like (LOC110532545)	5.02731e-100	0.649968	0.335	0.092	0.243	1.44892e-95	Monocytes	PCG
ragulator complex protein LAMTOR4 (LOC110490209)	1.48401e-99	0.63422	0.322	0.087	0.235	4.27706e-95	Monocytes	PCG
anaphase-promoting complex subunit 16 (LOC110519290)	1.64489e-99	1.33654	0.462	0.166	0.296	4.74073e-95	Monocytes	PCG
WW domain-binding protein 2-like (LOC110538334)	1.82991e-99	0.858192	0.364	0.109	0.255	5.27398e-95	Monocytes	PCG
60S ribosomal protein L10a (LOC110528390)	2.65755e-99	2.39101	0.793	0.488	0.305	7.65932e-95	Monocytes	RP
protein transport protein Sec61 subunit beta-like (LOC110508220), transcript variant X1	7.58236e-99	0.957771	0.286	0.07	0.216	2.18531e-94	Monocytes	PCG
transport protein SEC61 subunit gamma (sc61g)	1.81105e-98	0.588457	0.253	0.056	0.197	5.21962e-94	Monocytes	PCG
cell division control protein 42 homolog (LOC110537423)	2.17805e-98	0.792307	0.36	0.107	0.253	6.27737e-94	Monocytes	PCG
AP-2 complex subunit mu (LOC110490075), transcript variant X1	2.45399e-98	0.590541	0.299	0.076	0.223	7.07264e-94	Monocytes	PCG
zinc finger protein 706-like (LOC110489330), transcript variant X1	4.00852e-98	1.33328	0.48	0.188	0.292	1.15529e-93	Monocytes	PCG
glutathione S-transferase omega 1 (gsto1)	5.33939e-98	1.3889	0.425	0.145	0.28	1.53887e-93	Monocytes	PCG
heat shock 90kDa protein 1 beta isoform a (hsp90ba)	6.13399e-98	2.73771	0.867	0.688	0.179	1.76788e-93	Monocytes	PCG
translationally-controlled tumor protein homolog (LOC110515392)	7.79821e-98	2.02693	0.925	0.834	0.091	2.24752e-93	Monocytes	PCG
hematopoietic lineage cell-specific protein-like (LOC110499995), transcript variant X1	8.3247e-98	1.88178	0.52	0.215	0.305	2.39926e-93	Monocytes	PCG
ATP-dependent RNA helicase DDX39A-like (LOC110485839)	8.56892e-98	0.511062	0.326	0.089	0.237	2.46965e-93	Monocytes	PCG
signal sequence receptor, alpha (ssr1)	1.06047e-96	0.672303	0.261	0.06	0.201	3.05638e-92	Monocytes	PCG
uncharacterized LOC110493232 (LOC110493232), transcript variant X1	1.28477e-96	1.62671	0.429	0.146	0.283	3.70283e-92	Monocytes	PCG
probable Bax inhibitor 1 (LOC110494191), transcript variant X1	3.12898e-96	1.19363	0.472	0.182	0.29	9.01804e-92	Monocytes	PCG
MT-ATP6	2.37316e-95	2.85295	0.806	0.508	0.298	6.8397e-91	Monocytes	MT
NADH:ubiquinone oxidoreductase subunit S4 (ndufs4)	9.35358e-95	0.397685	0.278	0.068	0.21	2.6958e-90	Monocytes	PCG
ubiquitin fold modifier 1 (ufm1)	1.08792e-94	0.95351	0.382	0.124	0.258	3.1355e-90	Monocytes	PCG
eukaryotic translation initiation factor 3 subunit M (eif3m)	2.18848e-94	1.54999	0.595	0.286	0.309	6.30742e-90	Monocytes	PCG
26S protease regulatory subunit 4 (LOC110497733)	3.68922e-93	0.703335	0.328	0.094	0.234	1.06327e-88	Monocytes	PCG
sorcin (sri), transcript variant X1	9.32886e-93	0.78424	0.31	0.086	0.224	2.68867e-88	Monocytes	PCG
selenoprotein F-like (selenof)	2.02163e-92	0.640247	0.317	0.089	0.228	5.82655e-88	Monocytes	PCG
galectin-8-like (LOC110522066)	2.67965e-92	0.477007	0.289	0.075	0.214	7.72301e-88	Monocytes	PCG
rho-related GTP-binding protein RhoA-C (LOC110492267)	7.19522e-92	0.641718	0.268	0.066	0.202	2.07374e-87	Monocytes	PCG
uncharacterized LOC110515302 (LOC110515302)	1.74576e-91	0.968486	0.42	0.146	0.274	5.03145e-87	Monocytes	PCG
baculoviral IAP repeat-containing protein 2-like (LOC110514649)	2.62927e-91	0.699783	0.344	0.104	0.24	7.57781e-87	Monocytes	PCG
GTP-binding protein SAR1b (LOC110537724)	2.91816e-91	0.707438	0.332	0.098	0.234	8.41043e-87	Monocytes	PCG
14-3-3B1 protein (LOC100136192)	5.213e-91	0.951182	0.451	0.168	0.283	1.50244e-86	Monocytes	PCG
proteasome maturation protein-like (LOC110535446), transcript variant X1	6.26128e-91	0.647018	0.451	0.169	0.282	1.80456e-86	Monocytes	PCG
cell division control protein 42 homolog (LOC110509608)	8.83511e-91	0.592033	0.313	0.088	0.225	2.54637e-86	Monocytes	PCG
ATP synthase-coupling factor 6, mitochondrial-like (LOC110495969)	1.70424e-90	0.716175	0.346	0.105	0.241	4.91178e-86	Monocytes	PCG
40S ribosomal protein S12 (LOC110529255)	4.43022e-90	1.64921	0.928	0.652	0.276	1.27683e-85	Monocytes	RP
ubiquitin-60S ribosomal protein L40-like (LOC110530139)	7.36634e-90	1.27881	0.58	0.279	0.301	2.12305e-85	Monocytes	RP
ATP synthase subunit f, mitochondrial-like (LOC110512930)	1.50033e-89	1.21315	0.566	0.26	0.306	4.3241e-85	Monocytes	PCG
GTP-binding nuclear protein Ran (LOC110488823), transcript variant X1	1.74039e-89	0.40139	0.689	0.388	0.301	5.01597e-85	Monocytes	PCG
tumor necrosis factor alpha-induced protein 8-like protein 2 (LOC110514526)	2.80021e-89	1.72354	0.376	0.123	0.253	8.0705e-85	Monocytes	PCG
CKLF-like MARVEL transmembrane domain-containing protein 3 (LOC110526282)	4.71925e-89	0.479072	0.264	0.065	0.199	1.36014e-84	Monocytes	PCG
microsomal glutathione S-transferase 3-like (LOC110498009)	2.32898e-88	2.51816	0.566	0.28	0.286	6.71237e-84	Monocytes	PCG
vacuolar protein sorting-associated protein 29 (LOC110523521), transcript variant X1	7.76404e-88	1.04667	0.423	0.157	0.266	2.23767e-83	Monocytes	PCG
guanine nucleotide-binding protein G(I)/G(S)/G(O) subunit gamma-5 (LOC110508545), transcript variant X1	3.4916e-87	0.914486	0.552	0.258	0.294	1.00631e-82	Monocytes	PCG
ATP synthase subunit gamma, mitochondrial-like (LOC110490356), transcript variant X1	7.28564e-86	0.769002	0.368	0.123	0.245	2.09979e-81	Monocytes	PCG
NADH dehydrogenase 1 alpha subcomplex subunit 4 (ndua4)	8.54627e-86	1.07639	0.534	0.238	0.296	2.46312e-81	Monocytes	PCG
phosphate carrier protein, mitochondrial-like (LOC110500174), transcript variant X1	9.94267e-86	2.57108	0.602	0.295	0.307	2.86558e-81	Monocytes	PCG
palmitoyl-protein thioesterase 1-like (LOC110489299)	1.05851e-85	1.35409	0.459	0.176	0.283	3.05074e-81	Monocytes	PCG
dynein light chain 1, cytoplasmic-like (LOC110536190)	5.86663e-85	2.35159	0.476	0.194	0.282	1.69082e-80	Monocytes	PCG
60S ribosomal protein L18a-like (LOC110516870)	6.14351e-85	7.11544	0.896	0.672	0.224	1.77062e-80	Monocytes	RP
ATP synthase F(0) complex subunit B1, mitochondrial-like (LOC110492600)	8.17738e-85	0.746047	0.45	0.177	0.273	2.3568e-80	Monocytes	PCG
cytochrome c oxidase subunit 5A, mitochondrial-like (LOC110526359)	9.28337e-85	0.798819	0.414	0.151	0.263	2.67556e-80	Monocytes	PCG
lysosomal-associated transmembrane protein 4A-like (LOC110522012)	9.57647e-85	0.626716	0.304	0.088	0.216	2.76003e-80	Monocytes	PCG
uncharacterized LOC110515983 (LOC110515983)	4.51476e-84	1.62308	0.697	0.399	0.298	1.3012e-79	Monocytes	lncRNA
endothelial differentiation-related factor 1 homolog (LOC110523621)	1.53596e-83	0.60003	0.293	0.083	0.21	4.42679e-79	Monocytes	PCG
cytochrome c oxidase subunit 6C-1 (LOC110527679)	5.80637e-83	0.974582	0.495	0.21	0.285	1.67345e-78	Monocytes	PCG
14-3-3 protein beta/alpha-A-like (LOC110525153)	7.70704e-83	0.933428	0.461	0.186	0.275	2.22124e-78	Monocytes	PCG
coiled-coil domain-containing protein 6-like (LOC110529822)	8.1844e-83	0.486418	0.257	0.066	0.191	2.35882e-78	Monocytes	PCG
transmembrane protein 59 (tmem59)	9.20733e-83	0.631196	0.375	0.129	0.246	2.65364e-78	Monocytes	PCG
Activated RNA polymerase II transcriptional coactivator p15 (tcp4)	9.77691e-83	0.875955	0.288	0.08	0.208	2.8178e-78	Monocytes	PCG
uncharacterized LOC110509986 (LOC110509986)	5.45608e-82	1.10751	0.318	0.097	0.221	1.5725e-77	Monocytes	PCG
cytochrome c oxidase subunit 5B, mitochondrial-like (LOC110509651)	8.18842e-82	0.647847	0.3	0.088	0.212	2.35999e-77	Monocytes	PCG
SMT3 suppressor of mif two 3 homolog 2 (S. cerevisiae) (sumo2)	4.64298e-81	1.08102	0.476	0.2	0.276	1.33815e-76	Monocytes	PCG
protein BTG2-like (LOC110528374)	1.95767e-80	4.03982	0.297	0.087	0.21	5.64221e-76	Monocytes	PCG
heterogeneous nuclear ribonucleoprotein A1-like (LOC110532662)	1.98852e-80	1.85713	0.432	0.168	0.264	5.73111e-76	Monocytes	PCG
SH3 domain binding glutamate rich protein like (sh3bgrl)	3.20137e-80	1.97053	0.537	0.258	0.279	9.22666e-76	Monocytes	PCG
apoptosis-associated speck-like protein containing a CARD (LOC110516260)	6.27363e-80	1.01673	0.45	0.185	0.265	1.80812e-75	Monocytes	PCG
chloride intracellular channel protein 1-like (LOC110488468)	9.01878e-80	0.922475	0.354	0.12	0.234	2.5993e-75	Monocytes	PCG
interleukin enhancer-binding factor 3 homolog (LOC110538289)	9.64287e-80	0.48133	0.295	0.085	0.21	2.77917e-75	Monocytes	PCG
proteasome subunit alpha type-6-like (LOC110505736), transcript variant X1	1.24561e-79	0.446627	0.257	0.068	0.189	3.58997e-75	Monocytes	PCG
cytochrome b-c1 complex subunit 9 (LOC110537172)	2.33554e-79	0.698565	0.4	0.148	0.252	6.73127e-75	Monocytes	PCG
probable protein BRICK1 (LOC110528157)	2.63549e-79	0.807814	0.368	0.129	0.239	7.59575e-75	Monocytes	PCG
chemokine-like factor (LOC110506349), transcript variant X1	3.30961e-79	0.683473	0.347	0.115	0.232	9.53862e-75	Monocytes	PCG
pre-mRNA-splicing factor syf2 (LOC110505437)	1.43147e-78	0.659474	0.372	0.13	0.242	4.12564e-74	Monocytes	PCG
inhibitor of nuclear factor kappa B alpha (LOC100136058)	1.57168e-78	0.480409	0.592	0.31	0.282	4.52974e-74	Monocytes	PCG
integral membrane protein 2B-like (LOC110495882)	2.64684e-78	0.60636	0.307	0.094	0.213	7.62846e-74	Monocytes	PCG
40S ribosomal protein S13-like (LOC110506672)	2.73122e-78	1.2678	0.794	0.51	0.284	7.87166e-74	Monocytes	RP
ubiquitin-conjugating enzyme E2 D2 (LOC110489090), transcript variant X1	3.15148e-78	0.608433	0.36	0.123	0.237	9.08289e-74	Monocytes	PCG
coatomer protein complex subunit epsilon (cope)	3.22145e-78	0.90326	0.324	0.105	0.219	9.28454e-74	Monocytes	PCG
eukaryotic translation initiation factor 3 subunit C (LOC110498804)	4.93311e-78	1.69992	0.531	0.251	0.28	1.42177e-73	Monocytes	PCG
eukaryotic translation initiation factor 4E binding protein 2 (eif4ebp2)	6.12529e-78	0.656662	0.306	0.093	0.213	1.76537e-73	Monocytes	PCG
protein FAM49A-like (LOC110487846)	1.10448e-77	0.70101	0.349	0.116	0.233	3.18323e-73	Monocytes	PCG
AP-2 complex subunit sigma (LOC110503499), transcript variant X1	1.57285e-77	0.407697	0.254	0.067	0.187	4.53311e-73	Monocytes	PCG
tubulin beta-3 chain (LOC110506599)	4.16085e-77	0.671155	0.31	0.096	0.214	1.1992e-72	Monocytes	PCG
ubiquitin B (ubb), transcript variant X1	4.38647e-77	2.00837	0.355	0.125	0.23	1.26422e-72	Monocytes	PCG
uncharacterized LOC110508389 (LOC110508389), transcript variant X1	4.65642e-77	0.772286	0.292	0.087	0.205	1.34203e-72	Monocytes	PCG
proteasome subunit N3 (LOC100135967)	1.73295e-76	0.600505	0.266	0.074	0.192	4.99454e-72	Monocytes	PCG
ATP synthase subunit delta, mitochondrial-like (LOC110524262), transcript variant X1	1.76029e-76	0.867072	0.433	0.174	0.259	5.07333e-72	Monocytes	PCG
Mitogen-activated protein-binding protein-interacting protein (mapip)	2.49637e-76	0.631976	0.325	0.106	0.219	7.19478e-72	Monocytes	PCG
SAP domain-containing ribonucleoprotein-like (LOC110528232), transcript variant X1	3.10072e-76	0.609872	0.306	0.094	0.212	8.93658e-72	Monocytes	PCG
NADH dehydrogenase [ubiquinone] 1 alpha subcomplex subunit 12-like (LOC110490443)	4.52038e-76	0.540885	0.333	0.109	0.224	1.30282e-71	Monocytes	PCG
transmembrane protein 50A-like (LOC110505441), transcript variant X1	5.97371e-76	0.778431	0.3	0.093	0.207	1.72168e-71	Monocytes	PCG
proteasome subunit alpha type-1 (LOC110521282)	1.66754e-75	0.622692	0.383	0.142	0.241	4.80602e-71	Monocytes	PCG
heat shock 90kDa protein 1 beta isoform b (hsp90bb), transcript variant X1	2.14085e-75	1.70393	0.396	0.15	0.246	6.17015e-71	Monocytes	PCG
proteasome subunit alpha type-3 (LOC110505789), transcript variant X1	8.74228e-75	0.775347	0.349	0.119	0.23	2.51961e-70	Monocytes	PCG
uncharacterized protein C17orf62 homolog (LOC110491327), transcript variant X1	9.6862e-75	0.459496	0.295	0.089	0.206	2.79166e-70	Monocytes	PCG
T-complex protein 1 subunit beta-like (LOC110499702)	1.32003e-74	1.02485	0.346	0.117	0.229	3.80445e-70	Monocytes	PCG
NADH-cytochrome b5 reductase 3-like (LOC110500004)	2.11546e-74	0.644739	0.303	0.095	0.208	6.09698e-70	Monocytes	PCG
60S ribosomal protein L21 (rl21)	3.07265e-74	1.52575	0.874	0.659	0.215	8.85569e-70	Monocytes	RP
heat shock factor-binding protein 1-like (LOC110520022)	3.55855e-74	0.572992	0.358	0.127	0.231	1.02561e-69	Monocytes	PCG
uncharacterized LOC110496535 (LOC110496535)	3.72742e-74	1.03909	0.429	0.173	0.256	1.07428e-69	Monocytes	lncRNA
serine incorporator 1-like (LOC110488178)	4.12844e-74	0.737959	0.299	0.093	0.206	1.18986e-69	Monocytes	PCG
C-X-C chemokine receptor type 4-like (LOC110520024)	5.31013e-74	2.27507	0.492	0.225	0.267	1.53043e-69	Monocytes	PCG
nascent polypeptide-associated complex subunit alpha (LOC110532025), transcript variant X1	7.60616e-74	2.50746	0.851	0.619	0.232	2.19217e-69	Monocytes	PCG
LIM and SH3 domain protein 1-like (LOC110538141)	8.06387e-74	1.10345	0.354	0.126	0.228	2.32409e-69	Monocytes	PCG
MT-ND1	1.90468e-73	4.00171	0.752	0.491	0.261	5.48948e-69	Monocytes	MT
ATP-dependent RNA helicase DDX39A (LOC110493580)	2.8672e-73	0.672304	0.483	0.214	0.269	8.26355e-69	Monocytes	PCG
sorting nexin-12-like (LOC110534150), transcript variant X1	4.01911e-73	0.434721	0.271	0.079	0.192	1.15835e-68	Monocytes	PCG
beta-2-microglobulin-like (LOC110491894)	5.1348e-73	2.89838	0.534	0.258	0.276	1.4799e-68	Monocytes	PCG
60S acidic ribosomal protein P1-like (LOC110496675)	5.74508e-73	0.863686	0.582	0.298	0.284	1.65579e-68	Monocytes	RP
serglycin-like (LOC110499404)	1.43585e-72	1.04561	0.596	0.302	0.294	4.13826e-68	Monocytes	PCG
adenylate kinase 2, mitochondrial (LOC110496156), transcript variant X1	1.65575e-72	7.1278	0.606	0.317	0.289	4.77204e-68	Monocytes	PCG
cytochrome c oxidase subunit 5A, mitochondrial-like (LOC110506495)	6.46922e-72	1.30138	0.545	0.269	0.276	1.86449e-67	Monocytes	PCG
charged multivesicular body protein 4b (LOC110527643), transcript variant X1	1.50982e-71	0.664226	0.31	0.102	0.208	4.35146e-67	Monocytes	PCG
programmed cell death protein 4-like (LOC110497520)	1.74284e-71	0.784624	0.317	0.105	0.212	5.02305e-67	Monocytes	PCG
cold shock domain-containing protein E1-like (LOC110532354), transcript variant X1	4.29781e-71	0.6214	0.412	0.161	0.251	1.23867e-66	Monocytes	PCG
40S ribosomal protein S13 (rs13)	4.82299e-71	1.17108	0.826	0.616	0.21	1.39003e-66	Monocytes	RP
histone H3.3 (LOC110537661)	7.26891e-71	2.06769	0.642	0.385	0.257	2.09497e-66	Monocytes	PCG
electron transfer flavoprotein subunit alpha, mitochondrial-like (LOC110495736)	1.45195e-70	0.509954	0.296	0.093	0.203	4.18468e-66	Monocytes	PCG
MT-ND5	1.4582e-70	1.59325	0.57	0.287	0.283	4.20267e-66	Monocytes	MT
WD repeat domain 83 opposite strand (wdr83os)	2.25776e-70	0.624006	0.364	0.134	0.23	6.50708e-66	Monocytes	PCG
NEDD8 (LOC110508476)	3.83433e-70	0.588914	0.346	0.123	0.223	1.10509e-65	Monocytes	PCG
Myosin regulatory light chain 2, smooth muscle isoform (mlrn)	5.02413e-70	0.504327	0.739	0.521	0.218	1.44801e-65	Monocytes	PCG
E3 ubiquitin-protein ligase rnf213-alpha-like (LOC110508243)	8.92074e-70	2.20833	0.396	0.156	0.24	2.57105e-65	Monocytes	PCG
MT-ND4	1.39585e-69	1.92717	0.621	0.344	0.277	4.02299e-65	Monocytes	MT
uncharacterized LOC110485822 (LOC110485822), transcript variant X1	3.29301e-69	0.333876	0.277	0.083	0.194	9.49078e-65	Monocytes	PCG
gamma-secretase subunit PEN-2 (LOC110510813)	3.94443e-69	0.674488	0.357	0.132	0.225	1.13682e-64	Monocytes	PCG
cytochrome c1, heme protein, mitochondrial-like (LOC110527651)	5.34728e-69	0.504937	0.324	0.11	0.214	1.54114e-64	Monocytes	PCG
GTP-binding nuclear protein Ran (LOC110505029)	6.11534e-69	0.577732	0.436	0.186	0.25	1.7625e-64	Monocytes	PCG
nuclear factor erythroid 2-related factor 2-like (LOC110501922)	7.11443e-69	0.509611	0.326	0.112	0.214	2.05045e-64	Monocytes	PCG
F-actin-capping protein subunit beta isoforms 1 and 2 (LOC110494362), transcript variant X1	1.89285e-68	0.383755	0.586	0.321	0.265	5.4554e-64	Monocytes	PCG
NADH dehydrogenase [ubiquinone] 1 beta subcomplex subunit 10-like (LOC110486887)	4.71168e-68	0.727205	0.355	0.132	0.223	1.35795e-63	Monocytes	PCG
macrophage migration inhibitory factor-like (LOC110488642), transcript variant X1	7.17046e-68	0.610682	0.281	0.088	0.193	2.0666e-63	Monocytes	PCG
integral membrane protein 2B-like (LOC110527494)	7.82695e-68	0.713257	0.371	0.14	0.231	2.25581e-63	Monocytes	PCG
polyadenylate-binding protein-interacting protein 2-like (LOC110504511)	8.61676e-68	0.465446	0.279	0.088	0.191	2.48344e-63	Monocytes	PCG
macrophage migration inhibitory factor (mif)	1.26322e-67	0.568934	0.318	0.108	0.21	3.64073e-63	Monocytes	PCG
succinate-CoA ligase GDP-forming alpha subunit (LOC100301669)	1.87292e-67	0.458251	0.264	0.079	0.185	5.39793e-63	Monocytes	PCG
selenoprotein K (selenok), transcript variant X1	1.98122e-67	0.583997	0.35	0.129	0.221	5.71007e-63	Monocytes	PCG
succinate dehydrogenase [ubiquinone] flavoprotein subunit, mitochondrial (LOC110496683)	3.14812e-67	0.825435	0.375	0.143	0.232	9.0732e-63	Monocytes	PCG
serine incorporator 1-like (LOC110529573)	4.99909e-67	0.563257	0.266	0.08	0.186	1.44079e-62	Monocytes	PCG
eukaryotic translation initiation factor 3 subunit E (LOC110489806)	5.71482e-67	0.525581	0.337	0.119	0.218	1.64707e-62	Monocytes	PCG
MT-ND4L	6.27462e-67	0.922038	0.607	0.334	0.273	1.80841e-62	Monocytes	MT
myotrophin (LOC110490487)	7.23239e-67	0.841571	0.465	0.209	0.256	2.08445e-62	Monocytes	PCG
mucin-6-like (LOC110539090)	9.41085e-67	0.746416	0.437	0.186	0.251	2.7123e-62	Monocytes	PCG
60S ribosomal protein L39-like (LOC110488974)	1.34852e-66	1.82561	0.921	0.718	0.203	3.88656e-62	Monocytes	RP
14-3-3C2 protein (LOC100136195), transcript variant X1	2.32394e-66	0.651928	0.308	0.105	0.203	6.69783e-62	Monocytes	PCG
glia maturation factor beta (gmfb)	2.51992e-66	0.402296	0.261	0.078	0.183	7.26266e-62	Monocytes	PCG
translation machinery-associated protein 7-like (LOC110528599)	2.61837e-66	0.781142	0.34	0.123	0.217	7.54641e-62	Monocytes	PCG
serine/arginine-rich splicing factor 9-like (LOC110523758), transcript variant X1	9.44566e-66	0.488023	0.307	0.104	0.203	2.72233e-61	Monocytes	PCG
NADH dehydrogenase [ubiquinone] 1 alpha subcomplex subunit 11-like (LOC110503510)	1.05408e-65	0.497583	0.317	0.111	0.206	3.03796e-61	Monocytes	PCG
heterogeneous nuclear ribonucleoprotein M-like (LOC110524230), transcript variant X1	1.67753e-65	0.477471	0.256	0.077	0.179	4.83482e-61	Monocytes	PCG
guanine nucleotide-binding protein G(I)/G(S)/G(T) subunit beta-1-like (LOC110492222), transcript variant X1	2.14577e-65	0.574258	0.297	0.099	0.198	6.18432e-61	Monocytes	PCG
glutathione peroxidase 1 (LOC100135925)	2.92486e-65	0.425161	0.313	0.106	0.207	8.42973e-61	Monocytes	PCG
ring finger protein 10 (rnf10)	6.48765e-65	0.426658	0.29	0.095	0.195	1.8698e-60	Monocytes	PCG
cytochrome c oxidase subunit 6B1-like (LOC110509074)	9.00929e-65	0.980104	0.445	0.2	0.245	2.59657e-60	Monocytes	PCG
nuclear factor NF-kappa-B p100 subunit-like (LOC110502378), transcript variant X1	1.13615e-64	1.06461	0.297	0.101	0.196	3.27451e-60	Monocytes	PCG
60S ribosomal protein L11 (rl11)	1.15356e-64	1.6575	0.947	0.805	0.142	3.32468e-60	Monocytes	RP
proteasomal ubiquitin receptor ADRM1-like (LOC110492454)	1.18109e-64	0.406115	0.274	0.086	0.188	3.40401e-60	Monocytes	PCG
actin-related protein 2/3 complex subunit 4 (LOC110494296)	1.31315e-64	0.865257	0.539	0.276	0.263	3.78464e-60	Monocytes	PCG
vesicle-associated membrane protein 3-like (LOC110528034)	2.18747e-64	0.716387	0.383	0.153	0.23	6.30451e-60	Monocytes	PCG
plasminogen activator inhibitor 1 RNA-binding protein-like (LOC110524572), transcript variant X1	3.15685e-64	0.717605	0.592	0.327	0.265	9.09836e-60	Monocytes	PCG
ADP-ribosylation factor 2 (LOC110486288)	5.60146e-64	0.531985	0.275	0.088	0.187	1.6144e-59	Monocytes	PCG
proteasome subunit beta type-1-B-like (LOC110502967)	6.4775e-64	0.550046	0.299	0.101	0.198	1.86688e-59	Monocytes	PCG
SH3 domain-binding glutamic acid-rich-like protein 3 (LOC110488193), transcript variant X1	8.03143e-64	1.85353	0.761	0.568	0.193	2.31474e-59	Monocytes	PCG
ubiquitin (LOC100135798), transcript variant X1	9.73032e-64	3.4652	0.794	0.557	0.237	2.80438e-59	Monocytes	PCG
echinoderm microtubule-associated protein-like 1 (LOC110507482), transcript variant X1	2.31864e-63	0.787616	0.34	0.127	0.213	6.68255e-59	Monocytes	PCG
heterogeneous nuclear ribonucleoprotein L (hnrnpl), transcript variant X1	4.19104e-63	0.435932	0.42	0.181	0.239	1.2079e-58	Monocytes	PCG
eukaryotic translation initiation factor 4B-like (LOC110528493), transcript variant X1	5.83487e-63	0.66918	0.267	0.084	0.183	1.68167e-58	Monocytes	PCG
heterogeneous nuclear ribonucleoprotein A0-like (LOC110504781)	9.27377e-63	1.63224	0.584	0.331	0.253	2.67279e-58	Monocytes	PCG
store-operated calcium entry associated regulatory factor (saraf)	1.12338e-62	0.850127	0.369	0.148	0.221	3.2377e-58	Monocytes	PCG
eukaryotic translation initiation factor 3 subunit F-like (LOC110530762)	1.24181e-62	0.579209	0.744	0.514	0.23	3.57901e-58	Monocytes	PCG
serine/threonine-protein kinase N1-like (LOC110538283), transcript variant X1	1.3879e-62	0.424582	0.253	0.077	0.176	4.00008e-58	Monocytes	PCG
40S ribosomal protein S6 (LOC110534271)	2.10313e-62	3.95919	0.925	0.743	0.182	6.06143e-58	Monocytes	RP
elongin C (eloc)	3.73367e-62	0.505415	0.332	0.122	0.21	1.07608e-57	Monocytes	PCG
40S ribosomal protein S10 (LOC110492190)	3.852e-62	5.81619	0.862	0.674	0.188	1.11019e-57	Monocytes	RP
osteoclast-stimulating factor 1 (LOC110525398), transcript variant X1	5.37285e-62	0.675488	0.344	0.132	0.212	1.54851e-57	Monocytes	PCG
T-cell activation Rho GTPase-activating protein-like (LOC110522028)	1.48153e-61	0.897428	0.313	0.113	0.2	4.26991e-57	Monocytes	PCG
Calcium and integrin-binding protein 1 (kip1)	2.70515e-61	0.534932	0.321	0.117	0.204	7.79651e-57	Monocytes	PCG
NADH dehydrogenase [ubiquinone] 1 beta subcomplex subunit 5, mitochondrial-like (LOC110531654)	3.79632e-61	0.783441	0.369	0.149	0.22	1.09414e-56	Monocytes	PCG
chromosome 8 C14orf2 homolog (c8h14orf2), transcript variant X1	1.18051e-60	0.457787	0.314	0.113	0.201	3.40236e-56	Monocytes	PCG
40S ribosomal protein S4, X isoform (rs4x)	2.00714e-60	0.836824	0.793	0.511	0.282	5.78479e-56	Monocytes	RP
40S ribosomal protein S25 (rs25)	2.51986e-60	1.22212	0.905	0.681	0.224	7.2625e-56	Monocytes	RP
proteasome 26S subunit, non-ATPase 1 (psmd1), transcript variant X1	3.71165e-60	0.629048	0.306	0.109	0.197	1.06973e-55	Monocytes	PCG
cytochrome c oxidase subunit 4 isoform 1, mitochondrial-like (LOC110526482), transcript variant X1	4.02237e-60	0.640631	0.479	0.234	0.245	1.15929e-55	Monocytes	PCG
interferon-induced 35 kDa protein homolog (LOC110538600)	5.17003e-60	0.719209	0.29	0.1	0.19	1.49005e-55	Monocytes	PCG
late endosomal/lysosomal adaptor, MAPK and MTOR activator 3 (lamtor3), transcript variant X1	5.71198e-60	0.877962	0.462	0.219	0.243	1.64625e-55	Monocytes	PCG
guanine nucleotide-binding protein subunit beta-4-like (LOC110524014)	6.88868e-60	1.00886	0.332	0.127	0.205	1.98539e-55	Monocytes	PCG
NADH:ubiquinone oxidoreductase subunit C1 (ndufc1)	1.50189e-59	0.398161	0.253	0.08	0.173	4.32859e-55	Monocytes	PCG
sequestosome-1-like (LOC110488911)	1.68285e-59	4.99713	0.282	0.099	0.183	4.85015e-55	Monocytes	PCG
diphosphomevalonate decarboxylase-like (LOC110526469)	1.99817e-59	0.430497	0.369	0.147	0.222	5.75892e-55	Monocytes	PCG
uncharacterized LOC110499420 (LOC110499420)	2.1189e-59	0.597927	0.325	0.121	0.204	6.10688e-55	Monocytes	PCG
guanine nucleotide-binding protein G(i) subunit alpha-2-like (LOC110494281)	2.45732e-59	0.805038	0.409	0.179	0.23	7.08223e-55	Monocytes	PCG
NADH:ubiquinone oxidoreductase subunit B8 (ndufb8)	2.54829e-59	0.480383	0.32	0.118	0.202	7.34443e-55	Monocytes	PCG
synaptosome associated protein 23 (snap23), transcript variant X1	2.64493e-59	0.395283	0.253	0.08	0.173	7.62295e-55	Monocytes	PCG
RACK1 (LOC100136700)	3.47286e-59	0.333041	0.882	0.658	0.224	1.00091e-54	Monocytes	PCG
translation machinery-associated protein 7 (LOC110494815)	5.29354e-59	0.400051	0.34	0.129	0.211	1.52565e-54	Monocytes	PCG
malate dehydrogenase, cytoplasmic (cmdg), transcript variant X1	6.03399e-59	0.42948	0.27	0.089	0.181	1.73906e-54	Monocytes	PCG
ubiquitin carboxyl-terminal hydrolase 4-like (LOC110494270), transcript variant X1	1.31551e-58	0.569028	0.275	0.092	0.183	3.79143e-54	Monocytes	PCG
nipped-B-like protein A (LOC110525224)	2.1281e-58	0.553168	0.293	0.104	0.189	6.1334e-54	Monocytes	PCG
Peptide methionine sulfoxide reductase (msra)	2.54233e-58	1.0689	0.487	0.249	0.238	7.32724e-54	Monocytes	PCG
40S ribosomal protein S4-like (LOC110531420)	5.07872e-58	2.13838	0.826	0.577	0.249	1.46374e-53	Monocytes	RP
actin-related protein 2/3 complex subunit 5-like (LOC110530166), transcript variant X1	5.53909e-58	0.760178	0.383	0.164	0.219	1.59642e-53	Monocytes	PCG
Krueppel-like factor 6 (LOC110535535), transcript variant X1	6.17143e-58	8.78502	0.289	0.107	0.182	1.77867e-53	Monocytes	PCG
ubiquitin-conjugating enzyme E2 E1-like (LOC110515611), transcript variant X1	8.39249e-58	0.605417	0.328	0.126	0.202	2.4188e-53	Monocytes	PCG
protein CWC15 homolog (LOC110537352)	8.77646e-58	0.577727	0.342	0.133	0.209	2.52946e-53	Monocytes	PCG
elongation factor 2-like (LOC110521428), transcript variant X1	1.35074e-57	3.58645	0.723	0.493	0.23	3.89297e-53	Monocytes	PCG
NADH dehydrogenase iron-sulfur protein 5 (ndus5)	1.47836e-57	0.364051	0.259	0.084	0.175	4.26078e-53	Monocytes	PCG
proteasome (prosome, macropain) subunit, beta type, 9a (psmb9a), transcript variant X1	1.87885e-57	0.547341	0.277	0.095	0.182	5.41504e-53	Monocytes	PCG
serine/threonine-protein phosphatase alpha-2 isoform-like (LOC110491770)	2.25874e-57	0.462782	0.296	0.106	0.19	6.50993e-53	Monocytes	PCG
serine/arginine-rich splicing factor 7-like (LOC110533497)	2.33167e-57	0.476468	0.317	0.118	0.199	6.7201e-53	Monocytes	PCG
tubulin cofactor a (tbca)	2.79084e-57	0.616101	0.308	0.114	0.194	8.04348e-53	Monocytes	PCG
proto-oncogene c-Rel-like (LOC110531439)	3.14171e-57	0.614604	0.502	0.249	0.253	9.05473e-53	Monocytes	PCG
60S ribosomal protein L23 (rl23)	4.0482e-57	1.79791	0.959	0.821	0.138	1.16673e-52	Monocytes	RP
protein cornichon homolog 1 (LOC110498270)	5.92384e-57	0.517156	0.253	0.082	0.171	1.70731e-52	Monocytes	PCG
MOB kinase activator 1A (LOC110536076)	1.15083e-56	0.822677	0.462	0.231	0.231	3.3168e-52	Monocytes	PCG
phosphatidylinositol glycan anchor biosynthesis class P (pigp)	1.42076e-56	0.399078	0.257	0.084	0.173	4.09477e-52	Monocytes	PCG
growth factor receptor-bound protein 2-like (LOC110486545), transcript variant X1	1.74042e-56	0.773376	0.534	0.283	0.251	5.01607e-52	Monocytes	PCG
formin-like protein 1 (LOC110486282)	1.03513e-55	0.611724	0.362	0.148	0.214	2.98335e-51	Monocytes	PCG
GTPase IMAP family member 7-like (LOC110485436)	1.22004e-55	0.629607	0.308	0.117	0.191	3.51628e-51	Monocytes	PCG
40S ribosomal protein S5 (LOC110488426)	1.29722e-55	1.56265	0.667	0.419	0.248	3.73871e-51	Monocytes	RP
actin-related protein 2-A (LOC110486016)	2.01225e-55	0.664096	0.336	0.132	0.204	5.79952e-51	Monocytes	PCG
reticulon-4-like (LOC110502570), transcript variant X1	2.37909e-55	0.503585	0.304	0.114	0.19	6.85677e-51	Monocytes	PCG
phosphatidylinositol 3,4,5-trisphosphate 5-phosphatase 1-like (LOC110524859)	2.65655e-55	0.60323	0.419	0.192	0.227	7.65644e-51	Monocytes	PCG
26S protease regulatory subunit 6A-B (LOC100135928), transcript variant X1	7.27227e-55	0.536967	0.282	0.101	0.181	2.09594e-50	Monocytes	PCG
LIM and SH3 domain protein 1-like (LOC110486214)	7.92998e-55	0.392984	0.26	0.088	0.172	2.2855e-50	Monocytes	PCG
small nuclear ribonucleoprotein E (LOC110494395)	8.02464e-55	0.644746	0.407	0.182	0.225	2.31278e-50	Monocytes	PCG
uncharacterized LOC110493454 (LOC110493454)	1.25534e-54	0.479863	0.321	0.123	0.198	3.61802e-50	Monocytes	lncRNA
T-complex protein 1 subunit gamma-like (LOC110486492)	1.5542e-54	0.572014	0.256	0.085	0.171	4.47935e-50	Monocytes	PCG
high mobility group nucleosome-binding domain-containing protein 3-like (LOC110504458)	2.67204e-54	0.444696	0.264	0.091	0.173	7.70109e-50	Monocytes	PCG
acyl-protein thioesterase 2-like (LOC110496147), transcript variant X1	3.22078e-54	0.393942	0.288	0.104	0.184	9.28262e-50	Monocytes	PCG
nck-associated protein 1-like (LOC110493288)	3.49819e-54	1.40912	0.542	0.302	0.24	1.00821e-49	Monocytes	PCG
ras-related protein Rap-1b (LOC110490689)	3.62282e-54	0.873144	0.44	0.214	0.226	1.04413e-49	Monocytes	PCG
Guanine nucleotide-binding protein GI/GS/GO gamma-5 subunit (gbg5)	5.04875e-54	0.706921	0.448	0.217	0.231	1.4551e-49	Monocytes	PCG
proline-rich nuclear receptor coactivator 2-like (LOC110517114)	6.57966e-53	0.891838	0.535	0.293	0.242	1.89632e-48	Monocytes	PCG
ATPase inhibitor B, mitochondrial-like (LOC110498146)	9.30985e-53	0.483723	0.342	0.139	0.203	2.68319e-48	Monocytes	PCG
proteasome activator complex subunit 2-like (LOC110535189)	9.5842e-53	0.331904	0.253	0.085	0.168	2.76226e-48	Monocytes	PCG
protein CBFA2T3-like (LOC110526302), transcript variant X1	1.03273e-52	0.661146	0.253	0.086	0.167	2.97642e-48	Monocytes	PCG
ATPase H+ transporting V0 subunit c (atp6v0c)	2.18555e-52	0.456938	0.252	0.085	0.167	6.29896e-48	Monocytes	PCG
rho-related GTP-binding protein RhoA-B-like (LOC110492312)	2.32803e-52	0.575058	0.307	0.119	0.188	6.70961e-48	Monocytes	PCG
eukaryotic translation elongation factor 1 delta (eef1d), transcript variant X1	3.08953e-52	0.555959	0.275	0.099	0.176	8.90432e-48	Monocytes	PCG
A-kinase anchor protein 13-like (LOC110510174)	3.23963e-52	1.17913	0.452	0.225	0.227	9.33695e-48	Monocytes	PCG
Thioredoxin-like protein 4A (txn4a)	4.37673e-52	0.638881	0.315	0.124	0.191	1.26142e-47	Monocytes	PCG
actin-related protein 2/3 complex subunit 4 (LOC110528143), transcript variant X1	9.70513e-52	0.645194	0.382	0.17	0.212	2.79712e-47	Monocytes	PCG
synaptogyrin-2-like (LOC110487070), transcript variant X1	1.0395e-51	0.555116	0.325	0.13	0.195	2.99593e-47	Monocytes	PCG
neurogenic locus notch homolog protein 2-like (LOC110524358)	1.06394e-51	0.466744	0.264	0.093	0.171	3.06638e-47	Monocytes	PCG
probable ATP-dependent RNA helicase DDX5 (LOC110486548), transcript variant X1	4.25537e-51	0.807082	0.328	0.133	0.195	1.22644e-46	Monocytes	PCG
cold inducible RNA binding protein (cirbp)	6.83315e-51	0.440951	0.257	0.089	0.168	1.96938e-46	Monocytes	PCG
CUGBP Elav-like family member 2 (LOC110500292)	6.83911e-51	0.682243	0.364	0.159	0.205	1.9711e-46	Monocytes	PCG
SLAM family member 5-like (LOC110530764), transcript variant X1	7.34211e-51	0.751883	0.463	0.238	0.225	2.11607e-46	Monocytes	PCG
ras-related C3 botulinum toxin substrate 2 (LOC110538589), transcript variant X1	1.92923e-50	1.17989	0.523	0.284	0.239	5.56025e-46	Monocytes	PCG
NEDD4 family-interacting protein 2-like (LOC110495825), transcript variant X1	2.52026e-50	0.508561	0.351	0.15	0.201	7.26365e-46	Monocytes	PCG
TNFAIP3-interacting protein 1-like (LOC110504481)	2.89227e-50	0.637066	0.35	0.148	0.202	8.33581e-46	Monocytes	PCG
calcium-binding and coiled-coil domain-containing protein 2-like (LOC110491510)	3.95399e-50	0.507682	0.313	0.124	0.189	1.13958e-45	Monocytes	PCG
histone H3.3 (LOC110507576)	4.87506e-50	1.95584	0.651	0.431	0.22	1.40504e-45	Monocytes	PCG
microtubule-associated protein RP/EB family member 1-like (LOC110532516), transcript variant X1	6.77854e-50	0.429518	0.282	0.105	0.177	1.95364e-45	Monocytes	PCG
Translocon-associated protein subunit gamma (ssrg), transcript variant X1	7.32998e-50	0.352606	0.254	0.089	0.165	2.11257e-45	Monocytes	PCG
protein transport protein Sec61 subunit gamma-like (LOC110530371), transcript variant X1	1.06165e-49	0.532128	0.257	0.091	0.166	3.05979e-45	Monocytes	PCG
septin-2B (LOC110530084), transcript variant X1	1.25407e-49	0.502911	0.318	0.127	0.191	3.61435e-45	Monocytes	PCG
engulfment and cell motility protein 1-like (LOC110488032)	1.64316e-49	0.507237	0.369	0.161	0.208	4.73575e-45	Monocytes	PCG
tripartite motif-containing protein 16-like (LOC110513115)	2.10085e-49	2.07275	0.422	0.208	0.214	6.05485e-45	Monocytes	PCG
signal peptidase complex subunit 1-like (LOC110494481)	2.90715e-49	0.479428	0.268	0.098	0.17	8.3787e-45	Monocytes	PCG
ubiquitin protein ligase E3 component n-recognin 4 (ubr4)	3.84329e-49	0.843229	0.437	0.217	0.22	1.10767e-44	Monocytes	PCG
eukaryotic initiation factor 4A-I (LOC110531476)	6.58805e-49	0.439516	0.329	0.136	0.193	1.89874e-44	Monocytes	PCG
ubiquitin-conjugating enzyme E2 variant 1-like (LOC110532530), transcript variant X1	7.25738e-49	0.422338	0.256	0.091	0.165	2.09165e-44	Monocytes	PCG
T-complex protein 1 subunit epsilon (LOC110535450)	7.75474e-49	0.591197	0.462	0.236	0.226	2.23499e-44	Monocytes	PCG
dnaJ homolog subfamily A member 2 (LOC110506360)	8.12408e-49	0.518198	0.27	0.1	0.17	2.34144e-44	Monocytes	PCG
DAZ-associated protein 2-like (LOC110532562)	1.54259e-48	0.462583	0.284	0.108	0.176	4.4459e-44	Monocytes	PCG
selenoprotein T1a-like (LOC110508879)	1.79088e-48	0.685838	0.407	0.192	0.215	5.1615e-44	Monocytes	PCG
cold shock domain-containing protein E1-like (LOC110492252), transcript variant X1	1.80215e-48	0.351902	0.272	0.101	0.171	5.19398e-44	Monocytes	PCG
guanine nucleotide-binding protein G(i) subunit alpha-2-like (LOC110528154), transcript variant X1	1.98428e-48	0.626228	0.419	0.199	0.22	5.7189e-44	Monocytes	PCG
60S ribosomal protein L19-like (LOC110486219)	2.59448e-48	1.78996	0.747	0.529	0.218	7.47755e-44	Monocytes	RP
eukaryotic translation initiation factor 1B (eif1b)	2.90432e-48	1.10955	0.35	0.155	0.195	8.37053e-44	Monocytes	PCG
Transforming protein RhoA (rhoa)	6.53536e-48	0.435524	0.275	0.104	0.171	1.88356e-43	Monocytes	PCG
heterogeneous nuclear ribonucleoprotein A/B-like (LOC110533317), transcript variant X1	9.82548e-48	0.479987	0.29	0.114	0.176	2.8318e-43	Monocytes	PCG
trichohyalin-like (LOC110500458)	2.62154e-47	0.620729	0.36	0.157	0.203	7.55554e-43	Monocytes	PCG
ornithine decarboxylase antizyme 1b (oaz1b)	3.4875e-47	1.0563	0.382	0.177	0.205	1.00513e-42	Monocytes	PCG
heterogeneous nuclear ribonucleoprotein A/B-like (LOC110504804), transcript variant X1	1.55019e-46	1.17273	0.411	0.199	0.212	4.4678e-42	Monocytes	PCG
RING-box protein 1 (LOC110486413)	1.79794e-46	0.914736	0.426	0.213	0.213	5.18184e-42	Monocytes	PCG
N-acylethanolamine acid amidase (naaa)	2.66632e-46	0.344983	0.409	0.191	0.218	7.68461e-42	Monocytes	PCG
nuclear factor 7, brain-like (LOC110489534)	4.11102e-46	0.64113	0.369	0.17	0.199	1.18484e-41	Monocytes	PCG
aspartate--tRNA ligase, cytoplasmic-like (LOC110520025)	6.09188e-46	0.340715	0.34	0.148	0.192	1.75574e-41	Monocytes	PCG
cytochrome b-c1 complex subunit 7-like (LOC110488002)	6.58967e-46	0.463001	0.306	0.126	0.18	1.89921e-41	Monocytes	PCG
vacuolar protein sorting-associated protein 29 (LOC110509732), transcript variant X1	1.54095e-45	0.524974	0.288	0.114	0.174	4.44116e-41	Monocytes	PCG
proline-rich nuclear receptor coactivator 2 (LOC110488906)	3.01531e-45	1.04443	0.427	0.22	0.207	8.69043e-41	Monocytes	PCG
60S ribosomal protein L18a (LOC110516869)	5.74275e-45	2.11744	0.74	0.489	0.251	1.65512e-40	Monocytes	RP
vacuolar protein sorting-associated protein 4B (LOC110508649), transcript variant X1	1.03616e-44	0.498898	0.285	0.114	0.171	2.98633e-40	Monocytes	PCG
rab GDP dissociation inhibitor beta-like (LOC110490378)	1.07476e-44	0.846179	0.495	0.274	0.221	3.09758e-40	Monocytes	PCG
ubiquitin-conjugating enzyme E2 variant 1 (LOC110492133)	1.24431e-44	0.418964	0.256	0.096	0.16	3.58621e-40	Monocytes	PCG
eukaryotic initiation factor 4A-III (LOC110493798)	1.46925e-44	0.358184	0.27	0.103	0.167	4.23453e-40	Monocytes	PCG
major histocompatibility complex class I-related gene protein-like (LOC110496241), transcript variant X1	1.62558e-44	0.521233	0.27	0.105	0.165	4.68509e-40	Monocytes	PCG
prefoldin subunit 1 (pfdn1)	1.7555e-44	0.691211	0.353	0.163	0.19	5.05952e-40	Monocytes	PCG
helicase with zinc finger domain 2-like (LOC110528534), transcript variant X1	1.82964e-44	1.42652	0.502	0.294	0.208	5.27319e-40	Monocytes	PCG
60S ribosomal protein L35a (LOC110490080), transcript variant X1	4.63313e-44	0.673132	0.566	0.325	0.241	1.33532e-39	Monocytes	RP
autophagy related 12 (atg12), transcript variant X1	5.48207e-44	0.520703	0.293	0.12	0.173	1.57999e-39	Monocytes	PCG
40S ribosomal protein S5 (LOC110511129)	6.58093e-44	1.36827	0.44	0.229	0.211	1.89669e-39	Monocytes	RP
transgelin-3-like (LOC110533103)	7.24588e-44	1.05425	0.508	0.284	0.224	2.08834e-39	Monocytes	PCG
protein disulfide-isomerase A6-like (LOC110522011)	8.08948e-44	0.682904	0.281	0.113	0.168	2.33147e-39	Monocytes	PCG
dnaJ homolog subfamily A member 2-like (LOC110526273)	9.83332e-44	0.576817	0.272	0.108	0.164	2.83406e-39	Monocytes	PCG
myomegalin-like (LOC110523277), transcript variant X1	2.26715e-43	0.613319	0.296	0.124	0.172	6.53414e-39	Monocytes	PCG
actin-related protein 2/3 complex subunit 4-like (LOC110494520), transcript variant X1	3.39444e-43	0.467849	0.349	0.157	0.192	9.78312e-39	Monocytes	PCG
cofilin-2-like (LOC110488781), transcript variant X1	5.35725e-43	0.38674	0.324	0.141	0.183	1.54401e-38	Monocytes	PCG
succinate dehydrogenase [ubiquinone] iron-sulfur subunit, mitochondrial (LOC110494374)	5.83473e-43	0.378569	0.253	0.096	0.157	1.68163e-38	Monocytes	PCG
polyubiquitin-B (LOC110523403), transcript variant X1	1.58358e-42	0.91248	0.588	0.383	0.205	4.56403e-38	Monocytes	PCG
heterogeneous nuclear ribonucleoprotein A1-like (LOC110492002), transcript variant X1	2.57312e-42	0.687851	0.418	0.218	0.2	7.416e-38	Monocytes	PCG
thioredoxin-interacting protein-like (LOC110488228)	2.76327e-42	0.371955	0.487	0.264	0.223	7.96402e-38	Monocytes	PCG
serine/arginine-rich splicing factor 6-like (LOC110492341)	6.05886e-42	0.630415	0.335	0.154	0.181	1.74622e-37	Monocytes	PCG
histone deacetylase 1-like (LOC110505430)	1.15479e-41	0.38911	0.267	0.106	0.161	3.32821e-37	Monocytes	PCG
engulfment and cell motility protein 1-like (LOC110496650)	4.35353e-41	0.538526	0.347	0.162	0.185	1.25473e-36	Monocytes	PCG
ATP synthase subunit epsilon, mitochondrial-like (LOC110492344)	1.00265e-40	0.374659	0.274	0.112	0.162	2.88975e-36	Monocytes	PCG
MOB kinase activator 1A (LOC110525705)	1.37444e-40	0.575433	0.34	0.159	0.181	3.96127e-36	Monocytes	PCG
eukaryotic translation initiation factor 3 subunit L-like (LOC110491801)	1.63046e-40	0.494346	0.314	0.138	0.176	4.69914e-36	Monocytes	PCG
C-Jun-amino-terminal kinase-interacting protein 4-like (LOC110508973), transcript variant X1	1.75996e-40	0.454151	0.313	0.137	0.176	5.07238e-36	Monocytes	PCG
protein kinase C and casein kinase substrate in neurons protein 2-like (LOC110490563)	2.13042e-40	0.544421	0.267	0.108	0.159	6.14008e-36	Monocytes	PCG
rho GTPase-activating protein 30-like (LOC110530544), transcript variant X1	2.24358e-40	2.58396	0.539	0.332	0.207	6.46621e-36	Monocytes	PCG
uncharacterized LOC110487821 (LOC110487821)	3.37644e-40	0.747922	0.494	0.286	0.208	9.73123e-36	Monocytes	PCG
Eukaryotic translation initiation factor 3 subunit 12 (if3c)	4.82788e-40	2.12453	0.57	0.356	0.214	1.39144e-35	Monocytes	PCG
sestrin 1 (sesn1), transcript variant X1	5.3105e-40	0.678674	0.318	0.144	0.174	1.53054e-35	Monocytes	PCG
histone H1x (LOC110494294)	8.74607e-40	1.80957	0.373	0.189	0.184	2.5207e-35	Monocytes	PCG
DAZ-associated protein 2-like (LOC110492102), transcript variant X1	1.93379e-39	0.826532	0.441	0.247	0.194	5.57337e-35	Monocytes	PCG
transmembrane protein 205-like (LOC110538305), transcript variant X1	3.52185e-39	0.52519	0.277	0.116	0.161	1.01503e-34	Monocytes	PCG
casein kinase 1 alpha 1 (csnk1a1), transcript variant X1	4.52864e-39	0.49669	0.3	0.133	0.167	1.3052e-34	Monocytes	PCG
coiled-coil-helix-coiled-coil-helix domain-containing protein 2-like (LOC110503885)	5.45195e-39	0.447879	0.32	0.146	0.174	1.57131e-34	Monocytes	PCG
class I histocompatibility antigen, F10 alpha chain-like (LOC110488340)	7.23653e-39	2.22956	0.743	0.585	0.158	2.08564e-34	Monocytes	PCG
phospholipase D4-like (LOC110505482), transcript variant X1	1.84956e-38	0.89566	0.405	0.204	0.201	5.33062e-34	Monocytes	PCG
40S ribosomal protein S21 (rs21)	2.72516e-38	0.259314	0.757	0.562	0.195	7.85417e-34	Monocytes	RP
cytokine receptor common gamma chain (LOC100136033)	5.40419e-38	0.607476	0.463	0.26	0.203	1.55754e-33	Monocytes	PCG
transforming protein RhoA-like (LOC110528412)	2.10536e-37	0.439304	0.311	0.143	0.168	6.06786e-33	Monocytes	PCG
eukaryotic translation initiation factor 3 subunit A-like (LOC110502281), transcript variant X1	3.10458e-37	0.832461	0.47	0.268	0.202	8.94771e-33	Monocytes	PCG
placenta-specific gene 8 protein-like (LOC110531714)	3.38197e-37	2.24586	0.661	0.418	0.243	9.74718e-33	Monocytes	PCG
eukaryotic translation initiation factor 3 subunit A-like (LOC110526460), transcript variant X1	3.41263e-37	0.710824	0.386	0.197	0.189	9.83555e-33	Monocytes	PCG
UPF0472 protein C16orf72 homolog (LOC110534555)	4.95253e-37	0.512323	0.34	0.164	0.176	1.42737e-32	Monocytes	PCG
E3 ubiquitin-protein ligase TRIP12 (LOC110503741), transcript variant X1	5.24441e-37	0.554031	0.325	0.153	0.172	1.51149e-32	Monocytes	PCG
40S ribosomal protein S3 (LOC110503803)	6.8577e-37	4.86479	0.766	0.581	0.185	1.97646e-32	Monocytes	RP
microtubule-associated protein tau-like (LOC110538036), transcript variant X1	8.7303e-37	0.664941	0.34	0.166	0.174	2.51616e-32	Monocytes	PCG
cell division control protein 42 homolog (LOC110528041), transcript variant X1	8.75378e-37	1.42874	0.443	0.246	0.197	2.52293e-32	Monocytes	PCG
TNFAIP3-interacting protein 1 (LOC100305133)	8.9414e-37	0.956022	0.34	0.165	0.175	2.577e-32	Monocytes	PCG
stress-associated endoplasmic reticulum protein 1 (LOC110508880)	9.63254e-37	0.598289	0.372	0.189	0.183	2.77619e-32	Monocytes	PCG
serine/threonine-protein phosphatase alpha-2 isoform-like (LOC110486660)	1.2191e-36	0.506103	0.335	0.161	0.174	3.51356e-32	Monocytes	PCG
uncharacterized LOC110486424 (LOC110486424)	1.30563e-36	1.04445	0.364	0.184	0.18	3.76295e-32	Monocytes	PCG
small nuclear ribonucleoprotein U4/U6.U5 subunit 27 (snrnp27)	2.41821e-36	0.485321	0.333	0.161	0.172	6.96952e-32	Monocytes	PCG
protein FAM49A-like (LOC110496750)	3.66155e-36	0.33561	0.263	0.11	0.153	1.05529e-31	Monocytes	PCG
serine/arginine-rich splicing factor 5-like (LOC110505971)	4.44283e-36	0.444007	0.26	0.11	0.15	1.28047e-31	Monocytes	PCG
F-actin-capping protein subunit alpha-1-like (LOC110492561)	5.14572e-36	0.512409	0.321	0.153	0.168	1.48305e-31	Monocytes	PCG
polypyrimidine tract-binding protein 1-like (LOC110527372), transcript variant X1	6.09859e-36	0.424543	0.259	0.109	0.15	1.75767e-31	Monocytes	PCG
docking protein 2 (dok2), transcript variant X1	6.45893e-36	0.648798	0.302	0.139	0.163	1.86153e-31	Monocytes	PCG
kelch like family member 6 (klhl6)	8.85464e-36	3.49194	0.443	0.249	0.194	2.552e-31	Monocytes	PCG
eukaryotic translation initiation factor 3 subunit G (LOC110486373)	1.63585e-35	0.424481	0.32	0.151	0.169	4.71468e-31	Monocytes	PCG
40S ribosomal protein S5 (rs5)	2.02938e-35	0.500343	0.4	0.212	0.188	5.84888e-31	Monocytes	RP
gamma-aminobutyric acid receptor-associated protein-like 1 (LOC110509134)	2.44348e-35	0.31533	0.257	0.108	0.149	7.04236e-31	Monocytes	PCG
serine/arginine-rich splicing factor 9-like (LOC110537166), transcript variant X1	2.53614e-35	0.376592	0.337	0.164	0.173	7.3094e-31	Monocytes	PCG
uncharacterized LOC110488103 (LOC110488103)	2.69206e-35	0.617801	0.382	0.202	0.18	7.75878e-31	Monocytes	PCG
small integral membrane protein 7 (smim7)	4.95965e-35	0.634188	0.349	0.178	0.171	1.42942e-30	Monocytes	PCG
ATP synthase subunit epsilon, mitochondrial-like (LOC110532054)	1.08941e-34	0.457276	0.322	0.154	0.168	3.1398e-30	Monocytes	PCG
T-complex protein 1 subunit epsilon-like (LOC110489569)	1.3694e-34	0.400374	0.303	0.141	0.162	3.94675e-30	Monocytes	PCG
NFKB inhibitor epsilon (nfkbie)	1.55886e-34	0.385586	0.313	0.147	0.166	4.49278e-30	Monocytes	PCG
cell division control protein 42 homolog (LOC110488377)	2.10509e-34	0.663679	0.351	0.178	0.173	6.06708e-30	Monocytes	PCG
cytochrome c oxidase subunit 5A, mitochondrial-like (LOC110521232)	2.14883e-34	0.37198	0.29	0.132	0.158	6.19315e-30	Monocytes	PCG
E3 ubiquitin-protein ligase MYCBP2-like (LOC110519948)	2.57888e-34	0.345051	0.259	0.111	0.148	7.43259e-30	Monocytes	PCG
retinoic acid receptor RXR-beta-like (LOC110520503)	3.22099e-34	0.583577	0.416	0.232	0.184	9.28321e-30	Monocytes	PCG
gastrula zinc finger protein XlCGF17.1-like (LOC110513140)	6.3825e-34	1.12379	0.299	0.145	0.154	1.8395e-29	Monocytes	PCG
60S ribosomal protein L22 (LOC110494437)	7.94646e-34	0.496518	0.506	0.305	0.201	2.29025e-29	Monocytes	RP
ring-box 1 (rbx1), transcript variant X1	8.36422e-34	0.388046	0.315	0.153	0.162	2.41065e-29	Monocytes	PCG
40S ribosomal protein S28 (LOC110508919)	9.18623e-34	0.840719	0.697	0.497	0.2	2.64756e-29	Monocytes	RP
proto-oncogene tyrosine-protein kinase Yrk-like (LOC110496493), transcript variant X1	1.59692e-33	0.445364	0.39	0.204	0.186	4.60249e-29	Monocytes	PCG
succinate dehydrogenase assembly factor 1, mitochondrial-like (LOC110537321), transcript variant X1	1.88264e-33	0.322331	0.268	0.118	0.15	5.42596e-29	Monocytes	PCG
kelch-like protein 9 (LOC110501667), transcript variant X1	2.05635e-33	0.541054	0.369	0.191	0.178	5.9266e-29	Monocytes	PCG
serine/threonine-protein phosphatase alpha-2 isoform-like (LOC110538620), transcript variant X1	3.54593e-33	0.59043	0.299	0.143	0.156	1.02197e-28	Monocytes	PCG
60S ribosomal protein L35-like (LOC110525492)	4.87851e-33	0.269167	0.656	0.438	0.218	1.40604e-28	Monocytes	RP
putative 60S ribosomal protein L37a (LOC110530875)	6.61401e-33	0.578854	0.57	0.368	0.202	1.90622e-28	Monocytes	RP
rho-related GTP-binding protein RhoA-B (LOC110532093)	1.94309e-32	0.841808	0.492	0.31	0.182	5.60019e-28	Monocytes	PCG
serine/threonine-protein kinase 17B-like (LOC110501597), transcript variant X1	3.33414e-32	0.287988	0.254	0.11	0.144	9.60932e-28	Monocytes	PCG
zinc-alpha-2-glycoprotein-like (LOC110508877), transcript variant X1	5.1159e-32	0.325527	0.266	0.119	0.147	1.47445e-27	Monocytes	PCG
sterile alpha motif domain-containing protein 9-like (LOC110520284)	5.96713e-32	0.776578	0.313	0.156	0.157	1.71979e-27	Monocytes	PCG
probable protein BRICK1-A (LOC110494680)	1.18677e-31	0.326246	0.259	0.116	0.143	3.42038e-27	Monocytes	PCG
2',3'-cyclic-nucleotide 3'-phosphodiesterase-like (LOC110486251), transcript variant X1	3.29994e-31	0.301539	0.52	0.328	0.192	9.51076e-27	Monocytes	PCG
uncharacterized LOC110489055 (LOC110489055)	3.70536e-31	0.355899	0.299	0.145	0.154	1.06792e-26	Monocytes	lncRNA
immediate early response 2 (ier2)	4.21882e-31	10.7853	0.278	0.129	0.149	1.21591e-26	Monocytes	PCG
family with sequence similarity 49 member B (fam49b), transcript variant X1	6.375e-31	0.386029	0.331	0.168	0.163	1.83734e-26	Monocytes	PCG
small nuclear ribonucleoprotein G (LOC110492664)	6.43118e-31	0.383509	0.307	0.15	0.157	1.85353e-26	Monocytes	PCG
60S ribosomal protein L4-B (LOC100136055)	8.08612e-31	1.26546	0.844	0.652	0.192	2.3305e-26	Monocytes	RP
60S ribosomal protein L36a (rl36a)	1.31934e-30	0.342462	0.463	0.276	0.187	3.80246e-26	Monocytes	RP
histidine triad nucleotide binding protein 1 (hint1)	1.62144e-30	0.67991	0.353	0.189	0.164	4.67316e-26	Monocytes	PCG
proline-serine-threonine phosphatase-interacting protein 1-like (LOC110521117)	1.89497e-30	0.540379	0.278	0.13	0.148	5.46149e-26	Monocytes	PCG
NSA2, ribosome biogenesis homolog (nsa2)	4.41343e-30	0.388301	0.396	0.217	0.179	1.27199e-25	Monocytes	PCG
tetratricopeptide repeat domain 3 (ttc3), transcript variant X1	5.46975e-30	0.342984	0.266	0.124	0.142	1.57644e-25	Monocytes	PCG
serine/arginine-rich splicing factor 2-like (LOC110538542), transcript variant X1	5.92325e-30	0.377469	0.278	0.131	0.147	1.70714e-25	Monocytes	PCG
TATA-box binding protein associated factor 11 (taf11), transcript variant X1	7.73014e-30	0.329279	0.257	0.117	0.14	2.2279e-25	Monocytes	PCG
mitogen-activated protein kinase kinase kinase 14-like (LOC110538227), transcript variant X1	9.44371e-30	0.776909	0.452	0.261	0.191	2.72177e-25	Monocytes	PCG
elongation factor 2-like (LOC110508425)	1.70578e-29	1.28324	0.491	0.313	0.178	4.91624e-25	Monocytes	PCG
cell division control protein 42 homolog (LOC110494396)	1.97502e-29	0.327633	0.328	0.168	0.16	5.69221e-25	Monocytes	PCG
cytosolic iron-sulfur assembly component 2B (ciao2b)	2.57462e-29	0.449952	0.284	0.137	0.147	7.42032e-25	Monocytes	PCG
hematopoietic lineage cell-specific protein-like (LOC110490471), transcript variant X1	4.39717e-29	0.338925	0.299	0.147	0.152	1.26731e-24	Monocytes	PCG
integrin beta-1-like (LOC110530238), transcript variant X1	2.81475e-28	0.425371	0.307	0.157	0.15	8.1124e-24	Monocytes	PCG
histone H3.3 (LOC110507575), transcript variant X1	3.247e-28	1.00028	0.434	0.267	0.167	9.35819e-24	Monocytes	PCG
heterogeneous nuclear ribonucleoprotein D-like (LOC110523859), transcript variant X1	4.83865e-28	0.355235	0.254	0.119	0.135	1.39455e-23	Monocytes	PCG
60S ribosomal protein L9-like (LOC110515653)	6.13857e-28	1.26399	0.643	0.462	0.181	1.7692e-23	Monocytes	RP
glycerol-3-phosphate acyltransferase 3-like (LOC110520337), transcript variant X1	6.15197e-28	0.333927	0.822	0.639	0.183	1.77306e-23	Monocytes	PCG
60S ribosomal protein L6-like (LOC110536189)	8.83634e-28	0.534061	0.741	0.523	0.218	2.54672e-23	Monocytes	RP
WD repeat-containing protein 1-like (LOC110493991)	1.4748e-27	0.482076	0.299	0.152	0.147	4.25051e-23	Monocytes	PCG
PHD finger protein 11-like (LOC110520524), transcript variant X1	3.31549e-27	0.425268	0.26	0.124	0.136	9.55556e-23	Monocytes	PCG
poly(U)-specific endoribonuclease-C-like (LOC110497803)	3.44761e-27	0.307801	0.281	0.14	0.141	9.93635e-23	Monocytes	PCG
zyxin-like (LOC110537340)	4.46072e-27	0.420418	0.274	0.134	0.14	1.28562e-22	Monocytes	PCG
RNA-binding protein 39-like (LOC110492470)	4.6406e-27	0.372242	0.329	0.175	0.154	1.33747e-22	Monocytes	PCG
RAS guanyl-releasing protein 2-like (LOC110510123), transcript variant X1	7.05306e-27	0.442912	0.26	0.124	0.136	2.03276e-22	Monocytes	PCG
E3 ubiquitin-protein ligase rnf213-beta-like (LOC110502787), transcript variant X1	8.13069e-27	2.93795	0.307	0.163	0.144	2.34335e-22	Monocytes	PCG
LSM8 homolog, U6 small nuclear RNA associated (lsm8)	1.21129e-26	0.704914	0.355	0.197	0.158	3.49107e-22	Monocytes	PCG
TRAF3-interacting protein 1-like (LOC110493399)	1.26558e-26	0.993488	0.252	0.117	0.135	3.64753e-22	Monocytes	PCG
E3 ubiquitin-protein ligase TRIP12-like (LOC110507608), transcript variant X1	1.5672e-26	0.337782	0.254	0.121	0.133	4.51682e-22	Monocytes	PCG
ubiquitin-like protein 3 (LOC110488785)	4.12557e-26	0.422924	0.263	0.127	0.136	1.18903e-21	Monocytes	PCG
spleen associated tyrosine kinase (syk)	4.25963e-26	0.492685	0.461	0.291	0.17	1.22767e-21	Monocytes	PCG
KH domain-containing, RNA-binding, signal transduction-associated protein 1-like (LOC110497990), transcript variant X1	5.59749e-26	0.303977	0.393	0.232	0.161	1.61325e-21	Monocytes	PCG
CCR4-NOT transcription complex subunit 1 (LOC110523512), transcript variant X1	7.59387e-26	0.256036	0.253	0.121	0.132	2.18863e-21	Monocytes	PCG
nuclear factor NF-kappa-B p100 subunit-like (LOC110527634), transcript variant X1	8.14305e-26	0.402381	0.266	0.131	0.135	2.34691e-21	Monocytes	PCG
serine/arginine-rich splicing factor 7-like (LOC110493794), transcript variant X1	9.11239e-26	0.38055	0.297	0.156	0.141	2.62628e-21	Monocytes	PCG
septin-2-like (LOC110508962), transcript variant X1	9.36655e-26	0.425491	0.376	0.221	0.155	2.69953e-21	Monocytes	PCG
annexin A11-like (LOC110530724), transcript variant X1	1.56126e-25	0.498761	0.336	0.19	0.146	4.4997e-21	Monocytes	PCG
heterogeneous nuclear ribonucleoprotein K (hnrnpk), transcript variant X1	2.49194e-25	0.290254	0.307	0.162	0.145	7.18202e-21	Monocytes	PCG
peptidyl-prolyl cis-trans isomerase A-like (LOC110499517)	2.74092e-25	0.42742	0.321	0.174	0.147	7.89961e-21	Monocytes	PCG
heterogeneous nuclear ribonucleoprotein M-like (LOC110505227), transcript variant X1	3.32547e-25	0.34702	0.259	0.127	0.132	9.58433e-21	Monocytes	PCG
heat shock cognate protein 70b (LOC100135842)	6.13128e-25	0.798944	0.357	0.206	0.151	1.7671e-20	Monocytes	PCG
iron-sulfur cluster scaffold protein a (iscua)	9.17671e-25	0.81908	0.404	0.251	0.153	2.64482e-20	Monocytes	PCG
eukaryotic translation initiation factor 4E-binding protein 3-like (LOC110489099)	1.04608e-24	0.464247	0.284	0.146	0.138	3.01492e-20	Monocytes	PCG
small nuclear ribonucleoprotein-associated protein B' (LOC110528556)	1.16322e-24	0.325204	0.274	0.139	0.135	3.35252e-20	Monocytes	PCG
polyubiquitin-B (LOC110533627), transcript variant X1	4.40801e-24	0.354517	0.322	0.179	0.143	1.27043e-19	Monocytes	PCG
F-actin-capping protein subunit alpha-2 (LOC110499482)	6.0722e-24	0.528486	0.539	0.385	0.154	1.75007e-19	Monocytes	PCG
elongin-B (LOC110538630)	6.51053e-24	0.502068	0.278	0.145	0.133	1.8764e-19	Monocytes	PCG
small EDRK-rich factor 2-like (LOC110495977)	1.0586e-23	0.35021	0.303	0.163	0.14	3.05098e-19	Monocytes	PCG
fibrous sheath CABYR-binding protein-like (LOC110501412)	1.5932e-23	0.4312	0.343	0.195	0.148	4.59176e-19	Monocytes	PCG
40S ribosomal protein S29 (LOC110529849)	1.20815e-22	0.448647	0.393	0.237	0.156	3.48202e-18	Monocytes	RP
protein mago nashi homolog (LOC110524693)	1.44132e-22	0.378	0.263	0.136	0.127	4.15404e-18	Monocytes	PCG
phosphatidylinositol 3,4,5-trisphosphate 5-phosphatase 1-like (LOC110532153)	1.82417e-22	0.424483	0.358	0.212	0.146	5.25745e-18	Monocytes	PCG
60S ribosomal protein L35 (LOC110523244)	1.88578e-22	0.25516	0.488	0.325	0.163	5.43502e-18	Monocytes	RP
CD99 antigen-like (LOC110527512), transcript variant X1	2.16541e-22	0.294939	0.289	0.154	0.135	6.24093e-18	Monocytes	PCG
dual specificity tyrosine-phosphorylation-regulated kinase 1B-like (LOC110538803)	3.09258e-22	0.33135	0.27	0.141	0.129	8.91312e-18	Monocytes	PCG
ras-related C3 botulinum toxin substrate 2 (rho family, small GTP binding protein Rac2) (rac2)	3.48428e-22	0.316518	0.275	0.146	0.129	1.00421e-17	Monocytes	PCG
poly(ADP-ribose) polymerase family member 4 (parp4), transcript variant X1	3.87985e-22	0.556186	0.318	0.182	0.136	1.11821e-17	Monocytes	PCG
uncharacterized LOC110521378 (LOC110521378), transcript variant X1	8.95987e-22	0.450138	0.34	0.197	0.143	2.58232e-17	Monocytes	PCG
chaperonin containing TCP1 subunit 7 (cct7)	1.06038e-21	0.513187	0.326	0.189	0.137	3.05613e-17	Monocytes	PCG
S6 ribosomal protein (LOC100135859)	1.39772e-21	0.552319	0.828	0.652	0.176	4.02837e-17	Monocytes	RP
scaffold attachment factor B2-like (LOC110524208), transcript variant X1	1.90835e-21	0.293794	0.264	0.138	0.126	5.50005e-17	Monocytes	PCG
butyrophilin subfamily 1 member A1-like (LOC110520654)	2.97413e-21	0.670556	0.317	0.184	0.133	8.57173e-17	Monocytes	PCG
chromobox protein homolog 3-like (LOC110496562), transcript variant X1	3.04883e-21	0.396568	0.3	0.167	0.133	8.78704e-17	Monocytes	PCG
septin-7 (LOC110488148), transcript variant X1	3.27449e-21	0.43107	0.304	0.172	0.132	9.4374e-17	Monocytes	PCG
peptidyl-prolyl cis-trans isomerase A-like (LOC110491219)	5.96791e-21	0.530154	0.263	0.142	0.121	1.72001e-16	Monocytes	PCG
60S ribosomal protein L7 (rl7), transcript variant X1	1.46623e-20	0.3149	0.629	0.474	0.155	4.22583e-16	Monocytes	RP
migration and invasion enhancer 1-like (LOC110486702)	1.53897e-20	0.590502	0.324	0.191	0.133	4.43547e-16	Monocytes	PCG
NADH dehydrogenase [ubiquinone] flavoprotein 2, mitochondrial-like (LOC110530857), transcript variant X1	3.1164e-20	0.317527	0.254	0.136	0.118	8.98177e-16	Monocytes	PCG
alpha-adducin-like (LOC110536952)	4.72087e-20	0.33586	0.321	0.187	0.134	1.3606e-15	Monocytes	PCG
high mobility group protein B2-like (LOC110498011)	6.39931e-20	0.319451	0.27	0.149	0.121	1.84434e-15	Monocytes	PCG
amyloid beta precursor protein binding family B member 1 interacting protein (apbb1ip)	1.20023e-19	0.428074	0.357	0.216	0.141	3.45917e-15	Monocytes	PCG
chromodomain-helicase-DNA-binding protein 2-like (LOC110520827), transcript variant X1	1.21003e-19	3.90016	0.385	0.244	0.141	3.48743e-15	Monocytes	PCG
dynein light chain roadblock-type 1 (LOC110493844)	3.36439e-19	0.422127	0.284	0.16	0.124	9.69652e-15	Monocytes	PCG
60S ribosomal protein L15 (rl15)	4.23196e-19	0.530725	0.517	0.363	0.154	1.21969e-14	Monocytes	RP
uncharacterized LOC110527331 (LOC110527331), transcript variant X1	4.35747e-19	0.28866	0.261	0.144	0.117	1.25587e-14	Monocytes	PCG
40S ribosomal protein S15 (rs15)	4.4283e-19	0.818037	0.61	0.452	0.158	1.27628e-14	Monocytes	RP
beta-2-microglobulin-like (LOC110491889), transcript variant X1	6.36611e-19	4.23962	0.459	0.348	0.111	1.83478e-14	Monocytes	PCG
splicing factor U2AF 65 kDa subunit-like (LOC110508966)	1.01978e-18	0.330974	0.308	0.181	0.127	2.93911e-14	Monocytes	PCG
40S ribosomal protein S27-like (LOC110520892)	1.23793e-18	1.63082	0.896	0.767	0.129	3.56784e-14	Monocytes	RP
splicing factor 3B subunit 1 (LOC110520240), transcript variant X1	5.86684e-18	0.322854	0.318	0.191	0.127	1.69088e-13	Monocytes	PCG
putative helicase mov-10-B.1 (LOC110490198)	8.42772e-18	0.280094	0.268	0.151	0.117	2.42895e-13	Monocytes	PCG
ubiquitin-conjugating enzyme E2 D2 (LOC110504684)	9.38002e-18	0.793574	0.447	0.315	0.132	2.70341e-13	Monocytes	PCG
NEDD4 family-interacting protein 2-like (LOC110527445), transcript variant X1	1.1421e-17	0.371305	0.295	0.175	0.12	3.29165e-13	Monocytes	PCG
60S ribosomal protein L4-B (LOC110501471), transcript variant X1	1.44191e-17	0.776697	0.602	0.454	0.148	4.15573e-13	Monocytes	RP
mitogen-activated protein kinase 1-like (LOC110539092)	9.60708e-17	0.377782	0.278	0.165	0.113	2.76886e-12	Monocytes	PCG
T-complex protein 1 subunit delta (LOC110485999)	1.96895e-16	0.440209	0.314	0.195	0.119	5.67471e-12	Monocytes	PCG
eukaryotic translation initiation factor 3 subunit D (LOC110486624), transcript variant X1	4.68408e-16	0.280412	0.261	0.152	0.109	1.35e-11	Monocytes	PCG
40S ribosomal protein S3-like (LOC110537664)	2.9771e-15	0.326623	0.44	0.308	0.132	8.58029e-11	Monocytes	RP
myocyte enhancer factor 2C (mef2c), transcript variant X1	6.58675e-15	0.35031	0.465	0.32	0.145	1.89837e-10	Monocytes	PCG
splicing factor 3B subunit 1-like (LOC110501835), transcript variant X1	1.56275e-14	0.372259	0.324	0.209	0.115	4.50399e-10	Monocytes	PCG
wiskott-Aldrich syndrome protein-like (LOC110532474), transcript variant X1	7.64596e-14	0.438681	0.513	0.4	0.113	2.20364e-09	Monocytes	PCG
splicing factor, proline- and glutamine-rich-like (LOC110489271), transcript variant X1	1.2568e-13	0.348289	0.318	0.211	0.107	3.62223e-09	Monocytes	PCG
H-2 class I histocompatibility antigen, Q10 alpha chain-like (LOC110488327)	1.93331e-13	0.316109	0.333	0.224	0.109	5.57198e-09	Monocytes	PCG
uncharacterized LOC110537557 (LOC110537557), transcript variant X1	2.67013e-13	0.345654	0.253	0.155	0.098	7.6956e-09	Monocytes	PCG
uncharacterized LOC110488454 (LOC110488454)	2.87668e-13	0.424198	0.38	0.261	0.119	8.29087e-09	Monocytes	lncRNA
chromodomain-helicase-DNA-binding protein 2-like (LOC110495580), transcript variant X1	3.13557e-13	2.5709	0.463	0.348	0.115	9.03703e-09	Monocytes	PCG
phosducin-like protein 3 (LOC110520331)	4.05179e-13	0.290291	0.282	0.179	0.103	1.16777e-08	Monocytes	PCG
60S ribosomal protein L37-like (LOC110536331)	6.07451e-13	1.81933	0.506	0.38	0.126	1.75073e-08	Monocytes	RP
TSC22 domain family protein 1-like (LOC110489223), transcript variant X1	9.31659e-13	1.79449	0.299	0.202	0.097	2.68513e-08	Monocytes	PCG
vesicle-associated membrane protein 8-like (LOC110525878), transcript variant X1	1.10676e-12	0.284758	0.267	0.168	0.099	3.1898e-08	Monocytes	PCG
Friend leukemia integration 1 transcription factor-like (LOC110516190), transcript variant X1	3.06003e-12	0.370047	0.335	0.227	0.108	8.81931e-08	Monocytes	PCG
ribosomal protein S7 (rps7)	7.91456e-11	0.409696	0.383	0.275	0.108	2.28106e-06	Monocytes	RP
phospholipase C gamma 2 (plcg2)	1.11643e-10	0.449265	0.369	0.266	0.103	3.21765e-06	Monocytes	PCG
protein furry homolog (LOC110507323), transcript variant X1	2.09653e-10	0.534125	0.347	0.247	0.1	6.0424e-06	Monocytes	PCG
ribonuclease ZC3H12A-like (LOC110529532)	2.3075e-10	0.359653	0.304	0.209	0.095	6.65045e-06	Monocytes	PCG
tyrosine-protein kinase Lyn-like (LOC110530332), transcript variant X1	2.33794e-10	0.479038	0.282	0.188	0.094	6.73818e-06	Monocytes	PCG
retroviral integration site protein Fli-1 homolog (LOC110488360), transcript variant X1	2.65814e-10	0.265651	0.264	0.175	0.089	7.66103e-06	Monocytes	PCG
RNA-binding protein 5-B-like (LOC110527781)	6.40955e-10	0.265336	0.259	0.174	0.085	1.8473e-05	Monocytes	PCG
uncharacterized LOC110500246 (LOC110500246), transcript variant X1	1.20121e-09	0.323737	0.259	0.177	0.082	3.46199e-05	Monocytes	PCG
fermitin family homolog 3-like (LOC110504641)	1.32967e-09	1.08632	0.375	0.277	0.098	3.83225e-05	Monocytes	PCG
galectin-9-like (LOC110533869), transcript variant X1	2.19035e-09	0.763594	0.296	0.215	0.081	6.31282e-05	Monocytes	PCG
60S ribosomal protein L28 (rl28), transcript variant X1	9.53369e-09	0.258762	0.346	0.253	0.093	0.000274771	Monocytes	RP

## Sheet: Dendritic cells
gene	p_val	avg_logFC	pct.1	pct.2	diff.perc	p_val_adj	Group_name	Transcript type
zinc finger protein 366-like (LOC110536334), transcript variant X1	0	1.41334	0.615	0	0.615	0	Dentritic cells	PCG
interleukin-1 beta-like (LOC110509557)	0	7.43329	0.577	0.005	0.572	0	Dentritic cells	PCG
Fc receptor-like protein 5 (LOC110517781)	0	1.05823	0.5	0	0.5	0	Dentritic cells	PCG
purine nucleoside phosphorylase-like (LOC110520537)	0	2.97747	0.423	0	0.423	0	Dentritic cells	PCG
toll-like receptor 13 (LOC110509940)	0	0.640162	0.423	0.002	0.421	0	Dentritic cells	PCG
chemokine XC receptor 1-like (LOC110524073)	0	0.986996	0.385	0.001	0.384	0	Dentritic cells	PCG
interleukin-6 receptor subunit beta-like (LOC110524147), transcript variant X1	0	0.606967	0.385	0.001	0.384	0	Dentritic cells	PCG
liprin-beta-2-like (LOC110506624)	0	1.35647	0.308	0	0.308	0	Dentritic cells	PCG
zinc finger protein 366-like (LOC110525952)	0	1.06996	0.308	0	0.308	0	Dentritic cells	PCG
uncharacterized LOC110495546 (LOC110495546), transcript variant X1	2.43424e-226	3.15992	0.423	0.004	0.419	7.01573e-222	Dentritic cells	PCG
two pore calcium channel protein 1-like (LOC110525757), transcript variant X1	2.16737e-189	0.500674	0.385	0.004	0.381	6.24657e-185	Dentritic cells	PCG
uncharacterized LOC110507655 (LOC110507655)	8.98718e-154	6.9117	0.692	0.016	0.676	2.5902e-149	Dentritic cells	lncRNA
uncharacterized protein CXorf21-like (LOC110501290)	4.58131e-146	11.6892	0.615	0.014	0.601	1.32038e-141	Dentritic cells	PCG
macrophage expressed 1 (mpeg1)	1.92387e-140	5.24874	1	0.039	0.961	5.54478e-136	Dentritic cells	PCG
CMRF35-like molecule 3 (LOC110502132), transcript variant X1	6.1612e-134	0.623855	0.308	0.003	0.305	1.77572e-129	Dentritic cells	PCG
tissue alpha-L-fucosidase-like (LOC110487843)	4.29309e-132	1.14048	0.462	0.008	0.454	1.23731e-127	Dentritic cells	PCG
connector enhancer of kinase suppressor of ras 1-like (LOC110504176)	1.78857e-127	0.858678	0.308	0.004	0.304	5.15483e-123	Dentritic cells	PCG
myristoylated alanine-rich C-kinase substrate-like (LOC110529520)	2.90106e-116	5.50953	0.846	0.034	0.812	8.36114e-112	Dentritic cells	PCG
nuclear GTPase SLIP-GC-like (LOC110538557)	4.81166e-104	0.55915	0.346	0.006	0.34	1.38677e-99	Dentritic cells	PCG
uncharacterized LOC110523838 (LOC110523838)	8.50671e-97	10.4429	0.962	0.054	0.908	2.45172e-92	Dentritic cells	PCG
uncharacterized LOC110485456 (LOC110485456), transcript variant X1	3.23166e-90	0.625168	0.308	0.005	0.303	9.31396e-86	Dentritic cells	lncRNA
tartrate-resistant acid phosphatase type 5-like (LOC110535486), transcript variant X1	5.05335e-90	0.371693	0.269	0.004	0.265	1.45643e-85	Dentritic cells	PCG
uncharacterized LOC110520453 (LOC110520453)	5.41589e-85	0.835962	0.308	0.006	0.302	1.56092e-80	Dentritic cells	PCG
uncharacterized LOC110526055 (LOC110526055)	1.88121e-84	3.4855	0.423	0.011	0.412	5.42184e-80	Dentritic cells	lncRNA
rho guanine nucleotide exchange factor 15-like (LOC110534264)	2.22406e-83	0.557651	0.346	0.007	0.339	6.40997e-79	Dentritic cells	PCG
receptor-type tyrosine-protein kinase FLT3-like (LOC110490925)	3.36077e-83	0.84668	0.308	0.006	0.302	9.68608e-79	Dentritic cells	PCG
Id2 protein (id2)	4.26974e-78	17.2943	0.538	0.02	0.518	1.23058e-73	Dentritic cells	PCG
annexin A1-like (LOC110535798), transcript variant X1	1.19389e-71	9.734	0.346	0.009	0.337	3.4409e-67	Dentritic cells	PCG
ectonucleoside triphosphate diphosphohydrolase 2-like (LOC110509849), transcript variant X1	1.51682e-69	2.06689	0.462	0.016	0.446	4.37162e-65	Dentritic cells	PCG
regulator of cell cycle RGCC-like (LOC110489162)	6.86594e-69	0.357169	0.269	0.005	0.264	1.97883e-64	Dentritic cells	PCG
tyrosine-protein kinase Fes/Fps-like (LOC110506107)	1.64689e-67	0.820345	0.346	0.009	0.337	4.74651e-63	Dentritic cells	PCG
shootin-1-like (LOC110531610), transcript variant X1	1.74602e-67	2.78404	0.5	0.02	0.48	5.03222e-63	Dentritic cells	PCG
integrin beta-7-like (LOC110494334)	2.77121e-66	4.05894	0.654	0.035	0.619	7.98689e-62	Dentritic cells	PCG
ictacalcin-like (LOC110536275), transcript variant X1	1.47201e-63	9.20927	0.923	0.077	0.846	4.24247e-59	Dentritic cells	PCG
dedicator of cytokinesis protein 7-like (LOC110486360)	1.34147e-62	0.410619	0.308	0.008	0.3	3.86625e-58	Dentritic cells	PCG
lysosomal thioesterase PPT2-A-like (LOC110516147)	1.90954e-60	2.33917	0.654	0.039	0.615	5.50349e-56	Dentritic cells	PCG
interferon regulatory factor 5-like (LOC110500261), transcript variant X1	1.2984e-57	0.585536	0.269	0.007	0.262	3.74211e-53	Dentritic cells	PCG
allograft inflammatory factor 1-like (LOC110506694)	2.11702e-56	2.10937	0.462	0.02	0.442	6.10146e-52	Dentritic cells	PCG
transcription factor PU.1-like (LOC110521197)	4.34421e-55	0.702942	0.308	0.009	0.299	1.25205e-50	Dentritic cells	PCG
glutamate dehydrogenase, mitochondrial (LOC100136067)	1.88701e-48	1.26442	0.577	0.036	0.541	5.43857e-44	Dentritic cells	PCG
IL-10 receptor-1 precursor (il10r1)	9.83137e-48	0.640542	0.385	0.016	0.369	2.8335e-43	Dentritic cells	PCG
carcinoembryonic antigen-related cell adhesion molecule 18-like (LOC110510354)	3.80844e-46	1.17906	0.692	0.055	0.637	1.09763e-41	Dentritic cells	PCG
interferon regulatory factor 3-like (LOC110497044)	8.72035e-46	3.84758	0.346	0.014	0.332	2.51329e-41	Dentritic cells	PCG
neurexin-1a-like (LOC110498787)	1.01521e-45	1.22448	0.577	0.038	0.539	2.92594e-41	Dentritic cells	PCG
FHA domain-containing protein FhaA-like (LOC110523704)	3.15253e-45	0.403706	0.308	0.011	0.297	9.08592e-41	Dentritic cells	PCG
LBP (LPS binding protein)/BPI (bactericidal/permeability-increasing protein)-1 (lbp/bpi-1)	3.85369e-44	1.54863	0.692	0.057	0.635	1.11067e-39	Dentritic cells	PCG
CD9 protein (LOC100135986)	6.44148e-44	5.96597	0.615	0.047	0.568	1.8565e-39	Dentritic cells	PCG
sodium/potassium-transporting ATPase subunit alpha-3 (LOC110496211)	3.70197e-39	1.09292	0.385	0.02	0.365	1.06695e-34	Dentritic cells	PCG
death-associated protein kinase 2-like (LOC110488223), transcript variant X1	5.25401e-39	0.477327	0.269	0.01	0.259	1.51426e-34	Dentritic cells	PCG
ictacalcin-like (LOC110520890)	1.16524e-38	8.5391	0.923	0.122	0.801	3.35834e-34	Dentritic cells	PCG
ganglioside GM2 activator-like (LOC110489218)	1.48564e-38	3.80464	0.731	0.078	0.653	4.28176e-34	Dentritic cells	PCG
zinc finger protein 710-like (LOC110495933)	1.56605e-38	1.37547	0.423	0.025	0.398	4.51352e-34	Dentritic cells	PCG
kunitz-type protease inhibitor 2-like (LOC110507506)	7.21709e-38	1.96034	0.462	0.03	0.432	2.08004e-33	Dentritic cells	PCG
galactosylceramidase (galc)	1.24021e-36	1.05891	0.385	0.021	0.364	3.57442e-32	Dentritic cells	PCG
dnaJ homolog subfamily B member 9-like (LOC110490251)	4.83381e-36	0.839206	0.462	0.031	0.431	1.39315e-31	Dentritic cells	PCG
uncharacterized LOC110504838 (LOC110504838), transcript variant X1	1.38631e-35	0.659914	0.308	0.014	0.294	3.9955e-31	Dentritic cells	PCG
arginyl aminopeptidase (rnpep), transcript variant X1	3.71123e-35	0.975124	0.462	0.032	0.43	1.06961e-30	Dentritic cells	PCG
uncharacterized LOC110518168 (LOC110518168)	5.97513e-35	18.8651	1	0.198	0.802	1.72209e-30	Dentritic cells	lncRNA
E3 ubiquitin-protein ligase TRIM39-like (LOC110500407), transcript variant X1	6.91636e-35	2.08399	0.269	0.011	0.258	1.99336e-30	Dentritic cells	PCG
invariant chain-like protein 14-1 (LOC100136155)	3.81743e-34	26.2402	1	0.211	0.789	1.10022e-29	Dentritic cells	PCG
inhibitor of DNA binding 2, HLH protein (id2)	1.14164e-31	3.14034	0.692	0.083	0.609	3.29033e-27	Dentritic cells	PCG
iron-regulated protein FrpC-like (LOC110504929)	1.44286e-30	0.533068	0.346	0.021	0.325	4.15846e-26	Dentritic cells	PCG
ras-related protein Rab-32-like (LOC110522381)	2.57423e-29	0.374864	0.346	0.021	0.325	7.41918e-25	Dentritic cells	PCG
C-C motif chemokine 13-like (LOC110515104)	2.80352e-29	0.692921	0.346	0.021	0.325	8.08002e-25	Dentritic cells	PCG
integrin alpha-X-like (LOC110493648), transcript variant X1	3.56863e-29	1.24991	0.385	0.027	0.358	1.02851e-24	Dentritic cells	PCG
phospholipase A2 inhibitor subunit gamma B-like (LOC110491738), transcript variant X1	5.31067e-29	1.86346	0.615	0.069	0.546	1.53059e-24	Dentritic cells	PCG
MHC class II beta chain (oncmyk-dbb)	5.60553e-29	16.5659	1	0.238	0.762	1.61557e-24	Dentritic cells	PCG
ATX1 antioxidant protein 1 homolog (atox1)	6.11183e-29	1.28899	0.385	0.027	0.358	1.76149e-24	Dentritic cells	PCG
rho GTPase-activating protein 12-like (LOC110538397), transcript variant X1	1.46315e-28	0.454626	0.269	0.014	0.255	4.21696e-24	Dentritic cells	PCG
15-hydroxyprostaglandin dehydrogenase [NAD(+)]-like (LOC110491079), transcript variant X1	1.76706e-28	0.65923	0.423	0.033	0.39	5.09286e-24	Dentritic cells	PCG
adenylyl cyclase-associated protein 1-like (LOC110496140), transcript variant X1	6.818e-28	0.665784	0.462	0.04	0.422	1.96502e-23	Dentritic cells	PCG
cytochrome b ascorbate-dependent protein 3-like (LOC110536279), transcript variant X1	1.31943e-27	0.532348	0.346	0.023	0.323	3.80274e-23	Dentritic cells	PCG
uncharacterized LOC110521442 (LOC110521442)	4.24473e-27	165.327	1	0.24	0.76	1.22337e-22	Dentritic cells	lncRNA
lipopolysaccharide-induced tumor necrosis factor-alpha factor homolog (LOC110486938), transcript variant X1	1.49343e-26	3.70451	0.731	0.108	0.623	4.30422e-22	Dentritic cells	PCG
midkine-B-like (LOC110506318), transcript variant X1	4.98178e-26	1.89931	0.269	0.015	0.254	1.4358e-21	Dentritic cells	PCG
stress-induced-phosphoprotein 1-like (LOC110531174), transcript variant X1	5.05993e-26	0.571976	0.269	0.015	0.254	1.45832e-21	Dentritic cells	PCG
plexin-C1-like (LOC110500150), transcript variant X1	1.86678e-25	1.37524	0.731	0.11	0.621	5.38026e-21	Dentritic cells	PCG
endonuclease domain-containing 1 protein-like (LOC110491704)	2.05198e-25	0.992288	0.615	0.076	0.539	5.914e-21	Dentritic cells	PCG
ubiquitin conjugating enzyme E2 L3 (ube2l3)	1.19564e-24	0.90812	0.577	0.07	0.507	3.44596e-20	Dentritic cells	PCG
natural killer cell enhancement factor (nkef)	1.29661e-24	1.20561	0.885	0.191	0.694	3.73696e-20	Dentritic cells	PCG
mitogen-activated protein kinase kinase kinase kinase 4-like (LOC110504401)	1.70313e-24	1.31982	0.308	0.021	0.287	4.90861e-20	Dentritic cells	PCG
ATP-binding cassette sub-family A member 1-like (LOC110534463)	2.9058e-24	0.668081	0.423	0.038	0.385	8.37482e-20	Dentritic cells	PCG
unconventional myosin-If-like (LOC110524374)	4.22947e-24	1.39597	0.731	0.115	0.616	1.21898e-19	Dentritic cells	PCG
invariant chain S25-7 (LOC100136156)	4.86486e-24	9.94437	0.962	0.295	0.667	1.4021e-19	Dentritic cells	PCG
ras-related C3 botulinum toxin substrate 1 (rho family, small GTP binding protein Rac1) (rac1), transcript variant X1	5.11423e-24	0.70564	0.385	0.032	0.353	1.47397e-19	Dentritic cells	PCG
H-2 class II histocompatibility antigen, A-B alpha chain-like (LOC110494409)	1.83277e-23	19.326	1	0.356	0.644	5.28223e-19	Dentritic cells	PCG
oxysterol-binding protein-related protein 9-like (LOC110521570), transcript variant X1	4.22526e-23	0.657103	0.423	0.04	0.383	1.21776e-18	Dentritic cells	PCG
vasodilator-stimulated phosphoprotein-like (LOC110537713), transcript variant X1	5.33334e-22	0.535905	0.269	0.018	0.251	1.53712e-17	Dentritic cells	PCG
invariant chain S25-7 (LOC100136156), transcript variant X1	1.42264e-21	37.1456	1	0.401	0.599	4.10018e-17	Dentritic cells	PCG
calmodulin 2 (calm2)	1.95032e-21	6.59051	0.577	0.083	0.494	5.62101e-17	Dentritic cells	PCG
RUN and FYVE domain-containing protein 2-like (LOC110499411)	2.36429e-21	0.571317	0.462	0.051	0.411	6.81413e-17	Dentritic cells	PCG
integrin beta-5-like (LOC110501818)	7.27219e-21	0.489319	0.308	0.024	0.284	2.09592e-16	Dentritic cells	PCG
MHC class II beta chain (oncmyk-dab)	7.34836e-21	6.73432	0.923	0.253	0.67	2.11787e-16	Dentritic cells	PCG
nuclear receptor coactivator 4-like (LOC110502354), transcript variant X1	1.73111e-20	1.05039	0.346	0.031	0.315	4.98922e-16	Dentritic cells	PCG
lysosomal acid lipase/cholesteryl ester hydrolase-like (LOC110498985)	2.00381e-20	0.470324	0.423	0.045	0.378	5.77519e-16	Dentritic cells	PCG
prosaposin-like (LOC110491274), transcript variant X1	2.22041e-20	8.58167	1	0.423	0.577	6.39945e-16	Dentritic cells	PCG
FYN-binding protein-like (LOC110523801), transcript variant X1	4.78833e-20	1.68284	0.5	0.062	0.438	1.38004e-15	Dentritic cells	PCG
retinoid-inducible serine carboxypeptidase-like (LOC110538884)	7.88609e-20	0.748736	0.462	0.054	0.408	2.27285e-15	Dentritic cells	PCG
phospholipase D4-like (LOC110497973), transcript variant X1	1.7151e-19	0.873654	0.462	0.056	0.406	4.94308e-15	Dentritic cells	PCG
thiosulfate sulfurtransferase/rhodanese-like domain-containing protein 1 (LOC110489041)	1.96548e-19	0.878635	0.308	0.026	0.282	5.66472e-15	Dentritic cells	PCG
rho-related GTP-binding protein RhoB (LOC110522013)	4.3697e-19	0.4395	0.269	0.02	0.249	1.25939e-14	Dentritic cells	PCG
uncharacterized LOC110539048 (LOC110539048)	6.86598e-19	0.848378	0.308	0.027	0.281	1.97884e-14	Dentritic cells	PCG
invariant chain INVX (LOC100136157)	9.59362e-19	16.4384	1	0.577	0.423	2.76498e-14	Dentritic cells	PCG
carbonic anhydrase 6-like (LOC110532823)	4.2649e-18	1.43091	0.538	0.082	0.456	1.22919e-13	Dentritic cells	PCG
SH3 domain-binding protein 1-like (LOC110502878), transcript variant X1	5.02729e-18	0.495783	0.346	0.034	0.312	1.44892e-13	Dentritic cells	PCG
uncharacterized LOC110533458 (LOC110533458), transcript variant X1	1.29391e-17	0.749541	0.423	0.052	0.371	3.72918e-13	Dentritic cells	PCG
sialic acid-binding Ig-like lectin 5 (LOC110516512), transcript variant X1	2.24397e-17	0.741666	0.308	0.029	0.279	6.46734e-13	Dentritic cells	PCG
semaphorin-7A-like (LOC110506481), transcript variant X1	4.79527e-17	1.33338	0.769	0.168	0.601	1.38204e-12	Dentritic cells	PCG
CD59-like protein (cd59)	6.20074e-17	0.760305	0.5	0.074	0.426	1.78711e-12	Dentritic cells	PCG
CD9 antigen-like (LOC110496495), transcript variant X1	5.36569e-16	1.19648	0.538	0.088	0.45	1.54645e-11	Dentritic cells	PCG
sarcoplasmic/endoplasmic reticulum calcium ATPase 2 (LOC110509730), transcript variant X1	5.85399e-16	0.498704	0.346	0.039	0.307	1.68718e-11	Dentritic cells	PCG
lipopolysaccharide-binding protein-like (LOC110492346)	9.57426e-16	5.66512	0.769	0.183	0.586	2.7594e-11	Dentritic cells	PCG
lamina-associated polypeptide 2, isoforms beta/gamma-like (LOC110490191), transcript variant X1	1.26218e-15	0.769547	0.462	0.069	0.393	3.63772e-11	Dentritic cells	PCG
serine--tRNA ligase, cytoplasmic-like (LOC110491853)	1.33353e-15	2.10611	0.423	0.06	0.363	3.84336e-11	Dentritic cells	PCG
gamma-glutamyl hydrolase-like (LOC110536323)	1.85261e-15	3.01267	0.269	0.025	0.244	5.33942e-11	Dentritic cells	PCG
DNA damage-regulated autophagy modulator protein 1-like (LOC110490421), transcript variant X1	2.3637e-15	0.335311	0.269	0.025	0.244	6.81242e-11	Dentritic cells	PCG
solute carrier family 46 member 2 (slc46a2)	2.75422e-15	0.857678	0.308	0.032	0.276	7.93793e-11	Dentritic cells	PCG
uncharacterized LOC110523317 (LOC110523317)	2.87121e-15	1.79687	0.577	0.11	0.467	8.2751e-11	Dentritic cells	PCG
NF-kappa-B inhibitor alpha-like (LOC110505735)	2.90617e-15	1.7156	0.5	0.082	0.418	8.37586e-11	Dentritic cells	PCG
cysteine- and glycine-rich protein 1 (csrp1)	2.95678e-15	0.734144	0.615	0.125	0.49	8.52173e-11	Dentritic cells	PCG
probable aminopeptidase NPEPL1 (LOC110528244)	3.9316e-15	1.21609	0.385	0.051	0.334	1.13313e-10	Dentritic cells	PCG
calpain 2 catalytic subunit (capn2)	3.96355e-15	3.89309	0.692	0.175	0.517	1.14234e-10	Dentritic cells	PCG
D-dopachrome decarboxylase-A-like (LOC110523258)	5.35342e-15	1.27501	0.615	0.123	0.492	1.54291e-10	Dentritic cells	PCG
rab11 family-interacting protein 2-like (LOC110502278)	8.75776e-15	0.87961	0.385	0.051	0.334	2.52408e-10	Dentritic cells	PCG
beta thymosin (LOC100136027)	1.96165e-14	90.3277	1	0.794	0.206	5.65368e-10	Dentritic cells	PCG
ERp57 (LOC101268961)	3.82135e-14	0.898354	0.577	0.117	0.46	1.10135e-09	Dentritic cells	PCG
putative aminopeptidase W07G4.4 (LOC110536209), transcript variant X1	4.20853e-14	1.4584	0.846	0.32	0.526	1.21294e-09	Dentritic cells	PCG
ras-related protein M-Ras-like (LOC110520207)	6.53535e-14	0.325751	0.269	0.027	0.242	1.88355e-09	Dentritic cells	PCG
galactokinase 1 (galk1)	7.3942e-14	0.348255	0.308	0.035	0.273	2.13108e-09	Dentritic cells	PCG
formin-binding protein 1-like (LOC110523375), transcript variant X1	1.01974e-13	0.701756	0.462	0.077	0.385	2.93899e-09	Dentritic cells	PCG
uncharacterized LOC110536023 (LOC110536023)	1.10222e-13	0.590139	0.385	0.054	0.331	3.17672e-09	Dentritic cells	PCG
lymphocyte cytosolic protein 1 (lcp1)	1.17501e-13	10.7426	0.962	0.379	0.583	3.38649e-09	Dentritic cells	PCG
NXPE family member 3-like (LOC110520571), transcript variant X1	1.56413e-13	0.31773	0.269	0.028	0.241	4.50797e-09	Dentritic cells	PCG
interferon regulatory factor 7 (LOC100750228), transcript variant X1	1.60343e-13	1.96421	0.269	0.029	0.24	4.62124e-09	Dentritic cells	PCG
PLAC8-like protein 1 (LOC110537772), transcript variant X1	1.7239e-13	0.314064	0.308	0.036	0.272	4.96846e-09	Dentritic cells	PCG
unconventional myosin-If-like (LOC110521506)	1.97619e-13	0.685979	0.385	0.056	0.329	5.69556e-09	Dentritic cells	PCG
protein FAM49A-like (LOC110496750)	2.08405e-13	0.834183	0.577	0.117	0.46	6.00645e-09	Dentritic cells	PCG
diphosphomevalonate decarboxylase-like (LOC110526469)	2.34858e-13	1.77349	0.654	0.157	0.497	6.76884e-09	Dentritic cells	PCG
Phospholemman (plm), transcript variant X1	2.75573e-13	0.405462	0.308	0.037	0.271	7.94228e-09	Dentritic cells	PCG
26S protease regulatory subunit 6B (LOC110516307), transcript variant X1	3.09652e-13	0.738325	0.423	0.066	0.357	8.92447e-09	Dentritic cells	PCG
protein FAM49B-like (LOC110489915), transcript variant X1	3.9234e-13	1.03559	0.538	0.103	0.435	1.13076e-08	Dentritic cells	PCG
ubiquitin B (ubb), transcript variant X1	6.67694e-13	0.356771	0.615	0.136	0.479	1.92436e-08	Dentritic cells	PCG
reactive intermediate imine deaminase A homolog (rida)	8.14784e-13	2.53408	0.808	0.262	0.546	2.34829e-08	Dentritic cells	PCG
uncharacterized threonine-rich GPI-anchored glycoprotein PJ4664.02-like (LOC110537189)	8.76209e-13	2.69175	0.5	0.096	0.404	2.52532e-08	Dentritic cells	PCG
interferon-induced very large GTPase 1-like (LOC110531659)	1.34155e-12	2.79202	0.5	0.097	0.403	3.86649e-08	Dentritic cells	PCG
adenosine deaminase CECR1-A-like (LOC110498230)	1.46985e-12	0.325944	0.269	0.03	0.239	4.23625e-08	Dentritic cells	PCG
Profilin-1 (prof1)	1.80715e-12	119.328	1	0.912	0.088	5.20838e-08	Dentritic cells	PCG
60S ribosomal protein L18a (LOC110516869)	2.2636e-12	4.19643	0.923	0.501	0.422	6.52393e-08	Dentritic cells	RP
arachidonate 5-lipoxygenase (alox5)	4.03856e-12	0.3939	0.385	0.059	0.326	1.16395e-07	Dentritic cells	PCG
histone H3.3 (LOC110491601), transcript variant X1	5.73501e-12	1.30767	0.808	0.34	0.468	1.65289e-07	Dentritic cells	PCG
peptidyl-prolyl cis-trans isomerase A-like (LOC110509549)	6.406e-12	6.88429	0.962	0.705	0.257	1.84627e-07	Dentritic cells	PCG
26 proteasome complex subunit DSS1 (dss1)	8.08556e-12	0.871032	0.577	0.133	0.444	2.33034e-07	Dentritic cells	PCG
transcription factor ETV6-like (LOC110490404)	1.21461e-11	0.536098	0.346	0.052	0.294	3.50063e-07	Dentritic cells	PCG
Proteasome subunit beta type 4 (psb4)	1.259e-11	2.34657	0.615	0.159	0.456	3.62856e-07	Dentritic cells	PCG
proteasome subunit alpha type-6-like (LOC110507572)	1.38138e-11	0.654961	0.346	0.053	0.293	3.98129e-07	Dentritic cells	PCG
Proteasome subunit beta type 8 (psb8)	1.39037e-11	0.618004	0.269	0.033	0.236	4.00718e-07	Dentritic cells	PCG
deoxycytidine kinase (dck)	1.54111e-11	0.467045	0.385	0.063	0.322	4.44163e-07	Dentritic cells	PCG
unconventional myosin-IXb-like (LOC110524184), transcript variant X1	1.65627e-11	0.736025	0.423	0.077	0.346	4.77353e-07	Dentritic cells	PCG
plastin-2 (LOC100136146)	1.7386e-11	5.21697	0.769	0.254	0.515	5.01081e-07	Dentritic cells	PCG
myoferlin-like (LOC110538277)	2.6373e-11	0.411568	0.269	0.033	0.236	7.60097e-07	Dentritic cells	PCG
nucleoside diphosphate kinase (LOC100135963)	3.73286e-11	2.41301	0.769	0.262	0.507	1.07585e-06	Dentritic cells	PCG
protein FAM49A-like (LOC110487846)	3.78559e-11	0.965813	0.538	0.127	0.411	1.09104e-06	Dentritic cells	PCG
ADP/ATP translocase 2-like (LOC110488772)	4.24316e-11	2.07824	0.808	0.319	0.489	1.22292e-06	Dentritic cells	PCG
twinfilin-1-like (LOC110508905)	4.44753e-11	0.768642	0.346	0.054	0.292	1.28182e-06	Dentritic cells	PCG
glyoxalase domain-containing protein 4-like (LOC110503930), transcript variant X1	5.20068e-11	0.431379	0.269	0.034	0.235	1.49889e-06	Dentritic cells	PCG
protein disulfide-isomerase A4-like (LOC110489602)	5.92379e-11	0.530262	0.385	0.065	0.32	1.70729e-06	Dentritic cells	PCG
uncharacterized LOC110506975 (LOC110506975)	6.07051e-11	0.457089	0.385	0.066	0.319	1.74958e-06	Dentritic cells	PCG
GTPase IMAP family member 7-like (LOC110485444)	6.76445e-11	0.619157	0.269	0.035	0.234	1.94958e-06	Dentritic cells	PCG
solute carrier family 15 member 4-like (LOC110525590)	7.11701e-11	0.682509	0.269	0.035	0.234	2.05119e-06	Dentritic cells	PCG
FK506 binding protein 2 (fkbp2)	8.29561e-11	2.04327	0.5	0.111	0.389	2.39088e-06	Dentritic cells	PCG
triple functional domain protein-like (LOC110496473)	8.74528e-11	0.342227	0.308	0.044	0.264	2.52048e-06	Dentritic cells	PCG
ribonuclease T2-like (LOC110503620), transcript variant X1	9.75591e-11	1.99308	0.731	0.23	0.501	2.81175e-06	Dentritic cells	PCG
asparaginyl-tRNA synthetase (nars)	9.80276e-11	0.355734	0.308	0.045	0.263	2.82525e-06	Dentritic cells	PCG
bifunctional epoxide hydrolase 2-like (LOC110498218)	1.37861e-10	0.587174	0.5	0.114	0.386	3.97328e-06	Dentritic cells	PCG
hematopoietic SH2 domain-containing protein-like (LOC110489419)	1.82601e-10	0.535209	0.346	0.057	0.289	5.26273e-06	Dentritic cells	PCG
ras-related protein Rab-5B-like (LOC110520232)	1.88843e-10	0.310877	0.269	0.036	0.233	5.44263e-06	Dentritic cells	PCG
spidroin-1-like (LOC110505470), transcript variant X1	1.9317e-10	0.524877	0.308	0.046	0.262	5.56735e-06	Dentritic cells	PCG
Prefoldin subunit 4 (pfd4)	2.1034e-10	0.685596	0.269	0.036	0.233	6.0622e-06	Dentritic cells	PCG
receptor-interacting serine/threonine-protein kinase 4-like (LOC110531501)	2.19441e-10	0.807695	0.462	0.098	0.364	6.3245e-06	Dentritic cells	PCG
TNF receptor superfamily member 5A precursor (tnfrsf5a)	2.31548e-10	0.338468	0.308	0.046	0.262	6.67344e-06	Dentritic cells	PCG
autophagy related 12 (atg12), transcript variant X1	2.45307e-10	1.67226	0.5	0.128	0.372	7.06998e-06	Dentritic cells	PCG
interferon regulatory factor 8-like (LOC110526480), transcript variant X1	2.73648e-10	0.365349	0.308	0.046	0.262	7.88682e-06	Dentritic cells	PCG
poly(rC) binding protein 2 (pcbp2)	2.75777e-10	0.354222	0.385	0.068	0.317	7.94818e-06	Dentritic cells	PCG
annexin A11-like (LOC110519916), transcript variant X1	2.82694e-10	1.02351	0.846	0.266	0.58	8.14752e-06	Dentritic cells	PCG
membrane-spanning 4-domains subfamily A member 4A-like (LOC110486227), transcript variant X1	3.21037e-10	0.6381	0.385	0.072	0.313	9.2526e-06	Dentritic cells	PCG
lysosomal protective protein-like (LOC110506581)	3.33443e-10	0.417938	0.731	0.234	0.497	9.61016e-06	Dentritic cells	PCG
interferon induced protein 44 like (ifi44l), transcript variant X1	3.47736e-10	0.823354	0.385	0.072	0.313	1.00221e-05	Dentritic cells	PCG
E3 ubiquitin-protein ligase RNF130-like (LOC110488913), transcript variant X1	7.13086e-10	1.711	0.538	0.148	0.39	2.05519e-05	Dentritic cells	PCG
sestrin-1-like (LOC110529910), transcript variant X1	7.93951e-10	0.684219	0.385	0.073	0.312	2.28825e-05	Dentritic cells	PCG
acylaminoacyl-peptide hydrolase (apeh), transcript variant X1	8.92673e-10	0.520829	0.269	0.039	0.23	2.57277e-05	Dentritic cells	PCG
transmembrane protein 258 (LOC110501329)	9.89735e-10	2.01171	0.462	0.106	0.356	2.85252e-05	Dentritic cells	PCG
eukaryotic initiation factor 2 alpha subunit (LOC100135953)	1.05056e-09	0.621889	0.346	0.062	0.284	3.02782e-05	Dentritic cells	PCG
valine--tRNA ligase-like (LOC110534606)	1.17078e-09	0.38724	0.269	0.039	0.23	3.3743e-05	Dentritic cells	PCG
heat shock protein HSP 90-alpha-like (LOC110529844)	1.40817e-09	0.338099	0.692	0.231	0.461	4.05849e-05	Dentritic cells	PCG
zyxin-like (LOC110537340)	1.43535e-09	1.10113	0.538	0.141	0.397	4.13681e-05	Dentritic cells	PCG
cAMP-dependent protein kinase type I-beta regulatory subunit (LOC110511767)	1.43553e-09	0.293747	0.269	0.039	0.23	4.13735e-05	Dentritic cells	PCG
TSC22 domain family protein 1-like (LOC110501707), transcript variant X1	1.46219e-09	0.545439	0.346	0.062	0.284	4.21417e-05	Dentritic cells	PCG
eukaryotic translation initiation factor 2 subunit 2-like (LOC110493873)	1.59918e-09	0.535415	0.385	0.075	0.31	4.60899e-05	Dentritic cells	PCG
SH3 domain-binding glutamic acid-rich-like protein 3 (LOC110496386)	1.75929e-09	0.621724	0.615	0.171	0.444	5.07044e-05	Dentritic cells	PCG
transcription factor E2-alpha-like (LOC110508414), transcript variant X1	1.82285e-09	0.63132	0.346	0.063	0.283	5.25363e-05	Dentritic cells	PCG
myelin expression factor 2-like (LOC110506804)	1.97405e-09	0.762535	0.269	0.04	0.229	5.68942e-05	Dentritic cells	PCG
probable ATP-dependent RNA helicase DDX5 (LOC110538511), transcript variant X1	2.04409e-09	0.300711	0.577	0.163	0.414	5.89128e-05	Dentritic cells	PCG
coiled-coil domain-containing protein 6-like (LOC110529822)	2.33266e-09	0.411379	0.385	0.075	0.31	6.72295e-05	Dentritic cells	PCG
rho GDP-dissociation inhibitor 1-like (LOC110486565), transcript variant X1	2.35266e-09	1.48884	0.692	0.226	0.466	6.78061e-05	Dentritic cells	PCG
leupaxin-like (LOC110521500), transcript variant X1	2.50089e-09	0.568089	0.385	0.077	0.308	7.20782e-05	Dentritic cells	PCG
defender against cell death 1 (dad1)	2.53223e-09	0.615117	0.346	0.062	0.284	7.29814e-05	Dentritic cells	PCG
granulins-like (LOC110486632), transcript variant X1	2.65131e-09	1.03707	0.308	0.052	0.256	7.64134e-05	Dentritic cells	PCG
V-type proton ATPase catalytic subunit A-like (LOC110510077)	2.75674e-09	0.533482	0.308	0.052	0.256	7.9452e-05	Dentritic cells	PCG
pleckstrin homology domain-containing family O member 1-like (LOC110534053)	2.95526e-09	1.1351	0.423	0.092	0.331	8.51737e-05	Dentritic cells	PCG
actin-related protein 3-like (LOC110519989)	3.19847e-09	2.04623	0.654	0.237	0.417	9.21832e-05	Dentritic cells	PCG
malic enzyme 2 (me2), transcript variant X1	3.30925e-09	0.75971	0.269	0.041	0.228	9.53758e-05	Dentritic cells	PCG
fucosidase, alpha-L- 2, plasma (fuca2)	3.47848e-09	0.594587	0.5	0.125	0.375	0.000100253	Dentritic cells	PCG
phosphoglycerate kinase (LOC110533595)	3.64052e-09	0.530884	0.346	0.064	0.282	0.000104923	Dentritic cells	PCG
regulator of G-protein signaling 21-like (LOC110530037)	4.50291e-09	0.299584	0.308	0.051	0.257	0.000129778	Dentritic cells	PCG
WD repeat-containing protein 1-like (LOC110528464)	4.94729e-09	1.33881	0.462	0.112	0.35	0.000142586	Dentritic cells	PCG
testin-like (LOC110502335)	5.20071e-09	0.333842	0.385	0.076	0.309	0.00014989	Dentritic cells	PCG
ras-related protein Rab-5C-like (LOC110486260)	5.30816e-09	0.738968	0.385	0.079	0.306	0.000152987	Dentritic cells	PCG
V-type proton ATPase subunit e 1-like (LOC110504600)	5.49359e-09	0.316407	0.462	0.109	0.353	0.000158331	Dentritic cells	PCG
cysteine--tRNA ligase, cytoplasmic-like (LOC110526805)	5.76866e-09	0.298794	0.269	0.041	0.228	0.000166259	Dentritic cells	PCG
monoacylglycerol lipase ABHD12-like (LOC110526516)	5.92218e-09	0.429297	0.308	0.053	0.255	0.000170683	Dentritic cells	PCG
actin-related protein 2/3 complex subunit 4-like (LOC110494520), transcript variant X1	6.89805e-09	1.26563	0.577	0.166	0.411	0.000198809	Dentritic cells	PCG
uncharacterized LOC110515983 (LOC110515983)	7.53149e-09	2.41516	0.846	0.413	0.433	0.000217065	Dentritic cells	lncRNA
hematopoietic lineage cell-specific protein-like (LOC110499995), transcript variant X1	7.80426e-09	1.14083	0.654	0.23	0.424	0.000224927	Dentritic cells	PCG
cytochrome b558 alpha-subunit (p22-phox)	8.44003e-09	0.576505	0.385	0.081	0.304	0.00024325	Dentritic cells	PCG
myeloid-associated differentiation marker-like (LOC110493696)	8.97739e-09	1.85769	0.308	0.054	0.254	0.000258737	Dentritic cells	PCG
SH3 domain binding glutamate rich protein like (sh3bgrl)	9.05119e-09	0.924526	0.692	0.271	0.421	0.000260864	Dentritic cells	PCG
protein LYRIC-like (LOC110485403), transcript variant X1	9.61626e-09	0.61007	0.346	0.068	0.278	0.00027715	Dentritic cells	PCG
cytochrome c oxidase subunit 5B, mitochondrial-like (LOC110523434)	9.75043e-09	0.911776	0.577	0.182	0.395	0.000281017	Dentritic cells	PCG
phosphatidylinositol 3,4,5-trisphosphate 5-phosphatase 1-like (LOC110524859)	1.12532e-08	1.61761	0.615	0.202	0.413	0.000324328	Dentritic cells	PCG
integral membrane protein GPR137-like (LOC110489196)	1.20535e-08	0.954209	0.346	0.071	0.275	0.000347393	Dentritic cells	PCG
receptor-type tyrosine-protein phosphatase C-like (LOC110524796)	1.30439e-08	5.88485	0.923	0.583	0.34	0.000375939	Dentritic cells	PCG
Gamma-aminobutyric acid receptor-associated protein (gbrap)	1.34343e-08	2.9275	0.808	0.38	0.428	0.000387189	Dentritic cells	PCG
cofilin-2-like (LOC110509956)	1.37058e-08	12.9758	0.923	0.672	0.251	0.000395014	Dentritic cells	PCG
unconventional myosin-Ig-like (LOC110488095)	1.49506e-08	0.677773	0.462	0.112	0.35	0.000430891	Dentritic cells	PCG
tumor necrosis factor (ligand) superfamily, member 13b (tnfsf13b)	1.58793e-08	1.21116	0.385	0.084	0.301	0.000457656	Dentritic cells	PCG
peroxiredoxin-4-like (LOC110510071)	1.70096e-08	0.309225	0.308	0.054	0.254	0.000490233	Dentritic cells	PCG
non-receptor tyrosine-protein kinase TYK2-like (LOC110538425)	1.70607e-08	0.538081	0.346	0.069	0.277	0.000491707	Dentritic cells	PCG
grancalcin-like (LOC110495799)	2.11045e-08	0.662021	0.346	0.068	0.278	0.000608253	Dentritic cells	PCG
eukaryotic translation initiation factor 1b (LOC110535506)	2.11246e-08	0.96986	0.423	0.107	0.316	0.000608833	Dentritic cells	PCG
LETM1 domain-containing protein 1-like (LOC110492117), transcript variant X1	2.19567e-08	0.520648	0.423	0.099	0.324	0.000632814	Dentritic cells	PCG
mitochondrial carrier homolog 2-like (LOC110506334)	2.22213e-08	0.317204	0.308	0.055	0.253	0.00064044	Dentritic cells	PCG
MOB kinase activator 1B (LOC110523355)	2.22791e-08	0.322055	0.308	0.055	0.253	0.000642105	Dentritic cells	PCG
actin-related protein 3-like (LOC110501588)	2.45821e-08	0.616311	0.731	0.314	0.417	0.00070848	Dentritic cells	PCG
60S ribosomal protein L38-like (LOC110499237)	2.48733e-08	1.27421	0.923	0.625	0.298	0.000716873	Dentritic cells	RP
transitional endoplasmic reticulum ATPase-like (LOC110525771)	2.50649e-08	0.41897	0.346	0.069	0.277	0.000722394	Dentritic cells	PCG
sodium-coupled neutral amino acid transporter 2-like (LOC110499958)	2.54154e-08	0.41571	0.308	0.056	0.252	0.000732497	Dentritic cells	PCG
tripeptidyl peptidase 1 (tpp1)	2.70284e-08	0.883596	0.423	0.103	0.32	0.000778985	Dentritic cells	PCG
FAS-associated death domain protein-like (LOC110526221)	2.87436e-08	0.282123	0.269	0.044	0.225	0.000828419	Dentritic cells	PCG
tripartite motif-containing protein 16-like (LOC110516150)	2.8838e-08	0.661533	0.423	0.102	0.321	0.00083114	Dentritic cells	PCG
signal transducer and activator of transcription 4-like (LOC110501546)	3.21443e-08	0.494289	0.385	0.084	0.301	0.00092643	Dentritic cells	PCG
actin related protein 2/3 complex, subunit 3 (arpc3)	3.46483e-08	3.20219	0.846	0.541	0.305	0.000998598	Dentritic cells	PCG

## Sheet: Dendritic-like cells
gene	p_val	avg_logFC	pct.1	pct.2	diff.perc	p_val_adj	Group_name	Transcript type
structural maintenance of chromosomes protein 2-like (LOC110533224)	0	3.23513	0.818	0.005	0.813	0	Dendritic-like cells	PCG
tropomyosin-like (LOC110522304), transcript variant X1	0	1.37872	0.727	0.006	0.721	0	Dendritic-like cells	PCG
aurora kinase B-like (LOC110499816), transcript variant X1	0	3.20781	0.727	0.007	0.72	0	Dendritic-like cells	PCG
mitotic spindle assembly checkpoint protein MAD2A-like (LOC110500729)	0	2.10247	0.727	0.007	0.72	0	Dendritic-like cells	PCG
kinesin family member C1 (kifc1)	0	1.86097	0.727	0.007	0.72	0	Dendritic-like cells	PCG
SPC25, NDC80 kinetochore complex component (spc25), transcript variant X1	0	1.40847	0.727	0.007	0.72	0	Dendritic-like cells	PCG
nicotinamide riboside kinase 2-like (LOC110524193), transcript variant X1	0	1.12037	0.636	0.004	0.632	0	Dendritic-like cells	PCG
nucleolar and spindle-associated protein 1-like (LOC110498286), transcript variant X1	0	1.51241	0.636	0.005	0.631	0	Dendritic-like cells	PCG
cytoskeleton-associated protein 2-like (LOC110537455), transcript variant X1	0	1.27249	0.591	0.004	0.587	0	Dendritic-like cells	PCG
anillin-like (LOC110496432), transcript variant X1	0	1.54927	0.545	0.003	0.542	0	Dendritic-like cells	PCG
IQ motif containing GTPase activating protein 3 (iqgap3)	0	1.37503	0.545	0.003	0.542	0	Dendritic-like cells	PCG
citron Rho-interacting kinase-like (LOC110494113), transcript variant X1	0	2.50087	0.545	0.004	0.541	0	Dendritic-like cells	PCG
cell division cycle-associated protein 3-like (LOC110489418)	3.57551e-307	1.48019	0.364	0.002	0.362	1.0305e-302	Dendritic-like cells	PCG
cyclin-A2-like (LOC110505148)	9.14851e-307	1.5874	0.591	0.005	0.586	2.63669e-302	Dendritic-like cells	PCG
lymphokine-activated killer T-cell-originated protein kinase homolog (LOC110529615)	9.05567e-299	1.74105	0.682	0.006	0.676	2.60994e-294	Dendritic-like cells	PCG
kinesin-like protein KIF11-B (LOC110529943)	3.698e-292	5.36157	0.773	0.009	0.764	1.0658e-287	Dendritic-like cells	PCG
importin subunit alpha-1-like (LOC110538509)	2.56738e-273	0.982258	0.273	0.001	0.272	7.39944e-269	Dendritic-like cells	PCG
Rho guanine nucleotide exchange factor 39 (arhgef39)	1.46373e-271	0.675515	0.318	0.001	0.317	4.21862e-267	Dendritic-like cells	PCG
mitotic checkpoint serine/threonine-protein kinase BUB1 beta-like (LOC110529349)	4.79844e-265	1.52952	0.545	0.005	0.54	1.38296e-260	Dendritic-like cells	PCG
anillin-like (LOC110494127), transcript variant X1	8.95363e-262	0.871106	0.318	0.001	0.317	2.58053e-257	Dendritic-like cells	PCG
cell division cycle-associated protein 3-like (LOC110517966), transcript variant X1	4.2455e-259	4.89916	0.5	0.004	0.496	1.2236e-254	Dendritic-like cells	PCG
condensin complex subunit 2-like (LOC110525879), transcript variant X1	1.77813e-240	0.606138	0.5	0.004	0.496	5.12475e-236	Dendritic-like cells	PCG
inner centromere protein A-like (LOC110501272)	1.73033e-233	1.48913	0.727	0.01	0.717	4.98699e-229	Dendritic-like cells	PCG
centromere protein E (cenpe)	1.14822e-224	2.53529	0.636	0.008	0.628	3.30929e-220	Dendritic-like cells	PCG
histone H3-like centromeric protein A (LOC110496244)	1.78776e-223	0.784806	0.409	0.003	0.406	5.15251e-219	Dendritic-like cells	PCG
nuclear mitotic apparatus protein 1-like (LOC110503183)	1.13581e-219	3.01753	0.5	0.005	0.495	3.27352e-215	Dendritic-like cells	PCG
targeting protein for Xklp2-like (LOC110532132), transcript variant X1	1.34678e-219	2.00814	0.5	0.005	0.495	3.88155e-215	Dendritic-like cells	PCG
baculoviral IAP repeat containing 5 (birc5)	2.07775e-219	1.66873	0.545	0.006	0.539	5.9883e-215	Dendritic-like cells	PCG
chromosome-associated kinesin KIF4-like (LOC110509946)	2.35489e-217	1.05561	0.5	0.005	0.495	6.78704e-213	Dendritic-like cells	PCG
non-SMC condensin I complex subunit D2 (ncapd2), transcript variant X1	3.94767e-211	2.60719	0.727	0.011	0.716	1.13776e-206	Dendritic-like cells	PCG
borealin-like (LOC110496131)	5.32379e-208	1.93713	0.682	0.01	0.672	1.53437e-203	Dendritic-like cells	PCG
cyclin-dependent kinase 1-like (LOC110502539), transcript variant X1	8.32565e-202	1.21584	0.5	0.005	0.495	2.39954e-197	Dendritic-like cells	PCG
hyaluronan mediated motility receptor-like (LOC110504634)	3.72292e-199	0.903914	0.455	0.004	0.451	1.07298e-194	Dendritic-like cells	PCG
condensin complex subunit 3-like (LOC110531447), transcript variant X1	1.37466e-196	1.28467	0.818	0.015	0.803	3.9619e-192	Dendritic-like cells	PCG
transforming acidic coiled-coil-containing protein 3-like (LOC110497847), transcript variant X1	4.12759e-194	2.53598	0.682	0.01	0.672	1.18961e-189	Dendritic-like cells	PCG
structural maintenance of chromosomes protein 2-like (LOC110516074)	5.56044e-192	3.1096	0.364	0.003	0.361	1.60257e-187	Dendritic-like cells	PCG
centrosomal protein of 55 kDa-like (LOC110491408), transcript variant X1	4.67266e-191	1.58371	0.455	0.004	0.451	1.34671e-186	Dendritic-like cells	PCG
shugoshin 1-like (LOC110496596), transcript variant X1	8.23557e-181	0.841086	0.318	0.002	0.316	2.37358e-176	Dendritic-like cells	PCG
H2.0-like homeobox protein (LOC110529422), transcript variant X1	2.67588e-180	3.33829	0.636	0.01	0.626	7.71215e-176	Dendritic-like cells	PCG
protocadherin-19-like (LOC110488981), transcript variant X1	3.72157e-180	0.47811	0.364	0.003	0.361	1.07259e-175	Dendritic-like cells	PCG
mitotic checkpoint serine/threonine-protein kinase BUB1-like (LOC110529487), transcript variant X1	6.41511e-179	0.380975	0.273	0.002	0.271	1.8489e-174	Dendritic-like cells	PCG
centromere protein N (cenpn)	4.56893e-177	0.807865	0.364	0.003	0.361	1.31681e-172	Dendritic-like cells	PCG
kinesin-like protein KIF11 (LOC110502544)	8.4977e-177	0.705118	0.364	0.003	0.361	2.44912e-172	Dendritic-like cells	PCG
securin-like (LOC110505182), transcript variant X1	3.61433e-175	1.00509	0.636	0.01	0.626	1.04169e-170	Dendritic-like cells	PCG
PCNA-associated factor-like (LOC110522455), transcript variant X1	2.04466e-173	6.27154	0.864	0.019	0.845	5.8929e-169	Dendritic-like cells	PCG
extra spindle pole bodies like 1, separase (espl1), transcript variant X1	5.65114e-171	1.05454	0.409	0.004	0.405	1.62871e-166	Dendritic-like cells	PCG
centromere protein X-like (LOC110487060)	1.76019e-164	1.63541	0.364	0.003	0.361	5.07305e-160	Dendritic-like cells	PCG
cyclin-dependent kinases regulatory subunit 1-like (LOC110521455)	5.97248e-162	0.36274	0.273	0.002	0.271	1.72133e-157	Dendritic-like cells	PCG
nucleolar and spindle associated protein 1 (nusap1), transcript variant X1	4.14531e-161	2.17566	0.455	0.005	0.45	1.19472e-156	Dendritic-like cells	PCG
dendritic cell-specific transmembrane protein-like (LOC110487813)	4.50309e-160	0.42782	0.318	0.003	0.315	1.29784e-155	Dendritic-like cells	PCG
uncharacterized LOC110494627 (LOC110494627)	2.08545e-156	1.46668	0.455	0.006	0.449	6.01048e-152	Dendritic-like cells	PCG
Rem2A (LOC101268909)	1.81383e-153	1.19819	0.318	0.003	0.315	5.22765e-149	Dendritic-like cells	PCG
cytoskeleton-associated protein 5-like (LOC110526152)	2.52193e-153	1.66917	0.5	0.007	0.493	7.26846e-149	Dendritic-like cells	PCG
N-acetyltransferase ESCO2-like (LOC110522232)	7.85028e-149	1.10041	0.409	0.005	0.404	2.26253e-144	Dendritic-like cells	PCG
centromere protein S-like (LOC110494663)	5.88494e-147	0.979411	0.409	0.005	0.404	1.6961e-142	Dendritic-like cells	PCG
non-SMC condensin II complex subunit D3 (ncapd3)	8.66399e-147	0.724042	0.409	0.005	0.404	2.49705e-142	Dendritic-like cells	PCG
kinesin-like protein KIF20B (LOC110498995), transcript variant X1	1.57413e-145	0.464966	0.364	0.004	0.36	4.5368e-141	Dendritic-like cells	PCG
GINS complex subunit 3 (gins3)	4.14432e-144	0.380471	0.273	0.002	0.271	1.19443e-139	Dendritic-like cells	PCG
DLG associated protein 5 (dlgap5)	1.77036e-141	1.20491	0.364	0.004	0.36	5.10236e-137	Dendritic-like cells	PCG
ERCC excision repair 6 like, spindle assembly checkpoint helicase (ercc6l), transcript variant X1	5.25957e-138	1.42163	0.409	0.005	0.404	1.51586e-133	Dendritic-like cells	PCG
dual specificity protein kinase Ttk-like (LOC110518846)	1.02161e-137	1.03375	0.5	0.008	0.492	2.94438e-133	Dendritic-like cells	PCG
kinetochore protein Spc24-like (LOC110486529), transcript variant X1	2.84174e-131	2.80927	0.682	0.016	0.666	8.19019e-127	Dendritic-like cells	PCG
MIS18 binding protein 1 (mis18bp1)	1.27474e-129	0.375824	0.273	0.002	0.271	3.67394e-125	Dendritic-like cells	PCG
kinesin-like protein KIF20A (LOC110534112), transcript variant X1	4.34196e-128	1.11532	0.318	0.003	0.315	1.2514e-123	Dendritic-like cells	PCG
cyclin-A2-like (LOC110488948), transcript variant X1	1.17426e-125	0.426416	0.318	0.003	0.315	3.38434e-121	Dendritic-like cells	PCG
guanine nucleotide-binding protein G(I)/G(S)/G(O) subunit gamma-8-like (LOC110534046)	2.04963e-122	1.45816	0.409	0.006	0.403	5.90725e-118	Dendritic-like cells	PCG
KIAA1524 ortholog (kiaa1524)	5.07367e-122	0.637209	0.409	0.006	0.403	1.46228e-117	Dendritic-like cells	PCG
non-SMC condensin II complex subunit G2 (ncapg2), transcript variant X1	1.67218e-121	1.40481	0.318	0.004	0.314	4.8194e-117	Dendritic-like cells	PCG
anillin-like (LOC110488143), transcript variant X1	3.31636e-121	1.19931	0.545	0.011	0.534	9.55809e-117	Dendritic-like cells	PCG
kinesin-like protein KIF20A (LOC110510104), transcript variant X1	1.60069e-120	0.640722	0.364	0.005	0.359	4.61335e-116	Dendritic-like cells	PCG
lymphokine-activated killer T-cell-originated protein kinase homolog (LOC110522233), transcript variant X1	1.70833e-120	0.375686	0.273	0.003	0.27	4.92359e-116	Dendritic-like cells	PCG
aldehyde dehydrogenase, mitochondrial-like (LOC110503794)	3.30803e-120	1.00642	0.455	0.007	0.448	9.53408e-116	Dendritic-like cells	PCG
Cdc2 kinase (LOC100136692), transcript variant X1	1.73333e-119	1.01088	0.318	0.004	0.314	4.99564e-115	Dendritic-like cells	PCG
proline-rich protein 11-like (LOC110533544), transcript variant X1	8.37987e-115	0.73547	0.409	0.006	0.403	2.41516e-110	Dendritic-like cells	PCG
thymidine kinase, cytosolic-like (LOC110493421)	7.50765e-113	0.896553	0.273	0.003	0.27	2.16378e-108	Dendritic-like cells	PCG
tetraspanin-8-like (LOC110499719)	1.60538e-111	9.14923	0.591	0.014	0.577	4.62687e-107	Dendritic-like cells	PCG
neuroepithelial cell-transforming gene 1 protein-like (LOC110500230)	1.53916e-110	0.737516	0.273	0.003	0.27	4.43602e-106	Dendritic-like cells	PCG
tetraspanin-8-like (LOC110499717)	1.49003e-109	1.85411	0.409	0.007	0.402	4.29442e-105	Dendritic-like cells	PCG
kinetochore scaffold 1 (knl1)	4.25439e-108	0.895047	0.273	0.003	0.27	1.22616e-103	Dendritic-like cells	PCG
myocyte-specific enhancer factor 2B-like (LOC110524248), transcript variant X1	2.08633e-107	5.88238	0.409	0.007	0.402	6.01302e-103	Dendritic-like cells	PCG
centromere protein I-like (LOC110488736), transcript variant X1	1.006e-106	0.556325	0.318	0.004	0.314	2.89939e-102	Dendritic-like cells	PCG
BMP-binding endothelial regulator protein-like (LOC110514146)	5.31342e-106	0.735234	0.273	0.003	0.27	1.53138e-101	Dendritic-like cells	PCG
SHC SH2 domain-binding protein 1-like (LOC110506368)	7.29367e-105	0.54964	0.318	0.004	0.314	2.10211e-100	Dendritic-like cells	PCG
D-3-phosphoglycerate dehydrogenase-like (LOC110520091)	3.51061e-104	3.47442	0.545	0.013	0.532	1.01179e-99	Dendritic-like cells	PCG
tetraspanin-8-like (LOC110499718)	6.82502e-103	4.27111	0.409	0.007	0.402	1.96704e-98	Dendritic-like cells	PCG
histone H3-like centromeric protein A (LOC110488332), transcript variant X1	9.8141e-100	0.627328	0.273	0.003	0.27	2.82852e-95	Dendritic-like cells	PCG
histone H4 (LOC110510949)	8.94828e-98	5.89794	0.364	0.006	0.358	2.57899e-93	Dendritic-like cells	PCG
cyclin B2 (LOC100136691), transcript variant X1	3.57526e-96	1.04156	0.273	0.003	0.27	1.03043e-91	Dendritic-like cells	PCG
topoisomerase (DNA) II alpha (top2a)	5.1573e-96	1.46715	0.955	0.046	0.909	1.48639e-91	Dendritic-like cells	PCG
aurora kinase B-like (LOC110524496), transcript variant X1	2.59797e-94	0.62675	0.273	0.003	0.27	7.4876e-90	Dendritic-like cells	PCG
protein FAM111A-like (LOC110530884), transcript variant X1	4.01396e-94	2.22504	0.455	0.01	0.445	1.15686e-89	Dendritic-like cells	PCG
ubiquitin conjugating enzyme E2 C (ube2c)	2.53711e-91	1.08656	0.455	0.01	0.445	7.3122e-87	Dendritic-like cells	PCG
protein MIS12 homolog (LOC110537555)	5.88984e-91	0.511436	0.273	0.004	0.269	1.69751e-86	Dendritic-like cells	PCG
structural maintenance of chromosomes protein 4-like (LOC110507628), transcript variant X1	3.31582e-87	3.9862	0.864	0.04	0.824	9.55652e-83	Dendritic-like cells	PCG
targeting protein for Xklp2-like (LOC110492285), transcript variant X1	5.82005e-87	1.55996	0.591	0.018	0.573	1.6774e-82	Dendritic-like cells	PCG
phosphorylated CTD-interacting factor 1-like (LOC110493889)	6.39298e-85	0.753527	0.545	0.016	0.529	1.84252e-80	Dendritic-like cells	PCG
dihydrofolate reductase (dhfr)	9.52176e-85	1.409	0.364	0.007	0.357	2.74427e-80	Dendritic-like cells	PCG
centromere protein H (cenph)	1.30662e-84	0.545317	0.318	0.005	0.313	3.76581e-80	Dendritic-like cells	PCG
SAS-6 centriolar assembly protein (sass6)	5.51049e-83	0.769702	0.318	0.005	0.313	1.58818e-78	Dendritic-like cells	PCG
CD209 antigen-like protein C (LOC110533211)	4.83717e-82	7.14573	0.545	0.017	0.528	1.39412e-77	Dendritic-like cells	PCG
LIM/homeobox protein Lhx9-like (LOC110488328), transcript variant X1	6.92775e-81	0.663882	0.318	0.005	0.313	1.99665e-76	Dendritic-like cells	PCG
small integral membrane protein 11A-like (LOC110495656)	4.18124e-79	0.632003	0.409	0.009	0.4	1.20508e-74	Dendritic-like cells	PCG
DNA polymerase alpha 1, catalytic subunit (pola1)	1.06535e-78	0.469034	0.364	0.007	0.357	3.07045e-74	Dendritic-like cells	PCG
mucin-5AC-like (LOC110521684)	7.33545e-72	0.374113	0.273	0.005	0.268	2.11415e-67	Dendritic-like cells	PCG
interleukin-12 beta chain (il12b)	9.72478e-72	2.90449	0.409	0.011	0.398	2.80278e-67	Dendritic-like cells	PCG
tubulin alpha chain, testis-specific-like (LOC110509613)	2.48544e-71	1.67947	0.5	0.016	0.484	7.16329e-67	Dendritic-like cells	PCG
kinesin-like protein KIF2C (LOC110508733), transcript variant X1	3.12766e-70	0.685991	0.364	0.008	0.356	9.01424e-66	Dendritic-like cells	PCG
kinase D-interacting substrate of 220 kDa-like (LOC110504185)	1.63629e-69	2.16706	0.364	0.009	0.355	4.71595e-65	Dendritic-like cells	PCG
ribonucleotide reductase catalytic subunit M1 (rrm1)	5.89567e-68	2.93458	0.955	0.066	0.889	1.69919e-63	Dendritic-like cells	PCG
HAUS augmin like complex subunit 1 (haus1), transcript variant X1	1.04588e-67	0.998295	0.318	0.007	0.311	3.01433e-63	Dendritic-like cells	PCG
centromere protein W (cenpw)	1.32921e-67	2.01871	0.455	0.014	0.441	3.83091e-63	Dendritic-like cells	PCG
C-type lectin domain family 4 member M-like (LOC110533206)	2.93866e-67	0.549365	0.273	0.005	0.268	8.4695e-63	Dendritic-like cells	PCG
proliferating cell nuclear antigen-like (LOC110536211)	1.15251e-65	3.55646	0.455	0.014	0.441	3.32164e-61	Dendritic-like cells	PCG
kinetochore protein Nuf2-like (LOC110494850)	6.10214e-64	0.508085	0.273	0.005	0.268	1.7587e-59	Dendritic-like cells	PCG
thymidylate synthetase (tyms)	5.15546e-63	1.61124	0.773	0.044	0.729	1.48585e-58	Dendritic-like cells	PCG
ribonucleoside-diphosphate reductase subunit M2 (LOC110529451), transcript variant X1	3.31898e-62	1.24039	1	0.082	0.918	9.56564e-58	Dendritic-like cells	PCG
N-lysine methyltransferase KMT5A-like (LOC110525699), transcript variant X1	5.38128e-61	1.71666	0.273	0.005	0.268	1.55094e-56	Dendritic-like cells	PCG
cyclin-dependent kinases regulatory subunit 1 (LOC110488486), transcript variant X1	4.1037e-60	1.12554	0.318	0.008	0.31	1.18273e-55	Dendritic-like cells	PCG
HAUS augmin-like complex subunit 5 (LOC110524450), transcript variant X1	2.44019e-59	0.359438	0.273	0.006	0.267	7.03287e-55	Dendritic-like cells	PCG
adenylosuccinate synthetase isozyme 2-like (LOC110509981)	1.59948e-58	2.01487	0.773	0.048	0.725	4.60987e-54	Dendritic-like cells	PCG
histone-binding protein N1/N2-like (LOC110524699), transcript variant X1	2.25418e-58	0.659999	0.455	0.016	0.439	6.49678e-54	Dendritic-like cells	PCG
chromosome-associated kinesin KIF4-like (LOC110533960), transcript variant X1	2.58821e-58	1.20322	0.364	0.01	0.354	7.45948e-54	Dendritic-like cells	PCG
centromere protein P (cenpp), transcript variant X1	2.59532e-58	0.72813	0.273	0.006	0.267	7.47997e-54	Dendritic-like cells	PCG
protein DEK-like (LOC110513791), transcript variant X1	1.12544e-57	0.844662	0.5	0.02	0.48	3.24364e-53	Dendritic-like cells	PCG
adhesion G protein-coupled receptor E1-like (LOC110516891)	2.98667e-57	2.38548	0.455	0.016	0.439	8.60788e-53	Dendritic-like cells	PCG
histone-lysine N-methyltransferase NSD2-like (LOC110504287)	1.85883e-56	0.858058	0.318	0.008	0.31	5.35733e-52	Dendritic-like cells	PCG
cyclin-dependent kinases regulatory subunit 1-like (LOC110524318)	4.50219e-56	0.62639	0.318	0.008	0.31	1.29758e-51	Dendritic-like cells	PCG
lamina-associated polypeptide 2, isoforms beta/gamma-like (LOC110500265), transcript variant X1	4.86754e-56	0.743249	0.455	0.017	0.438	1.40287e-51	Dendritic-like cells	PCG
receptor-type tyrosine-protein kinase FLT3-like (LOC110490925)	1.1654e-55	0.618335	0.273	0.006	0.267	3.35879e-51	Dendritic-like cells	PCG
kinetochore protein Nuf2-like (LOC110510456)	4.91588e-55	0.505619	0.273	0.006	0.267	1.41681e-50	Dendritic-like cells	PCG
histone-binding protein N1/N2-like (LOC110530542)	7.11915e-55	0.876454	0.364	0.011	0.353	2.05181e-50	Dendritic-like cells	PCG
kinesin family member 22 (kif22)	8.21364e-54	0.53018	0.318	0.008	0.31	2.36725e-49	Dendritic-like cells	PCG
CTD small phosphatase-like protein 3 (LOC110495450), transcript variant X1	8.90886e-54	0.41557	0.318	0.008	0.31	2.56762e-49	Dendritic-like cells	PCG
tubulin beta-1 chain (LOC110535859)	1.36684e-52	11.4007	0.955	0.087	0.868	3.93937e-48	Dendritic-like cells	PCG
histone H4 (LOC110493837)	8.2939e-52	4.98071	0.318	0.009	0.309	2.39038e-47	Dendritic-like cells	PCG
kinesin family member 15 (kif15)	5.17857e-49	0.941212	0.364	0.012	0.352	1.49252e-44	Dendritic-like cells	PCG
cytoskeleton-associated protein 5-A-like (LOC110532393)	1.74498e-47	0.497513	0.409	0.016	0.393	5.02922e-43	Dendritic-like cells	PCG
serine/threonine-protein kinase haspin-like (LOC110519436)	7.65121e-47	0.759632	0.318	0.01	0.308	2.20516e-42	Dendritic-like cells	PCG
ribonucleoside-diphosphate reductase large subunit-like (LOC110537379)	8.85081e-47	0.411183	0.318	0.01	0.308	2.55089e-42	Dendritic-like cells	PCG
histone-binding protein RBBP4 (LOC110505457), transcript variant X1	8.99739e-47	1.5742	0.545	0.029	0.516	2.59314e-42	Dendritic-like cells	PCG
stathmin-like (LOC110488175)	1.63281e-46	2.78264	0.727	0.053	0.674	4.70592e-42	Dendritic-like cells	PCG
chromatin assembly factor 1 subunit A-like (LOC110524336)	3.67057e-46	2.5987	0.409	0.017	0.392	1.0579e-41	Dendritic-like cells	PCG
CDC28 protein kinase regulatory subunit 2 (cks2)	1.96681e-45	1.70481	0.409	0.017	0.392	5.66854e-41	Dendritic-like cells	PCG
tripartite motif-containing protein 16-like (LOC110492308)	3.39385e-45	0.554692	0.409	0.017	0.392	9.7814e-41	Dendritic-like cells	PCG
replication factor C subunit 5-like (LOC110536382)	3.78048e-45	0.499501	0.409	0.017	0.392	1.08957e-40	Dendritic-like cells	PCG
rac GTPase-activating protein 1-like (LOC110492103)	3.56637e-44	1.11674	0.455	0.021	0.434	1.02786e-39	Dendritic-like cells	PCG
uncharacterized LOC110534263 (LOC110534263)	1.93167e-43	2.14668	0.318	0.011	0.307	5.56727e-39	Dendritic-like cells	PCG
adhesion G protein-coupled receptor E1-like (LOC110519497)	3.31264e-43	0.4097	0.318	0.011	0.307	9.54735e-39	Dendritic-like cells	PCG
beta-galactoside-binding lectin-like (LOC110512958)	7.57404e-43	1.95766	0.5	0.027	0.473	2.18291e-38	Dendritic-like cells	PCG
non-histone chromosomal protein HMG-14-like (LOC110507835), transcript variant X1	8.35185e-43	6.8873	0.864	0.088	0.776	2.40709e-38	Dendritic-like cells	PCG
C-type lectin domain family 4 member M-like (LOC110513002)	1.63576e-41	1.46679	0.636	0.045	0.591	4.71443e-37	Dendritic-like cells	PCG
uncharacterized LOC110534230 (LOC110534230)	2.00044e-41	3.6769	0.318	0.011	0.307	5.76548e-37	Dendritic-like cells	PCG
progesterone immunomodulatory binding factor 1 (pibf1)	1.09867e-40	0.504853	0.273	0.008	0.265	3.16649e-36	Dendritic-like cells	PCG
osteoclast stimulatory transmembrane protein-like (LOC110505982), transcript variant X1	3.20306e-40	1.66811	0.545	0.034	0.511	9.23155e-36	Dendritic-like cells	PCG
threonine--tRNA ligase, cytoplasmic-like (LOC110525133)	4.42023e-40	2.97516	0.636	0.047	0.589	1.27395e-35	Dendritic-like cells	PCG
arachidonate 5-lipoxygenase activating protein (alox5ap)	6.80037e-40	0.931383	0.773	0.067	0.706	1.95993e-35	Dendritic-like cells	PCG
transcriptional repressor CTCF-like (LOC110526438)	1.511e-38	1.24255	0.545	0.035	0.51	4.35486e-34	Dendritic-like cells	PCG
sodium/potassium-transporting ATPase subunit alpha-3 (LOC110496211)	7.83939e-38	1.43937	0.409	0.02	0.389	2.25939e-33	Dendritic-like cells	PCG
palmitoyltransferase ZDHHC18-like (LOC110496397)	2.72567e-37	0.367921	0.273	0.009	0.264	7.85564e-33	Dendritic-like cells	PCG
low affinity immunoglobulin gamma Fc region receptor II-like (LOC110515346), transcript variant X1	7.03646e-37	1.22386	0.682	0.057	0.625	2.02798e-32	Dendritic-like cells	PCG
dihydropteridine reductase-like (LOC110505140), transcript variant X1	4.95419e-36	0.854141	0.273	0.009	0.264	1.42785e-31	Dendritic-like cells	PCG
tubulin beta-1 chain (LOC110525484)	2.06341e-35	6.45563	1	0.157	0.843	5.94697e-31	Dendritic-like cells	PCG
calmodulin 2 (calm2)	2.30801e-35	4.26044	0.773	0.082	0.691	6.65191e-31	Dendritic-like cells	PCG
AP-2 complex subunit mu-B-like (LOC110507349), transcript variant X1	3.3462e-35	1.64718	0.545	0.038	0.507	9.64407e-31	Dendritic-like cells	PCG
rho GTPase-activating protein 11A-like (LOC110505500), transcript variant X1	8.06629e-35	0.967013	0.273	0.01	0.263	2.32478e-30	Dendritic-like cells	PCG
histone H2A.V (LOC110526037)	1.53439e-34	1.37429	0.818	0.095	0.723	4.42226e-30	Dendritic-like cells	PCG
adhesion G protein-coupled receptor E2-like (LOC110488853), transcript variant X1	5.43724e-34	1.1939	0.545	0.039	0.506	1.56707e-29	Dendritic-like cells	PCG
ubiquitin carboxyl-terminal hydrolase 14-like (LOC110530500), transcript variant X1	8.04942e-33	0.489471	0.409	0.023	0.386	2.31992e-28	Dendritic-like cells	PCG
peptidyl-prolyl cis-trans isomerase FKBP2-like (LOC110509962)	1.227e-32	0.80611	0.409	0.023	0.386	3.53634e-28	Dendritic-like cells	PCG
DNA ligase 1-like (LOC110531014)	3.69373e-32	1.84596	0.455	0.029	0.426	1.06457e-27	Dendritic-like cells	PCG
polypeptide N-acetylgalactosaminyltransferase 6-like (LOC110491937), transcript variant X1	7.47899e-32	0.908277	0.318	0.015	0.303	2.15552e-27	Dendritic-like cells	PCG
uncharacterized LOC110519670 (LOC110519670)	1.12769e-31	1.53878	0.364	0.019	0.345	3.25011e-27	Dendritic-like cells	lncRNA
zinc finger protein 511 (znf511), transcript variant X1	1.133e-31	0.518513	0.455	0.029	0.426	3.26542e-27	Dendritic-like cells	PCG
transforming acidic coiled-coil-containing protein 3-like (LOC110505614), transcript variant X1	1.31604e-31	0.530386	0.273	0.011	0.262	3.79295e-27	Dendritic-like cells	PCG
high affinity immunoglobulin epsilon receptor subunit gamma-like (LOC110500560), transcript variant X1	1.78517e-31	0.565248	0.864	0.108	0.756	5.14504e-27	Dendritic-like cells	PCG
A-kinase anchor protein 9-like (LOC110497083)	2.87312e-31	0.845449	0.5	0.036	0.464	8.28061e-27	Dendritic-like cells	PCG
CD209 antigen-like protein E (LOC110534781), transcript variant X1	1.30977e-30	5.5822	0.409	0.025	0.384	3.77488e-26	Dendritic-like cells	PCG
asparaginyl-tRNA synthetase (nars)	3.34125e-30	2.42076	0.545	0.044	0.501	9.62983e-26	Dendritic-like cells	PCG
type-2 ice-structuring protein-like (LOC110497245)	4.15394e-30	0.626346	0.318	0.015	0.303	1.19721e-25	Dendritic-like cells	PCG
tubulin beta-4B chain-like (LOC110488724)	6.18771e-30	3.36706	0.864	0.132	0.732	1.78336e-25	Dendritic-like cells	PCG
ribonuclease H2 subunit C (rnaseh2c), transcript variant X1	9.12403e-30	0.982235	0.5	0.038	0.462	2.62964e-25	Dendritic-like cells	PCG
lamin B2 (lmnb2)	1.92988e-29	2.70379	0.591	0.056	0.535	5.5621e-25	Dendritic-like cells	PCG
15-hydroxyprostaglandin dehydrogenase [NAD(+)]-like (LOC110491079), transcript variant X1	3.23229e-29	2.73181	0.455	0.033	0.422	9.3158e-25	Dendritic-like cells	PCG
ATP binding cassette subfamily C member 3 (abcc3), transcript variant X1	3.64866e-29	0.967487	0.364	0.021	0.343	1.05158e-24	Dendritic-like cells	PCG
FYN-binding protein-like (LOC110523801), transcript variant X1	3.8881e-29	1.17518	0.636	0.062	0.574	1.12059e-24	Dendritic-like cells	PCG
centromere protein T (cenpt), transcript variant X1	6.29726e-29	1.82602	0.273	0.012	0.261	1.81493e-24	Dendritic-like cells	PCG
peptidylprolyl isomerase H (ppih), transcript variant X1	7.09555e-29	0.533989	0.318	0.016	0.302	2.04501e-24	Dendritic-like cells	PCG
leukotriene B4 receptor 1-like (LOC110506755)	3.04455e-28	0.598087	0.273	0.012	0.261	8.77469e-24	Dendritic-like cells	PCG
selenoprotein H (selenoh)	4.58997e-28	0.926007	0.364	0.021	0.343	1.32288e-23	Dendritic-like cells	PCG
CDGSH iron-sulfur domain-containing protein 3, mitochondrial-like (LOC110485906)	7.51194e-28	0.662376	0.364	0.022	0.342	2.16502e-23	Dendritic-like cells	PCG
adhesion G protein-coupled receptor E1-like (LOC110487738)	9.97686e-28	1.71541	0.591	0.056	0.535	2.87543e-23	Dendritic-like cells	PCG
cyclin-dependent kinase 2 (LOC110528231)	1.19541e-27	0.358809	0.273	0.012	0.261	3.44529e-23	Dendritic-like cells	PCG
uncharacterized LOC110534534 (LOC110534534)	1.27181e-27	0.666408	0.409	0.027	0.382	3.6655e-23	Dendritic-like cells	PCG
mannan-binding lectin serine protease 2-like (LOC110503575)	1.82376e-27	1.29589	0.545	0.048	0.497	5.25625e-23	Dendritic-like cells	PCG
78 kDa glucose-regulated protein-like (LOC110523600)	3.9076e-27	0.455332	0.727	0.087	0.64	1.12621e-22	Dendritic-like cells	PCG
chromosomal protein D1-like (LOC110496091), transcript variant X1	7.98642e-27	0.62631	0.455	0.034	0.421	2.30177e-22	Dendritic-like cells	PCG
Fc receptor-like protein 5 (LOC110518222), transcript variant X1	1.28537e-26	1.08294	0.455	0.035	0.42	3.70458e-22	Dendritic-like cells	PCG
PCNA-associated factor-like (LOC110497320), transcript variant X1	1.49515e-26	0.940944	0.409	0.029	0.38	4.30916e-22	Dendritic-like cells	PCG
uncharacterized LOC110530632 (LOC110530632)	1.51257e-26	1.67091	0.727	0.093	0.634	4.35937e-22	Dendritic-like cells	PCG
histone H2A.Z (LOC110531775)	2.18073e-26	5.72085	0.909	0.171	0.738	6.28507e-22	Dendritic-like cells	PCG
proliferating cell nuclear antigen (LOC110525832)	5.05495e-26	4.04592	0.636	0.075	0.561	1.45689e-21	Dendritic-like cells	PCG
stem-loop binding protein (slbp), transcript variant X1	6.78879e-26	1.71926	0.409	0.03	0.379	1.9566e-21	Dendritic-like cells	PCG
dnaJ homolog subfamily C member 9-like (LOC110491414)	1.11103e-25	0.619376	0.455	0.036	0.419	3.20211e-21	Dendritic-like cells	PCG
non-histone chromosomal protein HMG-14A-like (LOC110533817)	1.22433e-25	0.646793	0.318	0.018	0.3	3.52863e-21	Dendritic-like cells	PCG
acetyl-CoA acetyltransferase 1 (acat1)	1.4858e-25	0.402895	0.318	0.018	0.3	4.28223e-21	Dendritic-like cells	PCG
uncharacterized LOC110519496 (LOC110519496)	1.53571e-25	1.63329	0.591	0.062	0.529	4.42608e-21	Dendritic-like cells	lncRNA
lamin-B receptor-like (LOC110522282), transcript variant X1	1.68115e-25	0.462508	0.409	0.029	0.38	4.84525e-21	Dendritic-like cells	PCG
flap structure-specific endonuclease 1 (fen1), transcript variant X1	1.69877e-25	0.996189	0.364	0.024	0.34	4.89604e-21	Dendritic-like cells	PCG
adhesion G protein-coupled receptor E1-like (LOC110488852), transcript variant X1	2.29824e-25	0.513246	0.318	0.018	0.3	6.62377e-21	Dendritic-like cells	PCG
methylenetetrahydrofolate dehydrogenase (NADP+ dependent) 1 like (mthfd1l), transcript variant X1	4.5887e-25	1.67359	0.455	0.038	0.417	1.32251e-20	Dendritic-like cells	PCG
nucleoporin Nup43-like (LOC110529538)	4.79923e-25	0.359662	0.273	0.014	0.259	1.38319e-20	Dendritic-like cells	PCG
ATP synthase F(0) complex subunit C3, mitochondrial-like (LOC110538098)	7.53092e-25	3.63177	0.909	0.162	0.747	2.17049e-20	Dendritic-like cells	PCG
dynein light chain 1, cytoplasmic (LOC110525812)	8.15739e-25	0.720842	0.455	0.037	0.418	2.35104e-20	Dendritic-like cells	PCG
tubulin alpha chain-like (LOC110495535)	1.01541e-24	1.22692	0.545	0.055	0.49	2.92651e-20	Dendritic-like cells	PCG
ribonucleotide reductase regulatory subunit M2 (rrm2)	1.35273e-24	0.602082	0.273	0.014	0.259	3.89869e-20	Dendritic-like cells	PCG
uncharacterized LOC110523260 (LOC110523260), transcript variant X1	2.16865e-24	2.95572	0.318	0.019	0.299	6.25026e-20	Dendritic-like cells	lncRNA
tubulin alpha chain-like (LOC110501960)	3.25698e-24	4.20623	1	0.245	0.755	9.38695e-20	Dendritic-like cells	PCG
mucosa-associated lymphoid tissue lymphoma translocation protein 1-like (LOC110495868), transcript variant X1	6.73407e-24	0.735308	0.318	0.02	0.298	1.94083e-19	Dendritic-like cells	PCG
proteasome subunit alpha type-7-like (LOC110524636)	7.70117e-24	1.38668	0.545	0.057	0.488	2.21955e-19	Dendritic-like cells	PCG
protein transport protein Sec61 subunit gamma-like (LOC110530371), transcript variant X1	8.04122e-24	1.08729	0.727	0.099	0.628	2.31756e-19	Dendritic-like cells	PCG
HAUS augmin-like complex subunit 4 (LOC110523602), transcript variant X1	2.9952e-23	0.553538	0.364	0.026	0.338	8.63246e-19	Dendritic-like cells	PCG
peptidyl-prolyl cis-trans isomerase FKBP11-like (LOC110494317)	3.89334e-23	0.546993	0.364	0.026	0.338	1.1221e-18	Dendritic-like cells	PCG
DNA (cytosine-5)-methyltransferase 1-like (LOC110538418), transcript variant X1	8.57745e-23	0.923206	0.409	0.033	0.376	2.47211e-18	Dendritic-like cells	PCG
tubulin beta-4B chain-like (LOC110504922)	1.13886e-22	2.1372	0.5	0.049	0.451	3.2823e-18	Dendritic-like cells	PCG
cytosolic sulfotransferase 3-like (LOC110492439), transcript variant X1	1.5376e-22	1.08836	0.364	0.027	0.337	4.43152e-18	Dendritic-like cells	PCG
Glutathione S-transferase A (gsta)	1.5421e-22	5.72032	0.545	0.061	0.484	4.44448e-18	Dendritic-like cells	PCG
uncharacterized LOC110505377 (LOC110505377), transcript variant X1	2.74753e-22	0.893771	0.364	0.027	0.337	7.91866e-18	Dendritic-like cells	PCG
lamina-associated polypeptide 2, isoforms beta/gamma-like (LOC110490191), transcript variant X1	2.9735e-22	0.823895	0.591	0.069	0.522	8.56992e-18	Dendritic-like cells	PCG
SUN domain-containing protein 1-like (LOC110499024), transcript variant X1	3.09733e-22	0.488357	0.273	0.015	0.258	8.92683e-18	Dendritic-like cells	PCG
aminoacylase 1 (acy1), transcript variant X1	3.75961e-22	0.356986	0.273	0.015	0.258	1.08356e-17	Dendritic-like cells	PCG
coagulation factor VIII-like (LOC110504649)	4.28399e-22	0.483058	0.273	0.015	0.258	1.23469e-17	Dendritic-like cells	PCG
inhibitor of growth protein 4-like (LOC110537365)	4.71629e-22	0.356871	0.273	0.015	0.258	1.35928e-17	Dendritic-like cells	PCG
PQ loop repeat containing 3 (pqlc3), transcript variant X1	7.28011e-22	3.01387	0.409	0.036	0.373	2.0982e-17	Dendritic-like cells	PCG
granulins-like (LOC110486632), transcript variant X1	1.14976e-21	1.0395	0.5	0.052	0.448	3.31373e-17	Dendritic-like cells	PCG
transcriptional repressor CTCF-like (LOC110506562)	1.40386e-21	1.00693	0.545	0.061	0.484	4.04608e-17	Dendritic-like cells	PCG
ATP-binding cassette sub-family F member 2-like (LOC110529977), transcript variant X1	2.53642e-21	0.984486	0.5	0.053	0.447	7.31022e-17	Dendritic-like cells	PCG
uncharacterized LOC110507651 (LOC110507651)	2.74729e-21	1.11045	0.5	0.052	0.448	7.91797e-17	Dendritic-like cells	lncRNA
protein disulfide isomerase family A member 4 (pdia4)	3.13867e-21	1.05889	0.409	0.036	0.373	9.04596e-17	Dendritic-like cells	PCG
isocitrate dehydrogenase [NADP], mitochondrial-like (LOC110521263)	4.78137e-21	1.61204	0.591	0.076	0.515	1.37804e-16	Dendritic-like cells	PCG
metal response element binding transcription factor 2 (mtf2), transcript variant X1	6.36079e-21	0.353402	0.273	0.016	0.257	1.83324e-16	Dendritic-like cells	PCG
basement membrane-specific heparan sulfate proteoglycan core protein-like (LOC110531575), transcript variant X1	7.33784e-21	0.960508	0.409	0.036	0.373	2.11484e-16	Dendritic-like cells	PCG
glutamate dehydrogenase, mitochondrial (LOC100136067)	8.53119e-21	2.2874	0.409	0.036	0.373	2.45877e-16	Dendritic-like cells	PCG
NAD(P) transhydrogenase, mitochondrial-like (LOC110537128)	1.45205e-20	0.630333	0.318	0.023	0.295	4.18496e-16	Dendritic-like cells	PCG
histone H3.3 (LOC110498913), transcript variant X1	3.33971e-20	0.25861	0.773	0.141	0.632	9.62539e-16	Dendritic-like cells	PCG
high affinity immunoglobulin gamma Fc receptor I-like (LOC110516131)	4.10045e-20	0.583074	0.318	0.023	0.295	1.18179e-15	Dendritic-like cells	PCG
signal peptidase complex subunit 3 homolog (S. cerevisiae) (spcs3)	5.6764e-20	0.73194	0.591	0.075	0.516	1.63599e-15	Dendritic-like cells	PCG
histone H3.3 (LOC110503700), transcript variant X1	7.19305e-20	2.3624	0.773	0.137	0.636	2.07311e-15	Dendritic-like cells	PCG
alpha-N-acetylgalactosaminidase-like (LOC110529695)	7.56817e-20	0.458933	0.455	0.047	0.408	2.18122e-15	Dendritic-like cells	PCG
T-complex protein 1 subunit gamma-like (LOC110513517), transcript variant X1	9.2669e-20	0.829151	0.636	0.089	0.547	2.67081e-15	Dendritic-like cells	PCG
lamin-B receptor-like (LOC110529660), transcript variant X1	1.05949e-19	1.46513	0.455	0.048	0.407	3.05357e-15	Dendritic-like cells	PCG
HAUS augmin like complex subunit 2 (haus2), transcript variant X1	1.32636e-19	0.608215	0.273	0.018	0.255	3.82271e-15	Dendritic-like cells	PCG
RNA-binding motif protein, X chromosome-like (LOC110504944), transcript variant X1	1.40756e-19	1.50421	0.545	0.069	0.476	4.05672e-15	Dendritic-like cells	PCG
chromobox protein homolog 5-like (LOC110532663), transcript variant X1	1.5569e-19	0.934748	0.5	0.056	0.444	4.48714e-15	Dendritic-like cells	PCG
ERp57 (LOC101268961)	2.70738e-19	3.20097	0.727	0.116	0.611	7.80295e-15	Dendritic-like cells	PCG
Cornichon homolog 4 (cnih4)	2.70991e-19	0.352893	0.273	0.018	0.255	7.81024e-15	Dendritic-like cells	PCG
nucleoporin 160 (nup160)	2.96469e-19	0.486842	0.273	0.018	0.255	8.54453e-15	Dendritic-like cells	PCG
glucosamine-6-phosphate isomerase 2 (LOC110497790)	4.12288e-19	0.631323	0.318	0.024	0.294	1.18826e-14	Dendritic-like cells	PCG
zinc finger CCHC-type containing 6 (zcchc6)	4.13774e-19	0.548502	0.364	0.031	0.333	1.19254e-14	Dendritic-like cells	PCG
src kinase-associated phosphoprotein 2-like (LOC110506322)	5.04918e-19	0.968792	0.818	0.151	0.667	1.45523e-14	Dendritic-like cells	PCG
serine/threonine-protein kinase VRK1-like (LOC110505809), transcript variant X1	5.57319e-19	0.918654	0.409	0.039	0.37	1.60625e-14	Dendritic-like cells	PCG
annexin A5-like (LOC110515075)	6.51964e-19	1.15271	0.5	0.057	0.443	1.87903e-14	Dendritic-like cells	PCG
sialoadhesin-like (LOC110493310), transcript variant X1	7.97299e-19	0.347122	0.364	0.031	0.333	2.2979e-14	Dendritic-like cells	PCG
non-histone chromosomal protein HMG-14-like (LOC110537432)	1.48414e-18	7.45801	0.864	0.241	0.623	4.27745e-14	Dendritic-like cells	PCG
MICOS complex subunit mic25a-like (LOC110532398), transcript variant X1	2.23248e-18	0.887352	0.318	0.025	0.293	6.43422e-14	Dendritic-like cells	PCG
malate dehydrogenase, cytoplasmic (cmdg), transcript variant X1	2.24654e-18	1.44131	0.636	0.097	0.539	6.47475e-14	Dendritic-like cells	PCG
double-strand-break repair protein rad21 homolog (LOC110496110)	4.47356e-18	5.89252	0.682	0.127	0.555	1.28932e-13	Dendritic-like cells	PCG
DnaJ heat shock protein family (Hsp40) member C3 (dnajc3), transcript variant X1	4.68485e-18	0.493846	0.318	0.025	0.293	1.35022e-13	Dendritic-like cells	PCG
ER lumen protein-retaining receptor 2-like (LOC110502849)	7.04054e-18	0.349678	0.273	0.019	0.254	2.02915e-13	Dendritic-like cells	PCG
mitochondrial ornithine transporter 1-like (LOC110508105)	7.17697e-18	0.592182	0.455	0.051	0.404	2.06847e-13	Dendritic-like cells	PCG
band 4.1-like protein 3 (LOC110509135), transcript variant X1	8.60065e-18	0.535487	0.455	0.05	0.405	2.47879e-13	Dendritic-like cells	PCG
CDK5 regulatory subunit associated protein 3 (cdk5rap3)	1.10084e-17	0.349336	0.273	0.019	0.254	3.17272e-13	Dendritic-like cells	PCG
regulator of G-protein signaling 21-like (LOC110530037)	1.27696e-17	0.820543	0.455	0.051	0.404	3.68033e-13	Dendritic-like cells	PCG
SH3 domain-containing kinase-binding protein 1-like (LOC110489648), transcript variant X1	1.28972e-17	0.760613	0.409	0.043	0.366	3.71709e-13	Dendritic-like cells	PCG
bifunctional methylenetetrahydrofolate dehydrogenase/cyclohydrolase, mitochondrial-like (LOC110536073)	1.56321e-17	5.56378	0.682	0.127	0.555	4.50533e-13	Dendritic-like cells	PCG
calmodulin (LOC110522561)	1.70131e-17	1.09539	0.5	0.064	0.436	4.90336e-13	Dendritic-like cells	PCG
NACHT, LRR and PYD domains-containing protein 3-like (LOC110492479), transcript variant X1	1.75552e-17	0.665448	0.409	0.043	0.366	5.0596e-13	Dendritic-like cells	PCG
WD repeat-containing protein 76-like (LOC110506771)	2.22449e-17	0.857966	0.455	0.053	0.402	6.4112e-13	Dendritic-like cells	PCG
integrin alpha-X-like (LOC110493648), transcript variant X1	2.97003e-17	4.18095	0.318	0.027	0.291	8.55991e-13	Dendritic-like cells	PCG
enhancer of zeste 2 polycomb repressive complex 2 subunit (ezh2), transcript variant X1	3.39274e-17	0.699316	0.5	0.063	0.437	9.77822e-13	Dendritic-like cells	PCG
barrier-to-autointegration factor (LOC110533983), transcript variant X1	3.49399e-17	2.06819	0.455	0.053	0.402	1.007e-12	Dendritic-like cells	PCG
ganglioside GM2 activator-like (LOC110489218)	7.03631e-17	1.32314	0.545	0.078	0.467	2.02793e-12	Dendritic-like cells	PCG
asparagine synthetase (glutamine-hydrolyzing) (asns)	8.19022e-17	1.48749	0.318	0.027	0.291	2.3605e-12	Dendritic-like cells	PCG
stromal cell derived factor 2 like homologue (sdf2l)	8.78783e-17	0.851691	0.5	0.066	0.434	2.53274e-12	Dendritic-like cells	PCG
NADH:ubiquinone oxidoreductase core subunit S2 (ndufs2)	9.26641e-17	0.664352	0.682	0.115	0.567	2.67067e-12	Dendritic-like cells	PCG
spindle apparatus coiled-coil protein 1 (spdl1)	1.05735e-16	0.722352	0.318	0.028	0.29	3.04739e-12	Dendritic-like cells	PCG
cathepsin D-like (LOC110486128)	1.5374e-16	1.90383	0.545	0.081	0.464	4.43093e-12	Dendritic-like cells	PCG
histone H2A.V-like (LOC110512313)	2.01459e-16	0.917224	0.727	0.151	0.576	5.80625e-12	Dendritic-like cells	PCG
26S proteasome non-ATPase regulatory subunit 2-like (LOC110504101)	2.21413e-16	2.06504	0.5	0.068	0.432	6.38133e-12	Dendritic-like cells	PCG
aspartyl aminopeptidase (dnpep), transcript variant X1	2.81989e-16	0.600424	0.273	0.021	0.252	8.12721e-12	Dendritic-like cells	PCG
proteasome subunit beta 7 (psmb7), transcript variant X1	3.24433e-16	1.96039	0.5	0.066	0.434	9.35049e-12	Dendritic-like cells	PCG
small ubiquitin-related modifier 2-like (LOC110485813)	3.50225e-16	0.9685	0.364	0.037	0.327	1.00938e-11	Dendritic-like cells	PCG
uncharacterized LOC110520676 (LOC110520676)	3.50568e-16	1.59441	0.545	0.081	0.464	1.01037e-11	Dendritic-like cells	PCG
CD209 antigen-like protein A (LOC110534783), transcript variant X1	4.08224e-16	0.798372	0.273	0.022	0.251	1.17654e-11	Dendritic-like cells	PCG
FK506 binding protein 2 (fkbp2)	5.17512e-16	1.66809	0.636	0.111	0.525	1.49152e-11	Dendritic-like cells	PCG
ubiquitin B (ubb), transcript variant X1	5.29585e-16	4.2524	0.682	0.136	0.546	1.52632e-11	Dendritic-like cells	PCG
tubulin alpha chain-like (LOC110511912)	5.98143e-16	9.46449	0.909	0.291	0.618	1.72391e-11	Dendritic-like cells	PCG
glycine-rich RNA-binding protein 1-like (LOC110526019)	7.74235e-16	0.522274	0.864	0.257	0.607	2.23142e-11	Dendritic-like cells	PCG
sialic acid-binding Ig-like lectin 5 (LOC110516512), transcript variant X1	9.11241e-16	0.609968	0.318	0.029	0.289	2.62629e-11	Dendritic-like cells	PCG
Replication protein A 14 kDa subunit (rfa3)	9.46256e-16	1.51251	0.364	0.038	0.326	2.7272e-11	Dendritic-like cells	PCG
importin subunit alpha-1-like (LOC110485995)	9.79609e-16	0.276702	0.273	0.022	0.251	2.82333e-11	Dendritic-like cells	PCG
FACT complex subunit SSRP1-like (LOC110488828)	9.94823e-16	1.40533	0.455	0.059	0.396	2.86718e-11	Dendritic-like cells	PCG
cold-inducible RNA-binding protein B-like (LOC110524259), transcript variant X1	1.33911e-15	1.24477	0.682	0.133	0.549	3.85945e-11	Dendritic-like cells	PCG
non-structural maintenance of chromosomes element 3 homolog (LOC110492728)	1.34316e-15	0.562045	0.409	0.047	0.362	3.87112e-11	Dendritic-like cells	PCG
small ubiquitin-related modifier 2 (LOC110486893)	1.49143e-15	0.755189	0.455	0.059	0.396	4.29845e-11	Dendritic-like cells	PCG
ATP-dependent RNA helicase DDX39A-like (LOC110485839)	1.66299e-15	1.52318	0.591	0.1	0.491	4.79291e-11	Dendritic-like cells	PCG
GRB2-related adapter protein-like (LOC110526262)	1.81963e-15	0.792202	0.727	0.16	0.567	5.24437e-11	Dendritic-like cells	PCG
chromatin complexes subunit BAP18-like (LOC110531451), transcript variant X1	1.98444e-15	0.510257	0.318	0.03	0.288	5.71934e-11	Dendritic-like cells	PCG
phenylalanine--tRNA ligase alpha subunit-like (LOC110538291)	2.37264e-15	0.510252	0.318	0.03	0.288	6.83819e-11	Dendritic-like cells	PCG
rho GTPase-activating protein 19-like (LOC110502678)	2.51909e-15	0.51166	0.318	0.03	0.288	7.26027e-11	Dendritic-like cells	PCG
NADH dehydrogenase [ubiquinone] 1 alpha subcomplex subunit 13-like (LOC110508372)	2.67255e-15	0.563644	0.455	0.058	0.397	7.70255e-11	Dendritic-like cells	PCG
importin subunit alpha-1-like (LOC110493714)	3.34002e-15	1.51637	0.318	0.031	0.287	9.62627e-11	Dendritic-like cells	PCG
multifunctional protein ADE2-like (LOC110524564), transcript variant X1	3.51057e-15	0.873916	0.364	0.039	0.325	1.01178e-10	Dendritic-like cells	PCG
calreticulin-like (LOC110530795)	3.75872e-15	0.488947	0.727	0.162	0.565	1.0833e-10	Dendritic-like cells	PCG
Activated RNA polymerase II transcriptional coactivator p15 (tcp4)	5.09715e-15	2.2388	0.545	0.09	0.455	1.46905e-10	Dendritic-like cells	PCG
apoptosis inducing factor mitochondria associated 1 (aifm1), transcript variant X1	5.47354e-15	0.383581	0.318	0.03	0.288	1.57753e-10	Dendritic-like cells	PCG
reticulon 3 (rtn3)	5.95933e-15	0.597053	0.273	0.023	0.25	1.71754e-10	Dendritic-like cells	PCG
tubulin alpha chain-like (LOC110527229)	6.67157e-15	0.596324	0.273	0.023	0.25	1.92281e-10	Dendritic-like cells	PCG
RNA-binding protein FUS-like (LOC110507354), transcript variant X1	8.84425e-15	0.656847	0.409	0.05	0.359	2.549e-10	Dendritic-like cells	PCG
small nuclear ribonucleoprotein E (LOC110494395)	9.58541e-15	2.76994	0.773	0.193	0.58	2.76261e-10	Dendritic-like cells	PCG
bifunctional glutamate/proline--tRNA ligase-like (LOC110505247), transcript variant X1	9.94905e-15	1.0252	0.455	0.062	0.393	2.86741e-10	Dendritic-like cells	PCG
hematological and neurological expressed 1-like protein (LOC110521922)	1.29991e-14	1.39196	0.545	0.091	0.454	3.74648e-10	Dendritic-like cells	PCG
histone deacetylase 10 (hdac10)	1.69529e-14	0.531628	0.364	0.04	0.324	4.886e-10	Dendritic-like cells	PCG
src kinase-associated phosphoprotein 2-like (LOC110506248)	1.76116e-14	0.719995	0.364	0.041	0.323	5.07583e-10	Dendritic-like cells	PCG
cytochrome c oxidase subunit 7A2, mitochondrial-like (LOC110498059)	2.00739e-14	1.55054	0.545	0.091	0.454	5.78551e-10	Dendritic-like cells	PCG
THO complex subunit 4 (LOC100136054), transcript variant X1	2.32436e-14	0.891417	0.409	0.051	0.358	6.69903e-10	Dendritic-like cells	PCG
39S ribosomal protein S18a, mitochondrial-like (LOC110529698)	2.82904e-14	0.380408	0.318	0.032	0.286	8.15357e-10	Dendritic-like cells	RP
CD209 antigen-like protein C (LOC110517443), transcript variant X1	2.87381e-14	2.18442	0.5	0.08	0.42	8.28262e-10	Dendritic-like cells	PCG
copine-3-like (LOC110493848), transcript variant X1	3.00603e-14	4.59376	0.818	0.297	0.521	8.66368e-10	Dendritic-like cells	PCG
nucleoside diphosphate kinase (LOC100135963)	3.04135e-14	1.69509	0.864	0.262	0.602	8.76548e-10	Dendritic-like cells	PCG
proteasome subunit beta type-6-like (LOC110510028)	3.53145e-14	0.552427	0.409	0.051	0.358	1.0178e-09	Dendritic-like cells	PCG
nucleoporin 155 (nup155)	3.82691e-14	0.413028	0.364	0.041	0.323	1.10295e-09	Dendritic-like cells	PCG
protein kinase, DNA-activated, catalytic polypeptide (prkdc)	4.20361e-14	0.53247	0.364	0.042	0.322	1.21152e-09	Dendritic-like cells	PCG
actin-related protein 2-A-like (LOC110493731)	4.22958e-14	4.89857	0.818	0.245	0.573	1.21901e-09	Dendritic-like cells	PCG
arginyl aminopeptidase (rnpep), transcript variant X1	4.51264e-14	0.501081	0.318	0.032	0.286	1.30059e-09	Dendritic-like cells	PCG
protein disulfide-isomerase-like (LOC110485933)	5.17504e-14	0.800361	0.455	0.063	0.392	1.4915e-09	Dendritic-like cells	PCG
protein disulfide-isomerase A4-like (LOC110489602)	5.73778e-14	1.95635	0.455	0.065	0.39	1.65368e-09	Dendritic-like cells	PCG
receptor accessory protein 5 (reep5)	6.29998e-14	1.66156	0.727	0.169	0.558	1.81572e-09	Dendritic-like cells	PCG
uncharacterized LOC110515473 (LOC110515473)	7.56863e-14	0.429405	0.273	0.024	0.249	2.18136e-09	Dendritic-like cells	lncRNA
nucleosome assembly protein 1 like 1 (nap1l1), transcript variant X1	7.59948e-14	5.23614	0.818	0.219	0.599	2.19025e-09	Dendritic-like cells	PCG
selenide, water dikinase 2-like (LOC110532863)	9.19414e-14	0.551262	0.409	0.053	0.356	2.64984e-09	Dendritic-like cells	PCG
uncharacterized threonine-rich GPI-anchored glycoprotein PJ4664.02-like (LOC110537189)	9.4585e-14	1.72478	0.545	0.096	0.449	2.72604e-09	Dendritic-like cells	PCG
aspartyl/asparaginyl beta-hydroxylase-like (LOC110535277)	9.7115e-14	0.481953	0.318	0.033	0.285	2.79895e-09	Dendritic-like cells	PCG
O-acetyl-ADP-ribose deacetylase MACROD1-like (LOC110489052), transcript variant X1	1.01716e-13	0.778226	0.364	0.043	0.321	2.93157e-09	Dendritic-like cells	PCG
nipped-B-like protein (LOC110523775), transcript variant X1	1.06855e-13	0.552579	0.409	0.053	0.356	3.07968e-09	Dendritic-like cells	PCG
uncharacterized LOC110497352 (LOC110497352), transcript variant X1	1.13018e-13	2.94961	0.545	0.1	0.445	3.25729e-09	Dendritic-like cells	lncRNA
ERO1-like protein beta (LOC110486030), transcript variant X1	1.45391e-13	0.672909	0.5	0.078	0.422	4.19032e-09	Dendritic-like cells	PCG
protein ENL-like (LOC110496088), transcript variant X1	1.55199e-13	1.88653	0.727	0.189	0.538	4.47299e-09	Dendritic-like cells	PCG
T-complex protein 1 subunit gamma-like (LOC110486492)	1.57658e-13	0.928489	0.545	0.093	0.452	4.54387e-09	Dendritic-like cells	PCG
cyclic AMP-dependent transcription factor ATF-4-like (LOC110538017), transcript variant X1	1.9739e-13	0.640998	0.591	0.106	0.485	5.68899e-09	Dendritic-like cells	PCG
LIM and SH3 domain protein 1-like (LOC110486214)	2.00524e-13	0.825699	0.545	0.095	0.45	5.7793e-09	Dendritic-like cells	PCG
tubulin alpha-1C chain-like (LOC110528227)	2.19796e-13	3.80571	0.591	0.122	0.469	6.33473e-09	Dendritic-like cells	PCG
purine nucleoside phosphorylase-like (LOC110531584), transcript variant X1	2.23265e-13	0.69637	0.364	0.044	0.32	6.43473e-09	Dendritic-like cells	PCG
cytochrome b-c1 complex subunit 2, mitochondrial (LOC110499211)	2.5272e-13	0.745248	0.409	0.056	0.353	7.28364e-09	Dendritic-like cells	PCG
integrin alpha-X-like (LOC110491788), transcript variant X1	2.71045e-13	2.9879	0.636	0.136	0.5	7.81179e-09	Dendritic-like cells	PCG
dual specificity tyrosine-phosphorylation-regulated kinase 1A-like (LOC110507801), transcript variant X1	2.87853e-13	0.430505	0.409	0.054	0.355	8.29621e-09	Dendritic-like cells	PCG
CMRF35-like molecule 3 (LOC110485400)	3.01853e-13	0.453306	0.273	0.026	0.247	8.6997e-09	Dendritic-like cells	PCG
calpain 2 catalytic subunit (capn2)	3.39673e-13	1.56664	0.727	0.175	0.552	9.7897e-09	Dendritic-like cells	PCG
dolichyl-diphosphooligosaccharide--protein glycosyltransferase subunit 2-like (LOC110527851), transcript variant X1	3.87778e-13	0.486405	0.318	0.035	0.283	1.11762e-08	Dendritic-like cells	PCG
lysosomal acid lipase/cholesteryl ester hydrolase-like (LOC110498985)	4.01606e-13	1.22082	0.364	0.045	0.319	1.15747e-08	Dendritic-like cells	PCG
V-type proton ATPase 16 kDa proteolipid subunit (LOC110521926)	4.35005e-13	0.472173	0.545	0.092	0.453	1.25373e-08	Dendritic-like cells	PCG
nuclear ubiquitous casein and cyclin-dependent kinase substrate 1-like (LOC110494382), transcript variant X1	4.55648e-13	1.52232	0.545	0.1	0.445	1.31322e-08	Dendritic-like cells	PCG
nucleoporin 205 (nup205)	4.66436e-13	0.799473	0.364	0.045	0.319	1.34431e-08	Dendritic-like cells	PCG
alpha-(1,6)-fucosyltransferase-like (LOC110498325)	4.75064e-13	1.47192	0.409	0.056	0.353	1.36918e-08	Dendritic-like cells	PCG
cytochrome c oxidase subunit 6B1-like (LOC110491567)	4.80566e-13	1.22226	0.409	0.058	0.351	1.38504e-08	Dendritic-like cells	PCG
Translocon-associated protein subunit beta (ssrb)	5.45844e-13	1.22385	0.455	0.071	0.384	1.57318e-08	Dendritic-like cells	PCG
calmodulin (LOC110502333)	5.5036e-13	3.78882	0.864	0.302	0.562	1.58619e-08	Dendritic-like cells	PCG
serine/arginine-rich splicing factor 7-like (LOC110533497)	5.67252e-13	2.19801	0.591	0.127	0.464	1.63488e-08	Dendritic-like cells	PCG
lysosomal protective protein-like (LOC110506581)	5.67868e-13	1.0326	0.818	0.234	0.584	1.63665e-08	Dendritic-like cells	PCG
activated RNA polymerase II transcriptional coactivator p15-like (LOC110537007)	5.8212e-13	0.884946	0.545	0.1	0.445	1.67773e-08	Dendritic-like cells	PCG
surfeit locus protein 4 (LOC110509801), transcript variant X1	6.24642e-13	0.336562	0.273	0.026	0.247	1.80028e-08	Dendritic-like cells	PCG
exportin-1-like (LOC110517254), transcript variant X1	6.33521e-13	0.587323	0.273	0.027	0.246	1.82587e-08	Dendritic-like cells	PCG
enolase-like (LOC110494130)	6.78618e-13	1.86544	0.636	0.143	0.493	1.95584e-08	Dendritic-like cells	PCG
ATP synthase F(0) complex subunit C3, mitochondrial-like (LOC110486176)	6.99086e-13	2.68666	0.773	0.204	0.569	2.01484e-08	Dendritic-like cells	PCG
annexin A4-like (LOC110537213)	7.30474e-13	1.5857	0.682	0.167	0.515	2.1053e-08	Dendritic-like cells	PCG
heterogeneous nuclear ribonucleoprotein U-like protein 1 (LOC110503437)	8.27452e-13	0.748847	0.455	0.07	0.385	2.3848e-08	Dendritic-like cells	PCG
eukaryotic initiation factor 4A-III (LOC110493798)	8.52427e-13	0.804649	0.591	0.111	0.48	2.45678e-08	Dendritic-like cells	PCG
metalloproteinase inhibitor 2-like (LOC110538848)	9.0678e-13	13.647	0.273	0.027	0.246	2.61343e-08	Dendritic-like cells	PCG
pre-mRNA-processing factor 39-like (LOC110489061)	9.39872e-13	0.336219	0.273	0.026	0.247	2.70881e-08	Dendritic-like cells	PCG
AP-2 complex subunit alpha-2 (LOC110506637), transcript variant X1	1.09131e-12	0.336606	0.273	0.027	0.246	3.14526e-08	Dendritic-like cells	PCG
von Willebrand factor A domain-containing protein 5A-like (LOC110507991)	1.19467e-12	0.497847	0.318	0.036	0.282	3.44315e-08	Dendritic-like cells	PCG
calmodulin (LOC110509958), transcript variant X1	1.20975e-12	1.59023	0.591	0.123	0.468	3.48662e-08	Dendritic-like cells	PCG
diphosphomevalonate decarboxylase-like (LOC110526469)	1.43658e-12	1.2754	0.682	0.157	0.525	4.14037e-08	Dendritic-like cells	PCG
heterogeneous nuclear ribonucleoprotein K-like (LOC110523885), transcript variant X1	1.70632e-12	0.554826	0.455	0.07	0.385	4.91778e-08	Dendritic-like cells	PCG
signal transducer and activator of transcription 4-like (LOC110501546)	1.97679e-12	1.28221	0.5	0.084	0.416	5.6973e-08	Dendritic-like cells	PCG
serine/arginine-rich splicing factor 5-like (LOC110505977)	2.25519e-12	1.07359	0.591	0.117	0.474	6.49967e-08	Dendritic-like cells	PCG
signal recognition particle subunit SRP72-like (LOC110505079)	2.27508e-12	0.870368	0.409	0.059	0.35	6.55702e-08	Dendritic-like cells	PCG
integral membrane protein 2B-like (LOC110495882)	2.3413e-12	0.874995	0.545	0.104	0.441	6.74785e-08	Dendritic-like cells	PCG
40S ribosomal protein S27-like (LOC110524214), transcript variant X1	2.34313e-12	0.328796	0.5	0.087	0.413	6.75314e-08	Dendritic-like cells	RP
cytochrome c oxidase subunit 4 isoform 1, mitochondrial-like (LOC110526482), transcript variant X1	2.62474e-12	1.99255	0.818	0.245	0.573	7.56476e-08	Dendritic-like cells	PCG
protein FAM49A-like (LOC110496750)	2.9387e-12	0.704034	0.591	0.117	0.474	8.46962e-08	Dendritic-like cells	PCG
decapping mRNA 2 (dcp2), transcript variant X1	2.97027e-12	0.725144	0.364	0.048	0.316	8.56063e-08	Dendritic-like cells	PCG
semaphorin 4D (sema4d)	3.03803e-12	0.331268	0.273	0.027	0.246	8.75591e-08	Dendritic-like cells	PCG
ADP-ribosylation factor 4 (arf4)	3.0771e-12	2.11239	0.545	0.107	0.438	8.86851e-08	Dendritic-like cells	PCG
glutathione-specific gamma-glutamylcyclotransferase 1-like (LOC110522620)	3.19184e-12	1.55868	0.591	0.126	0.465	9.1992e-08	Dendritic-like cells	PCG
exportin-1-like (LOC110485112)	3.36265e-12	0.458016	0.273	0.028	0.245	9.69149e-08	Dendritic-like cells	PCG
myoferlin-like (LOC110485171)	3.85921e-12	0.760815	0.273	0.028	0.245	1.11226e-07	Dendritic-like cells	PCG
glutamine--fructose-6-phosphate aminotransferase [isomerizing] 1 (LOC110536024)	4.01528e-12	0.331733	0.273	0.028	0.245	1.15724e-07	Dendritic-like cells	PCG
E3 ubiquitin-protein ligase UBR5 (LOC110485245), transcript variant X1	4.1739e-12	0.567582	0.5	0.086	0.414	1.20296e-07	Dendritic-like cells	PCG
engulfment and cell motility protein 1-like (LOC110488032)	4.36834e-12	2.18945	0.682	0.171	0.511	1.259e-07	Dendritic-like cells	PCG
chloride intracellular channel protein 1-like (LOC110496044)	4.67499e-12	0.474954	0.318	0.037	0.281	1.34738e-07	Dendritic-like cells	PCG
LSM3 homolog, U6 small nuclear RNA and mRNA degradation associated (lsm3), transcript variant X1	4.80503e-12	0.65291	0.545	0.102	0.443	1.38486e-07	Dendritic-like cells	PCG
superoxide dismutase 2 (sod2), transcript variant X1	5.16794e-12	0.51501	0.364	0.048	0.316	1.48945e-07	Dendritic-like cells	PCG
26S protease regulatory subunit 6A-B (LOC100135928), transcript variant X1	5.50209e-12	0.925376	0.545	0.109	0.436	1.58576e-07	Dendritic-like cells	PCG
uncharacterized LOC110530560 (LOC110530560)	5.72708e-12	0.451472	0.273	0.028	0.245	1.6506e-07	Dendritic-like cells	lncRNA
heterogeneous nuclear ribonucleoprotein A1-like (LOC110532662)	5.74614e-12	1.29811	0.682	0.181	0.501	1.6561e-07	Dendritic-like cells	PCG
zinc transporter Slc39a7 (LOC100136269)	6.83054e-12	0.491018	0.318	0.038	0.28	1.96863e-07	Dendritic-like cells	PCG
gelsolin-like (LOC110530103)	7.09441e-12	2.1569	1	0.558	0.442	2.04468e-07	Dendritic-like cells	PCG
deoxycytidine kinase (dck)	7.36168e-12	2.05923	0.409	0.063	0.346	2.12171e-07	Dendritic-like cells	PCG
proteasome subunit beta type-5-like (LOC110524524)	7.7683e-12	0.714054	0.455	0.075	0.38	2.2389e-07	Dendritic-like cells	PCG
chaperonin containing TCP1 subunit 7 (cct7)	8.14359e-12	1.40659	0.727	0.195	0.532	2.34706e-07	Dendritic-like cells	PCG
keratinocyte-associated protein 2-like (LOC110536226)	8.30512e-12	0.402931	0.455	0.072	0.383	2.39362e-07	Dendritic-like cells	PCG
pyrroline-5-carboxylate reductase 1, mitochondrial-like (LOC110487054)	9.45483e-12	0.87345	0.5	0.089	0.411	2.72498e-07	Dendritic-like cells	PCG
protein FAM49A-like (LOC110487846)	9.76195e-12	1.01739	0.591	0.127	0.464	2.81349e-07	Dendritic-like cells	PCG
GTP-binding nuclear protein Ran (LOC110488823), transcript variant X1	1.04789e-11	1.44803	0.864	0.402	0.462	3.02011e-07	Dendritic-like cells	PCG
alanyl-tRNA synthetase (aars)	1.06576e-11	0.773036	0.455	0.077	0.378	3.07163e-07	Dendritic-like cells	PCG
SEM1, 26S proteasome complex subunit (sem1)	1.09083e-11	1.38235	0.364	0.051	0.313	3.14389e-07	Dendritic-like cells	PCG
proteasome subunit alpha type-7 (LOC110508644)	1.09255e-11	0.442658	0.5	0.087	0.413	3.14884e-07	Dendritic-like cells	PCG
calmodulin (LOC110533970)	1.15543e-11	1.00794	0.636	0.148	0.488	3.33007e-07	Dendritic-like cells	PCG
ABC transporter G family member 23-like (LOC110531245)	1.16831e-11	0.36466	0.318	0.038	0.28	3.36719e-07	Dendritic-like cells	PCG
leucine--tRNA ligase, cytoplasmic-like (LOC110537773)	1.24991e-11	0.62811	0.409	0.062	0.347	3.60236e-07	Dendritic-like cells	PCG
protein SET (LOC110525504)	1.2911e-11	2.13043	0.636	0.163	0.473	3.72108e-07	Dendritic-like cells	PCG
small nuclear ribonucleoprotein G (LOC110532786)	1.42014e-11	1.39557	0.545	0.111	0.434	4.09297e-07	Dendritic-like cells	PCG
GPI-anchored protein p137 (gp137)	1.59039e-11	0.72921	0.455	0.075	0.38	4.58366e-07	Dendritic-like cells	PCG
heterogeneous nuclear ribonucleoprotein U-like protein 1 (LOC110510046)	1.61737e-11	1.64491	0.591	0.137	0.454	4.66142e-07	Dendritic-like cells	PCG
RNA-binding protein EWS-like (LOC110525724), transcript variant X1	1.67234e-11	0.693517	0.591	0.124	0.467	4.81985e-07	Dendritic-like cells	PCG
reticulon 4 (rtn4), transcript variant X1	1.73239e-11	0.381616	0.364	0.05	0.314	4.99293e-07	Dendritic-like cells	PCG
ATP-dependent RNA helicase DDX39A (LOC110493580)	1.76708e-11	2.8768	0.727	0.227	0.5	5.0929e-07	Dendritic-like cells	PCG
B-cell receptor associated protein 31 (bcap31), transcript variant X1	1.90842e-11	0.649179	0.455	0.077	0.378	5.50026e-07	Dendritic-like cells	PCG
autophagy related 12 (atg12), transcript variant X1	1.99608e-11	1.12191	0.591	0.128	0.463	5.75289e-07	Dendritic-like cells	PCG
uncharacterized LOC110504492 (LOC110504492)	2.26674e-11	0.891388	0.455	0.081	0.374	6.53297e-07	Dendritic-like cells	PCG
myelin expression factor 2-like (LOC110506804)	2.91373e-11	0.488866	0.318	0.04	0.278	8.39766e-07	Dendritic-like cells	PCG
small ubiquitin-related modifier 3-like (LOC110501977)	2.9443e-11	1.36557	0.455	0.08	0.375	8.48578e-07	Dendritic-like cells	PCG
phosphoserine phosphatase-like (LOC110503884)	3.1393e-11	0.46458	0.273	0.03	0.243	9.04778e-07	Dendritic-like cells	PCG
chaperonin containing TCP1 subunit 8 (cct8)	3.1447e-11	2.15213	0.591	0.137	0.454	9.06334e-07	Dendritic-like cells	PCG
serine/threonine-protein kinase PAK 2-like (LOC110528909), transcript variant X1	3.18037e-11	0.327747	0.273	0.03	0.243	9.16613e-07	Dendritic-like cells	PCG
receptor-type tyrosine-protein phosphatase C-like (LOC110524796)	3.25246e-11	2.81902	1	0.583	0.417	9.37392e-07	Dendritic-like cells	PCG
GTP-binding nuclear protein Ran (LOC110505029)	3.49676e-11	2.56886	0.682	0.197	0.485	1.0078e-06	Dendritic-like cells	PCG
cleavage and polyadenylation specific factor 5 (cpsf5), transcript variant X1	3.57736e-11	0.616368	0.364	0.052	0.312	1.03103e-06	Dendritic-like cells	PCG
small nuclear ribonucleoprotein polypeptide C (snrpc)	3.60094e-11	0.345777	0.318	0.04	0.278	1.03783e-06	Dendritic-like cells	PCG
glutaredoxin-1-like (LOC110493999)	3.80282e-11	2.24434	0.682	0.181	0.501	1.09601e-06	Dendritic-like cells	PCG
NEDD4 family-interacting protein 1 (nfip1)	4.39212e-11	0.448504	0.409	0.065	0.344	1.26585e-06	Dendritic-like cells	PCG
adenosylhomocysteinase (ahcy)	4.40992e-11	2.25433	0.636	0.156	0.48	1.27098e-06	Dendritic-like cells	PCG
ATP synthase subunit g, mitochondrial-like (LOC110491241)	4.44937e-11	1.56793	0.727	0.198	0.529	1.28235e-06	Dendritic-like cells	PCG
arachidonate 5-lipoxygenase-like (LOC110532793)	4.51687e-11	0.969233	0.364	0.053	0.311	1.30181e-06	Dendritic-like cells	PCG
cytochrome c oxidase subunit 6A, mitochondrial-like (LOC110525543)	4.72289e-11	1.34489	0.636	0.149	0.487	1.36118e-06	Dendritic-like cells	PCG
formin-binding protein 1-like (LOC110523375), transcript variant X1	4.81123e-11	0.469729	0.455	0.077	0.378	1.38664e-06	Dendritic-like cells	PCG
chloride intracellular channel protein 1-like (LOC110488468)	5.02288e-11	1.29833	0.591	0.131	0.46	1.44764e-06	Dendritic-like cells	PCG
hydroxyacyl-CoA dehydrogenase/3-ketoacyl-CoA thiolase/enoyl-CoA hydratase (trifunctional protein), beta subunit (hadhb)	5.03331e-11	1.11656	0.409	0.066	0.343	1.45065e-06	Dendritic-like cells	PCG
cytoplasmic dynein 1 intermediate chain 2-like (LOC110501457), transcript variant X1	5.08831e-11	0.388088	0.364	0.052	0.312	1.4665e-06	Dendritic-like cells	PCG
BH3-interacting domain death agonist-like (LOC110498185)	5.75247e-11	0.501301	0.591	0.14	0.451	1.65792e-06	Dendritic-like cells	PCG
40S ribosomal protein S2-like (LOC110515850)	5.7633e-11	7.49501	1	0.846	0.154	1.66104e-06	Dendritic-like cells	RP
uncharacterized LOC110489840 (LOC110489840)	6.39152e-11	16.4951	0.955	0.422	0.533	1.8421e-06	Dendritic-like cells	lncRNA
proteasome maturation protein-like (LOC110535446), transcript variant X1	7.20823e-11	1.77769	0.682	0.182	0.5	2.07748e-06	Dendritic-like cells	PCG
probable signal peptidase complex subunit 2 (LOC110503513), transcript variant X1	7.37045e-11	0.515281	0.409	0.065	0.344	2.12424e-06	Dendritic-like cells	PCG
inositol polyphosphate 5-phosphatase K-like (LOC110507525)	7.63273e-11	0.490028	0.318	0.041	0.277	2.19983e-06	Dendritic-like cells	PCG
acidic leucine-rich nuclear phosphoprotein 32 family member A-like (LOC110513137)	8.13325e-11	1.25622	0.273	0.031	0.242	2.34408e-06	Dendritic-like cells	PCG
prefoldin subunit 6 (pfdn6), transcript variant X1	8.24194e-11	0.523755	0.409	0.066	0.343	2.37541e-06	Dendritic-like cells	PCG
small nuclear ribonucleoprotein Sm D1 (LOC110496512)	8.61237e-11	0.456232	0.273	0.031	0.242	2.48217e-06	Dendritic-like cells	PCG
V-type proton ATPase 116 kDa subunit a-like (LOC110504437)	8.83548e-11	0.313435	0.273	0.031	0.242	2.54647e-06	Dendritic-like cells	PCG
26 proteasome complex subunit DSS1 (dss1)	9.63731e-11	1.04508	0.591	0.133	0.458	2.77757e-06	Dendritic-like cells	PCG
tyrosine-protein kinase receptor TYRO3-like (LOC110500718)	9.78839e-11	0.25405	0.273	0.031	0.242	2.82111e-06	Dendritic-like cells	PCG
polyubiquitin-B (LOC110523403), transcript variant X1	1.00099e-10	5.42823	0.864	0.392	0.472	2.88495e-06	Dendritic-like cells	PCG
protein SET-like (LOC110535890)	1.02971e-10	0.978235	0.545	0.12	0.425	2.96773e-06	Dendritic-like cells	PCG
cytochrome c oxidase subunit 5B, mitochondrial-like (LOC110509651)	1.06004e-10	0.670604	0.5	0.098	0.402	3.05515e-06	Dendritic-like cells	PCG
uncharacterized protein C7orf73-like (LOC110490239)	1.093e-10	0.389144	0.364	0.053	0.311	3.15015e-06	Dendritic-like cells	PCG
histone H2A.V (LOC110536398), transcript variant X1	1.11206e-10	1.27254	0.364	0.054	0.31	3.20508e-06	Dendritic-like cells	PCG
high mobility group protein B3-like (LOC110500348), transcript variant X1	1.17915e-10	0.889798	0.364	0.055	0.309	3.39842e-06	Dendritic-like cells	PCG
DNA-directed RNA polymerase II subunit RPB2-like (LOC110488858)	1.192e-10	0.462316	0.273	0.032	0.241	3.43547e-06	Dendritic-like cells	PCG
nuclear ubiquitous casein and cyclin-dependent kinase substrate 1-like (LOC110528053)	1.2467e-10	0.963377	0.455	0.084	0.371	3.59312e-06	Dendritic-like cells	PCG
cytochrome c oxidase subunit NDUFA4-like (LOC110538650)	1.28727e-10	2.05713	0.545	0.126	0.419	3.71004e-06	Dendritic-like cells	PCG
cyclin-I-like (LOC110523126)	1.37167e-10	1.10046	0.5	0.099	0.401	3.95329e-06	Dendritic-like cells	PCG
phosphatidylinositol glycan anchor biosynthesis class X (pigx)	1.4747e-10	0.462476	0.273	0.032	0.241	4.25025e-06	Dendritic-like cells	PCG
single-stranded DNA-binding protein 3-like (LOC110495746)	1.50559e-10	0.385228	0.364	0.054	0.31	4.33927e-06	Dendritic-like cells	PCG
COMM domain-containing protein 8-like (LOC110497786), transcript variant X1	1.60983e-10	0.326965	0.273	0.032	0.241	4.6397e-06	Dendritic-like cells	PCG
high mobility group protein B2-like (LOC110510465)	1.63452e-10	0.797645	0.409	0.07	0.339	4.71086e-06	Dendritic-like cells	PCG
eukaryotic translation initiation factor 5A-1-like (LOC110535399)	1.67792e-10	0.941521	0.409	0.072	0.337	4.83593e-06	Dendritic-like cells	PCG
density-regulated protein-like (LOC110537084), transcript variant X1	1.71766e-10	0.317666	0.273	0.032	0.241	4.95047e-06	Dendritic-like cells	PCG
protection of telomeres 1 (pot1), transcript variant X1	1.91147e-10	0.462828	0.273	0.032	0.241	5.50904e-06	Dendritic-like cells	PCG
transcription elongation factor A3 (tcea3), transcript variant X1	1.92192e-10	0.611156	0.364	0.055	0.309	5.53916e-06	Dendritic-like cells	PCG
carcinoembryonic antigen-related cell adhesion molecule 18-like (LOC110510354)	1.95751e-10	0.774694	0.364	0.055	0.309	5.64174e-06	Dendritic-like cells	PCG
coatomer subunit beta' (LOC110508884), transcript variant X1	2.05727e-10	0.519024	0.409	0.068	0.341	5.92927e-06	Dendritic-like cells	PCG
protein disulfide-isomerase A6-like (LOC110522011)	2.23954e-10	0.763385	0.545	0.12	0.425	6.45457e-06	Dendritic-like cells	PCG
NADH-quinone oxidoreductase subunit B-like (LOC110524166)	2.43837e-10	2.19836	0.455	0.091	0.364	7.02762e-06	Dendritic-like cells	PCG
pyruvate kinase PKM-like (LOC110526352), transcript variant X1	2.46286e-10	2.29776	0.682	0.204	0.478	7.0982e-06	Dendritic-like cells	PCG
bleomycin hydrolase (blmh), transcript variant X1	2.58484e-10	0.380735	0.364	0.055	0.309	7.44977e-06	Dendritic-like cells	PCG
rho GTPase-activating protein 33-like (LOC110538747), transcript variant X1	2.60766e-10	0.410651	0.273	0.032	0.241	7.51553e-06	Dendritic-like cells	PCG
peptidyl-prolyl cis-trans isomerase A-like (LOC110523330)	3.00745e-10	23.44	0.955	0.849	0.106	8.66776e-06	Dendritic-like cells	PCG
uncharacterized LOC110500362 (LOC110500362)	3.21792e-10	0.320283	0.273	0.033	0.24	9.27437e-06	Dendritic-like cells	PCG
regulator of G-protein signaling 1 (rgs1)	3.29685e-10	10.3459	0.727	0.243	0.484	9.50186e-06	Dendritic-like cells	PCG
NADH-ubiquinone oxidoreductase 75 kDa subunit, mitochondrial-like (LOC110538823), transcript variant X1	3.33717e-10	0.624507	0.455	0.085	0.37	9.61806e-06	Dendritic-like cells	PCG
ATP synthase subunit beta, mitochondrial (LOC100136600), transcript variant X1	4.21831e-10	4.82821	0.727	0.246	0.481	1.21576e-05	Dendritic-like cells	PCG
MT-CYTB	4.25127e-10	0.776818	1	0.981	0.019	1.22526e-05	Dendritic-like cells	MT
red cell arrestin (LOC100335038), transcript variant X1	4.39383e-10	0.578221	0.273	0.034	0.239	1.26635e-05	Dendritic-like cells	PCG
dedicator of cytokinesis protein 2-like (LOC110504415)	4.59703e-10	1.01015	0.5	0.106	0.394	1.32491e-05	Dendritic-like cells	PCG
wiskott-Aldrich syndrome protein family member 2-like (LOC110496488)	4.7248e-10	0.762066	0.318	0.044	0.274	1.36173e-05	Dendritic-like cells	PCG
calcium homeostasis endoplasmic reticulum protein-like (LOC110524198), transcript variant X1	4.91727e-10	0.324542	0.273	0.033	0.24	1.41721e-05	Dendritic-like cells	PCG
SEC13 homolog, nuclear pore and COPII coat complex component (sec13)	5.27892e-10	0.526629	0.455	0.085	0.37	1.52144e-05	Dendritic-like cells	PCG
CTD small phosphatase-like protein 2-A (LOC110521224)	5.4732e-10	0.457062	0.273	0.034	0.239	1.57743e-05	Dendritic-like cells	PCG
BRCA1 associated protein (brap)	5.92057e-10	0.459471	0.273	0.034	0.239	1.70637e-05	Dendritic-like cells	PCG
exocyst complex component 8-like (LOC110529606)	5.95108e-10	0.325004	0.273	0.034	0.239	1.71516e-05	Dendritic-like cells	PCG
palmitoyl-protein thioesterase 1-like (LOC110489299)	6.10654e-10	1.85607	0.682	0.19	0.492	1.75997e-05	Dendritic-like cells	PCG
fucose mutarotase (fuom), transcript variant X1	6.22523e-10	0.802563	0.364	0.058	0.306	1.79417e-05	Dendritic-like cells	PCG
rho GDP-dissociation inhibitor 1-like (LOC110486565), transcript variant X1	6.51885e-10	1.28389	0.727	0.226	0.501	1.8788e-05	Dendritic-like cells	PCG
proteasome subunit alpha 5 (psma5)	6.62902e-10	2.47496	0.636	0.166	0.47	1.91055e-05	Dendritic-like cells	PCG
sorting nexin 2 (snx2)	6.6926e-10	0.311502	0.318	0.044	0.274	1.92887e-05	Dendritic-like cells	PCG
chromobox protein homolog 3-like (LOC110487945), transcript variant X1	6.72029e-10	0.972512	0.455	0.09	0.365	1.93685e-05	Dendritic-like cells	PCG
high mobility group protein B2-like (LOC110498011)	7.41152e-10	1.17266	0.591	0.154	0.437	2.13607e-05	Dendritic-like cells	PCG
hepatoma-derived growth factor-related protein 2-like (LOC110524335), transcript variant X1	7.51347e-10	0.476818	0.318	0.045	0.273	2.16546e-05	Dendritic-like cells	PCG
RING-box protein 1 (LOC110486413)	7.54488e-10	2.62776	0.682	0.223	0.459	2.17451e-05	Dendritic-like cells	PCG
structural maintenance of chromosomes 5 (smc5)	7.67106e-10	0.700736	0.364	0.059	0.305	2.21088e-05	Dendritic-like cells	PCG
phenylalanyl-tRNA synthetase beta subunit (farsb)	7.90339e-10	0.843208	0.364	0.059	0.305	2.27784e-05	Dendritic-like cells	PCG
calmodulin (LOC110529767)	8.91616e-10	0.987909	0.409	0.073	0.336	2.56973e-05	Dendritic-like cells	PCG
protein FAM122A-like (LOC110504701), transcript variant X1	9.08986e-10	0.750275	0.273	0.034	0.239	2.61979e-05	Dendritic-like cells	PCG
60S acidic ribosomal protein P2-like (LOC110494710), transcript variant X1	9.13846e-10	1.13931	0.545	0.129	0.416	2.6338e-05	Dendritic-like cells	RP
chromosome 16 C20orf24 homolog (c16h20orf24)	9.18347e-10	0.479533	0.318	0.046	0.272	2.64677e-05	Dendritic-like cells	PCG
protein disulfide-isomerase A3-like (LOC110492035)	9.3939e-10	1.62168	0.636	0.166	0.47	2.70742e-05	Dendritic-like cells	PCG
transcription initiation factor TFIID subunit 9-like (LOC110537411)	1.01559e-09	0.322142	0.273	0.034	0.239	2.92702e-05	Dendritic-like cells	PCG
heterogeneous nuclear ribonucleoprotein L (hnrnpl), transcript variant X1	1.05417e-09	3.45859	0.682	0.192	0.49	3.03823e-05	Dendritic-like cells	PCG
gamma-interferon-inducible lysosomal thiol reductase-like (LOC110530130)	1.07632e-09	1.49546	0.409	0.075	0.334	3.10205e-05	Dendritic-like cells	PCG
26S proteasome non-ATPase regulatory subunit 14 (LOC110527429)	1.23524e-09	0.47307	0.318	0.046	0.272	3.5601e-05	Dendritic-like cells	PCG
U5 small nuclear ribonucleoprotein 40 kDa protein-like (LOC110487890)	1.24477e-09	0.453676	0.273	0.035	0.238	3.58755e-05	Dendritic-like cells	PCG
cyclic AMP-dependent transcription factor ATF-6 alpha-like (LOC110530172), transcript variant X1	1.28509e-09	0.323226	0.273	0.035	0.238	3.70376e-05	Dendritic-like cells	PCG
ubiquitin recognition factor in ER-associated degradation protein 1 (LOC110525806)	1.42403e-09	0.477352	0.318	0.046	0.272	4.1042e-05	Dendritic-like cells	PCG
C-X-C chemokine receptor type 4-like (LOC110520024)	1.42701e-09	3.68603	0.727	0.237	0.49	4.1128e-05	Dendritic-like cells	PCG
heterogeneous nuclear ribonucleoprotein K (hnrnpk), transcript variant X1	1.43388e-09	0.864363	0.636	0.168	0.468	4.13258e-05	Dendritic-like cells	PCG
histone H2A.Z (LOC110500633)	1.51647e-09	0.772978	0.364	0.06	0.304	4.37061e-05	Dendritic-like cells	PCG
T-complex protein 1 subunit epsilon (LOC110535450)	1.66923e-09	4.27485	0.727	0.246	0.481	4.8109e-05	Dendritic-like cells	PCG
Proteasome subunit beta type 2 (psb2)	1.6894e-09	1.00443	0.636	0.184	0.452	4.86903e-05	Dendritic-like cells	PCG
coronin-1A-like (LOC110486661)	1.78371e-09	6.37991	0.818	0.325	0.493	5.14082e-05	Dendritic-like cells	PCG
cofilin-2-like (LOC110488781), transcript variant X1	1.82687e-09	1.46869	0.591	0.149	0.442	5.26521e-05	Dendritic-like cells	PCG
serine/threonine-protein kinase N1-like (LOC110486506), transcript variant X1	2.05035e-09	1.83123	0.545	0.135	0.41	5.90931e-05	Dendritic-like cells	PCG
CD2 antigen cytoplasmic tail-binding protein 2-like (LOC110538632), transcript variant X1	2.10889e-09	0.572564	0.409	0.075	0.334	6.07803e-05	Dendritic-like cells	PCG
serine/arginine repetitive matrix protein 1-like (LOC110509069)	2.1727e-09	0.284036	0.273	0.035	0.238	6.26194e-05	Dendritic-like cells	PCG
annexin A4-like (LOC110499472)	2.32179e-09	0.667695	0.455	0.093	0.362	6.69163e-05	Dendritic-like cells	PCG
inhibitor of growth protein 5-like (LOC110524394), transcript variant X1	2.35536e-09	0.449304	0.273	0.036	0.237	6.78838e-05	Dendritic-like cells	PCG
cytoplasmic dynein 1 intermediate chain 2-like (LOC110520102)	2.44002e-09	0.367281	0.409	0.073	0.336	7.03237e-05	Dendritic-like cells	PCG
glutaminyl-tRNA synthetase (qars)	2.46858e-09	1.04399	0.318	0.048	0.27	7.11468e-05	Dendritic-like cells	PCG
histone acetyltransferase 1 (hat1)	2.52147e-09	1.5751	0.409	0.077	0.332	7.26714e-05	Dendritic-like cells	PCG
histone H3.3 (LOC110491601), transcript variant X1	2.52302e-09	4.3534	0.773	0.34	0.433	7.27159e-05	Dendritic-like cells	PCG
60S acidic ribosomal protein P0 (LOC110528292)	2.55392e-09	5.41728	0.909	0.51	0.399	7.36066e-05	Dendritic-like cells	RP
protein farnesyltransferase/geranylgeranyltransferase type-1 subunit alpha-like (LOC110505155)	2.63328e-09	0.322054	0.273	0.036	0.237	7.58939e-05	Dendritic-like cells	PCG
CD81 antigen-like (LOC110526509)	2.66447e-09	2.22655	0.545	0.143	0.402	7.67926e-05	Dendritic-like cells	PCG
[truncated: 99 more rows]

## Sheet: Haematopoietic progenitor cells
gene	p_val	avg_logFC	pct.1	pct.2	diff.perc	p_val_adj	Group_name	Transcript type
[truncated: 135 more rows]

[truncated: 3 more sheets: Non-specific cytotoxic cells, Neutrophils, Thrombocytes]
