# Supplementary material for: Single-cell atlas of rainbow trout peripheral blood leukocytes and profiling of their early response to infectious pancreatic necrosis virus
Source: Front Immunol. 2024 Jul 5;15:1404209. doi: 10.3389/fimmu.2024.1404209 (PMC11258392; doi:10.3389/fimmu.2024.1404209)
Supplement: Supplementary Table S2 — Results from GO term single enrichment analysis using protein coding genes markers. The table shows all GO terms for each Gene Ontology category (‘Biological process’, ‘Molecular function’ and ‘Cellular component’) enriched within protein coding genes identified as markers from each cell type. Results for each cell type are included in the corresponding spreadsheet. [file Table_2.xlsx]

## Sheet: B cells IgM-IgD pvalue
Trend	GO level	Go term	Description	Category	P value FDR	P value	Genes in test	Genes in reference	Annotated genes in test	Annotated genes in reference	Total genes in test	Total genes in reference	% in test	% in reference
OVER	4	GO:0019815	B cell receptor complex	CELLULAR_COMPONENT	0.000218962	9.96821e-09	3	2	46	47971	49	47973	6.12245	0.00416901
OVER	3	GO:0005853	eukaryotic translation elongation factor 1 complex	CELLULAR_COMPONENT	0.00395941	3.60504e-07	3	11	46	47962	49	47973	6.12245	0.0229296
OVER	5	GO:0003746	translation elongation factor activity	MOLECULAR_FUNCTION	0.0127238	1.73775e-06	4	80	45	47893	49	47973	8.16327	0.16676
OVER	7	GO:0006448	regulation of translational elongation	BIOLOGICAL_PROCESS	0.038257	6.96659e-06	4	115	45	47858	49	47973	8.16327	0.239718
OVER	6	GO:0030835	negative regulation of actin filament depolymerization	BIOLOGICAL_PROCESS	0.0395943	9.01264e-06	4	123	45	47850	49	47973	8.16327	0.256394
OVER	6	GO:0033633	negative regulation of cell-cell adhesion mediated by integrin	BIOLOGICAL_PROCESS	0.0515416	1.52589e-05	2	4	47	47969	49	47973	4.08163	0.00833802
OVER	6	GO:0006470	protein dephosphorylation	BIOLOGICAL_PROCESS	0.0515416	1.85562e-05	7	810	42	47163	49	47973	14.2857	1.68845
OVER	7	GO:0030834	regulation of actin filament depolymerization	BIOLOGICAL_PROCESS	0.0515416	1.87714e-05	4	149	45	47824	49	47973	8.16327	0.310591
OVER	7	GO:0030042	actin filament depolymerization	BIOLOGICAL_PROCESS	0.0624848	2.70793e-05	4	164	45	47809	49	47973	8.16327	0.341859
OVER	8	GO:1900022	regulation of D-erythro-sphingosine kinase activity	BIOLOGICAL_PROCESS	0.0624848	2.84461e-05	2	6	47	47967	49	47973	4.08163	0.012507
OVER	6	GO:0016311	dephosphorylation	BIOLOGICAL_PROCESS	0.0679766	3.40409e-05	8	1232	41	46741	49	47973	16.3265	2.56811
OVER	6	GO:1901880	negative regulation of protein depolymerization	BIOLOGICAL_PROCESS	0.092199	5.03682e-05	4	193	45	47780	49	47973	8.16327	0.40231
OVER	2	GO:0050896	response to stimulus	BIOLOGICAL_PROCESS	0.103233	6.1096e-05	36	21745	13	26228	49	47973	73.4694	45.3276
OVER	5	GO:0043242	negative regulation of protein-containing complex disassembly	BIOLOGICAL_PROCESS	0.112911	7.19636e-05	4	212	45	47761	49	47973	8.16327	0.441915
OVER	8	GO:1902309	negative regulation of peptidyl-serine dephosphorylation	BIOLOGICAL_PROCESS	0.115665	7.89848e-05	2	11	47	47962	49	47973	4.08163	0.0229296
OVER	6	GO:1901879	regulation of protein depolymerization	BIOLOGICAL_PROCESS	0.143622	0.000104614	4	234	45	47739	49	47973	8.16327	0.487774
OVER	6	GO:0008349	MAP kinase kinase kinase kinase activity	MOLECULAR_FUNCTION	0.14809	0.000121277	2	14	47	47959	49	47973	4.08163	0.0291831
OVER	3	GO:0050794	regulation of cellular process	BIOLOGICAL_PROCESS	0.14809	0.000121352	39	25553	10	22420	49	47973	79.5918	53.2654
OVER	6	GO:1904714	regulation of chaperone-mediated autophagy	BIOLOGICAL_PROCESS	0.170178	0.000154427	2	16	47	47957	49	47973	4.08163	0.0333521
OVER	6	GO:0006414	translational elongation	BIOLOGICAL_PROCESS	0.170178	0.000155722	4	260	45	47713	49	47973	8.16327	0.541972
OVER	7	GO:0035303	regulation of dephosphorylation	BIOLOGICAL_PROCESS	0.170178	0.000162694	5	499	44	47474	49	47973	10.2041	1.04017
OVER	6	GO:0033632	regulation of cell-cell adhesion mediated by integrin	BIOLOGICAL_PROCESS	0.182912	0.000191523	2	18	47	47955	49	47973	4.08163	0.0375211
OVER	8	GO:1902308	regulation of peptidyl-serine dephosphorylation	BIOLOGICAL_PROCESS	0.182912	0.000191523	2	18	47	47955	49	47973	4.08163	0.0375211
OVER	3	GO:0019814	immunoglobulin complex	CELLULAR_COMPONENT	0.183376	0.000210407	3	109	46	47864	49	47973	6.12245	0.227211
OVER	6	GO:0005840	ribosome	CELLULAR_COMPONENT	0.183376	0.000215447	6	840	43	47133	49	47973	12.2449	1.75098
OVER	4	GO:0008135	translation factor activity, RNA binding	MOLECULAR_FUNCTION	0.183376	0.000219925	4	285	45	47688	49	47973	8.16327	0.594084
OVER	2	GO:0050789	regulation of biological process	BIOLOGICAL_PROCESS	0.183376	0.0002254	40	27258	9	20715	49	47973	81.6327	56.8195
OVER	7	GO:0035304	regulation of protein dephosphorylation	BIOLOGICAL_PROCESS	0.214365	0.000273251	4	302	45	47671	49	47973	8.16327	0.629521
OVER	7	GO:0051261	protein depolymerization	BIOLOGICAL_PROCESS	0.245169	0.000323677	4	316	45	47657	49	47973	8.16327	0.658704
OVER	7	GO:0050853	B cell receptor signaling pathway	BIOLOGICAL_PROCESS	0.249646	0.000340953	3	129	46	47844	49	47973	6.12245	0.268901
OVER	3	GO:0090079	translation regulator activity, nucleic acid binding	MOLECULAR_FUNCTION	0.275717	0.000389111	4	332	45	47641	49	47973	8.16327	0.692056
OVER	5	GO:0043244	regulation of protein-containing complex disassembly	BIOLOGICAL_PROCESS	0.276194	0.000402358	4	335	45	47638	49	47973	8.16327	0.698309
OVER	6	GO:0060754	positive regulation of mast cell chemotaxis	BIOLOGICAL_PROCESS	0.289976	0.000435637	2	28	47	47945	49	47973	4.08163	0.0583662
OVER	5	GO:0033629	negative regulation of cell adhesion mediated by integrin	BIOLOGICAL_PROCESS	0.319793	0.00049608	2	30	47	47943	49	47973	4.08163	0.0625352
OVER	6	GO:0030864	cortical actin cytoskeleton	CELLULAR_COMPONENT	0.319793	0.000509549	4	357	45	47616	49	47973	8.16327	0.744169
OVER	5	GO:0061684	chaperone-mediated autophagy	BIOLOGICAL_PROCESS	0.32201	0.000527741	2	31	47	47942	49	47973	4.08163	0.0646197
OVER	2	GO:0065007	biological regulation	BIOLOGICAL_PROCESS	0.351761	0.000592514	40	28197	9	19776	49	47973	81.6327	58.7768
OVER	5	GO:0033631	cell-cell adhesion mediated by integrin	BIOLOGICAL_PROCESS	0.364603	0.000663941	2	35	47	47938	49	47973	4.08163	0.0729577
OVER	6	GO:0060753	regulation of mast cell chemotaxis	BIOLOGICAL_PROCESS	0.364603	0.000663941	2	35	47	47938	49	47973	4.08163	0.0729577
OVER	7	GO:0007096	regulation of exit from mitosis	BIOLOGICAL_PROCESS	0.364603	0.000663941	2	35	47	47938	49	47973	4.08163	0.0729577
OVER	2	GO:0045182	translation regulator activity	MOLECULAR_FUNCTION	0.463072	0.000864333	4	412	45	47561	49	47973	8.16327	0.858816
OVER	6	GO:0030832	regulation of actin filament length	BIOLOGICAL_PROCESS	0.473788	0.000927473	4	420	45	47553	49	47973	8.16327	0.875492
OVER	7	GO:0008064	regulation of actin polymerization or depolymerization	BIOLOGICAL_PROCESS	0.473788	0.000927473	4	420	45	47553	49	47973	8.16327	0.875492
OVER	5	GO:0030863	cortical cytoskeleton	CELLULAR_COMPONENT	0.487702	0.000976914	4	426	45	47547	49	47973	8.16327	0.887999
OVER	5	GO:0099189	postsynaptic spectrin-associated cytoskeleton	CELLULAR_COMPONENT	0.492841	0.00102037	1	0	48	47973	49	47973	2.04082	0
OVER	4	GO:0050790	regulation of catalytic activity	BIOLOGICAL_PROCESS	0.492841	0.00104084	14	5570	35	42403	49	47973	28.5714	11.6107
OVER	6	GO:0051494	negative regulation of cytoskeleton organization	BIOLOGICAL_PROCESS	0.492841	0.00105452	4	435	45	47538	49	47973	8.16327	0.90676
OVER	5	GO:1902904	negative regulation of supramolecular fiber organization	BIOLOGICAL_PROCESS	0.507323	0.0011086	4	441	45	47532	49	47973	8.16327	0.919267
OVER	5	GO:0002551	mast cell chemotaxis	BIOLOGICAL_PROCESS	0.531983	0.00121092	2	48	47	47925	49	47973	4.08163	0.100056
OVER	5	GO:1903427	negative regulation of reactive oxygen species biosynthetic process	BIOLOGICAL_PROCESS	0.531983	0.00121092	2	48	47	47925	49	47973	4.08163	0.100056
OVER	5	GO:0019888	protein phosphatase regulator activity	MOLECULAR_FUNCTION	0.571755	0.00132748	3	208	46	47765	49	47973	6.12245	0.433577
OVER	5	GO:0097531	mast cell migration	BIOLOGICAL_PROCESS	0.574288	0.00135951	2	51	47	47922	49	47973	4.08163	0.10631
OVER	4	GO:0007204	positive regulation of cytosolic calcium ion concentration	BIOLOGICAL_PROCESS	0.579301	0.00139775	4	470	45	47503	49	47973	8.16327	0.979718
OVER	6	GO:0010458	exit from mitosis	BIOLOGICAL_PROCESS	0.683983	0.00168147	2	57	47	47916	49	47973	4.08163	0.118817
OVER	5	GO:0010639	negative regulation of organelle organization	BIOLOGICAL_PROCESS	0.690278	0.00174649	5	848	44	47125	49	47973	10.2041	1.76766
OVER	5	GO:0006412	translation	BIOLOGICAL_PROCESS	0.690278	0.00175979	7	1720	42	46253	49	47973	14.2857	3.58535
OVER	5	GO:0042113	B cell activation	BIOLOGICAL_PROCESS	0.693469	0.0017995	4	504	45	47469	49	47973	8.16327	1.05059
OVER	7	GO:0048714	positive regulation of oligodendrocyte differentiation	BIOLOGICAL_PROCESS	0.702434	0.00185474	2	60	47	47913	49	47973	4.08163	0.12507
OVER	4	GO:0005516	calmodulin binding	MOLECULAR_FUNCTION	0.709069	0.00190454	4	512	45	47461	49	47973	8.16327	1.06727
OVER	6	GO:0008154	actin polymerization or depolymerization	BIOLOGICAL_PROCESS	0.722063	0.00197231	4	517	45	47456	49	47973	8.16327	1.07769
OVER	6	GO:0098688	parallel fiber to Purkinje cell synapse	CELLULAR_COMPONENT	0.755631	0.0020984	2	64	47	47909	49	47973	4.08163	0.133408
OVER	6	GO:0043043	peptide biosynthetic process	BIOLOGICAL_PROCESS	0.756356	0.00213485	7	1780	42	46193	49	47973	14.2857	3.71042
OVER	4	GO:0019208	phosphatase regulator activity	MOLECULAR_FUNCTION	0.811436	0.00232725	3	254	46	47719	49	47973	6.12245	0.529464
OVER	7	GO:0045190	isotype switching	BIOLOGICAL_PROCESS	0.826711	0.00242313	2	69	47	47904	49	47973	4.08163	0.143831
OVER	7	GO:0035305	negative regulation of dephosphorylation	BIOLOGICAL_PROCESS	0.826711	0.00245753	3	259	46	47714	49	47973	6.12245	0.539887
OVER	7	GO:0070262	peptidyl-serine dephosphorylation	BIOLOGICAL_PROCESS	0.826711	0.00249074	2	70	47	47903	49	47973	4.08163	0.145915
OVER	5	GO:0002208	somatic diversification of immunoglobulins involved in immune response	BIOLOGICAL_PROCESS	0.826711	0.00255924	2	71	47	47902	49	47973	4.08163	0.148
OVER	6	GO:0002204	somatic recombination of immunoglobulin genes involved in immune response	BIOLOGICAL_PROCESS	0.826711	0.00255924	2	71	47	47902	49	47973	4.08163	0.148
OVER	3	GO:0051716	cellular response to stimulus	BIOLOGICAL_PROCESS	0.867439	0.00272482	29	18484	20	29489	49	47973	59.1837	38.53
OVER	5	GO:0000111	nucleotide-excision repair factor 2 complex	CELLULAR_COMPONENT	0.959612	0.00305804	1	2	48	47971	49	47973	2.04082	0.00416901
OVER	5	GO:0016447	somatic recombination of immunoglobulin gene segments	BIOLOGICAL_PROCESS	0.994739	0.00321526	2	80	47	47893	49	47973	4.08163	0.16676
OVER	2	GO:0002376	immune system process	BIOLOGICAL_PROCESS	1	0.00331603	14	6288	35	41685	49	47973	28.5714	13.1074
OVER	4	GO:0098802	plasma membrane signaling receptor complex	CELLULAR_COMPONENT	1	0.00340632	5	991	44	46982	49	47973	10.2041	2.06575
OVER	4	GO:0005085	guanyl-nucleotide exchange factor activity	MOLECULAR_FUNCTION	1	0.00351563	4	608	45	47365	49	47973	8.16327	1.26738
OVER	5	GO:0051336	regulation of hydrolase activity	BIOLOGICAL_PROCESS	1	0.00357404	9	3068	40	44905	49	47973	18.3673	6.39526
OVER	5	GO:0002381	immunoglobulin production involved in immunoglobulin-mediated immune response	BIOLOGICAL_PROCESS	1	0.0040265	2	90	47	47883	49	47973	4.08163	0.187606
OVER	5	GO:0034669	integrin alpha4-beta7 complex	CELLULAR_COMPONENT	1	0.00407535	1	3	48	47970	49	47973	2.04082	0.00625352
OVER	4	GO:0046692	sperm competition	BIOLOGICAL_PROCESS	1	0.00407535	1	3	48	47970	49	47973	2.04082	0.00625352
OVER	5	GO:0007321	sperm displacement	BIOLOGICAL_PROCESS	1	0.00407535	1	3	48	47970	49	47973	2.04082	0.00625352
OVER	6	GO:0003366	cell-matrix adhesion involved in ameboidal cell migration	BIOLOGICAL_PROCESS	1	0.00407535	1	3	48	47970	49	47973	2.04082	0.00625352
OVER	5	GO:2000378	negative regulation of reactive oxygen species metabolic process	BIOLOGICAL_PROCESS	1	0.004199	2	92	47	47881	49	47973	4.08163	0.191775
OVER	5	GO:1903426	regulation of reactive oxygen species biosynthetic process	BIOLOGICAL_PROCESS	1	0.00428652	2	93	47	47880	49	47973	4.08163	0.193859
OVER	6	GO:0060487	lung epithelial cell differentiation	BIOLOGICAL_PROCESS	1	0.00437489	2	94	47	47879	49	47973	4.08163	0.195944
OVER	5	GO:0006518	peptide metabolic process	BIOLOGICAL_PROCESS	1	0.00463665	7	2049	42	45924	49	47973	14.2857	4.27115
OVER	4	GO:0016445	somatic diversification of immunoglobulins	BIOLOGICAL_PROCESS	1	0.00464503	2	97	47	47876	49	47973	4.08163	0.202197
OVER	5	GO:0060479	lung cell differentiation	BIOLOGICAL_PROCESS	1	0.00473675	2	98	47	47875	49	47973	4.08163	0.204282
OVER	3	GO:0006955	immune response	BIOLOGICAL_PROCESS	1	0.00488206	10	3838	39	44135	49	47973	20.4082	8.00033
OVER	6	GO:0017064	fatty acid amide hydrolase activity	MOLECULAR_FUNCTION	1	0.00509164	1	4	48	47969	49	47973	2.04082	0.00833802
OVER	8	GO:0002304	gamma-delta intraepithelial T cell differentiation	BIOLOGICAL_PROCESS	1	0.00509164	1	4	48	47969	49	47973	2.04082	0.00833802
OVER	9	GO:0002305	CD8-positive, gamma-delta intraepithelial T cell differentiation	BIOLOGICAL_PROCESS	1	0.00509164	1	4	48	47969	49	47973	2.04082	0.00833802
OVER	6	GO:0060028	convergent extension involved in axis elongation	BIOLOGICAL_PROCESS	1	0.00530458	2	104	47	47869	49	47973	4.08163	0.216789
OVER	3	GO:0008091	spectrin	CELLULAR_COMPONENT	1	0.00569966	2	108	47	47865	49	47973	4.08163	0.225127
OVER	4	GO:0002562	somatic diversification of immune receptors via germline recombination within a single locus	BIOLOGICAL_PROCESS	1	0.00569966	2	108	47	47865	49	47973	4.08163	0.225127
OVER	7	GO:0032210	regulation of telomere maintenance via telomerase	BIOLOGICAL_PROCESS	1	0.00569966	2	108	47	47865	49	47973	4.08163	0.225127
OVER	7	GO:0035757	chemokine (C-C motif) ligand 19 binding	MOLECULAR_FUNCTION	1	0.00610692	1	5	48	47968	49	47973	2.04082	0.0104225
OVER	7	GO:0035758	chemokine (C-C motif) ligand 21 binding	MOLECULAR_FUNCTION	1	0.00610692	1	5	48	47968	49	47973	2.04082	0.0104225
OVER	8	GO:0038117	C-C motif chemokine 19 receptor activity	MOLECULAR_FUNCTION	1	0.00610692	1	5	48	47968	49	47973	2.04082	0.0104225
OVER	8	GO:0016444	somatic cell DNA recombination	BIOLOGICAL_PROCESS	1	0.00610784	2	112	47	47861	49	47973	4.08163	0.233465
OVER	3	GO:0023052	signaling	BIOLOGICAL_PROCESS	1	0.00617032	26	16614	23	31359	49	47973	53.0612	34.632
OVER	5	GO:0033628	regulation of cell adhesion mediated by integrin	BIOLOGICAL_PROCESS	1	0.00621192	2	113	47	47860	49	47973	4.08163	0.235549
OVER	7	GO:0051693	actin filament capping	BIOLOGICAL_PROCESS	1	0.00621192	2	113	47	47860	49	47973	4.08163	0.235549
OVER	6	GO:0010608	post-transcriptional regulation of gene expression	BIOLOGICAL_PROCESS	1	0.00641472	6	1642	43	46331	49	47973	12.2449	3.42276
OVER	6	GO:0045687	positive regulation of glial cell differentiation	BIOLOGICAL_PROCESS	1	0.006529	2	116	47	47857	49	47973	4.08163	0.241803
OVER	5	GO:0043604	amide biosynthetic process	BIOLOGICAL_PROCESS	1	0.00657261	7	2187	42	45786	49	47973	14.2857	4.55881
OVER	6	GO:0110053	regulation of actin filament organization	BIOLOGICAL_PROCESS	1	0.00662428	4	729	45	47244	49	47973	8.16327	1.5196
OVER	4	GO:1903409	reactive oxygen species biosynthetic process	BIOLOGICAL_PROCESS	1	0.00663631	2	117	47	47856	49	47973	4.08163	0.243887
OVER	6	GO:0048713	regulation of oligodendrocyte differentiation	BIOLOGICAL_PROCESS	1	0.00685334	2	119	47	47854	49	47973	4.08163	0.248056
OVER	6	GO:0002312	B cell activation involved in immune response	BIOLOGICAL_PROCESS	1	0.00696305	2	120	47	47853	49	47973	4.08163	0.250141
OVER	5	GO:0060326	cell chemotaxis	BIOLOGICAL_PROCESS	1	0.00730385	4	750	45	47223	49	47973	8.16327	1.56338
OVER	6	GO:0032984	protein-containing complex disassembly	BIOLOGICAL_PROCESS	1	0.00737089	4	752	45	47221	49	47973	8.16327	1.56755
OVER	6	GO:0006417	regulation of translation	BIOLOGICAL_PROCESS	1	0.0075229	5	1199	44	46774	49	47973	10.2041	2.49932
OVER	7	GO:1904356	regulation of telomere maintenance via telomere lengthening	BIOLOGICAL_PROCESS	1	0.00752355	2	125	47	47848	49	47973	4.08163	0.260563
OVER	3	GO:0007154	cell communication	BIOLOGICAL_PROCESS	1	0.00760982	26	16852	23	31121	49	47973	53.0612	35.1281
OVER	3	GO:0002200	somatic diversification of immune receptors	BIOLOGICAL_PROCESS	1	0.00763802	2	126	47	47847	49	47973	4.08163	0.262648
OVER	7	GO:0035308	negative regulation of protein dephosphorylation	BIOLOGICAL_PROCESS	1	0.00763802	2	126	47	47847	49	47973	4.08163	0.262648
OVER	3	GO:0031252	cell leading edge	CELLULAR_COMPONENT	1	0.00799359	5	1217	44	46756	49	47973	10.2041	2.53684
OVER	6	GO:0071409	cellular response to cycloheximide	BIOLOGICAL_PROCESS	1	0.00813442	1	7	48	47966	49	47973	2.04082	0.0145915
OVER	6	GO:1901551	negative regulation of endothelial cell development	BIOLOGICAL_PROCESS	1	0.00813442	1	7	48	47966	49	47973	2.04082	0.0145915
OVER	7	GO:0002071	glandular epithelial cell maturation	BIOLOGICAL_PROCESS	1	0.00813442	1	7	48	47966	49	47973	2.04082	0.0145915
OVER	7	GO:1903141	negative regulation of establishment of endothelial barrier	BIOLOGICAL_PROCESS	1	0.00813442	1	7	48	47966	49	47973	2.04082	0.0145915
OVER	6	GO:0010921	regulation of phosphatase activity	BIOLOGICAL_PROCESS	1	0.00823336	3	402	46	47571	49	47973	6.12245	0.837971
OVER	8	GO:0007004	telomere maintenance via telomerase	BIOLOGICAL_PROCESS	1	0.00846133	2	133	47	47840	49	47973	4.08163	0.277239
OVER	6	GO:0102420	sn-1-glycerol-3-phosphate C16:0-DCA-CoA acyl transferase activity	MOLECULAR_FUNCTION	1	0.00914666	1	8	48	47965	49	47973	2.04082	0.016676
OVER	6	GO:0000049	tRNA binding	MOLECULAR_FUNCTION	1	0.00919733	2	139	47	47834	49	47973	4.08163	0.289746
OVER	7	GO:0006278	RNA-templated DNA biosynthetic process	BIOLOGICAL_PROCESS	1	0.00932269	2	140	47	47833	49	47973	4.08163	0.291831
OVER	3	GO:0030234	enzyme regulator activity	MOLECULAR_FUNCTION	1	0.00939837	8	2938	41	45035	49	47973	16.3265	6.12428
OVER	6	GO:0071364	cellular response to epidermal growth factor stimulus	BIOLOGICAL_PROCESS	1	0.00957571	2	142	47	47831	49	47973	4.08163	0.296
OVER	5	GO:0051246	regulation of protein metabolic process	BIOLOGICAL_PROCESS	1	0.00972724	13	6351	36	41622	49	47973	26.5306	13.2387
OVER	6	GO:0060428	lung epithelium development	BIOLOGICAL_PROCESS	1	0.0100909	2	146	47	47827	49	47973	4.08163	0.304338
OVER	5	GO:0002768	immune response-regulating cell surface receptor signaling pathway	BIOLOGICAL_PROCESS	1	0.010104	4	825	45	47148	49	47973	8.16327	1.71972
OVER	3	GO:1904874	positive regulation of telomerase RNA localization to Cajal body	BIOLOGICAL_PROCESS	1	0.0101579	1	9	48	47964	49	47973	2.04082	0.0187606
OVER	4	GO:0097532	stress response to acid chemical	BIOLOGICAL_PROCESS	1	0.0101579	1	9	48	47964	49	47973	2.04082	0.0187606
OVER	4	GO:1990429	peroxisomal importomer complex	CELLULAR_COMPONENT	1	0.0101579	1	9	48	47964	49	47973	2.04082	0.0187606
OVER	5	GO:0071942	XPC complex	CELLULAR_COMPONENT	1	0.0101579	1	9	48	47964	49	47973	2.04082	0.0187606
OVER	5	GO:0097533	cellular stress response to acid chemical	BIOLOGICAL_PROCESS	1	0.0101579	1	9	48	47964	49	47973	2.04082	0.0187606
OVER	6	GO:0048785	hatching gland development	BIOLOGICAL_PROCESS	1	0.0101579	1	9	48	47964	49	47973	2.04082	0.0187606
OVER	7	GO:0004366	glycerol-3-phosphate O-acyltransferase activity	MOLECULAR_FUNCTION	1	0.0101579	1	9	48	47964	49	47973	2.04082	0.0187606
OVER	3	GO:0007165	signal transduction	BIOLOGICAL_PROCESS	1	0.0103699	24	15408	25	32565	49	47973	48.9796	32.1181
OVER	7	GO:0015629	actin cytoskeleton	CELLULAR_COMPONENT	1	0.0106022	6	1829	43	46144	49	47973	12.2449	3.81256
OVER	7	GO:0016064	immunoglobulin mediated immune response	BIOLOGICAL_PROCESS	1	0.0107518	2	151	47	47822	49	47973	4.08163	0.31476
OVER	6	GO:0019220	regulation of phosphate metabolic process	BIOLOGICAL_PROCESS	1	0.0108202	9	3648	40	44325	49	47973	18.3673	7.60428
OVER	4	GO:0060589	nucleoside-triphosphatase regulator activity	MOLECULAR_FUNCTION	1	0.0108559	5	1313	44	46660	49	47973	10.2041	2.73696
OVER	5	GO:0030695	GTPase regulator activity	MOLECULAR_FUNCTION	1	0.0108559	5	1313	44	46660	49	47973	10.2041	2.73696
OVER	5	GO:0051174	regulation of phosphorus metabolic process	BIOLOGICAL_PROCESS	1	0.0110041	9	3658	40	44315	49	47973	18.3673	7.62512
OVER	6	GO:0002069	columnar/cuboidal epithelial cell maturation	BIOLOGICAL_PROCESS	1	0.0111681	1	10	48	47963	49	47973	2.04082	0.0208451
OVER	6	GO:0008597	calcium-dependent protein serine/threonine phosphatase regulator activity	MOLECULAR_FUNCTION	1	0.0111681	1	10	48	47963	49	47973	2.04082	0.0208451
OVER	6	GO:0070776	MOZ/MORF histone acetyltransferase complex	CELLULAR_COMPONENT	1	0.0111681	1	10	48	47963	49	47973	2.04082	0.0208451
OVER	7	GO:0090666	scaRNA localization to Cajal body	BIOLOGICAL_PROCESS	1	0.0111681	1	10	48	47963	49	47973	2.04082	0.0208451
OVER	5	GO:0070849	response to epidermal growth factor	BIOLOGICAL_PROCESS	1	0.011294	2	155	47	47818	49	47973	4.08163	0.323098
OVER	8	GO:0010833	telomere maintenance via telomere lengthening	BIOLOGICAL_PROCESS	1	0.0118481	2	159	47	47814	49	47973	4.08163	0.331436
OVER	3	GO:0035264	multicellular organism growth	BIOLOGICAL_PROCESS	1	0.0120235	3	463	46	47510	49	47973	6.12245	0.965126
OVER	4	GO:0005886	plasma membrane	CELLULAR_COMPONENT	1	0.0121166	20	12107	29	35866	49	47973	40.8163	25.2371
OVER	5	GO:1990280	RNA localization to chromatin	BIOLOGICAL_PROCESS	1	0.0121773	1	11	48	47962	49	47973	2.04082	0.0229296
OVER	6	GO:0003941	L-serine ammonia-lyase activity	MOLECULAR_FUNCTION	1	0.0121773	1	11	48	47962	49	47973	2.04082	0.0229296
OVER	6	GO:0004794	L-threonine ammonia-lyase activity	MOLECULAR_FUNCTION	1	0.0121773	1	11	48	47962	49	47973	2.04082	0.0229296
OVER	7	GO:0014731	spectrin-associated cytoskeleton	CELLULAR_COMPONENT	1	0.0121773	1	11	48	47962	49	47973	2.04082	0.0229296
OVER	8	GO:0098577	inactive sex chromosome	CELLULAR_COMPONENT	1	0.0121773	1	11	48	47962	49	47973	2.04082	0.0229296
OVER	6	GO:0050851	antigen receptor-mediated signaling pathway	BIOLOGICAL_PROCESS	1	0.0123717	3	468	46	47505	49	47973	6.12245	0.975549
OVER	6	GO:0019724	B cell mediated immunity	BIOLOGICAL_PROCESS	1	0.0125572	2	164	47	47809	49	47973	4.08163	0.341859
OVER	6	GO:0005730	nucleolus	CELLULAR_COMPONENT	1	0.0127644	6	1905	43	46068	49	47973	12.2449	3.97098
OVER	5	GO:0034248	regulation of amide metabolic process	BIOLOGICAL_PROCESS	1	0.0128164	5	1369	44	46604	49	47973	10.2041	2.85369
OVER	2	GO:0009987	cellular process	BIOLOGICAL_PROCESS	1	0.0128875	43	35229	6	12744	49	47973	87.7551	73.4351
OVER	5	GO:0006796	phosphate-containing compound metabolic process	BIOLOGICAL_PROCESS	1	0.0130914	14	7345	35	40628	49	47973	28.5714	15.3107
OVER	3	GO:0065009	regulation of molecular function	BIOLOGICAL_PROCESS	1	0.013685	14	7384	35	40589	49	47973	28.5714	15.392
OVER	6	GO:0014015	positive regulation of gliogenesis	BIOLOGICAL_PROCESS	1	0.0137294	2	172	47	47801	49	47973	4.08163	0.358535
OVER	7	GO:0043550	regulation of lipid kinase activity	BIOLOGICAL_PROCESS	1	0.0137294	2	172	47	47801	49	47973	4.08163	0.358535
OVER	6	GO:0051493	regulation of cytoskeleton organization	BIOLOGICAL_PROCESS	1	0.0139601	5	1399	44	46574	49	47973	10.2041	2.91622
OVER	4	GO:0001097	TFIIH-class transcription factor complex binding	MOLECULAR_FUNCTION	1	0.0141927	1	13	48	47960	49	47973	2.04082	0.0270986
OVER	4	GO:0006793	phosphorus metabolic process	BIOLOGICAL_PROCESS	1	0.0145419	14	7438	35	40535	49	47973	28.5714	15.5046
OVER	3	GO:0031256	leading edge membrane	CELLULAR_COMPONENT	1	0.0146599	3	499	46	47474	49	47973	6.12245	1.04017
OVER	4	GO:0003676	nucleic acid binding	MOLECULAR_FUNCTION	1	0.0146833	15	8223	34	39750	49	47973	30.6122	17.1409
OVER	6	GO:0032204	regulation of telomere maintenance	BIOLOGICAL_PROCESS	1	0.0149474	2	180	47	47793	49	47973	4.08163	0.375211
OVER	4	GO:1904872	regulation of telomerase RNA localization to Cajal body	BIOLOGICAL_PROCESS	1	0.0151988	1	14	48	47959	49	47973	2.04082	0.0291831
OVER	5	GO:0002227	innate immune response in mucosa	BIOLOGICAL_PROCESS	1	0.0151988	1	14	48	47959	49	47973	2.04082	0.0291831
OVER	8	GO:0017130	poly(C) RNA binding	MOLECULAR_FUNCTION	1	0.0151988	1	14	48	47959	49	47973	2.04082	0.0291831
OVER	2	GO:0032991	protein-containing complex	CELLULAR_COMPONENT	1	0.015339	24	15878	25	32095	49	47973	48.9796	33.0978
OVER	5	GO:0060076	excitatory synapse	CELLULAR_COMPONENT	1	0.0157315	2	185	47	47788	49	47973	4.08163	0.385634
OVER	3	GO:0071944	cell periphery	CELLULAR_COMPONENT	1	0.015744	21	13258	28	34715	49	47973	42.8571	27.6364
OVER	4	GO:0002377	immunoglobulin production	BIOLOGICAL_PROCESS	1	0.0158905	2	186	47	47787	49	47973	4.08163	0.387718
OVER	6	GO:0030837	negative regulation of actin filament polymerization	BIOLOGICAL_PROCESS	1	0.0158905	2	186	47	47787	49	47973	4.08163	0.387718
OVER	6	GO:0061444	endocardial cushion cell development	BIOLOGICAL_PROCESS	1	0.016204	1	15	48	47958	49	47973	2.04082	0.0312676
OVER	7	GO:0003993	acid phosphatase activity	MOLECULAR_FUNCTION	1	0.016204	1	15	48	47958	49	47973	2.04082	0.0312676
OVER	5	GO:0032233	positive regulation of actin filament bundle assembly	BIOLOGICAL_PROCESS	1	0.0163713	2	189	47	47784	49	47973	4.08163	0.393972
OVER	5	GO:0032956	regulation of actin cytoskeleton organization	BIOLOGICAL_PROCESS	1	0.016568	4	957	45	47016	49	47973	8.16327	1.99487
OVER	4	GO:0097529	myeloid leukocyte migration	BIOLOGICAL_PROCESS	1	0.017004	3	528	46	47445	49	47973	6.12245	1.10062
OVER	3	GO:0002199	zona pellucida receptor complex	CELLULAR_COMPONENT	1	0.0172082	1	16	48	47957	49	47973	2.04082	0.0333521
OVER	5	GO:0001715	ectodermal cell fate specification	BIOLOGICAL_PROCESS	1	0.0172082	1	16	48	47957	49	47973	2.04082	0.0333521
OVER	5	GO:0016841	ammonia-lyase activity	MOLECULAR_FUNCTION	1	0.0172082	1	16	48	47957	49	47973	2.04082	0.0333521
OVER	5	GO:0090672	telomerase RNA localization	BIOLOGICAL_PROCESS	1	0.0172082	1	16	48	47957	49	47973	2.04082	0.0333521
OVER	5	GO:0090685	RNA localization to nucleus	BIOLOGICAL_PROCESS	1	0.0172082	1	16	48	47957	49	47973	2.04082	0.0333521
OVER	5	GO:1902423	regulation of attachment of mitotic spindle microtubules to kinetochore	BIOLOGICAL_PROCESS	1	0.0172082	1	16	48	47957	49	47973	2.04082	0.0333521
OVER	6	GO:0042665	regulation of ectodermal cell fate specification	BIOLOGICAL_PROCESS	1	0.0172082	1	16	48	47957	49	47973	2.04082	0.0333521
OVER	6	GO:0090670	RNA localization to Cajal body	BIOLOGICAL_PROCESS	1	0.0172082	1	16	48	47957	49	47973	2.04082	0.0333521
OVER	6	GO:0090671	telomerase RNA localization to Cajal body	BIOLOGICAL_PROCESS	1	0.0172082	1	16	48	47957	49	47973	2.04082	0.0333521
OVER	6	GO:1902425	positive regulation of attachment of mitotic spindle microtubules to kinetochore	BIOLOGICAL_PROCESS	1	0.0172082	1	16	48	47957	49	47973	2.04082	0.0333521
OVER	4	GO:0004721	phosphoprotein phosphatase activity	MOLECULAR_FUNCTION	1	0.0172578	3	531	46	47442	49	47973	6.12245	1.10687
OVER	4	GO:0042393	histone binding	MOLECULAR_FUNCTION	1	0.0172578	3	531	46	47442	49	47973	6.12245	1.10687
OVER	4	GO:0033627	cell adhesion mediated by integrin	BIOLOGICAL_PROCESS	1	0.017851	2	198	47	47775	49	47973	4.08163	0.412732
OVER	8	GO:0003924	GTPase activity	MOLECULAR_FUNCTION	1	0.0179084	4	980	45	46993	49	47973	8.16327	2.04282
OVER	5	GO:0003376	sphingosine-1-phosphate receptor signaling pathway	BIOLOGICAL_PROCESS	1	0.0182113	1	17	48	47956	49	47973	2.04082	0.0354366
OVER	6	GO:0046898	response to cycloheximide	BIOLOGICAL_PROCESS	1	0.0182113	1	17	48	47956	49	47973	2.04082	0.0354366
OVER	7	GO:2000767	positive regulation of cytoplasmic translation	BIOLOGICAL_PROCESS	1	0.0182113	1	17	48	47956	49	47973	2.04082	0.0354366
OVER	8	GO:1990498	mitotic spindle microtubule	CELLULAR_COMPONENT	1	0.0182113	1	17	48	47956	49	47973	2.04082	0.0354366
OVER	5	GO:0060027	convergent extension involved in gastrulation	BIOLOGICAL_PROCESS	1	0.0190397	2	205	47	47768	49	47973	4.08163	0.427324
OVER	4	GO:0005938	cell cortex	CELLULAR_COMPONENT	1	0.0190656	4	999	45	46974	49	47973	8.16327	2.08242
OVER	3	GO:0050900	leukocyte migration	BIOLOGICAL_PROCESS	1	0.0191278	4	1000	45	46973	49	47973	8.16327	2.08451
OVER	5	GO:0070775	H3 histone acetyltransferase complex	CELLULAR_COMPONENT	1	0.0192135	1	18	48	47955	49	47973	2.04082	0.0375211
OVER	6	GO:0001712	ectodermal cell fate commitment	BIOLOGICAL_PROCESS	1	0.0192135	1	18	48	47955	49	47973	2.04082	0.0375211
OVER	6	GO:0071499	cellular response to laminar fluid shear stress	BIOLOGICAL_PROCESS	1	0.0192135	1	18	48	47955	49	47973	2.04082	0.0375211
OVER	7	GO:0004691	cAMP-dependent protein kinase activity	MOLECULAR_FUNCTION	1	0.0192135	1	18	48	47955	49	47973	2.04082	0.0375211
OVER	7	GO:0038036	sphingosine-1-phosphate receptor activity	MOLECULAR_FUNCTION	1	0.0192135	1	18	48	47955	49	47973	2.04082	0.0375211
OVER	6	GO:0043087	regulation of GTPase activity	BIOLOGICAL_PROCESS	1	0.0198644	5	1532	44	46441	49	47973	10.2041	3.19346
OVER	5	GO:1902903	regulation of supramolecular fiber organization	BIOLOGICAL_PROCESS	1	0.0200114	4	1014	45	46959	49	47973	8.16327	2.11369
OVER	4	GO:0030595	leukocyte chemotaxis	BIOLOGICAL_PROCESS	1	0.0200979	3	563	46	47410	49	47973	6.12245	1.17358
OVER	6	GO:0061443	endocardial cushion cell differentiation	BIOLOGICAL_PROCESS	1	0.0202147	1	19	48	47954	49	47973	2.04082	0.0396056
OVER	6	GO:0070202	regulation of establishment of protein localization to chromosome	BIOLOGICAL_PROCESS	1	0.0202147	1	19	48	47954	49	47973	2.04082	0.0396056
OVER	6	GO:1904851	positive regulation of establishment of protein localization to telomere	BIOLOGICAL_PROCESS	1	0.0202147	1	19	48	47954	49	47973	2.04082	0.0396056
OVER	7	GO:0006567	threonine catabolic process	BIOLOGICAL_PROCESS	1	0.0202147	1	19	48	47954	49	47973	2.04082	0.0396056
OVER	7	GO:0070203	regulation of establishment of protein localization to telomere	BIOLOGICAL_PROCESS	1	0.0202147	1	19	48	47954	49	47973	2.04082	0.0396056
OVER	3	GO:0140678	molecular function inhibitor activity	MOLECULAR_FUNCTION	1	0.020824	5	1551	44	46422	49	47973	10.2041	3.23307
OVER	5	GO:1905771	negative regulation of mesodermal cell differentiation	BIOLOGICAL_PROCESS	1	0.0212148	1	20	48	47953	49	47973	2.04082	0.0416901
OVER	6	GO:0042662	negative regulation of mesodermal cell fate specification	BIOLOGICAL_PROCESS	1	0.0212148	1	20	48	47953	49	47973	2.04082	0.0416901
OVER	7	GO:0006565	L-serine catabolic process	BIOLOGICAL_PROCESS	1	0.0212148	1	20	48	47953	49	47973	2.04082	0.0416901
OVER	7	GO:0016024	CDP-diacylglycerol biosynthetic process	BIOLOGICAL_PROCESS	1	0.0212148	1	20	48	47953	49	47973	2.04082	0.0416901
OVER	7	GO:0060509	type I pneumocyte differentiation	BIOLOGICAL_PROCESS	1	0.0212148	1	20	48	47953	49	47973	2.04082	0.0416901
OVER	7	GO:0070914	UV-damage excision repair	BIOLOGICAL_PROCESS	1	0.0212148	1	20	48	47953	49	47973	2.04082	0.0416901
OVER	3	GO:0005829	cytosol	CELLULAR_COMPONENT	1	0.0212185	17	10210	32	37763	49	47973	34.6939	21.2828
OVER	3	GO:0042330	taxis	BIOLOGICAL_PROCESS	1	0.021709	6	2147	43	45826	49	47973	12.2449	4.47543
OVER	4	GO:0006935	chemotaxis	BIOLOGICAL_PROCESS	1	0.021709	6	2147	43	45826	49	47973	12.2449	4.47543
OVER	4	GO:0046649	lymphocyte activation	BIOLOGICAL_PROCESS	1	0.022186	5	1577	44	46396	49	47973	10.2041	3.28727
OVER	5	GO:0051593	response to folic acid	BIOLOGICAL_PROCESS	1	0.022214	1	21	48	47952	49	47973	2.04082	0.0437746
OVER	5	GO:1904816	positive regulation of protein localization to chromosome, telomeric region	BIOLOGICAL_PROCESS	1	0.022214	1	21	48	47952	49	47973	2.04082	0.0437746
OVER	6	GO:0070291	N-acylethanolamine metabolic process	BIOLOGICAL_PROCESS	1	0.022214	1	21	48	47952	49	47973	2.04082	0.0437746
OVER	7	GO:0007182	common-partner SMAD protein phosphorylation	BIOLOGICAL_PROCESS	1	0.022214	1	21	48	47952	49	47973	2.04082	0.0437746
OVER	7	GO:0046341	CDP-diacylglycerol metabolic process	BIOLOGICAL_PROCESS	1	0.022214	1	21	48	47952	49	47973	2.04082	0.0437746
OVER	6	GO:0042063	gliogenesis	BIOLOGICAL_PROCESS	1	0.0223303	4	1049	45	46924	49	47973	8.16327	2.18665
OVER	5	GO:0033043	regulation of organelle organization	BIOLOGICAL_PROCESS	1	0.0226368	7	2790	42	45183	49	47973	14.2857	5.81577
OVER	6	GO:1904813	ficolin-1-rich granule lumen	CELLULAR_COMPONENT	1	0.0231719	2	228	47	47745	49	47973	4.08163	0.475267
OVER	5	GO:0048386	positive regulation of retinoic acid receptor signaling pathway	BIOLOGICAL_PROCESS	1	0.0232121	1	22	48	47951	49	47973	2.04082	0.0458591
OVER	4	GO:0032587	ruffle membrane	CELLULAR_COMPONENT	1	0.0235472	2	230	47	47743	49	47973	4.08163	0.479436
OVER	7	GO:0043666	regulation of phosphoprotein phosphatase activity	BIOLOGICAL_PROCESS	1	0.0235472	2	230	47	47743	49	47973	4.08163	0.479436
OVER	5	GO:0002690	positive regulation of leukocyte chemotaxis	BIOLOGICAL_PROCESS	1	0.0239251	2	232	47	47741	49	47973	4.08163	0.483605
OVER	3	GO:0043235	receptor complex	CELLULAR_COMPONENT	1	0.0240535	5	1611	44	46362	49	47973	10.2041	3.35814
OVER	5	GO:0003401	axis elongation	BIOLOGICAL_PROCESS	1	0.0241149	2	233	47	47740	49	47973	4.08163	0.48569
OVER	4	GO:0005832	chaperonin-containing T-complex	CELLULAR_COMPONENT	1	0.0242093	1	23	48	47950	49	47973	2.04082	0.0479436
OVER	6	GO:1903671	negative regulation of sprouting angiogenesis	BIOLOGICAL_PROCESS	1	0.0242093	1	23	48	47950	49	47973	2.04082	0.0479436
OVER	5	GO:0097305	response to alcohol	BIOLOGICAL_PROCESS	1	0.0250231	3	613	46	47360	49	47973	6.12245	1.2778
OVER	6	GO:1904814	regulation of protein localization to chromosome, telomeric region	BIOLOGICAL_PROCESS	1	0.0252054	1	24	48	47949	49	47973	2.04082	0.0500281
OVER	7	GO:0070200	establishment of protein localization to telomere	BIOLOGICAL_PROCESS	1	0.0252054	1	24	48	47949	49	47973	2.04082	0.0500281
OVER	7	GO:1990416	cellular response to brain-derived neurotrophic factor stimulus	BIOLOGICAL_PROCESS	1	0.0252054	1	24	48	47949	49	47973	2.04082	0.0500281
OVER	5	GO:0140014	mitotic nuclear division	BIOLOGICAL_PROCESS	1	0.0256541	3	619	46	47354	49	47973	6.12245	1.29031
OVER	4	GO:0090235	regulation of metaphase plate congression	BIOLOGICAL_PROCESS	1	0.0262006	1	25	48	47948	49	47973	2.04082	0.0521126
OVER	5	GO:0042196	chlorinated hydrocarbon metabolic process	BIOLOGICAL_PROCESS	1	0.0262006	1	25	48	47948	49	47973	2.04082	0.0521126
OVER	5	GO:0051987	positive regulation of attachment of spindle microtubules to kinetochore	BIOLOGICAL_PROCESS	1	0.0262006	1	25	48	47948	49	47973	2.04082	0.0521126
OVER	6	GO:0019497	hexachlorocyclohexane metabolic process	BIOLOGICAL_PROCESS	1	0.0262006	1	25	48	47948	49	47973	2.04082	0.0521126
OVER	4	GO:0032970	regulation of actin filament-based process	BIOLOGICAL_PROCESS	1	0.0262208	4	1103	45	46870	49	47973	8.16327	2.29921
OVER	6	GO:0032272	negative regulation of protein polymerization	BIOLOGICAL_PROCESS	1	0.0262443	2	244	47	47729	49	47973	4.08163	0.508619
OVER	5	GO:0045685	regulation of glial cell differentiation	BIOLOGICAL_PROCESS	1	0.0268379	2	247	47	47726	49	47973	4.08163	0.514873
OVER	5	GO:0097534	lymphoid lineage cell migration	BIOLOGICAL_PROCESS	1	0.0271948	1	26	48	47947	49	47973	2.04082	0.0541972
OVER	6	GO:0097535	lymphoid lineage cell migration into thymus	BIOLOGICAL_PROCESS	1	0.0271948	1	26	48	47947	49	47973	2.04082	0.0541972
OVER	6	GO:0005525	GTP binding	MOLECULAR_FUNCTION	1	0.0274474	4	1119	45	46854	49	47973	8.16327	2.33256
OVER	4	GO:0043603	amide metabolic process	BIOLOGICAL_PROCESS	1	0.0276098	7	2908	42	45065	49	47973	14.2857	6.06174
OVER	4	GO:0002764	immune response-regulating signaling pathway	BIOLOGICAL_PROCESS	1	0.0280736	4	1127	45	46846	49	47973	8.16327	2.34924
OVER	7	GO:0042492	gamma-delta T cell differentiation	BIOLOGICAL_PROCESS	1	0.028188	1	27	48	47946	49	47973	2.04082	0.0562817
OVER	5	GO:0007269	neurotransmitter secretion	BIOLOGICAL_PROCESS	1	0.0290511	3	650	46	47323	49	47973	6.12245	1.35493
OVER	6	GO:0099643	signal release from synapse	BIOLOGICAL_PROCESS	1	0.0290511	3	650	46	47323	49	47973	6.12245	1.35493
OVER	3	GO:0005200	structural constituent of cytoskeleton	MOLECULAR_FUNCTION	1	0.0290607	2	258	47	47715	49	47973	4.08163	0.537803
OVER	6	GO:0004690	cyclic nucleotide-dependent protein kinase activity	MOLECULAR_FUNCTION	1	0.0291801	1	28	48	47945	49	47973	2.04082	0.0583662
OVER	5	GO:0010638	positive regulation of organelle organization	BIOLOGICAL_PROCESS	1	0.0294325	4	1144	45	46829	49	47973	8.16327	2.38467
OVER	5	GO:0032535	regulation of cellular component size	BIOLOGICAL_PROCESS	1	0.0300033	4	1151	45	46822	49	47973	8.16327	2.39927
OVER	3	GO:0032437	cuticular plate	CELLULAR_COMPONENT	1	0.0301713	1	29	48	47944	49	47973	2.04082	0.0604507
OVER	4	GO:0090520	sphingolipid mediated signaling pathway	BIOLOGICAL_PROCESS	1	0.0301713	1	29	48	47944	49	47973	2.04082	0.0604507
OVER	6	GO:0004723	calcium-dependent protein serine/threonine phosphatase activity	MOLECULAR_FUNCTION	1	0.0301713	1	29	48	47944	49	47973	2.04082	0.0604507
OVER	7	GO:0003223	ventricular compact myocardium morphogenesis	BIOLOGICAL_PROCESS	1	0.0301713	1	29	48	47944	49	47973	2.04082	0.0604507
OVER	7	GO:0070934	CRD-mediated mRNA stabilization	BIOLOGICAL_PROCESS	1	0.0301713	1	29	48	47944	49	47973	2.04082	0.0604507
OVER	7	GO:0099122	RNA polymerase II C-terminal domain binding	MOLECULAR_FUNCTION	1	0.0301713	1	29	48	47944	49	47973	2.04082	0.0604507
OVER	2	GO:0005198	structural molecule activity	MOLECULAR_FUNCTION	1	0.0302611	5	1713	44	46260	49	47973	10.2041	3.57076
OVER	4	GO:0019538	protein metabolic process	BIOLOGICAL_PROCESS	1	0.0311167	20	13226	29	34747	49	47973	40.8163	27.5697
OVER	5	GO:0001705	ectoderm formation	BIOLOGICAL_PROCESS	1	0.0311615	1	30	48	47943	49	47973	2.04082	0.0625352
OVER	6	GO:0045125	bioactive lipid receptor activity	MOLECULAR_FUNCTION	1	0.0311615	1	30	48	47943	49	47973	2.04082	0.0625352
OVER	6	GO:0046629	gamma-delta T cell activation	BIOLOGICAL_PROCESS	1	0.0311615	1	30	48	47943	49	47973	2.04082	0.0625352
OVER	6	GO:1901550	regulation of endothelial cell development	BIOLOGICAL_PROCESS	1	0.0311615	1	30	48	47943	49	47973	2.04082	0.0625352
OVER	7	GO:1903140	regulation of establishment of endothelial barrier	BIOLOGICAL_PROCESS	1	0.0311615	1	30	48	47943	49	47973	2.04082	0.0625352
OVER	8	GO:0034046	poly(G) binding	MOLECULAR_FUNCTION	1	0.0311615	1	30	48	47943	49	47973	2.04082	0.0625352
OVER	5	GO:0035639	purine ribonucleoside triphosphate binding	MOLECULAR_FUNCTION	1	0.0312949	9	4369	40	43604	49	47973	18.3673	9.10721
OVER	6	GO:2000278	regulation of DNA biosynthetic process	BIOLOGICAL_PROCESS	1	0.0315668	2	270	47	47703	49	47973	4.08163	0.562817
OVER	5	GO:0010668	ectodermal cell differentiation	BIOLOGICAL_PROCESS	1	0.0321507	1	31	48	47942	49	47973	2.04082	0.0646197
OVER	6	GO:0045602	negative regulation of endothelial cell differentiation	BIOLOGICAL_PROCESS	1	0.0321507	1	31	48	47942	49	47973	2.04082	0.0646197
OVER	7	GO:0032211	negative regulation of telomere maintenance via telomerase	BIOLOGICAL_PROCESS	1	0.0321507	1	31	48	47942	49	47973	2.04082	0.0646197
OVER	4	GO:0051082	unfolded protein binding	MOLECULAR_FUNCTION	1	0.032851	2	276	47	47697	49	47973	4.08163	0.575324
OVER	6	GO:0032561	guanyl ribonucleotide binding	MOLECULAR_FUNCTION	1	0.0329564	4	1186	45	46787	49	47973	8.16327	2.47222
OVER	6	GO:0019001	guanyl nucleotide binding	MOLECULAR_FUNCTION	1	0.0331302	4	1188	45	46785	49	47973	8.16327	2.47639
OVER	4	GO:0070937	CRD-mediated mRNA stability complex	CELLULAR_COMPONENT	1	0.033139	1	32	48	47941	49	47973	2.04082	0.0667042
OVER	4	GO:0099571	postsynaptic cytoskeleton	CELLULAR_COMPONENT	1	0.033139	1	32	48	47941	49	47973	2.04082	0.0667042
OVER	6	GO:0006771	riboflavin metabolic process	BIOLOGICAL_PROCESS	1	0.033139	1	32	48	47941	49	47973	2.04082	0.0667042
OVER	4	GO:0016840	carbon-nitrogen lyase activity	MOLECULAR_FUNCTION	1	0.0341262	1	33	48	47940	49	47973	2.04082	0.0687887
OVER	5	GO:0042439	ethanolamine-containing compound metabolic process	BIOLOGICAL_PROCESS	1	0.0341262	1	33	48	47940	49	47973	2.04082	0.0687887
OVER	4	GO:0031323	regulation of cellular metabolic process	BIOLOGICAL_PROCESS	1	0.034942	20	13379	29	34594	49	47973	40.8163	27.8886
OVER	8	GO:0033235	positive regulation of protein sumoylation	BIOLOGICAL_PROCESS	1	0.0351124	1	34	48	47939	49	47973	2.04082	0.0708732
OVER	5	GO:0101002	ficolin-1-rich granule	CELLULAR_COMPONENT	1	0.0357027	2	289	47	47684	49	47973	4.08163	0.602422
OVER	5	GO:0022411	cellular component disassembly	BIOLOGICAL_PROCESS	1	0.0358018	4	1218	45	46755	49	47973	8.16327	2.53893
OVER	4	GO:0007320	insemination	BIOLOGICAL_PROCESS	1	0.0360977	1	35	48	47938	49	47973	2.04082	0.0729577
OVER	7	GO:0008097	5S rRNA binding	MOLECULAR_FUNCTION	1	0.0360977	1	35	48	47938	49	47973	2.04082	0.0729577
OVER	8	GO:0003841	1-acylglycerol-3-phosphate O-acyltransferase activity	MOLECULAR_FUNCTION	1	0.0360977	1	35	48	47938	49	47973	2.04082	0.0729577
OVER	4	GO:0051129	negative regulation of cellular component organization	BIOLOGICAL_PROCESS	1	0.0364427	5	1802	44	46171	49	47973	10.2041	3.75628
OVER	6	GO:0045471	response to ethanol	BIOLOGICAL_PROCESS	1	0.0370502	2	295	47	47678	49	47973	4.08163	0.614929
OVER	5	GO:0010172	embryonic body morphogenesis	BIOLOGICAL_PROCESS	1	0.037082	1	36	48	47937	49	47973	2.04082	0.0750422
OVER	6	GO:0042661	regulation of mesodermal cell fate specification	BIOLOGICAL_PROCESS	1	0.037082	1	36	48	47937	49	47973	2.04082	0.0750422
OVER	5	GO:0010563	negative regulation of phosphorus metabolic process	BIOLOGICAL_PROCESS	1	0.0375572	4	1237	45	46736	49	47973	8.16327	2.57853
OVER	6	GO:0045936	negative regulation of phosphate metabolic process	BIOLOGICAL_PROCESS	1	0.0375572	4	1237	45	46736	49	47973	8.16327	2.57853
OVER	4	GO:0005955	calcineurin complex	CELLULAR_COMPONENT	1	0.0380652	1	37	48	47936	49	47973	2.04082	0.0771267
OVER	6	GO:0072542	protein phosphatase activator activity	MOLECULAR_FUNCTION	1	0.0380652	1	37	48	47936	49	47973	2.04082	0.0771267
OVER	7	GO:0014013	regulation of gliogenesis	BIOLOGICAL_PROCESS	1	0.0388772	2	303	47	47670	49	47973	4.08163	0.631605
OVER	3	GO:0044237	cellular metabolic process	BIOLOGICAL_PROCESS	1	0.0389964	28	20908	21	27065	49	47973	57.1429	43.5828
OVER	4	GO:0000109	nucleotide-excision repair complex	CELLULAR_COMPONENT	1	0.0390475	1	38	48	47935	49	47973	2.04082	0.0792112
OVER	5	GO:0051315	attachment of mitotic spindle microtubules to kinetochore	BIOLOGICAL_PROCESS	1	0.0390475	1	38	48	47935	49	47973	2.04082	0.0792112
OVER	5	GO:0051984	positive regulation of chromosome segregation	BIOLOGICAL_PROCESS	1	0.0390475	1	38	48	47935	49	47973	2.04082	0.0792112
OVER	5	GO:0002688	regulation of leukocyte chemotaxis	BIOLOGICAL_PROCESS	1	0.039571	2	306	47	47667	49	47973	4.08163	0.637859
OVER	4	GO:0099149	regulation of postsynaptic neurotransmitter receptor internalization	BIOLOGICAL_PROCESS	1	0.0400289	1	39	48	47934	49	47973	2.04082	0.0812957
OVER	5	GO:0016018	cyclosporin A binding	MOLECULAR_FUNCTION	1	0.0400289	1	39	48	47934	49	47973	2.04082	0.0812957
OVER	5	GO:0034616	response to laminar fluid shear stress	BIOLOGICAL_PROCESS	1	0.0400289	1	39	48	47934	49	47973	2.04082	0.0812957
OVER	5	GO:0042726	flavin-containing compound metabolic process	BIOLOGICAL_PROCESS	1	0.0400289	1	39	48	47934	49	47973	2.04082	0.0812957
OVER	5	GO:1905770	regulation of mesodermal cell differentiation	BIOLOGICAL_PROCESS	1	0.0400289	1	39	48	47934	49	47973	2.04082	0.0812957
OVER	6	GO:0030241	skeletal muscle myosin thick filament assembly	BIOLOGICAL_PROCESS	1	0.0400289	1	39	48	47934	49	47973	2.04082	0.0812957
OVER	6	GO:0070199	establishment of protein localization to chromosome	BIOLOGICAL_PROCESS	1	0.0400289	1	39	48	47934	49	47973	2.04082	0.0812957
OVER	5	GO:0032555	purine ribonucleotide binding	MOLECULAR_FUNCTION	1	0.0401126	9	4570	40	43403	49	47973	18.3673	9.52619
OVER	5	GO:0002385	mucosal immune response	BIOLOGICAL_PROCESS	1	0.0410092	1	40	48	47933	49	47973	2.04082	0.0833802
OVER	6	GO:0016558	protein import into peroxisome matrix	BIOLOGICAL_PROCESS	1	0.0410092	1	40	48	47933	49	47973	2.04082	0.0833802
OVER	7	GO:0000723	telomere maintenance	BIOLOGICAL_PROCESS	1	0.0414444	2	314	47	47659	49	47973	4.08163	0.654535
OVER	4	GO:0032553	ribonucleotide binding	MOLECULAR_FUNCTION	1	0.0419063	9	4607	40	43366	49	47973	18.3673	9.60332
OVER	4	GO:0005697	telomerase holoenzyme complex	CELLULAR_COMPONENT	1	0.0419886	1	41	48	47932	49	47973	2.04082	0.0854647
OVER	4	GO:0002687	positive regulation of leukocyte migration	BIOLOGICAL_PROCESS	1	0.0421555	2	317	47	47656	49	47973	4.08163	0.660788
OVER	4	GO:0019992	diacylglycerol binding	MOLECULAR_FUNCTION	1	0.0429669	1	42	48	47931	49	47973	2.04082	0.0875492
OVER	6	GO:0009071	serine family amino acid catabolic process	BIOLOGICAL_PROCESS	1	0.0429669	1	42	48	47931	49	47973	2.04082	0.0875492
OVER	6	GO:0014036	neural crest cell fate specification	BIOLOGICAL_PROCESS	1	0.0429669	1	42	48	47931	49	47973	2.04082	0.0875492
OVER	7	GO:0042171	lysophosphatidic acid acyltransferase activity	MOLECULAR_FUNCTION	1	0.0429669	1	42	48	47931	49	47973	2.04082	0.0875492
OVER	5	GO:0002429	immune response-activating cell surface receptor signaling pathway	BIOLOGICAL_PROCESS	1	0.0430734	3	761	46	47212	49	47973	6.12245	1.58631
OVER	4	GO:1903293	phosphatase complex	CELLULAR_COMPONENT	1	0.0433509	2	322	47	47651	49	47973	4.08163	0.671211
OVER	5	GO:0008287	protein serine/threonine phosphatase complex	CELLULAR_COMPONENT	1	0.0433509	2	322	47	47651	49	47973	4.08163	0.671211
OVER	5	GO:0032231	regulation of actin filament bundle assembly	BIOLOGICAL_PROCESS	1	0.0435915	2	323	47	47650	49	47973	4.08163	0.673295
OVER	4	GO:0060255	regulation of macromolecule metabolic process	BIOLOGICAL_PROCESS	1	0.0435931	21	14574	28	33399	49	47973	42.8571	30.3796
OVER	5	GO:1900740	positive regulation of protein insertion into mitochondrial membrane involved in apoptotic signaling pathway	BIOLOGICAL_PROCESS	1	0.0439443	1	43	48	47930	49	47973	2.04082	0.0896338
OVER	7	GO:1900739	regulation of protein insertion into mitochondrial membrane involved in apoptotic signaling pathway	BIOLOGICAL_PROCESS	1	0.0439443	1	43	48	47930	49	47973	2.04082	0.0896338
OVER	5	GO:0042542	response to hydrogen peroxide	BIOLOGICAL_PROCESS	1	0.0440742	2	325	47	47648	49	47973	4.08163	0.677464
OVER	6	GO:0002181	cytoplasmic translation	BIOLOGICAL_PROCESS	1	0.0443163	2	326	47	47647	49	47973	4.08163	0.679549
OVER	5	GO:0006968	cellular defense response	BIOLOGICAL_PROCESS	1	0.0449208	1	44	48	47929	49	47973	2.04082	0.0917183
OVER	5	GO:0051988	regulation of attachment of spindle microtubules to kinetochore	BIOLOGICAL_PROCESS	1	0.0449208	1	44	48	47929	49	47973	2.04082	0.0917183
OVER	8	GO:0070198	protein localization to chromosome, telomeric region	BIOLOGICAL_PROCESS	1	0.0449208	1	44	48	47929	49	47973	2.04082	0.0917183
OVER	6	GO:0031400	negative regulation of protein modification process	BIOLOGICAL_PROCESS	1	0.0452809	4	1315	45	46658	49	47973	8.16327	2.74113
OVER	4	GO:0043021	ribonucleoprotein complex binding	MOLECULAR_FUNCTION	1	0.0455343	2	331	47	47642	49	47973	4.08163	0.689971
OVER	4	GO:0002251	organ or tissue specific immune response	BIOLOGICAL_PROCESS	1	0.0458962	1	45	48	47928	49	47973	2.04082	0.0938028
OVER	6	GO:0071617	lysophospholipid acyltransferase activity	MOLECULAR_FUNCTION	1	0.0458962	1	45	48	47928	49	47973	2.04082	0.0938028
OVER	7	GO:1904357	negative regulation of telomere maintenance via telomere lengthening	BIOLOGICAL_PROCESS	1	0.0458962	1	45	48	47928	49	47973	2.04082	0.0938028
OVER	5	GO:1905477	positive regulation of protein localization to membrane	BIOLOGICAL_PROCESS	1	0.046271	2	334	47	47639	49	47973	4.08163	0.696225
OVER	7	GO:0032200	telomere organization	BIOLOGICAL_PROCESS	1	0.0467647	2	336	47	47637	49	47973	4.08163	0.700394
OVER	5	GO:0019211	phosphatase activator activity	MOLECULAR_FUNCTION	1	0.0468707	1	46	48	47927	49	47973	2.04082	0.0958873
OVER	6	GO:0001844	protein insertion into mitochondrial membrane involved in apoptotic signaling pathway	BIOLOGICAL_PROCESS	1	0.0468707	1	46	48	47927	49	47973	2.04082	0.0958873
OVER	7	GO:0097284	hepatocyte apoptotic process	BIOLOGICAL_PROCESS	1	0.0468707	1	46	48	47927	49	47973	2.04082	0.0958873
OVER	4	GO:0042197	halogenated hydrocarbon metabolic process	BIOLOGICAL_PROCESS	1	0.0478442	1	47	48	47926	49	47973	2.04082	0.0979718
OVER	4	GO:1990023	mitotic spindle midzone	CELLULAR_COMPONENT	1	0.0478442	1	47	48	47926	49	47973	2.04082	0.0979718
OVER	5	GO:0002070	epithelial cell maturation	BIOLOGICAL_PROCESS	1	0.0478442	1	47	48	47926	49	47973	2.04082	0.0979718
OVER	5	GO:0048102	autophagic cell death	BIOLOGICAL_PROCESS	1	0.0478442	1	47	48	47926	49	47973	2.04082	0.0979718
OVER	3	GO:0045321	leukocyte activation	BIOLOGICAL_PROCESS	1	0.0485151	6	2602	43	45371	49	47973	12.2449	5.42388
OVER	5	GO:0007015	actin filament organization	BIOLOGICAL_PROCESS	1	0.0485821	4	1346	45	46627	49	47973	8.16327	2.80574
OVER	4	GO:0031324	negative regulation of cellular metabolic process	BIOLOGICAL_PROCESS	1	0.0495925	10	5512	39	42461	49	47973	20.4082	11.4898
OVER	5	GO:0002285	lymphocyte activation involved in immune response	BIOLOGICAL_PROCESS	1	0.0497672	2	348	47	47625	49	47973	4.08163	0.725408
OVER	8	GO:0045095	keratin filament	CELLULAR_COMPONENT	1	0.0497882	1	49	48	47924	49	47973	2.04082	0.102141

## Sheet: B cells IgT
Trend	GO level	Go term	Description	Category	P value FDR	P value	Genes in test	Genes in reference	Annotated genes in test	Annotated genes in reference	Total genes in test	Total genes in reference	% in test	% in reference
OVER	5	GO:0042113	B cell activation	BIOLOGICAL_PROCESS	2.97789e-05	1.35568e-09	11	497	72	47442	83	47939	13.253	1.03673
OVER	7	GO:0050853	B cell receptor signaling pathway	BIOLOGICAL_PROCESS	3.86919e-05	3.52289e-09	7	125	76	47814	83	47939	8.43373	0.260748
OVER	2	GO:0002376	immune system process	BIOLOGICAL_PROCESS	0.000100922	2.29723e-08	31	6271	52	41668	83	47939	37.3494	13.0812
OVER	2	GO:0050789	regulation of biological process	BIOLOGICAL_PROCESS	0.000100922	1.92186e-08	71	27227	12	20712	83	47939	85.5422	56.7951
OVER	5	GO:0002768	immune response-regulating cell surface receptor signaling pathway	BIOLOGICAL_PROCESS	0.000100922	2.04415e-08	12	817	71	47122	83	47939	14.4578	1.70425
OVER	3	GO:0050794	regulation of cellular process	BIOLOGICAL_PROCESS	0.00015583	4.45887e-08	68	25524	15	22415	83	47939	81.9277	53.2427
OVER	4	GO:0019815	B cell receptor complex	CELLULAR_COMPONENT	0.00015583	4.96589e-08	3	2	80	47937	83	47939	3.61446	0.00417197
OVER	4	GO:0046649	lymphocyte activation	BIOLOGICAL_PROCESS	0.000214456	8.11736e-08	15	1567	68	46372	83	47939	18.0723	3.26874
OVER	5	GO:0002429	immune response-activating cell surface receptor signaling pathway	BIOLOGICAL_PROCESS	0.000214456	8.78677e-08	11	753	72	47186	83	47939	13.253	1.57075
OVER	2	GO:0065007	biological regulation	BIOLOGICAL_PROCESS	0.000273867	1.24678e-07	71	28166	12	19773	83	47939	85.5422	58.7538
OVER	3	GO:0002682	regulation of immune system process	BIOLOGICAL_PROCESS	0.000458439	2.58682e-07	21	3408	62	44531	83	47939	25.3012	7.10903
OVER	4	GO:0002433	immune response-regulating cell surface receptor signaling pathway involved in phagocytosis	BIOLOGICAL_PROCESS	0.000458439	2.81113e-07	6	146	77	47793	83	47939	7.22892	0.304554
OVER	5	GO:0038096	Fc-gamma receptor signaling pathway involved in phagocytosis	BIOLOGICAL_PROCESS	0.000458439	2.81113e-07	6	146	77	47793	83	47939	7.22892	0.304554
OVER	7	GO:0038094	Fc-gamma receptor signaling pathway	BIOLOGICAL_PROCESS	0.000458439	2.92186e-07	6	147	77	47792	83	47939	7.22892	0.30664
OVER	6	GO:0008154	actin polymerization or depolymerization	BIOLOGICAL_PROCESS	0.0004594	3.13712e-07	9	512	74	47427	83	47939	10.8434	1.06802
OVER	4	GO:0002764	immune response-regulating signaling pathway	BIOLOGICAL_PROCESS	0.000739698	5.7247e-07	12	1119	71	46820	83	47939	14.4578	2.33422
OVER	6	GO:0002431	Fc receptor mediated stimulatory signaling pathway	BIOLOGICAL_PROCESS	0.000739698	5.42529e-07	6	164	77	47775	83	47939	7.22892	0.342101
OVER	5	GO:0032535	regulation of cellular component size	BIOLOGICAL_PROCESS	0.000840311	7.13366e-07	12	1143	71	46796	83	47939	14.4578	2.38428
OVER	6	GO:0030832	regulation of actin filament length	BIOLOGICAL_PROCESS	0.000840311	7.65101e-07	8	416	75	47523	83	47939	9.63855	0.867769
OVER	7	GO:0008064	regulation of actin polymerization or depolymerization	BIOLOGICAL_PROCESS	0.000840311	7.65101e-07	8	416	75	47523	83	47939	9.63855	0.867769
OVER	7	GO:0006909	phagocytosis	BIOLOGICAL_PROCESS	0.00136563	1.30558e-06	9	610	74	47329	83	47939	10.8434	1.27245
OVER	4	GO:0033627	cell adhesion mediated by integrin	BIOLOGICAL_PROCESS	0.00139707	1.39923e-06	6	194	77	47745	83	47939	7.22892	0.404681
OVER	5	GO:0033628	regulation of cell adhesion mediated by integrin	BIOLOGICAL_PROCESS	0.0017235	1.80462e-06	5	110	78	47829	83	47939	6.0241	0.229458
OVER	3	GO:0002262	myeloid cell homeostasis	BIOLOGICAL_PROCESS	0.00187302	2.04646e-06	9	645	74	47294	83	47939	10.8434	1.34546
OVER	4	GO:0002757	immune response-activating signaling pathway	BIOLOGICAL_PROCESS	0.00209708	2.38674e-06	11	1059	72	46880	83	47939	13.253	2.20906
OVER	6	GO:0030835	negative regulation of actin filament depolymerization	BIOLOGICAL_PROCESS	0.00248492	2.94126e-06	5	122	78	47817	83	47939	6.0241	0.25449
OVER	2	GO:0050896	response to stimulus	BIOLOGICAL_PROCESS	0.00353279	5.39514e-06	58	21723	25	26216	83	47939	69.8795	45.3138
OVER	3	GO:0002684	positive regulation of immune system process	BIOLOGICAL_PROCESS	0.00353279	5.46822e-06	15	2201	68	45738	83	47939	18.0723	4.59125
OVER	5	GO:0001782	B cell homeostasis	BIOLOGICAL_PROCESS	0.00353279	4.86979e-06	4	60	79	47879	83	47939	4.81928	0.125159
OVER	6	GO:0001712	ectodermal cell fate commitment	BIOLOGICAL_PROCESS	0.00353279	4.7285e-06	3	16	80	47923	83	47939	3.61446	0.0333757
OVER	6	GO:0050864	regulation of B cell activation	BIOLOGICAL_PROCESS	0.00353279	5.29618e-06	6	246	77	47693	83	47939	7.22892	0.513152
OVER	6	GO:0051493	regulation of cytoskeleton organization	BIOLOGICAL_PROCESS	0.00353279	5.31562e-06	12	1392	71	46547	83	47939	14.4578	2.90369
OVER	6	GO:0110053	regulation of actin filament organization	BIOLOGICAL_PROCESS	0.00353279	5.1475e-06	9	724	74	47215	83	47939	10.8434	1.51025
OVER	7	GO:0045577	regulation of B cell differentiation	BIOLOGICAL_PROCESS	0.00353279	4.86979e-06	4	60	79	47879	83	47939	4.81928	0.125159
OVER	3	GO:0002253	activation of immune response	BIOLOGICAL_PROCESS	0.00370112	5.89727e-06	11	1166	72	46773	83	47939	13.253	2.43226
OVER	5	GO:0032956	regulation of actin cytoskeleton organization	BIOLOGICAL_PROCESS	0.00390151	6.39418e-06	10	951	73	46988	83	47939	12.0482	1.98377
OVER	3	GO:0006955	immune response	BIOLOGICAL_PROCESS	0.00393558	6.62917e-06	20	3828	63	44111	83	47939	24.0964	7.98515
OVER	7	GO:0030834	regulation of actin filament depolymerization	BIOLOGICAL_PROCESS	0.00422308	7.30569e-06	5	148	78	47791	83	47939	6.0241	0.308726
OVER	3	GO:0007165	signal transduction	BIOLOGICAL_PROCESS	0.00484939	9.93456e-06	46	15386	37	32553	83	47939	55.4217	32.095
OVER	3	GO:0045321	leukocyte activation	BIOLOGICAL_PROCESS	0.00484939	8.8047e-06	16	2592	67	45347	83	47939	19.2771	5.40687
OVER	3	GO:0050793	regulation of developmental process	BIOLOGICAL_PROCESS	0.00484939	9.92544e-06	28	6983	55	40956	83	47939	33.7349	14.5664
OVER	3	GO:0050900	leukocyte migration	BIOLOGICAL_PROCESS	0.00484939	9.34935e-06	10	994	73	46945	83	47939	12.0482	2.07347
OVER	4	GO:0048872	homeostasis of number of cells	BIOLOGICAL_PROCESS	0.00484939	9.26912e-06	10	993	73	46946	83	47939	12.0482	2.07138
OVER	6	GO:0032944	regulation of mononuclear cell proliferation	BIOLOGICAL_PROCESS	0.00484939	9.8601e-06	7	421	76	47518	83	47939	8.43373	0.878199
OVER	6	GO:0050670	regulation of lymphocyte proliferation	BIOLOGICAL_PROCESS	0.00484939	9.71226e-06	7	420	76	47519	83	47939	8.43373	0.876113
OVER	5	GO:1902903	regulation of supramolecular fiber organization	BIOLOGICAL_PROCESS	0.00503181	1.05373e-05	10	1008	73	46931	83	47939	12.0482	2.10267
OVER	3	GO:0051239	regulation of multicellular organismal process	BIOLOGICAL_PROCESS	0.00507266	1.15466e-05	30	7877	53	40062	83	47939	36.1446	16.4313
OVER	4	GO:0090066	regulation of anatomical structure size	BIOLOGICAL_PROCESS	0.00507266	1.13975e-05	12	1503	71	46436	83	47939	14.4578	3.13523
OVER	7	GO:0030041	actin filament polymerization	BIOLOGICAL_PROCESS	0.00507266	1.09482e-05	7	428	76	47511	83	47939	8.43373	0.892801
OVER	7	GO:0030042	actin filament depolymerization	BIOLOGICAL_PROCESS	0.00507266	1.14958e-05	5	163	78	47776	83	47939	6.0241	0.340015
OVER	6	GO:0014015	positive regulation of gliogenesis	BIOLOGICAL_PROCESS	0.00586557	1.36185e-05	5	169	78	47770	83	47939	6.0241	0.352531
OVER	3	GO:0051240	positive regulation of multicellular organismal process	BIOLOGICAL_PROCESS	0.00625126	1.47986e-05	20	4043	63	43896	83	47939	24.0964	8.43363
OVER	5	GO:0070663	regulation of leukocyte proliferation	BIOLOGICAL_PROCESS	0.0064988	1.56804e-05	7	453	76	47486	83	47939	8.43373	0.944951
OVER	5	GO:0022407	regulation of cell-cell adhesion	BIOLOGICAL_PROCESS	0.00695287	1.70926e-05	10	1067	73	46872	83	47939	12.0482	2.22575
OVER	6	GO:0050851	antigen receptor-mediated signaling pathway	BIOLOGICAL_PROCESS	0.00728535	1.82416e-05	7	464	76	47475	83	47939	8.43373	0.967897
OVER	4	GO:0032970	regulation of actin filament-based process	BIOLOGICAL_PROCESS	0.00804492	2.16016e-05	10	1097	73	46842	83	47939	12.0482	2.28832
OVER	5	GO:0001705	ectoderm formation	BIOLOGICAL_PROCESS	0.00804492	2.16084e-05	3	28	80	47911	83	47939	3.61446	0.0584076
OVER	5	GO:0007015	actin filament organization	BIOLOGICAL_PROCESS	0.00804492	2.10858e-05	11	1339	72	46600	83	47939	13.253	2.79313
OVER	6	GO:0038093	Fc receptor signaling pathway	BIOLOGICAL_PROCESS	0.00804492	2.12184e-05	6	316	77	47623	83	47939	7.22892	0.659171
OVER	5	GO:0010668	ectodermal cell differentiation	BIOLOGICAL_PROCESS	0.00871832	2.3814e-05	3	29	80	47910	83	47939	3.61446	0.0604935
OVER	6	GO:1901880	negative regulation of protein depolymerization	BIOLOGICAL_PROCESS	0.00890473	2.47286e-05	5	192	78	47747	83	47939	6.0241	0.400509
OVER	6	GO:1903037	regulation of leukocyte cell-cell adhesion	BIOLOGICAL_PROCESS	0.00897889	2.53433e-05	8	677	75	47262	83	47939	9.63855	1.41221
OVER	5	GO:0007398	ectoderm development	BIOLOGICAL_PROCESS	0.00923169	2.64771e-05	4	94	79	47845	83	47939	4.81928	0.196083
OVER	4	GO:0044087	regulation of cellular component biogenesis	BIOLOGICAL_PROCESS	0.00953167	2.82053e-05	15	2532	68	45407	83	47939	18.0723	5.28171
OVER	7	GO:0035303	regulation of dephosphorylation	BIOLOGICAL_PROCESS	0.00953167	2.80799e-05	7	497	76	47442	83	47939	8.43373	1.03673
OVER	4	GO:0034405	response to fluid shear stress	BIOLOGICAL_PROCESS	0.0103125	3.09853e-05	4	98	79	47841	83	47939	4.81928	0.204426
OVER	3	GO:0001775	cell activation	BIOLOGICAL_PROCESS	0.0117542	3.9039e-05	16	2929	67	45010	83	47939	19.2771	6.10985
OVER	4	GO:0097529	myeloid leukocyte migration	BIOLOGICAL_PROCESS	0.0117542	3.90628e-05	7	524	76	47415	83	47939	8.43373	1.09306
OVER	5	GO:0043242	negative regulation of protein-containing complex disassembly	BIOLOGICAL_PROCESS	0.0117542	3.83687e-05	5	211	78	47728	83	47939	6.0241	0.440143
OVER	5	GO:0051249	regulation of lymphocyte activation	BIOLOGICAL_PROCESS	0.0117542	3.8126e-05	9	936	74	47003	83	47939	10.8434	1.95248
OVER	6	GO:0030593	neutrophil chemotaxis	BIOLOGICAL_PROCESS	0.0117542	3.58985e-05	5	208	78	47731	83	47939	6.0241	0.433885
OVER	6	GO:0032271	regulation of protein polymerization	BIOLOGICAL_PROCESS	0.0117542	3.67992e-05	7	519	76	47420	83	47939	8.43373	1.08263
OVER	6	GO:0060753	regulation of mast cell chemotaxis	BIOLOGICAL_PROCESS	0.0117542	3.70735e-05	3	34	80	47905	83	47939	3.61446	0.0709235
OVER	3	GO:0005829	cytosol	CELLULAR_COMPONENT	0.0118408	3.98898e-05	34	10193	49	37746	83	47939	40.9639	21.2624
OVER	4	GO:0050778	positive regulation of immune response	BIOLOGICAL_PROCESS	0.0125724	4.32291e-05	11	1450	72	46489	83	47939	13.253	3.02468
OVER	5	GO:0030097	hemopoiesis	BIOLOGICAL_PROCESS	0.0125724	4.35531e-05	16	2956	67	44983	83	47939	19.2771	6.16617
OVER	6	GO:0033633	negative regulation of cell-cell adhesion mediated by integrin	BIOLOGICAL_PROCESS	0.0125724	4.40715e-05	2	4	81	47935	83	47939	2.40964	0.00834394
OVER	5	GO:0034616	response to laminar fluid shear stress	BIOLOGICAL_PROCESS	0.0132261	4.69649e-05	3	37	80	47902	83	47939	3.61446	0.0771814
OVER	3	GO:0051716	cellular response to stimulus	BIOLOGICAL_PROCESS	0.0135804	5.10949e-05	50	18463	33	29476	83	47939	60.241	38.5135
OVER	4	GO:0001817	regulation of cytokine production	BIOLOGICAL_PROCESS	0.0135804	5.22024e-05	11	1481	72	46458	83	47939	13.253	3.08934
OVER	4	GO:0008284	positive regulation of cell population proliferation	BIOLOGICAL_PROCESS	0.0135804	5.06898e-05	14	2349	69	45590	83	47939	16.8675	4.89998
OVER	5	GO:0030218	erythrocyte differentiation	BIOLOGICAL_PROCESS	0.0135804	5.0427e-05	7	546	76	47393	83	47939	8.43373	1.13895
OVER	5	GO:0046651	lymphocyte proliferation	BIOLOGICAL_PROCESS	0.0135804	4.98576e-05	7	545	76	47394	83	47939	8.43373	1.13686
OVER	5	GO:0060284	regulation of cell development	BIOLOGICAL_PROCESS	0.0135804	5.16219e-05	14	2353	69	45586	83	47939	16.8675	4.90832
OVER	7	GO:0030833	regulation of actin filament polymerization	BIOLOGICAL_PROCESS	0.0135804	5.25508e-05	6	373	77	47566	83	47939	7.22892	0.778072
OVER	3	GO:0001776	leukocyte homeostasis	BIOLOGICAL_PROCESS	0.0135963	5.38502e-05	5	227	78	47712	83	47939	6.0241	0.473518
OVER	5	GO:0032943	mononuclear cell proliferation	BIOLOGICAL_PROCESS	0.0135963	5.3355e-05	7	551	76	47388	83	47939	8.43373	1.14938
OVER	6	GO:0016311	dephosphorylation	BIOLOGICAL_PROCESS	0.0139949	5.60663e-05	10	1230	73	46709	83	47939	12.0482	2.56576
OVER	4	GO:0030595	leukocyte chemotaxis	BIOLOGICAL_PROCESS	0.0143961	5.83288e-05	7	559	76	47380	83	47939	8.43373	1.16607
OVER	6	GO:1901879	regulation of protein depolymerization	BIOLOGICAL_PROCESS	0.0148288	6.07574e-05	5	233	78	47706	83	47939	6.0241	0.486034
OVER	5	GO:0007159	leukocyte cell-cell adhesion	BIOLOGICAL_PROCESS	0.0150941	6.25312e-05	8	771	75	47168	83	47939	9.63855	1.60829
OVER	4	GO:0034101	erythrocyte homeostasis	BIOLOGICAL_PROCESS	0.0153695	6.4372e-05	7	568	76	47371	83	47939	8.43373	1.18484
OVER	5	GO:0043254	regulation of protein-containing complex assembly	BIOLOGICAL_PROCESS	0.017623	7.54146e-05	9	1024	74	46915	83	47939	10.8434	2.13605
OVER	7	GO:0035308	negative regulation of protein dephosphorylation	BIOLOGICAL_PROCESS	0.017623	7.5177e-05	4	124	79	47815	83	47939	4.81928	0.258662
OVER	4	GO:0050776	regulation of immune response	BIOLOGICAL_PROCESS	0.0179701	7.77181e-05	12	1834	71	46105	83	47939	14.4578	3.8257
OVER	4	GO:0070661	leukocyte proliferation	BIOLOGICAL_PROCESS	0.0184192	8.21762e-05	7	591	76	47348	83	47939	8.43373	1.23282
OVER	5	GO:0033043	regulation of organelle organization	BIOLOGICAL_PROCESS	0.0184192	8.17593e-05	15	2782	68	45157	83	47939	18.0723	5.80321
OVER	6	GO:0071409	cellular response to cycloheximide	BIOLOGICAL_PROCESS	0.0184192	8.20819e-05	2	6	81	47933	83	47939	2.40964	0.0125159
OVER	3	GO:0023052	signaling	BIOLOGICAL_PROCESS	0.0187535	8.45214e-05	46	16594	37	31345	83	47939	55.4217	34.6148
OVER	6	GO:0006470	protein dephosphorylation	BIOLOGICAL_PROCESS	0.0189696	8.69737e-05	8	809	75	47130	83	47939	9.63855	1.68756
OVER	6	GO:1990266	neutrophil migration	BIOLOGICAL_PROCESS	0.0189696	8.72225e-05	5	252	78	47687	83	47939	6.0241	0.525668
OVER	5	GO:0002551	mast cell chemotaxis	BIOLOGICAL_PROCESS	0.0198157	9.20149e-05	3	47	80	47892	83	47939	3.61446	0.0980413
OVER	7	GO:0035305	negative regulation of dephosphorylation	BIOLOGICAL_PROCESS	0.0203603	9.5471e-05	5	257	78	47682	83	47939	6.0241	0.536098
OVER	6	GO:0030183	B cell differentiation	BIOLOGICAL_PROCESS	0.0220307	0.000104306	5	262	78	47677	83	47939	6.0241	0.546528
OVER	5	GO:0097531	mast cell migration	BIOLOGICAL_PROCESS	0.0229212	0.000109566	3	50	80	47889	83	47939	3.61446	0.104299
OVER	4	GO:0002260	lymphocyte homeostasis	BIOLOGICAL_PROCESS	0.023059	0.000112324	4	138	79	47801	83	47939	4.81928	0.287866
OVER	7	GO:0030888	regulation of B cell proliferation	BIOLOGICAL_PROCESS	0.023059	0.000112324	4	138	79	47801	83	47939	4.81928	0.287866
OVER	5	GO:0071621	granulocyte chemotaxis	BIOLOGICAL_PROCESS	0.0239421	0.000117716	5	269	78	47670	83	47939	6.0241	0.56113
OVER	3	GO:0007154	cell communication	BIOLOGICAL_PROCESS	0.0249556	0.000124426	46	16832	37	31107	83	47939	55.4217	35.1113
OVER	4	GO:0010035	response to inorganic substance	BIOLOGICAL_PROCESS	0.0249556	0.000124971	10	1357	73	46582	83	47939	12.0482	2.83068
OVER	4	GO:2000026	regulation of multicellular organismal development	BIOLOGICAL_PROCESS	0.0250325	0.000126496	18	3955	65	43984	83	47939	21.6867	8.25007
OVER	4	GO:0097532	stress response to acid chemical	BIOLOGICAL_PROCESS	0.0255857	0.000131621	2	8	81	47931	83	47939	2.40964	0.0166879
OVER	5	GO:0097533	cellular stress response to acid chemical	BIOLOGICAL_PROCESS	0.0255857	0.000131621	2	8	81	47931	83	47939	2.40964	0.0166879
OVER	5	GO:0071498	cellular response to fluid shear stress	BIOLOGICAL_PROCESS	0.0262382	0.000136172	3	54	80	47885	83	47939	3.61446	0.112643
OVER	3	GO:0001816	cytokine production	BIOLOGICAL_PROCESS	0.0290265	0.000151964	11	1673	72	46266	83	47939	13.253	3.48985
OVER	2	GO:0048518	positive regulation of biological process	BIOLOGICAL_PROCESS	0.0295948	0.000160162	43	15398	40	32541	83	47939	51.8072	32.12
OVER	4	GO:0031323	regulation of cellular metabolic process	BIOLOGICAL_PROCESS	0.0295948	0.000164371	39	13360	44	34579	83	47939	46.988	27.8687
OVER	5	GO:0030099	myeloid cell differentiation	BIOLOGICAL_PROCESS	0.0295948	0.000164306	10	1404	73	46535	83	47939	12.0482	2.92872
OVER	6	GO:0033647	host intracellular organelle	CELLULAR_COMPONENT	0.0295948	0.000164293	6	461	77	47478	83	47939	7.22892	0.961639
OVER	6	GO:1903039	positive regulation of leukocyte cell-cell adhesion	BIOLOGICAL_PROCESS	0.0295948	0.000158678	6	458	77	47481	83	47939	7.22892	0.955381
OVER	7	GO:0033648	host intracellular membrane-bounded organelle	CELLULAR_COMPONENT	0.0295948	0.000164293	6	461	77	47478	83	47939	7.22892	0.961639
OVER	8	GO:0042025	host cell nucleus	CELLULAR_COMPONENT	0.0295948	0.00015684	6	457	77	47482	83	47939	7.22892	0.953295
OVER	4	GO:0030036	actin cytoskeleton organization	BIOLOGICAL_PROCESS	0.0298541	0.00016717	13	2305	70	45634	83	47939	15.6627	4.80819
OVER	3	GO:0048583	regulation of response to stimulus	BIOLOGICAL_PROCESS	0.0298739	0.000169708	32	9980	51	37959	83	47939	38.5542	20.8181
OVER	4	GO:0002694	regulation of leukocyte activation	BIOLOGICAL_PROCESS	0.0298739	0.000170001	9	1142	74	46797	83	47939	10.8434	2.38219
OVER	5	GO:1902905	positive regulation of supramolecular fiber organization	BIOLOGICAL_PROCESS	0.030334	0.000174	6	466	77	47473	83	47939	7.22892	0.972069
OVER	5	GO:0033646	host intracellular part	CELLULAR_COMPONENT	0.031164	0.000184155	6	471	77	47468	83	47939	7.22892	0.982499
OVER	5	GO:0043656	host intracellular region	CELLULAR_COMPONENT	0.031164	0.000184155	6	471	77	47468	83	47939	7.22892	0.982499
OVER	7	GO:0051258	protein polymerization	BIOLOGICAL_PROCESS	0.031164	0.000184436	7	675	76	47264	83	47939	8.43373	1.40804
OVER	7	GO:2000108	positive regulation of leukocyte apoptotic process	BIOLOGICAL_PROCESS	0.031164	0.000183434	3	60	80	47879	83	47939	3.61446	0.125159
OVER	4	GO:0033643	host cell part	CELLULAR_COMPONENT	0.0321684	0.000194774	6	476	77	47463	83	47939	7.22892	0.992929
OVER	4	GO:0045595	regulation of cell differentiation	BIOLOGICAL_PROCESS	0.0321684	0.000192708	19	4470	64	43469	83	47939	22.8916	9.32435
OVER	7	GO:0014013	regulation of gliogenesis	BIOLOGICAL_PROCESS	0.0321684	0.000193682	5	300	78	47639	83	47939	6.0241	0.625795
OVER	7	GO:0035304	regulation of protein dephosphorylation	BIOLOGICAL_PROCESS	0.0322335	0.000196635	5	301	78	47638	83	47939	6.0241	0.627881
OVER	6	GO:0045646	regulation of erythrocyte differentiation	BIOLOGICAL_PROCESS	0.0325231	0.000199883	4	161	79	47778	83	47939	4.81928	0.335843
OVER	5	GO:0002688	regulation of leukocyte chemotaxis	BIOLOGICAL_PROCESS	0.0327298	0.000202643	5	303	78	47636	83	47939	6.0241	0.632053
OVER	4	GO:0060255	regulation of macromolecule metabolic process	BIOLOGICAL_PROCESS	0.0352652	0.000219946	41	14554	42	33385	83	47939	49.3976	30.3594
OVER	8	GO:1902309	negative regulation of peptidyl-serine dephosphorylation	BIOLOGICAL_PROCESS	0.0361922	0.000227375	2	11	81	47928	83	47939	2.40964	0.0229458
OVER	5	GO:0051336	regulation of hydrolase activity	BIOLOGICAL_PROCESS	0.0368577	0.000233234	15	3062	68	44877	83	47939	18.0723	6.38728
OVER	4	GO:0000981	DNA-binding transcription factor activity, RNA polymerase II-specific	MOLECULAR_FUNCTION	0.0370359	0.000236731	14	2722	69	45217	83	47939	16.8675	5.67805
OVER	6	GO:1903131	mononuclear cell differentiation	BIOLOGICAL_PROCESS	0.0370359	0.000237734	8	939	75	47000	83	47939	9.63855	1.95874
OVER	6	GO:0043304	regulation of mast cell degranulation	BIOLOGICAL_PROCESS	0.0371251	0.000240218	3	66	80	47873	83	47939	3.61446	0.137675
OVER	7	GO:0051261	protein depolymerization	BIOLOGICAL_PROCESS	0.0371251	0.000241687	5	315	78	47624	83	47939	6.0241	0.657085
OVER	6	GO:0042100	B cell proliferation	BIOLOGICAL_PROCESS	0.0373369	0.000244765	4	170	79	47769	83	47939	4.81928	0.354617
OVER	5	GO:0033006	regulation of mast cell activation involved in immune response	BIOLOGICAL_PROCESS	0.0390631	0.000261395	3	68	80	47871	83	47939	3.61446	0.141847
OVER	5	GO:0043208	glycosphingolipid binding	MOLECULAR_FUNCTION	0.0390631	0.000264973	2	12	81	47927	83	47939	2.40964	0.0250318
OVER	5	GO:0097530	granulocyte migration	BIOLOGICAL_PROCESS	0.0390631	0.000259544	5	320	78	47619	83	47939	6.0241	0.667515
OVER	7	GO:0046645	positive regulation of gamma-delta T cell activation	BIOLOGICAL_PROCESS	0.0390631	0.000264973	2	12	81	47927	83	47939	2.40964	0.0250318
OVER	8	GO:0045588	positive regulation of gamma-delta T cell differentiation	BIOLOGICAL_PROCESS	0.0390631	0.000264973	2	12	81	47927	83	47939	2.40964	0.0250318
OVER	5	GO:0030335	positive regulation of cell migration	BIOLOGICAL_PROCESS	0.0392072	0.000267736	10	1493	73	46446	83	47939	12.0482	3.11437
OVER	4	GO:0042127	regulation of cell population proliferation	BIOLOGICAL_PROCESS	0.0395549	0.000271911	18	4207	65	43732	83	47939	21.6867	8.77574
OVER	3	GO:0003700	DNA-binding transcription factor activity	MOLECULAR_FUNCTION	0.0397311	0.000274931	16	3467	67	44472	83	47939	19.2771	7.23211
OVER	3	GO:0048871	multicellular organismal-level homeostasis	BIOLOGICAL_PROCESS	0.0407275	0.000286781	12	2113	71	45826	83	47939	14.4578	4.40768
OVER	4	GO:0030154	cell differentiation	BIOLOGICAL_PROCESS	0.0407275	0.000289081	36	12195	47	35744	83	47939	43.3735	25.4386
OVER	4	GO:1903706	regulation of hemopoiesis	BIOLOGICAL_PROCESS	0.0407275	0.000288951	8	967	75	46972	83	47939	9.63855	2.01715
OVER	6	GO:0051495	positive regulation of cytoskeleton organization	BIOLOGICAL_PROCESS	0.0407275	0.000289242	6	513	77	47426	83	47939	7.22892	1.07011
OVER	3	GO:0018995	host cellular component	CELLULAR_COMPONENT	0.0416241	0.000301294	6	517	77	47422	83	47939	7.22892	1.07845
OVER	4	GO:0043657	host cell	CELLULAR_COMPONENT	0.0416241	0.000301294	6	517	77	47422	83	47939	7.22892	1.07845
OVER	5	GO:0043085	positive regulation of catalytic activity	BIOLOGICAL_PROCESS	0.0416241	0.000298946	15	3134	68	44805	83	47939	18.0723	6.53747
OVER	5	GO:0043244	regulation of protein-containing complex disassembly	BIOLOGICAL_PROCESS	0.0432321	0.000314902	5	334	78	47605	83	47939	6.0241	0.696719
OVER	3	GO:0048869	cellular developmental process	BIOLOGICAL_PROCESS	0.0434577	0.000318524	36	12252	47	35687	83	47939	43.3735	25.5575
OVER	3	GO:0042330	taxis	BIOLOGICAL_PROCESS	0.043509	0.000322861	12	2141	71	45798	83	47939	14.4578	4.46609
OVER	4	GO:0006935	chemotaxis	BIOLOGICAL_PROCESS	0.043509	0.000322861	12	2141	71	45798	83	47939	14.4578	4.46609
OVER	5	GO:0060326	cell chemotaxis	BIOLOGICAL_PROCESS	0.0452894	0.000338135	7	747	76	47192	83	47939	8.43373	1.55823
OVER	4	GO:0050865	regulation of cell activation	BIOLOGICAL_PROCESS	0.0458302	0.000344258	9	1258	74	46681	83	47939	10.8434	2.62417
OVER	6	GO:0008349	MAP kinase kinase kinase kinase activity	MOLECULAR_FUNCTION	0.0458565	0.000348631	2	14	81	47925	83	47939	2.40964	0.0292038
OVER	6	GO:0061444	endocardial cushion cell development	BIOLOGICAL_PROCESS	0.0458565	0.000348631	2	14	81	47925	83	47939	2.40964	0.0292038
OVER	4	GO:2000147	positive regulation of cell motility	BIOLOGICAL_PROCESS	0.0469654	0.0003592	10	1550	73	46389	83	47939	12.0482	3.23328
OVER	2	GO:0009987	cellular process	BIOLOGICAL_PROCESS	0.0487624	0.000377383	74	35198	9	12741	83	47939	89.1566	73.4225
OVER	3	GO:0019222	regulation of metabolic process	BIOLOGICAL_PROCESS	0.0487624	0.000375455	43	15941	40	31998	83	47939	51.8072	33.2527
OVER	6	GO:0051056	regulation of small GTPase mediated signal transduction	BIOLOGICAL_PROCESS	0.0488631	0.000380387	7	762	76	47177	83	47939	8.43373	1.58952
OVER	5	GO:0001715	ectodermal cell fate specification	BIOLOGICAL_PROCESS	0.0495392	0.000394672	2	15	81	47924	83	47939	2.40964	0.0312898
OVER	5	GO:0010467	gene expression	BIOLOGICAL_PROCESS	0.0495392	0.000393605	38	13381	45	34558	83	47939	45.7831	27.9126
OVER	6	GO:0042665	regulation of ectodermal cell fate specification	BIOLOGICAL_PROCESS	0.0495392	0.000394672	2	15	81	47924	83	47939	2.40964	0.0312898
OVER	6	GO:0070301	cellular response to hydrogen peroxide	BIOLOGICAL_PROCESS	0.0495392	0.000391856	4	193	79	47746	83	47939	4.81928	0.402595

## Sheet: B cells ccl4
Trend	GO level	Go term	Description	Category	p value FDR	p value	Genes in test	Genes in reference	Annotated genes in test	Annotated genes in reference	Total genes in test	Total genes in reference	% in test	% in reference
OVER	5	GO:0003723	RNA binding	MOLECULAR_FUNCTION	1.3671e-29	6.22371e-34	59	2514	100	45349	159	47863	37.1069	5.25249
OVER	5	GO:0022613	ribonucleoprotein complex biogenesis	BIOLOGICAL_PROCESS	4.78457e-23	4.35634e-27	39	1184	120	46679	159	47863	24.5283	2.47373
OVER	3	GO:0097159	organic cyclic compound binding	MOLECULAR_FUNCTION	5.2355e-21	1.0104e-24	107	13375	52	34488	159	47863	67.2956	27.9443
OVER	3	GO:1901363	heterocyclic compound binding	MOLECULAR_FUNCTION	5.2355e-21	1.19173e-24	106	13145	53	34718	159	47863	66.6667	27.4638
OVER	4	GO:0034641	cellular nitrogen compound metabolic process	BIOLOGICAL_PROCESS	5.2355e-21	9.60694e-25	110	14149	49	33714	159	47863	69.1824	29.5615
OVER	6	GO:0006396	RNA processing	BIOLOGICAL_PROCESS	5.8179e-21	1.58916e-24	45	2019	114	45844	159	47863	28.3019	4.21829
OVER	6	GO:0031981	nuclear lumen	CELLULAR_COMPONENT	6.85376e-20	2.18412e-23	86	8921	73	38942	159	47863	54.0881	18.6386
OVER	3	GO:1990904	ribonucleoprotein complex	CELLULAR_COMPONENT	1.2047e-19	4.88004e-23	41	1753	118	46110	159	47863	25.7862	3.66254
OVER	6	GO:0070202	regulation of establishment of protein localization to chromosome	BIOLOGICAL_PROCESS	1.2047e-19	6.03282e-23	11	9	148	47854	159	47863	6.91824	0.0188037
OVER	6	GO:1904851	positive regulation of establishment of protein localization to telomere	BIOLOGICAL_PROCESS	1.2047e-19	6.03282e-23	11	9	148	47854	159	47863	6.91824	0.0188037
OVER	7	GO:0070203	regulation of establishment of protein localization to telomere	BIOLOGICAL_PROCESS	1.2047e-19	6.03282e-23	11	9	148	47854	159	47863	6.91824	0.0188037
OVER	4	GO:0006139	nucleobase-containing compound metabolic process	BIOLOGICAL_PROCESS	1.34855e-19	7.36711e-23	102	12777	57	35086	159	47863	64.1509	26.6949
OVER	4	GO:0003676	nucleic acid binding	MOLECULAR_FUNCTION	3.11243e-19	1.84201e-22	81	8157	78	39706	159	47863	50.9434	17.0424
OVER	5	GO:1904816	positive regulation of protein localization to chromosome, telomeric region	BIOLOGICAL_PROCESS	3.95307e-19	2.51949e-22	11	11	148	47852	159	47863	6.91824	0.0229823
OVER	4	GO:0046483	heterocycle metabolic process	BIOLOGICAL_PROCESS	5.31696e-19	3.63081e-22	103	13285	56	34578	159	47863	64.7799	27.7563
OVER	5	GO:0090304	nucleic acid metabolic process	BIOLOGICAL_PROCESS	1.49929e-18	1.09208e-21	95	11491	64	36372	159	47863	59.7484	24.0081
OVER	6	GO:1904814	regulation of protein localization to chromosome, telomeric region	BIOLOGICAL_PROCESS	1.92633e-18	1.57853e-21	11	14	148	47849	159	47863	6.91824	0.0292502
OVER	7	GO:0070200	establishment of protein localization to telomere	BIOLOGICAL_PROCESS	1.92633e-18	1.57853e-21	11	14	148	47849	159	47863	6.91824	0.0292502
OVER	6	GO:0005634	nucleus	CELLULAR_COMPONENT	2.01243e-18	1.7407e-21	109	15133	50	32730	159	47863	68.5535	31.6173
OVER	4	GO:0006725	cellular aromatic compound metabolic process	BIOLOGICAL_PROCESS	2.07831e-18	1.8923e-21	103	13558	56	34305	159	47863	64.7799	28.3267
OVER	3	GO:0031974	membrane-enclosed lumen	CELLULAR_COMPONENT	3.5599e-18	3.72748e-21	91	10742	68	37121	159	47863	57.2327	22.4432
OVER	4	GO:0043233	organelle lumen	CELLULAR_COMPONENT	3.5599e-18	3.72748e-21	91	10742	68	37121	159	47863	57.2327	22.4432
OVER	5	GO:0070013	intracellular organelle lumen	CELLULAR_COMPONENT	3.5599e-18	3.62979e-21	91	10738	68	37125	159	47863	57.2327	22.4349
OVER	4	GO:0051082	unfolded protein binding	MOLECULAR_FUNCTION	5.03029e-18	5.49609e-21	20	258	139	47605	159	47863	12.5786	0.539039
OVER	3	GO:0005654	nucleoplasm	CELLULAR_COMPONENT	5.08708e-18	5.78972e-21	78	7987	81	39876	159	47863	49.0566	16.6872
OVER	4	GO:1901360	organic cyclic compound metabolic process	BIOLOGICAL_PROCESS	7.7407e-18	9.16226e-21	104	14087	55	33776	159	47863	65.4088	29.4319
OVER	8	GO:0007004	telomere maintenance via telomerase	BIOLOGICAL_PROCESS	1.28715e-17	1.58213e-20	16	119	143	47744	159	47863	10.0629	0.248626
OVER	7	GO:0006278	RNA-templated DNA biosynthetic process	BIOLOGICAL_PROCESS	2.86513e-17	3.65218e-20	16	126	143	47737	159	47863	10.0629	0.263251
OVER	8	GO:0010833	telomere maintenance via telomere lengthening	BIOLOGICAL_PROCESS	2.17688e-16	2.87397e-19	16	145	143	47718	159	47863	10.0629	0.302948
OVER	6	GO:0070199	establishment of protein localization to chromosome	BIOLOGICAL_PROCESS	5.74535e-16	7.84669e-19	11	29	148	47834	159	47863	6.91824	0.0605896
OVER	3	GO:0002199	zona pellucida receptor complex	CELLULAR_COMPONENT	6.40027e-16	9.03252e-19	9	8	150	47855	159	47863	5.66038	0.0167144
OVER	5	GO:0044271	cellular nitrogen compound biosynthetic process	BIOLOGICAL_PROCESS	7.46673e-16	1.08775e-18	89	11170	70	36693	159	47863	55.9748	23.3374
OVER	8	GO:0070198	protein localization to chromosome, telomeric region	BIOLOGICAL_PROCESS	2.2611e-15	3.3969e-18	11	34	148	47829	159	47863	6.91824	0.0710361
OVER	4	GO:0101031	protein folding chaperone complex	CELLULAR_COMPONENT	3.10032e-15	4.79882e-18	12	54	147	47809	159	47863	7.54717	0.112822
OVER	6	GO:0003729	mRNA binding	MOLECULAR_FUNCTION	3.62742e-15	5.77983e-18	26	804	133	47059	159	47863	16.3522	1.67979
OVER	3	GO:0006457	protein folding	BIOLOGICAL_PROCESS	7.16138e-15	1.17368e-17	22	520	137	47343	159	47863	13.8365	1.08643
OVER	6	GO:0005730	nucleolus	CELLULAR_COMPONENT	9.42028e-15	1.58677e-17	36	1875	123	45988	159	47863	22.6415	3.91743
OVER	7	GO:0032212	positive regulation of telomere maintenance via telomerase	BIOLOGICAL_PROCESS	1.01567e-14	1.75706e-17	12	61	147	47802	159	47863	7.54717	0.127447
OVER	7	GO:1904358	positive regulation of telomere maintenance via telomere lengthening	BIOLOGICAL_PROCESS	1.95581e-14	3.47249e-17	12	65	147	47798	159	47863	7.54717	0.135804
OVER	4	GO:0005832	chaperonin-containing T-complex	CELLULAR_COMPONENT	2.61577e-14	4.7633e-17	9	15	150	47848	159	47863	5.66038	0.0313394
OVER	5	GO:0010467	gene expression	BIOLOGICAL_PROCESS	2.75326e-14	5.13901e-17	95	13324	64	34539	159	47863	59.7484	27.8378
OVER	7	GO:0034470	ncRNA processing	BIOLOGICAL_PROCESS	7.01489e-14	1.34128e-16	25	831	134	47032	159	47863	15.7233	1.73621
OVER	6	GO:0016070	RNA metabolic process	BIOLOGICAL_PROCESS	9.54387e-14	1.86828e-16	82	10403	77	37460	159	47863	51.5723	21.735
OVER	6	GO:2000573	positive regulation of DNA biosynthetic process	BIOLOGICAL_PROCESS	1.73708e-13	3.51984e-16	14	147	145	47716	159	47863	8.80503	0.307127
OVER	8	GO:0000398	mRNA splicing, via spliceosome	BIOLOGICAL_PROCESS	1.73708e-13	3.6377e-16	24	781	135	47082	159	47863	15.0943	1.63174
OVER	9	GO:0000377	RNA splicing, via transesterification reactions with bulged adenosine as nucleophile	BIOLOGICAL_PROCESS	1.73708e-13	3.6377e-16	24	781	135	47082	159	47863	15.0943	1.63174
OVER	8	GO:0000375	RNA splicing, via transesterification reactions	BIOLOGICAL_PROCESS	1.89732e-13	4.05963e-16	24	785	135	47078	159	47863	15.0943	1.6401
OVER	6	GO:0042254	ribosome biogenesis	BIOLOGICAL_PROCESS	2.3751e-13	5.19005e-16	25	883	134	46980	159	47863	15.7233	1.84485
OVER	6	GO:0032206	positive regulation of telomere maintenance	BIOLOGICAL_PROCESS	4.16902e-13	9.29992e-16	12	88	147	47775	159	47863	7.54717	0.183858
OVER	3	GO:0044237	cellular metabolic process	BIOLOGICAL_PROCESS	4.82833e-13	1.09905e-15	119	20817	40	27046	159	47863	74.8428	43.4929
OVER	5	GO:0034654	nucleobase-containing compound biosynthetic process	BIOLOGICAL_PROCESS	4.91668e-13	1.14154e-15	76	9351	83	38512	159	47863	47.7987	19.537
OVER	5	GO:0018130	heterocycle biosynthetic process	BIOLOGICAL_PROCESS	4.96046e-13	1.17429e-15	77	9579	82	38284	159	47863	48.4277	20.0134
OVER	3	GO:0005829	cytosol	CELLULAR_COMPONENT	9.48921e-13	2.28958e-15	79	10148	80	37715	159	47863	49.6855	21.2022
OVER	4	GO:0007339	binding of sperm to zona pellucida	BIOLOGICAL_PROCESS	9.64498e-13	2.37107e-15	11	67	148	47796	159	47863	6.91824	0.139983
OVER	7	GO:0032210	regulation of telomere maintenance via telomerase	BIOLOGICAL_PROCESS	1.20899e-12	3.02715e-15	12	98	147	47765	159	47863	7.54717	0.204751
OVER	4	GO:0044249	cellular biosynthetic process	BIOLOGICAL_PROCESS	1.46794e-12	3.74236e-15	90	12888	69	34975	159	47863	56.6038	26.9269
OVER	5	GO:0019438	aromatic compound biosynthetic process	BIOLOGICAL_PROCESS	1.79343e-12	4.6538e-15	76	9590	83	38273	159	47863	47.7987	20.0364
OVER	7	GO:0006397	mRNA processing	BIOLOGICAL_PROCESS	2.35906e-12	6.22896e-15	26	1088	133	46775	159	47863	16.3522	2.27315
OVER	5	GO:0010556	regulation of macromolecule biosynthetic process	BIOLOGICAL_PROCESS	2.76196e-12	7.41854e-15	74	9223	85	38640	159	47863	46.5409	19.2696
OVER	7	GO:0016071	mRNA metabolic process	BIOLOGICAL_PROCESS	3.4743e-12	9.49004e-15	32	1793	127	46070	159	47863	20.1258	3.74611
OVER	5	GO:0009059	macromolecule biosynthetic process	BIOLOGICAL_PROCESS	3.57393e-12	1.00332e-14	82	11119	77	36744	159	47863	51.5723	23.2309
OVER	5	GO:1901362	organic cyclic compound biosynthetic process	BIOLOGICAL_PROCESS	3.57393e-12	1.00876e-14	77	9953	82	37910	159	47863	48.4277	20.7948
OVER	3	GO:0035036	sperm-egg recognition	BIOLOGICAL_PROCESS	3.7495e-12	1.07907e-14	11	78	148	47785	159	47863	6.91824	0.162965
OVER	7	GO:0034660	ncRNA metabolic process	BIOLOGICAL_PROCESS	3.7495e-12	1.09245e-14	28	1330	131	46533	159	47863	17.6101	2.77876
OVER	7	GO:0006364	rRNA processing	BIOLOGICAL_PROCESS	3.82803e-12	1.13276e-14	18	423	141	47440	159	47863	11.3208	0.883772
OVER	5	GO:0031326	regulation of cellular biosynthetic process	BIOLOGICAL_PROCESS	4.03912e-12	1.21361e-14	75	9532	84	38331	159	47863	47.1698	19.9152
OVER	4	GO:0009988	cell-cell recognition	BIOLOGICAL_PROCESS	4.27605e-12	1.31728e-14	12	112	147	47751	159	47863	7.54717	0.234001
OVER	7	GO:0000723	telomere maintenance	BIOLOGICAL_PROCESS	4.27605e-12	1.32373e-14	16	300	143	47563	159	47863	10.0629	0.626789
OVER	5	GO:0051169	nuclear transport	BIOLOGICAL_PROCESS	4.88947e-12	1.55815e-14	23	837	136	47026	159	47863	14.4654	1.74874
OVER	6	GO:0006913	nucleocytoplasmic transport	BIOLOGICAL_PROCESS	4.88947e-12	1.55815e-14	23	837	136	47026	159	47863	14.4654	1.74874
OVER	7	GO:1904356	regulation of telomere maintenance via telomere lengthening	BIOLOGICAL_PROCESS	5.45615e-12	1.76357e-14	12	115	147	47748	159	47863	7.54717	0.240269
OVER	6	GO:0022618	ribonucleoprotein complex assembly	BIOLOGICAL_PROCESS	7.65081e-12	2.50778e-14	18	444	141	47419	159	47863	11.3208	0.927648
OVER	6	GO:0010608	post-transcriptional regulation of gene expression	BIOLOGICAL_PROCESS	8.4207e-12	2.79846e-14	30	1618	129	46245	159	47863	18.8679	3.38048
OVER	7	GO:0032200	telomere organization	BIOLOGICAL_PROCESS	1.11219e-11	3.74678e-14	16	322	143	47541	159	47863	10.0629	0.672753
OVER	5	GO:0043231	intracellular membrane-bounded organelle	CELLULAR_COMPONENT	1.15368e-11	3.93907e-14	125	23670	34	24193	159	47863	78.6164	49.4536
OVER	3	GO:0006807	nitrogen compound metabolic process	BIOLOGICAL_PROCESS	1.38913e-11	4.86947e-14	120	22064	39	25799	159	47863	75.4717	46.0982
OVER	4	GO:0044085	cellular component biogenesis	BIOLOGICAL_PROCESS	1.38913e-11	4.84235e-14	67	8016	92	39847	159	47863	42.1384	16.7478
OVER	6	GO:0071826	ribonucleoprotein complex subunit organization	BIOLOGICAL_PROCESS	1.67081e-11	5.93296e-14	18	468	141	47395	159	47863	11.3208	0.977791
OVER	4	GO:0009889	regulation of biosynthetic process	BIOLOGICAL_PROCESS	1.68911e-11	6.07483e-14	75	9821	84	38042	159	47863	47.1698	20.519
OVER	7	GO:0008380	RNA splicing	BIOLOGICAL_PROCESS	2.29522e-11	8.35917e-14	24	1009	135	46854	159	47863	15.0943	2.1081
OVER	5	GO:0019219	regulation of nucleobase-containing compound metabolic process	BIOLOGICAL_PROCESS	3.34715e-11	1.23427e-13	73	9496	86	38367	159	47863	45.9119	19.84
OVER	4	GO:0006403	RNA localization	BIOLOGICAL_PROCESS	3.43361e-11	1.29741e-13	18	491	141	47372	159	47863	11.3208	1.02584
OVER	4	GO:0043227	membrane-bounded organelle	CELLULAR_COMPONENT	3.43361e-11	1.2935e-13	127	24667	32	23196	159	47863	79.8742	51.5367
OVER	6	GO:2001252	positive regulation of chromosome organization	BIOLOGICAL_PROCESS	4.75518e-11	1.81842e-13	12	142	147	47721	159	47863	7.54717	0.29668
OVER	4	GO:0060255	regulation of macromolecule metabolic process	BIOLOGICAL_PROCESS	5.12047e-11	1.98142e-13	93	14502	66	33361	159	47863	58.4906	30.299
OVER	2	GO:0044183	protein folding chaperone	MOLECULAR_FUNCTION	5.42211e-11	2.12283e-13	9	46	150	47817	159	47863	5.66038	0.0961076
OVER	3	GO:1904874	positive regulation of telomerase RNA localization to Cajal body	BIOLOGICAL_PROCESS	6.2824e-11	2.48825e-13	6	4	153	47859	159	47863	3.77358	0.00835719
OVER	4	GO:0031323	regulation of cellular metabolic process	BIOLOGICAL_PROCESS	8.17514e-11	3.27512e-13	88	13311	71	34552	159	47863	55.3459	27.8106
OVER	4	GO:0051171	regulation of nitrogen compound metabolic process	BIOLOGICAL_PROCESS	8.89848e-11	3.60541e-13	88	13332	71	34531	159	47863	55.3459	27.8545
OVER	3	GO:0009058	biosynthetic process	BIOLOGICAL_PROCESS	1.12368e-10	4.60398e-13	90	13903	69	33960	159	47863	56.6038	29.0475
OVER	6	GO:2000278	regulation of DNA biosynthetic process	BIOLOGICAL_PROCESS	1.21968e-10	5.05283e-13	14	258	145	47605	159	47863	8.80503	0.539039
OVER	5	GO:0072594	establishment of protein localization to organelle	BIOLOGICAL_PROCESS	1.22809e-10	5.14361e-13	24	1101	135	46762	159	47863	15.0943	2.30032
OVER	2	GO:0032991	protein-containing complex	CELLULAR_COMPONENT	1.2293e-10	5.26059e-13	97	15805	62	32058	159	47863	61.0063	33.0213
OVER	8	GO:0016072	rRNA metabolic process	BIOLOGICAL_PROCESS	1.2293e-10	5.22722e-13	18	535	141	47328	159	47863	11.3208	1.11777
OVER	7	GO:0090666	scaRNA localization to Cajal body	BIOLOGICAL_PROCESS	1.26228e-10	5.4592e-13	6	5	153	47858	159	47863	3.77358	0.0104465
OVER	4	GO:1901576	organic substance biosynthetic process	BIOLOGICAL_PROCESS	1.55972e-10	6.8166e-13	89	13731	70	34132	159	47863	55.9748	28.6881
OVER	6	GO:0071897	DNA biosynthetic process	BIOLOGICAL_PROCESS	1.87981e-10	8.3011e-13	16	398	143	47465	159	47863	10.0629	0.83154
OVER	6	GO:0032204	regulation of telomere maintenance	BIOLOGICAL_PROCESS	2.99518e-10	1.33628e-12	12	170	147	47693	159	47863	7.54717	0.35518
OVER	3	GO:0005622	intracellular anatomical structure	CELLULAR_COMPONENT	3.43683e-10	1.54897e-12	140	30211	19	17652	159	47863	88.0503	63.1197
OVER	3	GO:0044238	primary metabolic process	BIOLOGICAL_PROCESS	4.2095e-10	1.91637e-12	120	23030	39	24833	159	47863	75.4717	48.1165
OVER	4	GO:0043170	macromolecule metabolic process	BIOLOGICAL_PROCESS	5.55985e-10	2.55643e-12	113	20875	46	26988	159	47863	71.0692	43.6141
OVER	6	GO:0042273	ribosomal large subunit biogenesis	BIOLOGICAL_PROCESS	6.8793e-10	3.19443e-12	11	137	148	47726	159	47863	6.91824	0.286234
OVER	4	GO:0080090	regulation of primary metabolic process	BIOLOGICAL_PROCESS	7.89983e-10	3.70428e-12	88	13858	71	34005	159	47863	55.3459	28.9535
OVER	4	GO:0043228	non-membrane-bounded organelle	CELLULAR_COMPONENT	1.23437e-09	5.9566e-12	79	11688	80	36175	159	47863	49.6855	24.4197
OVER	4	GO:1904872	regulation of telomerase RNA localization to Cajal body	BIOLOGICAL_PROCESS	1.23437e-09	5.8498e-12	6	9	153	47854	159	47863	3.77358	0.0188037
OVER	5	GO:0043232	intracellular non-membrane-bounded organelle	CELLULAR_COMPONENT	1.23437e-09	5.9566e-12	79	11688	80	36175	159	47863	49.6855	24.4197
OVER	3	GO:0043226	organelle	CELLULAR_COMPONENT	1.52071e-09	7.40761e-12	132	27571	27	20292	159	47863	83.0189	57.604
OVER	4	GO:0043229	intracellular organelle	CELLULAR_COMPONENT	1.5213e-09	7.47974e-12	130	26846	29	21017	159	47863	81.761	56.0893
OVER	4	GO:0043021	ribonucleoprotein complex binding	MOLECULAR_FUNCTION	1.55109e-09	7.69686e-12	14	319	145	47544	159	47863	8.80503	0.666486
OVER	4	GO:0005732	sno(s)RNA-containing ribonucleoprotein complex	CELLULAR_COMPONENT	2.20739e-09	1.1054e-11	8	46	151	47817	159	47863	5.03145	0.0961076
OVER	7	GO:0034502	protein localization to chromosome	BIOLOGICAL_PROCESS	2.69082e-09	1.35974e-11	11	158	148	47705	159	47863	6.91824	0.330109
OVER	4	GO:0005681	spliceosomal complex	CELLULAR_COMPONENT	2.71608e-09	1.44676e-11	16	485	143	47378	159	47863	10.0629	1.01331
OVER	5	GO:0010468	regulation of gene expression	BIOLOGICAL_PROCESS	2.71608e-09	1.45906e-11	77	11395	82	36468	159	47863	48.4277	23.8075
OVER	5	GO:0090672	telomerase RNA localization	BIOLOGICAL_PROCESS	2.71608e-09	1.43861e-11	6	11	153	47852	159	47863	3.77358	0.0229823
OVER	5	GO:0090685	RNA localization to nucleus	BIOLOGICAL_PROCESS	2.71608e-09	1.43861e-11	6	11	153	47852	159	47863	3.77358	0.0229823
OVER	6	GO:0090670	RNA localization to Cajal body	BIOLOGICAL_PROCESS	2.71608e-09	1.43861e-11	6	11	153	47852	159	47863	3.77358	0.0229823
OVER	6	GO:0090671	telomerase RNA localization to Cajal body	BIOLOGICAL_PROCESS	2.71608e-09	1.43861e-11	6	11	153	47852	159	47863	3.77358	0.0229823
OVER	6	GO:1990446	U1 snRNP binding	MOLECULAR_FUNCTION	2.71608e-09	1.43861e-11	6	11	153	47852	159	47863	3.77358	0.0229823
OVER	3	GO:0019222	regulation of metabolic process	BIOLOGICAL_PROCESS	3.91461e-09	2.12073e-11	94	15890	65	31973	159	47863	59.1195	33.1989
OVER	2	GO:0008152	metabolic process	BIOLOGICAL_PROCESS	7.00202e-09	3.82519e-11	124	25218	35	22645	159	47863	77.9874	52.6879
OVER	2	GO:0009987	cellular process	BIOLOGICAL_PROCESS	8.37826e-09	4.61517e-11	149	35123	10	12740	159	47863	93.7107	73.3824
OVER	3	GO:0071704	organic substance metabolic process	BIOLOGICAL_PROCESS	8.81753e-09	4.89729e-11	121	24279	38	23584	159	47863	76.1006	50.726
OVER	5	GO:0070990	snRNP binding	MOLECULAR_FUNCTION	1.11422e-08	6.23914e-11	6	15	153	47848	159	47863	3.77358	0.0313394
OVER	3	GO:0071840	cellular component organization or biogenesis	BIOLOGICAL_PROCESS	1.1595e-08	6.5455e-11	93	15907	66	31956	159	47863	58.4906	33.2344
OVER	6	GO:0097526	spliceosomal tri-snRNP complex	CELLULAR_COMPONENT	1.49691e-08	8.51833e-11	8	61	151	47802	159	47863	5.03145	0.127447
OVER	4	GO:0005697	telomerase holoenzyme complex	CELLULAR_COMPONENT	1.62923e-08	9.34547e-11	7	35	152	47828	159	47863	4.40252	0.0731254
OVER	5	GO:0045935	positive regulation of nucleobase-containing compound metabolic process	BIOLOGICAL_PROCESS	1.66567e-08	9.63033e-11	47	5178	112	42685	159	47863	29.5597	10.8184
OVER	5	GO:1904951	positive regulation of establishment of protein localization	BIOLOGICAL_PROCESS	1.69278e-08	9.86414e-11	18	743	141	47120	159	47863	11.3208	1.55235
OVER	5	GO:0051054	positive regulation of DNA metabolic process	BIOLOGICAL_PROCESS	1.71515e-08	1.00726e-10	15	470	144	47393	159	47863	9.43396	0.981969
OVER	6	GO:0065003	protein-containing complex assembly	BIOLOGICAL_PROCESS	2.7024e-08	1.59934e-10	38	3600	121	44263	159	47863	23.8994	7.52147
OVER	5	GO:0072588	box H/ACA RNP complex	CELLULAR_COMPONENT	2.82583e-08	1.69812e-10	5	6	154	47857	159	47863	3.14465	0.0125358
OVER	5	GO:1901998	toxin transport	BIOLOGICAL_PROCESS	2.82583e-08	1.69307e-10	9	104	150	47759	159	47863	5.66038	0.217287
OVER	4	GO:0071013	catalytic step 2 spliceosome	CELLULAR_COMPONENT	2.84929e-08	1.72519e-10	11	203	148	47660	159	47863	6.91824	0.424127
OVER	3	GO:0005515	protein binding	MOLECULAR_FUNCTION	2.89045e-08	1.76327e-10	129	27424	30	20439	159	47863	81.1321	57.2969
OVER	5	GO:0010557	positive regulation of macromolecule biosynthetic process	BIOLOGICAL_PROCESS	3.28583e-08	2.01942e-10	45	4908	114	42955	159	47863	28.3019	10.2543
OVER	5	GO:0050821	protein stabilization	BIOLOGICAL_PROCESS	3.83092e-08	2.37187e-10	14	418	145	47445	159	47863	8.80503	0.873326
OVER	5	GO:0031328	positive regulation of cellular biosynthetic process	BIOLOGICAL_PROCESS	4.37611e-08	2.72934e-10	46	5147	113	42716	159	47863	28.9308	10.7536
OVER	7	GO:0051973	positive regulation of telomerase activity	BIOLOGICAL_PROCESS	5.04366e-08	3.16865e-10	8	73	151	47790	159	47863	5.03145	0.152519
OVER	6	GO:0005687	U4 snRNP	CELLULAR_COMPONENT	6.71556e-08	4.24958e-10	6	22	153	47841	159	47863	3.77358	0.0459645
OVER	6	GO:0033365	protein localization to organelle	BIOLOGICAL_PROCESS	7.23977e-08	4.61426e-10	28	2106	131	45757	159	47863	17.6101	4.40006
OVER	8	GO:0000381	regulation of alternative mRNA splicing, via spliceosome	BIOLOGICAL_PROCESS	7.59561e-08	4.87563e-10	11	225	148	47638	159	47863	6.91824	0.470092
OVER	5	GO:0071011	precatalytic spliceosome	CELLULAR_COMPONENT	8.01719e-08	5.18274e-10	9	119	150	47744	159	47863	5.66038	0.248626
OVER	4	GO:0010604	positive regulation of macromolecule metabolic process	BIOLOGICAL_PROCESS	8.37347e-08	5.45118e-10	62	8649	97	39214	159	47863	38.9937	18.0703
OVER	3	GO:0008037	cell recognition	BIOLOGICAL_PROCESS	9.23373e-08	6.08697e-10	13	370	146	47493	159	47863	8.1761	0.77304
OVER	4	GO:0009891	positive regulation of biosynthetic process	BIOLOGICAL_PROCESS	9.23373e-08	6.09529e-10	46	5276	113	42587	159	47863	28.9308	11.0231
OVER	4	GO:0008180	COP9 signalosome	CELLULAR_COMPONENT	1.02363e-07	6.80372e-10	8	81	151	47782	159	47863	5.03145	0.169233
OVER	6	GO:1903311	regulation of mRNA metabolic process	BIOLOGICAL_PROCESS	1.19124e-07	7.97194e-10	19	961	140	46902	159	47863	11.9497	2.00781
OVER	6	GO:0051276	chromosome organization	BIOLOGICAL_PROCESS	1.21943e-07	8.21617e-10	21	1200	138	46663	159	47863	13.2075	2.50716
OVER	9	GO:0000380	alternative mRNA splicing, via spliceosome	BIOLOGICAL_PROCESS	1.99252e-07	1.35157e-09	11	249	148	47614	159	47863	6.91824	0.520235
OVER	6	GO:0005682	U5 snRNP	CELLULAR_COMPONENT	2.18542e-07	1.49237e-09	6	28	153	47835	159	47863	3.77358	0.0585003
OVER	3	GO:0140513	nuclear protein-containing complex	CELLULAR_COMPONENT	2.46475e-07	1.69433e-09	33	3041	126	44822	159	47863	20.7547	6.35355
OVER	2	GO:0044419	biological process involved in interspecies interaction between organisms	BIOLOGICAL_PROCESS	2.4896e-07	1.73409e-09	34	3214	125	44649	159	47863	21.3836	6.715
OVER	9	GO:0000454	snoRNA guided rRNA pseudouridine synthesis	BIOLOGICAL_PROCESS	2.4896e-07	1.7267e-09	4	2	155	47861	159	47863	2.51572	0.00417859
OVER	7	GO:0051170	import into nucleus	BIOLOGICAL_PROCESS	2.49377e-07	1.74834e-09	13	405	146	47458	159	47863	8.1761	0.846165
OVER	5	GO:0045934	negative regulation of nucleobase-containing compound metabolic process	BIOLOGICAL_PROCESS	2.50081e-07	1.76466e-09	37	3743	122	44120	159	47863	23.2704	7.82024
OVER	6	GO:0070034	telomerase RNA binding	MOLECULAR_FUNCTION	2.52922e-07	1.79622e-09	6	29	153	47834	159	47863	3.77358	0.0605896
OVER	7	GO:0046540	U4/U6 x U5 tri-snRNP complex	CELLULAR_COMPONENT	2.52992e-07	1.80824e-09	7	56	152	47807	159	47863	4.40252	0.117001
OVER	7	GO:0048024	regulation of mRNA splicing, via spliceosome	BIOLOGICAL_PROCESS	2.72805e-07	1.96227e-09	12	330	147	47533	159	47863	7.54717	0.689468
OVER	4	GO:0010605	negative regulation of macromolecule metabolic process	BIOLOGICAL_PROCESS	2.82136e-07	2.04223e-09	52	6719	107	41144	159	47863	32.7044	14.038
OVER	5	GO:0051052	regulation of DNA metabolic process	BIOLOGICAL_PROCESS	2.8234e-07	2.05656e-09	18	904	141	46959	159	47863	11.3208	1.88872
OVER	4	GO:0031647	regulation of protein stability	BIOLOGICAL_PROCESS	2.93086e-07	2.14817e-09	16	691	143	47172	159	47863	10.0629	1.4437
OVER	5	GO:0043933	protein-containing complex organization	BIOLOGICAL_PROCESS	3.07486e-07	2.26772e-09	39	4144	120	43719	159	47863	24.5283	8.65804
OVER	3	GO:0009893	positive regulation of metabolic process	BIOLOGICAL_PROCESS	3.27691e-07	2.43165e-09	64	9439	95	38424	159	47863	40.2516	19.7209
OVER	7	GO:0050684	regulation of mRNA processing	BIOLOGICAL_PROCESS	3.67261e-07	2.742e-09	13	421	146	47442	159	47863	8.1761	0.879594
OVER	5	GO:0006412	translation	BIOLOGICAL_PROCESS	4.15484e-07	3.12095e-09	24	1703	135	46160	159	47863	15.0943	3.55807
OVER	6	GO:0005524	ATP binding	MOLECULAR_FUNCTION	4.2835e-07	3.2371e-09	34	3295	125	44568	159	47863	21.3836	6.88423
OVER	6	GO:0051972	regulation of telomerase activity	BIOLOGICAL_PROCESS	4.89556e-07	3.72192e-09	8	102	151	47761	159	47863	5.03145	0.213108
OVER	7	GO:0003730	mRNA 3'-UTR binding	MOLECULAR_FUNCTION	6.88733e-07	5.26756e-09	10	217	149	47646	159	47863	6.28931	0.453377
OVER	5	GO:0051253	negative regulation of RNA metabolic process	BIOLOGICAL_PROCESS	7.17646e-07	5.52136e-09	35	3544	124	44319	159	47863	22.0126	7.40447
OVER	6	GO:0043043	peptide biosynthetic process	BIOLOGICAL_PROCESS	7.79166e-07	6.03014e-09	24	1763	135	46100	159	47863	15.0943	3.68343
OVER	6	GO:0006259	DNA metabolic process	BIOLOGICAL_PROCESS	8.14426e-07	6.34011e-09	26	2065	133	45798	159	47863	16.3522	4.3144
OVER	4	GO:0072589	box H/ACA scaRNP complex	CELLULAR_COMPONENT	1.01785e-06	8.01639e-09	4	4	155	47859	159	47863	2.51572	0.00835719
OVER	4	GO:0090661	box H/ACA telomerase RNP complex	CELLULAR_COMPONENT	1.01785e-06	8.01639e-09	4	4	155	47859	159	47863	2.51572	0.00835719
OVER	4	GO:0007338	single fertilization	BIOLOGICAL_PROCESS	1.02714e-06	8.1363e-09	11	298	148	47565	159	47863	6.91824	0.62261
OVER	4	GO:0030684	preribosome	CELLULAR_COMPONENT	1.07537e-06	8.61628e-09	9	167	150	47696	159	47863	5.66038	0.348913
OVER	4	GO:0051173	positive regulation of nitrogen compound metabolic process	BIOLOGICAL_PROCESS	1.07537e-06	8.60417e-09	56	7888	103	39975	159	47863	35.2201	16.4804
OVER	4	GO:0034719	SMN-Sm protein complex	CELLULAR_COMPONENT	1.08845e-06	8.77062e-09	6	39	153	47824	159	47863	3.77358	0.0814826
OVER	6	GO:0030515	snoRNA binding	MOLECULAR_FUNCTION	1.11846e-06	9.06333e-09	7	72	152	47791	159	47863	4.40252	0.150429
OVER	3	GO:0006955	immune response	BIOLOGICAL_PROCESS	1.23538e-06	1.00671e-08	36	3812	123	44051	159	47863	22.6415	7.9644
OVER	4	GO:0031325	positive regulation of cellular metabolic process	BIOLOGICAL_PROCESS	1.41727e-06	1.16138e-08	54	7507	105	40356	159	47863	33.9623	15.6843
OVER	2	GO:0005488	binding	MOLECULAR_FUNCTION	1.52394e-06	1.25573e-08	142	33759	17	14104	159	47863	89.3082	70.5326
OVER	6	GO:0032559	adenyl ribonucleotide binding	MOLECULAR_FUNCTION	1.52802e-06	1.26604e-08	34	3482	125	44381	159	47863	21.3836	7.27493
OVER	6	GO:0033044	regulation of chromosome organization	BIOLOGICAL_PROCESS	1.54542e-06	1.2875e-08	12	393	147	47470	159	47863	7.54717	0.821094
OVER	4	GO:0031429	box H/ACA snoRNP complex	CELLULAR_COMPONENT	1.70887e-06	1.43922e-08	4	5	155	47858	159	47863	2.51572	0.0104465
OVER	7	GO:0034513	box H/ACA snoRNA binding	MOLECULAR_FUNCTION	1.70887e-06	1.43922e-08	4	5	155	47858	159	47863	2.51572	0.0104465
OVER	5	GO:0051252	regulation of RNA metabolic process	BIOLOGICAL_PROCESS	1.80562e-06	1.52893e-08	60	8933	99	38930	159	47863	37.7358	18.6637
OVER	6	GO:0005686	U2 snRNP	CELLULAR_COMPONENT	1.98271e-06	1.68791e-08	6	44	153	47819	159	47863	3.77358	0.091929
OVER	2	GO:0110165	cellular anatomical entity	CELLULAR_COMPONENT	2.51701e-06	2.15423e-08	149	36983	10	10880	159	47863	93.7107	77.2685
OVER	4	GO:0051172	negative regulation of nitrogen compound metabolic process	BIOLOGICAL_PROCESS	2.52338e-06	2.17117e-08	45	5704	114	42159	159	47863	28.3019	11.9173
OVER	6	GO:0006417	regulation of translation	BIOLOGICAL_PROCESS	2.53577e-06	2.19338e-08	19	1185	140	46678	159	47863	11.9497	2.47582
OVER	6	GO:0071005	U2-type precatalytic spliceosome	CELLULAR_COMPONENT	2.60598e-06	2.26596e-08	7	83	152	47780	159	47863	4.40252	0.173412
OVER	4	GO:0034709	methylosome	CELLULAR_COMPONENT	2.65736e-06	2.32274e-08	5	21	154	47842	159	47863	3.14465	0.0438752
OVER	6	GO:0006405	RNA export from nucleus	BIOLOGICAL_PROCESS	2.79825e-06	2.45863e-08	10	257	149	47606	159	47863	6.28931	0.536949
OVER	5	GO:0051084	'de novo' post-translational protein folding	BIOLOGICAL_PROCESS	3.22635e-06	2.84946e-08	7	86	152	47777	159	47863	4.40252	0.17968
OVER	6	GO:0005685	U1 snRNP	CELLULAR_COMPONENT	3.42167e-06	3.03754e-08	6	49	153	47814	159	47863	3.77358	0.102376
OVER	5	GO:0097525	spliceosomal snRNP complex	CELLULAR_COMPONENT	3.8785e-06	3.46074e-08	8	138	151	47725	159	47863	5.03145	0.288323
OVER	4	GO:0042026	protein refolding	BIOLOGICAL_PROCESS	4.21656e-06	3.78159e-08	6	51	153	47812	159	47863	3.77358	0.106554
OVER	3	GO:0009892	negative regulation of metabolic process	BIOLOGICAL_PROCESS	4.56325e-06	4.11328e-08	52	7339	107	40524	159	47863	32.7044	15.3333
OVER	4	GO:0031072	heat shock protein binding	MOLECULAR_FUNCTION	4.65782e-06	4.21974e-08	11	352	148	47511	159	47863	6.91824	0.735432
OVER	6	GO:0043484	regulation of RNA splicing	BIOLOGICAL_PROCESS	4.70293e-06	4.28201e-08	12	440	147	47423	159	47863	7.54717	0.91929
OVER	4	GO:1903829	positive regulation of protein localization	BIOLOGICAL_PROCESS	4.82669e-06	4.41666e-08	18	1109	141	46754	159	47863	11.3208	2.31703
OVER	3	GO:0050794	regulation of cellular process	BIOLOGICAL_PROCESS	4.93292e-06	4.53633e-08	118	25474	41	22389	159	47863	74.2138	53.2227
OVER	7	GO:0000470	maturation of LSU-rRNA	BIOLOGICAL_PROCESS	5.05311e-06	4.66986e-08	6	53	153	47810	159	47863	3.77358	0.110733
OVER	2	GO:0050789	regulation of biological process	BIOLOGICAL_PROCESS	5.23238e-06	4.85935e-08	123	27175	36	20688	159	47863	77.3585	56.7766
OVER	2	GO:0048518	positive regulation of biological process	BIOLOGICAL_PROCESS	5.80734e-06	5.41976e-08	84	15357	75	32506	159	47863	52.8302	32.0853
OVER	8	GO:0031118	rRNA pseudouridine synthesis	BIOLOGICAL_PROCESS	5.98246e-06	5.61043e-08	4	8	155	47855	159	47863	2.51572	0.0167144
OVER	4	GO:0030532	small nuclear ribonucleoprotein complex	CELLULAR_COMPONENT	6.14496e-06	5.7908e-08	8	148	151	47715	159	47863	5.03145	0.309216
OVER	5	GO:0010628	positive regulation of gene expression	BIOLOGICAL_PROCESS	6.19053e-06	5.89011e-08	25	2150	134	45713	159	47863	15.7233	4.49199
OVER	6	GO:0030554	adenyl nucleotide binding	MOLECULAR_FUNCTION	6.19053e-06	5.8849e-08	34	3711	125	44152	159	47863	21.3836	7.75338
OVER	5	GO:0070201	regulation of establishment of protein localization	BIOLOGICAL_PROCESS	6.39151e-06	6.11043e-08	20	1404	139	46459	159	47863	12.5786	2.93337
OVER	3	GO:0009566	fertilization	BIOLOGICAL_PROCESS	6.43925e-06	6.18539e-08	11	366	148	47497	159	47863	6.91824	0.764683
OVER	4	GO:0015030	Cajal body	CELLULAR_COMPONENT	8.33642e-06	8.04571e-08	7	101	152	47762	159	47863	4.40252	0.211019
OVER	4	GO:0061077	chaperone-mediated protein folding	BIOLOGICAL_PROCESS	8.38654e-06	8.13226e-08	8	155	151	47708	159	47863	5.03145	0.323841
OVER	5	GO:0006518	peptide metabolic process	BIOLOGICAL_PROCESS	8.65544e-06	8.43241e-08	24	2032	135	45831	159	47863	15.0943	4.24545
OVER	3	GO:0006950	response to stress	BIOLOGICAL_PROCESS	9.90846e-06	9.69825e-08	58	8915	101	38948	159	47863	36.478	18.6261
OVER	7	GO:0000154	rRNA modification	BIOLOGICAL_PROCESS	1.02912e-05	1.01197e-07	6	61	153	47802	159	47863	3.77358	0.127447
OVER	5	GO:0031428	box C/D RNP complex	CELLULAR_COMPONENT	1.14254e-05	1.12871e-07	4	10	155	47853	159	47863	2.51572	0.020893
OVER	3	GO:0051707	response to other organism	BIOLOGICAL_PROCESS	1.14904e-05	1.14036e-07	29	2904	130	44959	159	47863	18.239	6.06732
OVER	5	GO:0005689	U12-type spliceosomal complex	CELLULAR_COMPONENT	1.21264e-05	1.20899e-07	6	63	153	47800	159	47863	3.77358	0.131626
OVER	4	GO:0043207	response to external biotic stimulus	BIOLOGICAL_PROCESS	1.21448e-05	1.21636e-07	29	2913	130	44950	159	47863	18.239	6.08612
OVER	6	GO:0036002	pre-mRNA binding	MOLECULAR_FUNCTION	1.30801e-05	1.31599e-07	7	109	152	47754	159	47863	4.40252	0.227733
OVER	5	GO:0035500	MH2 domain binding	MOLECULAR_FUNCTION	1.40624e-05	1.42122e-07	3	1	156	47862	159	47863	1.88679	0.0020893
OVER	2	GO:0016032	viral process	BIOLOGICAL_PROCESS	1.60305e-05	1.62742e-07	19	1351	140	46512	159	47863	11.9497	2.82264
OVER	4	GO:0031324	negative regulation of cellular metabolic process	BIOLOGICAL_PROCESS	1.63681e-05	1.6766e-07	42	5480	117	42383	159	47863	26.4151	11.4493
OVER	6	GO:0002181	cytoplasmic translation	BIOLOGICAL_PROCESS	1.63681e-05	1.67308e-07	10	318	149	47545	159	47863	6.28931	0.664396
OVER	5	GO:0034248	regulation of amide metabolic process	BIOLOGICAL_PROCESS	1.65373e-05	1.70146e-07	19	1355	140	46508	159	47863	11.9497	2.831
OVER	5	GO:0019221	cytokine-mediated signaling pathway	BIOLOGICAL_PROCESS	1.73639e-05	1.79441e-07	18	1221	141	46642	159	47863	11.3208	2.55103
OVER	7	GO:0006351	DNA-templated transcription	BIOLOGICAL_PROCESS	1.77301e-05	1.84032e-07	55	8374	104	39489	159	47863	34.5912	17.4958
OVER	4	GO:0006458	'de novo' protein folding	BIOLOGICAL_PROCESS	1.78357e-05	1.85941e-07	7	115	152	47748	159	47863	4.40252	0.240269
OVER	3	GO:0009607	response to biotic stimulus	BIOLOGICAL_PROCESS	1.79841e-05	1.88307e-07	29	2975	130	44888	159	47863	18.239	6.21566
OVER	6	GO:0097659	nucleic acid-templated transcription	BIOLOGICAL_PROCESS	1.7997e-05	1.89261e-07	55	8381	104	39482	159	47863	34.5912	17.5104
OVER	4	GO:0046933	proton-transporting ATP synthase activity, rotational mechanism	MOLECULAR_FUNCTION	1.85919e-05	1.96363e-07	5	34	154	47829	159	47863	3.14465	0.0710361
OVER	4	GO:0033256	I-kappaB/NF-kappaB complex	CELLULAR_COMPONENT	1.92473e-05	2.04162e-07	4	12	155	47851	159	47863	2.51572	0.0250716
OVER	3	GO:0005737	cytoplasm	CELLULAR_COMPONENT	1.9847e-05	2.11426e-07	112	24083	47	23780	159	47863	70.4403	50.3165
OVER	4	GO:0006952	defense response	BIOLOGICAL_PROCESS	2.00729e-05	2.14747e-07	30	3174	129	44689	159	47863	18.8679	6.63143
OVER	4	GO:0098542	defense response to other organism	BIOLOGICAL_PROCESS	2.00966e-05	2.15915e-07	23	1980	136	45883	159	47863	14.4654	4.13681
OVER	6	GO:0032774	RNA biosynthetic process	BIOLOGICAL_PROCESS	2.24418e-05	2.42134e-07	55	8443	104	39420	159	47863	34.5912	17.6399
OVER	5	GO:0035639	purine ribonucleoside triphosphate binding	MOLECULAR_FUNCTION	2.37179e-05	2.56981e-07	36	4342	123	43521	159	47863	22.6415	9.07173
OVER	6	GO:0006401	RNA catabolic process	BIOLOGICAL_PROCESS	2.46956e-05	2.687e-07	15	863	144	47000	159	47863	9.43396	1.80306
OVER	3	GO:0120114	Sm-like protein family complex	CELLULAR_COMPONENT	2.50864e-05	2.74345e-07	8	183	151	47680	159	47863	5.03145	0.382341
OVER	5	GO:0043604	amide biosynthetic process	BIOLOGICAL_PROCESS	2.50864e-05	2.75235e-07	24	2170	135	45693	159	47863	15.0943	4.53377
OVER	4	GO:0030154	cell differentiation	BIOLOGICAL_PROCESS	2.55207e-05	2.81162e-07	70	12161	89	35702	159	47863	44.0252	25.4079
OVER	5	GO:0051085	chaperone cofactor-dependent protein refolding	BIOLOGICAL_PROCESS	2.86342e-05	3.16768e-07	6	75	153	47788	159	47863	3.77358	0.156697
OVER	9	GO:0042776	proton motive force-driven mitochondrial ATP synthesis	BIOLOGICAL_PROCESS	2.92407e-05	3.24808e-07	5	38	154	47825	159	47863	3.14465	0.0793933
OVER	7	GO:0051168	nuclear export	BIOLOGICAL_PROCESS	3.03203e-05	3.38181e-07	11	436	148	47427	159	47863	6.91824	0.910933
OVER	3	GO:0048869	cellular developmental process	BIOLOGICAL_PROCESS	3.03222e-05	3.39582e-07	70	12218	89	35645	159	47863	44.0252	25.527
OVER	4	GO:0045087	innate immune response	BIOLOGICAL_PROCESS	3.17938e-05	3.5751e-07	19	1424	140	46439	159	47863	11.9497	2.97516
OVER	3	GO:0044403	biological process involved in symbiotic interaction	BIOLOGICAL_PROCESS	3.23048e-05	3.64727e-07	12	540	147	47323	159	47863	7.54717	1.12822
OVER	8	GO:0035196	miRNA processing	BIOLOGICAL_PROCESS	3.43823e-05	3.89747e-07	7	129	152	47734	159	47863	4.40252	0.269519
OVER	6	GO:0006334	nucleosome assembly	BIOLOGICAL_PROCESS	3.71005e-05	4.22249e-07	6	79	153	47784	159	47863	3.77358	0.165054
OVER	7	GO:0000387	spliceosomal snRNP assembly	BIOLOGICAL_PROCESS	3.9616e-05	4.52682e-07	6	80	153	47783	159	47863	3.77358	0.167144
OVER	3	GO:0048522	positive regulation of cellular process	BIOLOGICAL_PROCESS	4.26312e-05	4.89077e-07	75	13636	84	34227	159	47863	47.1698	28.4896
OVER	5	GO:0034097	response to cytokine	BIOLOGICAL_PROCESS	4.33435e-05	4.99222e-07	25	2413	134	45450	159	47863	15.7233	5.04147
OVER	5	GO:0005753	mitochondrial proton-transporting ATP synthase complex	CELLULAR_COMPONENT	4.42862e-05	5.12096e-07	5	42	154	47821	159	47863	3.14465	0.0877505
OVER	8	GO:0006366	transcription by RNA polymerase II	BIOLOGICAL_PROCESS	4.67454e-05	5.42661e-07	42	5724	117	42139	159	47863	26.4151	11.9591
OVER	6	GO:0031625	ubiquitin protein ligase binding	MOLECULAR_FUNCTION	4.89819e-05	5.70853e-07	14	793	145	47070	159	47863	8.80503	1.65681
OVER	2	GO:0065007	biological regulation	BIOLOGICAL_PROCESS	5.30697e-05	6.2091e-07	123	28114	36	19749	159	47863	77.3585	58.7385
OVER	4	GO:0034715	pICln-Sm protein complex	CELLULAR_COMPONENT	5.64275e-05	6.62765e-07	4	17	155	47846	159	47863	2.51572	0.035518
OVER	8	GO:0031120	snRNA pseudouridine synthesis	BIOLOGICAL_PROCESS	5.99741e-05	7.07151e-07	3	3	156	47860	159	47863	1.88679	0.00626789
OVER	5	GO:0005684	U2-type spliceosomal complex	CELLULAR_COMPONENT	6.09269e-05	7.2116e-07	8	209	151	47654	159	47863	5.03145	0.436663
OVER	5	GO:0032555	purine ribonucleotide binding	MOLECULAR_FUNCTION	6.35755e-05	7.55404e-07	36	4543	123	43320	159	47863	22.6415	9.49167
OVER	7	GO:0015252	proton channel activity	MOLECULAR_FUNCTION	7.17788e-05	8.56144e-07	5	47	154	47816	159	47863	3.14465	0.0981969
OVER	4	GO:0050776	regulation of immune response	BIOLOGICAL_PROCESS	7.43311e-05	8.8997e-07	21	1825	138	46038	159	47863	13.2075	3.81297
OVER	4	GO:0032553	ribonucleotide binding	MOLECULAR_FUNCTION	7.60409e-05	9.13903e-07	36	4580	123	43283	159	47863	22.6415	9.56898
OVER	8	GO:0008334	histone mRNA metabolic process	BIOLOGICAL_PROCESS	7.81497e-05	9.42806e-07	5	48	154	47815	159	47863	3.14465	0.100286
OVER	7	GO:0070918	regulatory ncRNA processing	BIOLOGICAL_PROCESS	8.46436e-05	1.02649e-06	7	150	152	47713	159	47863	4.40252	0.313394
OVER	7	GO:0031123	RNA 3'-end processing	BIOLOGICAL_PROCESS	8.46436e-05	1.02886e-06	9	300	150	47563	159	47863	5.66038	0.626789
OVER	5	GO:0045259	proton-transporting ATP synthase complex	CELLULAR_COMPONENT	8.49332e-05	1.03624e-06	5	49	154	47814	159	47863	3.14465	0.102376
OVER	5	GO:0044389	ubiquitin-like protein ligase binding	MOLECULAR_FUNCTION	8.70391e-05	1.0659e-06	14	837	145	47026	159	47863	8.80503	1.74874
OVER	4	GO:0043603	amide metabolic process	BIOLOGICAL_PROCESS	9.5936e-05	1.17922e-06	27	2888	132	44975	159	47863	16.9811	6.03389
OVER	3	GO:0002684	positive regulation of immune system process	BIOLOGICAL_PROCESS	9.97463e-05	1.2306e-06	23	2193	136	45670	159	47863	14.4654	4.58183
OVER	10	GO:0015986	proton motive force-driven ATP synthesis	BIOLOGICAL_PROCESS	0.000100539	1.24496e-06	5	51	154	47812	159	47863	3.14465	0.106554
OVER	4	GO:0002764	immune response-regulating signaling pathway	BIOLOGICAL_PROCESS	0.000102207	1.27027e-06	16	1115	143	46748	159	47863	10.0629	2.32957
OVER	5	GO:0010629	negative regulation of gene expression	BIOLOGICAL_PROCESS	0.000105786	1.31955e-06	24	2373	135	45490	159	47863	15.0943	4.9579
OVER	5	GO:0006986	response to unfolded protein	BIOLOGICAL_PROCESS	0.000107643	1.35742e-06	10	403	149	47460	159	47863	6.28931	0.841987
OVER	5	GO:0050658	RNA transport	BIOLOGICAL_PROCESS	0.000107643	1.35742e-06	10	403	149	47460	159	47863	6.28931	0.841987
OVER	7	GO:0050657	nucleic acid transport	BIOLOGICAL_PROCESS	0.000107643	1.35742e-06	10	403	149	47460	159	47863	6.28931	0.841987
OVER	5	GO:0022607	cellular component assembly	BIOLOGICAL_PROCESS	0.000108053	1.3675e-06	48	7266	111	40597	159	47863	30.1887	15.1808
OVER	5	GO:1990226	histone methyltransferase binding	MOLECULAR_FUNCTION	0.000108766	1.38644e-06	4	21	155	47842	159	47863	2.51572	0.0438752
OVER	9	GO:0031126	sno(s)RNA 3'-end processing	BIOLOGICAL_PROCESS	0.000108766	1.38644e-06	4	21	155	47842	159	47863	2.51572	0.0438752
OVER	4	GO:0051236	establishment of RNA localization	BIOLOGICAL_PROCESS	0.00012071	1.54419e-06	10	409	149	47454	159	47863	6.28931	0.854522
OVER	5	GO:0006446	regulation of translational initiation	BIOLOGICAL_PROCESS	0.000124498	1.59831e-06	9	317	150	47546	159	47863	5.66038	0.662307
OVER	7	GO:0001522	pseudouridine synthesis	BIOLOGICAL_PROCESS	0.000126405	1.6343e-06	4	22	155	47841	159	47863	2.51572	0.0459645
OVER	8	GO:0000463	maturation of LSU-rRNA from tricistronic rRNA transcript (SSU-rRNA, 5.8S rRNA, LSU-rRNA)	BIOLOGICAL_PROCESS	0.000126405	1.6343e-06	4	22	155	47841	159	47863	2.51572	0.0459645
OVER	2	GO:0048519	negative regulation of biological process	BIOLOGICAL_PROCESS	0.00013074	1.6963e-06	72	13251	87	34612	159	47863	45.283	27.6853
OVER	7	GO:0060333	type II interferon-mediated signaling pathway	BIOLOGICAL_PROCESS	0.000133273	1.73523e-06	6	102	153	47761	159	47863	3.77358	0.213108
OVER	4	GO:0016043	cellular component organization	BIOLOGICAL_PROCESS	0.000134812	1.76141e-06	80	15417	79	32446	159	47863	50.3145	32.2107
OVER	8	GO:0043144	sno(s)RNA processing	BIOLOGICAL_PROCESS	0.000169837	2.22676e-06	4	24	155	47839	159	47863	2.51572	0.0501431
OVER	5	GO:0017076	purine nucleotide binding	MOLECULAR_FUNCTION	0.000181479	2.38767e-06	36	4774	123	43089	159	47863	22.6415	9.9743
OVER	3	GO:0048523	negative regulation of cellular process	BIOLOGICAL_PROCESS	0.000182719	2.4123e-06	66	11805	93	36058	159	47863	41.5094	24.6641
OVER	4	GO:1901389	negative regulation of transforming growth factor beta activation	BIOLOGICAL_PROCESS	0.000222558	2.94839e-06	3	6	156	47857	159	47863	1.88679	0.0125358
OVER	7	GO:1903798	regulation of miRNA processing	BIOLOGICAL_PROCESS	0.000229937	3.05662e-06	5	62	154	47801	159	47863	3.14465	0.129536
OVER	6	GO:0070920	regulation of regulatory ncRNA processing	BIOLOGICAL_PROCESS	0.00024668	3.29042e-06	5	63	154	47800	159	47863	3.14465	0.131626
OVER	5	GO:0034655	nucleobase-containing compound catabolic process	BIOLOGICAL_PROCESS	0.000249779	3.34312e-06	16	1204	143	46659	159	47863	10.0629	2.51551
OVER	6	GO:0006402	mRNA catabolic process	BIOLOGICAL_PROCESS	0.000251948	3.38363e-06	13	796	146	47067	159	47863	8.1761	1.66308
OVER	6	GO:0071346	cellular response to type II interferon	BIOLOGICAL_PROCESS	0.000295168	3.9775e-06	8	265	151	47598	159	47863	5.03145	0.553664
OVER	5	GO:0006954	inflammatory response	BIOLOGICAL_PROCESS	0.000306171	4.14797e-06	17	1374	142	46489	159	47863	10.6918	2.87069
OVER	6	GO:0006355	regulation of DNA-templated transcription	BIOLOGICAL_PROCESS	0.000306171	4.15365e-06	50	8025	109	39838	159	47863	31.4465	16.7666
OVER	5	GO:0032564	dATP binding	MOLECULAR_FUNCTION	0.000307651	4.20173e-06	3	7	156	47856	159	47863	1.88679	0.0146251
OVER	6	GO:0032558	adenyl deoxyribonucleotide binding	MOLECULAR_FUNCTION	0.000307651	4.20173e-06	3	7	156	47856	159	47863	1.88679	0.0146251
OVER	7	GO:1903506	regulation of nucleic acid-templated transcription	BIOLOGICAL_PROCESS	0.000310815	4.2591e-06	50	8032	109	39831	159	47863	31.4465	16.7812
OVER	4	GO:0008134	transcription factor binding	MOLECULAR_FUNCTION	0.000325752	4.4786e-06	21	2026	138	45837	159	47863	13.2075	4.23291
OVER	6	GO:2001141	regulation of RNA biosynthetic process	BIOLOGICAL_PROCESS	0.000326925	4.50961e-06	50	8048	109	39815	159	47863	31.4465	16.8147
OVER	6	GO:0060216	definitive hemopoiesis	BIOLOGICAL_PROCESS	0.000345753	4.78508e-06	7	191	152	47672	159	47863	4.40252	0.399056
OVER	4	GO:0051787	misfolded protein binding	MOLECULAR_FUNCTION	0.000356885	5.00412e-06	5	69	154	47794	159	47863	3.14465	0.144161
OVER	5	GO:0071007	U2-type catalytic step 2 spliceosome	CELLULAR_COMPONENT	0.000356885	5.00412e-06	5	69	154	47794	159	47863	3.14465	0.144161
OVER	8	GO:0016074	sno(s)RNA metabolic process	BIOLOGICAL_PROCESS	0.000356885	4.96616e-06	4	30	155	47833	159	47863	2.51572	0.0626789
OVER	9	GO:0045292	mRNA cis splicing, via spliceosome	BIOLOGICAL_PROCESS	0.000356885	5.00412e-06	5	69	154	47794	159	47863	3.14465	0.144161
OVER	4	GO:0010033	response to organic substance	BIOLOGICAL_PROCESS	0.000375067	5.27614e-06	48	7622	111	40241	159	47863	30.1887	15.9246
OVER	4	GO:0035966	response to topologically incorrect protein	BIOLOGICAL_PROCESS	0.000377177	5.323e-06	10	472	149	47391	159	47863	6.28931	0.986148
OVER	5	GO:0030097	hemopoiesis	BIOLOGICAL_PROCESS	0.000379242	5.3694e-06	26	2946	133	44917	159	47863	16.3522	6.15507
OVER	4	GO:0019904	protein domain specific binding	MOLECULAR_FUNCTION	0.000418074	5.93823e-06	20	1895	139	45968	159	47863	12.5786	3.95922
OVER	3	GO:0016604	nuclear body	CELLULAR_COMPONENT	0.000427687	6.09424e-06	18	1572	141	46291	159	47863	11.3208	3.28437
OVER	3	GO:0048856	anatomical structure development	BIOLOGICAL_PROCESS	0.000476753	6.8151e-06	87	17886	72	29977	159	47863	54.717	37.3692
OVER	7	GO:0034728	nucleosome organization	BIOLOGICAL_PROCESS	0.000480248	6.88692e-06	6	131	153	47732	159	47863	3.77358	0.273698
OVER	6	GO:0005694	chromosome	CELLULAR_COMPONENT	0.000489111	7.03629e-06	32	4173	127	43690	159	47863	20.1258	8.71863
OVER	5	GO:0010638	positive regulation of organelle organization	BIOLOGICAL_PROCESS	0.000497412	7.17835e-06	15	1133	144	46730	159	47863	9.43396	2.36717
OVER	4	GO:0060341	regulation of cellular localization	BIOLOGICAL_PROCESS	0.000525106	7.60192e-06	23	2451	136	45412	159	47863	14.4654	5.12087
OVER	5	GO:0032554	purine deoxyribonucleotide binding	MOLECULAR_FUNCTION	0.000527854	7.66573e-06	3	9	156	47854	159	47863	1.88679	0.0188037
OVER	7	GO:0051131	chaperone-mediated protein complex assembly	BIOLOGICAL_PROCESS	0.000537025	7.82336e-06	4	34	155	47829	159	47863	2.51572	0.0710361
OVER	4	GO:0050778	positive regulation of immune response	BIOLOGICAL_PROCESS	0.000538919	7.87549e-06	17	1444	142	46419	159	47863	10.6918	3.01694
OVER	4	GO:0046907	intracellular transport	BIOLOGICAL_PROCESS	0.000551634	8.08641e-06	33	4408	126	43455	159	47863	20.7547	9.20962
OVER	3	GO:0002682	regulation of immune system process	BIOLOGICAL_PROCESS	0.000551696	8.11244e-06	28	3401	131	44462	159	47863	17.6101	7.1057
OVER	5	GO:0046700	heterocycle catabolic process	BIOLOGICAL_PROCESS	0.000573478	8.45884e-06	16	1298	143	46565	159	47863	10.0629	2.71191
OVER	4	GO:0006413	translational initiation	BIOLOGICAL_PROCESS	0.000587874	8.69795e-06	9	393	150	47470	159	47863	5.66038	0.821094
OVER	5	GO:0044270	cellular nitrogen compound catabolic process	BIOLOGICAL_PROCESS	0.000591782	8.78271e-06	16	1302	143	46561	159	47863	10.0629	2.72026
OVER	3	GO:0051641	cellular localization	BIOLOGICAL_PROCESS	0.00061367	9.13548e-06	53	8974	106	38889	159	47863	33.3333	18.7493
OVER	4	GO:0000166	nucleotide binding	MOLECULAR_FUNCTION	0.000617718	9.22387e-06	37	5286	122	42577	159	47863	23.2704	11.044
OVER	5	GO:0034341	response to type II interferon	BIOLOGICAL_PROCESS	0.000624996	9.36101e-06	8	299	151	47564	159	47863	5.03145	0.6247
OVER	4	GO:1901265	nucleoside phosphate binding	MOLECULAR_FUNCTION	0.000627136	9.4216e-06	37	5291	122	42572	159	47863	23.2704	11.0545
OVER	7	GO:0005874	microtubule	CELLULAR_COMPONENT	0.000652833	9.83737e-06	13	881	146	46982	159	47863	8.1761	1.84067
OVER	5	GO:0017098	sulfonylurea receptor binding	MOLECULAR_FUNCTION	0.000655761	9.9412e-06	3	10	156	47853	159	47863	1.88679	0.020893
OVER	7	GO:0040031	snRNA modification	BIOLOGICAL_PROCESS	0.000655761	9.9412e-06	3	10	156	47853	159	47863	1.88679	0.020893
OVER	5	GO:1902533	positive regulation of intracellular signal transduction	BIOLOGICAL_PROCESS	0.000703492	1.06968e-05	21	2147	138	45716	159	47863	13.2075	4.48572
OVER	3	GO:0005667	transcription regulator complex	CELLULAR_COMPONENT	0.000710049	1.08289e-05	28	3455	131	44408	159	47863	17.6101	7.21852
OVER	6	GO:1990259	histone H2AQ104 methyltransferase activity	MOLECULAR_FUNCTION	0.000710074	1.08939e-05	2	0	157	47863	159	47863	1.25786	0
OVER	8	GO:0031729	CCR4 chemokine receptor binding	MOLECULAR_FUNCTION	0.000710074	1.08939e-05	2	0	157	47863	159	47863	1.25786	0
OVER	6	GO:0071345	cellular response to cytokine stimulus	BIOLOGICAL_PROCESS	0.000724536	1.11487e-05	21	2153	138	45710	159	47863	13.2075	4.49826
OVER	2	GO:0045182	translation regulator activity	MOLECULAR_FUNCTION	0.00073972	1.14161e-05	9	407	150	47456	159	47863	5.66038	0.850344
OVER	5	GO:0030687	preribosome, large subunit precursor	CELLULAR_COMPONENT	0.00075856	1.17414e-05	4	38	155	47825	159	47863	2.51572	0.0793933
OVER	4	GO:0140098	catalytic activity, acting on RNA	MOLECULAR_FUNCTION	0.000768929	1.19368e-05	12	764	147	47099	159	47863	7.54717	1.59622
OVER	2	GO:0032502	developmental process	BIOLOGICAL_PROCESS	0.00078895	1.23089e-05	89	18700	70	29163	159	47863	55.9748	39.0698
OVER	5	GO:0019439	aromatic compound catabolic process	BIOLOGICAL_PROCESS	0.00078895	1.23466e-05	16	1339	143	46524	159	47863	10.0629	2.79757
OVER	5	GO:0032496	response to lipopolysaccharide	BIOLOGICAL_PROCESS	0.00078895	1.23554e-05	11	640	148	47223	159	47863	6.91824	1.33715
OVER	3	GO:0001651	dense fibrillar component	CELLULAR_COMPONENT	0.000803615	1.26216e-05	3	11	156	47852	159	47863	1.88679	0.0229823
OVER	4	GO:0002757	immune response-activating signaling pathway	BIOLOGICAL_PROCESS	0.000915163	1.4457e-05	14	1056	145	46807	159	47863	8.80503	2.2063
OVER	5	GO:0032880	regulation of protein localization	BIOLOGICAL_PROCESS	0.000915163	1.44351e-05	21	2191	138	45672	159	47863	13.2075	4.57765
OVER	4	GO:0032552	deoxyribonucleotide binding	MOLECULAR_FUNCTION	0.00099059	1.57387e-05	3	12	156	47851	159	47863	1.88679	0.0250716
OVER	5	GO:0005683	U7 snRNP	CELLULAR_COMPONENT	0.00099059	1.57387e-05	3	12	156	47851	159	47863	1.88679	0.0250716
OVER	4	GO:0003724	RNA helicase activity	MOLECULAR_FUNCTION	0.00104702	1.6683e-05	6	154	153	47709	159	47863	3.77358	0.321752
OVER	5	GO:0051246	regulation of protein metabolic process	BIOLOGICAL_PROCESS	0.00104733	1.67355e-05	41	6323	118	41540	159	47863	25.7862	13.2106
OVER	4	GO:0019899	enzyme binding	MOLECULAR_FUNCTION	0.00107091	1.7161e-05	36	5217	123	42646	159	47863	22.6415	10.8999
OVER	5	GO:1901566	organonitrogen compound biosynthetic process	BIOLOGICAL_PROCESS	0.00107572	1.72871e-05	32	4364	127	43499	159	47863	20.1258	9.11769
OVER	3	GO:0008186	ATP-dependent activity, acting on RNA	MOLECULAR_FUNCTION	0.00111057	1.78977e-05	6	156	153	47707	159	47863	3.77358	0.32593
OVER	8	GO:0046034	ATP metabolic process	BIOLOGICAL_PROCESS	0.00111898	1.80841e-05	7	236	152	47627	159	47863	4.40252	0.493074
OVER	4	GO:0003713	transcription coactivator activity	MOLECULAR_FUNCTION	0.00118958	1.93336e-05	12	803	147	47060	159	47863	7.54717	1.67771
OVER	7	GO:1905323	telomerase holoenzyme complex assembly	BIOLOGICAL_PROCESS	0.00118958	1.93236e-05	3	13	156	47850	159	47863	1.88679	0.0271609
OVER	5	GO:0002237	response to molecule of bacterial origin	BIOLOGICAL_PROCESS	0.00122633	1.99995e-05	11	675	148	47188	159	47863	6.91824	1.41028
OVER	7	GO:0006357	regulation of transcription by RNA polymerase II	BIOLOGICAL_PROCESS	0.00122633	2.00936e-05	37	5475	122	42388	159	47863	23.2704	11.4389
OVER	7	GO:0097064	ncRNA export from nucleus	BIOLOGICAL_PROCESS	0.00122633	2.00982e-05	4	44	155	47819	159	47863	2.51572	0.091929
OVER	5	GO:0051254	positive regulation of RNA metabolic process	BIOLOGICAL_PROCESS	0.00127482	2.09511e-05	34	4832	125	43031	159	47863	21.3836	10.0955
OVER	8	GO:0043628	regulatory ncRNA 3'-end processing	BIOLOGICAL_PROCESS	0.00132454	2.18284e-05	4	45	155	47818	159	47863	2.51572	0.0940183
OVER	3	GO:0001650	fibrillar center	CELLULAR_COMPONENT	0.00134667	2.22545e-05	7	244	152	47619	159	47863	4.40252	0.509788
OVER	5	GO:0002768	immune response-regulating cell surface receptor signaling pathway	BIOLOGICAL_PROCESS	0.00137761	2.28285e-05	12	817	147	47046	159	47863	7.54717	1.70696
OVER	5	GO:0045088	regulation of innate immune response	BIOLOGICAL_PROCESS	0.00142299	2.36452e-05	12	820	147	47043	159	47863	7.54717	1.71322
OVER	4	GO:0080134	regulation of response to stress	BIOLOGICAL_PROCESS	0.00146541	2.44168e-05	26	3216	133	44647	159	47863	16.3522	6.71918
OVER	5	GO:0051851	modulation by host of symbiont process	BIOLOGICAL_PROCESS	0.0015016	2.50882e-05	6	166	153	47697	159	47863	3.77358	0.346823
OVER	3	GO:0019058	viral life cycle	BIOLOGICAL_PROCESS	0.00162471	2.72931e-05	10	573	149	47290	159	47863	6.28931	1.19717
OVER	4	GO:0051649	establishment of localization in cell	BIOLOGICAL_PROCESS	0.00162471	2.72607e-05	40	6227	119	41636	159	47863	25.1572	13.01
OVER	4	GO:0030235	nitric-oxide synthase regulator activity	MOLECULAR_FUNCTION	0.0016635	2.80204e-05	3	15	156	47848	159	47863	1.88679	0.0313394
OVER	6	GO:0015931	nucleobase-containing compound transport	BIOLOGICAL_PROCESS	0.00168744	2.85005e-05	10	576	149	47287	159	47863	6.28931	1.20343
OVER	5	GO:0003743	translation initiation factor activity	MOLECULAR_FUNCTION	0.00173997	2.94669e-05	6	171	153	47692	159	47863	3.77358	0.35727
OVER	5	GO:0010558	negative regulation of macromolecule biosynthetic process	BIOLOGICAL_PROCESS	0.00176702	3.00055e-05	29	3861	130	44002	159	47863	18.239	8.06677
OVER	3	GO:0097367	carbohydrate derivative binding	MOLECULAR_FUNCTION	0.00177449	3.0213e-05	36	5357	123	42506	159	47863	22.6415	11.1924
OVER	2	GO:0002376	immune system process	BIOLOGICAL_PROCESS	0.00181513	3.09876e-05	40	6262	119	41601	159	47863	25.1572	13.0832
OVER	5	GO:0036009	protein-glutamine N-methyltransferase activity	MOLECULAR_FUNCTION	0.00190005	3.26104e-05	2	1	157	47862	159	47863	1.25786	0.0020893
OVER	6	GO:0140940	histone H2A methyltransferase activity	MOLECULAR_FUNCTION	0.00190005	3.26104e-05	2	1	157	47862	159	47863	1.25786	0.0020893
OVER	4	GO:0016469	proton-transporting two-sector ATPase complex	CELLULAR_COMPONENT	0.00192135	3.30633e-05	5	104	154	47759	159	47863	3.14465	0.217287
OVER	5	GO:0046824	positive regulation of nucleocytoplasmic transport	BIOLOGICAL_PROCESS	0.00199605	3.44398e-05	6	176	153	47687	159	47863	3.77358	0.367716
OVER	3	GO:0009605	response to external stimulus	BIOLOGICAL_PROCESS	0.0020459	3.5393e-05	43	6993	116	40870	159	47863	27.044	14.6105
OVER	4	GO:0032388	positive regulation of intracellular transport	BIOLOGICAL_PROCESS	0.00205078	3.55708e-05	9	472	150	47391	159	47863	5.66038	0.986148
OVER	3	GO:0033036	macromolecule localization	BIOLOGICAL_PROCESS	0.00207175	3.60287e-05	44	7233	115	40630	159	47863	27.673	15.1119
OVER	4	GO:0043168	anion binding	MOLECULAR_FUNCTION	0.00211349	3.69628e-05	38	5856	121	42007	159	47863	23.8994	12.2349
OVER	7	GO:0045892	negative regulation of DNA-templated transcription	BIOLOGICAL_PROCESS	0.00211349	3.68617e-05	26	3296	133	44567	159	47863	16.3522	6.88632
OVER	7	GO:1903507	negative regulation of nucleic acid-templated transcription	BIOLOGICAL_PROCESS	0.00211349	3.72358e-05	26	3298	133	44565	159	47863	16.3522	6.8905
OVER	8	GO:0006369	termination of RNA polymerase II transcription	BIOLOGICAL_PROCESS	0.00211349	3.71641e-05	4	52	155	47811	159	47863	2.51572	0.108643
OVER	8	GO:0009299	mRNA transcription	BIOLOGICAL_PROCESS	0.00211349	3.71641e-05	4	52	155	47811	159	47863	2.51572	0.108643
OVER	4	GO:0002831	regulation of response to biotic stimulus	BIOLOGICAL_PROCESS	0.0021601	3.82537e-05	13	1006	146	46857	159	47863	8.1761	2.10183
OVER	5	GO:1901361	organic cyclic compound catabolic process	BIOLOGICAL_PROCESS	0.0021601	3.81801e-05	16	1472	143	46391	159	47863	10.0629	3.07544
OVER	6	GO:1902679	negative regulation of RNA biosynthetic process	BIOLOGICAL_PROCESS	0.00217251	3.85723e-05	26	3305	133	44558	159	47863	16.3522	6.90513
OVER	6	GO:0006606	protein import into nucleus	BIOLOGICAL_PROCESS	0.00219381	3.90503e-05	8	367	151	47496	159	47863	5.03145	0.766772
OVER	3	GO:0044877	protein-containing complex binding	MOLECULAR_FUNCTION	0.00224937	4.01417e-05	27	3514	132	44349	159	47863	16.9811	7.34179
OVER	5	GO:0031327	negative regulation of cellular biosynthetic process	BIOLOGICAL_PROCESS	0.00225567	4.03569e-05	29	3925	130	43938	159	47863	18.239	8.20049
OVER	3	GO:0002253	activation of immune response	BIOLOGICAL_PROCESS	0.00227761	4.0853e-05	14	1163	145	46700	159	47863	8.80503	2.42985
OVER	3	GO:0048584	positive regulation of response to stimulus	BIOLOGICAL_PROCESS	0.00229041	4.11869e-05	35	5215	124	42648	159	47863	22.0126	10.8957
OVER	3	GO:0140535	intracellular protein-containing complex	CELLULAR_COMPONENT	0.00234737	4.23181e-05	21	2360	138	45503	159	47863	13.2075	4.93074
OVER	4	GO:0032103	positive regulation of response to external stimulus	BIOLOGICAL_PROCESS	0.00235535	4.25691e-05	15	1324	144	46539	159	47863	9.43396	2.76623
OVER	7	GO:0000956	nuclear-transcribed mRNA catabolic process	BIOLOGICAL_PROCESS	0.00240945	4.36567e-05	8	373	151	47490	159	47863	5.03145	0.779308
OVER	6	GO:0140888	interferon-mediated signaling pathway	BIOLOGICAL_PROCESS	0.00248154	4.50758e-05	6	185	153	47678	159	47863	3.77358	0.38652
OVER	5	GO:0000055	ribosomal large subunit export from nucleus	BIOLOGICAL_PROCESS	0.00248975	4.53383e-05	3	18	156	47845	159	47863	1.88679	0.0376073
OVER	8	GO:0042407	cristae formation	BIOLOGICAL_PROCESS	0.00267514	4.8836e-05	4	56	155	47807	159	47863	2.51572	0.117001
OVER	3	GO:1902494	catalytic complex	CELLULAR_COMPONENT	0.00271562	4.96987e-05	33	4824	126	43039	159	47863	20.7547	10.0788
OVER	5	GO:0071635	negative regulation of transforming growth factor beta production	BIOLOGICAL_PROCESS	0.00285446	5.23694e-05	3	19	156	47844	159	47863	1.88679	0.0396966
OVER	4	GO:0009266	response to temperature stimulus	BIOLOGICAL_PROCESS	0.00311223	5.72402e-05	10	627	149	47236	159	47863	6.28931	1.30999
OVER	3	GO:0140640	catalytic activity, acting on a nucleic acid	MOLECULAR_FUNCTION	0.00319428	5.88949e-05	14	1204	145	46659	159	47863	8.80503	2.51551
OVER	4	GO:0009408	response to heat	BIOLOGICAL_PROCESS	0.00320488	5.92361e-05	8	390	151	47473	159	47863	5.03145	0.814826
OVER	6	GO:0071357	cellular response to type I interferon	BIOLOGICAL_PROCESS	0.00329645	6.12288e-05	5	119	154	47744	159	47863	3.14465	0.248626
OVER	7	GO:0060337	type I interferon-mediated signaling pathway	BIOLOGICAL_PROCESS	0.00329645	6.12288e-05	5	119	154	47744	159	47863	3.14465	0.248626
OVER	6	GO:0009451	RNA modification	BIOLOGICAL_PROCESS	0.00332196	6.18539e-05	7	288	152	47575	159	47863	4.40252	0.601717
OVER	7	GO:0006407	rRNA export from nucleus	BIOLOGICAL_PROCESS	0.00345294	6.50787e-05	2	2	157	47861	159	47863	1.25786	0.00417859
OVER	7	GO:1990258	histone glutamine methylation	BIOLOGICAL_PROCESS	0.00345294	6.50787e-05	2	2	157	47861	159	47863	1.25786	0.00417859
OVER	9	GO:0033967	box C/D RNA metabolic process	BIOLOGICAL_PROCESS	0.00345294	6.50787e-05	2	2	157	47861	159	47863	1.25786	0.00417859
OVER	9	GO:0034963	box C/D RNA processing	BIOLOGICAL_PROCESS	0.00345294	6.50787e-05	2	2	157	47861	159	47863	1.25786	0.00417859
OVER	10	GO:0000494	box C/D RNA 3'-end processing	BIOLOGICAL_PROCESS	0.00345294	6.50787e-05	2	2	157	47861	159	47863	1.25786	0.00417859
OVER	7	GO:0045893	positive regulation of DNA-templated transcription	BIOLOGICAL_PROCESS	0.00346859	6.55314e-05	31	4459	128	43404	159	47863	19.4969	9.31617
OVER	3	GO:0019953	sexual reproduction	BIOLOGICAL_PROCESS	0.00347116	6.57753e-05	19	2066	140	45797	159	47863	11.9497	4.31649
OVER	6	GO:0007006	mitochondrial membrane organization	BIOLOGICAL_PROCESS	0.00347116	6.58961e-05	7	291	152	47572	159	47863	4.40252	0.607985
OVER	7	GO:1903508	positive regulation of nucleic acid-templated transcription	BIOLOGICAL_PROCESS	0.00347233	6.60764e-05	31	4461	128	43402	159	47863	19.4969	9.32035
OVER	6	GO:1902680	positive regulation of RNA biosynthetic process	BIOLOGICAL_PROCESS	0.00355105	6.7736e-05	31	4467	128	43396	159	47863	19.4969	9.33289
OVER	2	GO:0140657	ATP-dependent activity	MOLECULAR_FUNCTION	0.00355106	6.78978e-05	15	1381	144	46482	159	47863	9.43396	2.88532
OVER	4	GO:0045263	proton-transporting ATP synthase complex, coupling factor F(o)	CELLULAR_COMPONENT	0.00357375	6.84943e-05	3	21	156	47842	159	47863	1.88679	0.0438752
OVER	3	GO:0036094	small molecule binding	MOLECULAR_FUNCTION	0.00397529	7.63713e-05	39	6287	120	41576	159	47863	24.5283	13.1354
OVER	4	GO:0034751	aryl hydrocarbon receptor complex	CELLULAR_COMPONENT	0.00402255	7.76454e-05	3	22	156	47841	159	47863	1.88679	0.0459645
OVER	5	GO:0006996	organelle organization	BIOLOGICAL_PROCESS	0.00402255	7.75997e-05	48	8437	111	39426	159	47863	30.1887	17.6274
OVER	3	GO:0044297	cell body	CELLULAR_COMPONENT	0.00402822	7.79383e-05	18	1913	141	45950	159	47863	11.3208	3.99682
OVER	4	GO:0051702	biological process involved in interaction with symbiont	BIOLOGICAL_PROCESS	0.00403192	7.81935e-05	6	205	153	47658	159	47863	3.77358	0.428306
OVER	4	GO:0009890	negative regulation of biosynthetic process	BIOLOGICAL_PROCESS	0.00407753	7.94493e-05	29	4078	130	43785	159	47863	18.239	8.52015
OVER	5	GO:0034340	response to type I interferon	BIOLOGICAL_PROCESS	0.00407753	7.94412e-05	5	126	154	47737	159	47863	3.14465	0.263251
OVER	9	GO:0006754	ATP biosynthetic process	BIOLOGICAL_PROCESS	0.00452696	8.84124e-05	5	129	154	47734	159	47863	3.14465	0.269519
OVER	4	GO:0031349	positive regulation of defense response	BIOLOGICAL_PROCESS	0.00459765	9.00022e-05	12	945	147	46918	159	47863	7.54717	1.97439
OVER	4	GO:1990913	sperm head plasma membrane	CELLULAR_COMPONENT	0.0054904	0.000108228	2	3	157	47860	159	47863	1.25786	0.00626789
OVER	4	GO:1990917	ooplasm	CELLULAR_COMPONENT	0.0054904	0.000108228	2	3	157	47860	159	47863	1.25786	0.00626789
OVER	5	GO:1903660	negative regulation of complement-dependent cytotoxicity	BIOLOGICAL_PROCESS	0.0054904	0.000108228	2	3	157	47860	159	47863	1.25786	0.00626789
OVER	4	GO:0098800	inner mitochondrial membrane protein complex	CELLULAR_COMPONENT	0.0059371	0.000117304	7	320	152	47543	159	47863	4.40252	0.668575
OVER	5	GO:0043489	RNA stabilization	BIOLOGICAL_PROCESS	0.00604846	0.000120055	5	138	154	47725	159	47863	3.14465	0.288323
OVER	7	GO:0000245	spliceosomal complex assembly	BIOLOGICAL_PROCESS	0.00604846	0.000120055	5	138	154	47725	159	47863	3.14465	0.288323
OVER	4	GO:0045184	establishment of protein localization	BIOLOGICAL_PROCESS	0.006054	0.000120441	29	4177	130	43686	159	47863	18.239	8.72699
OVER	6	GO:0070878	primary miRNA binding	MOLECULAR_FUNCTION	0.00612647	0.000122161	3	26	156	47837	159	47863	1.88679	0.0543217
OVER	5	GO:0045089	positive regulation of innate immune response	BIOLOGICAL_PROCESS	0.00620154	0.00012394	10	690	149	47173	159	47863	6.28931	1.44161
OVER	3	GO:0003712	transcription coregulator activity	MOLECULAR_FUNCTION	0.00644448	0.000129089	15	1465	144	46398	159	47863	9.43396	3.06082
OVER	8	GO:0035925	mRNA 3'-UTR AU-rich region binding	MOLECULAR_FUNCTION	0.006462	0.000129734	4	73	155	47790	159	47863	2.51572	0.152519
OVER	3	GO:0008219	cell death	BIOLOGICAL_PROCESS	0.00651572	0.000131109	34	5299	125	42564	159	47863	21.3836	11.0712
OVER	6	GO:1903800	positive regulation of miRNA processing	BIOLOGICAL_PROCESS	0.00671402	0.000135405	3	27	156	47836	159	47863	1.88679	0.056411
OVER	4	GO:0012501	programmed cell death	BIOLOGICAL_PROCESS	0.00701196	0.000141733	32	4873	127	42990	159	47863	20.1258	10.1811
OVER	6	GO:0046686	response to cadmium ion	BIOLOGICAL_PROCESS	0.00718387	0.000145535	5	144	154	47719	159	47863	3.14465	0.300859
OVER	4	GO:0010941	regulation of cell death	BIOLOGICAL_PROCESS	0.00718511	0.000145887	29	4224	130	43639	159	47863	18.239	8.82519
OVER	5	GO:0033993	response to lipid	BIOLOGICAL_PROCESS	0.00725247	0.000147585	20	2389	139	45474	159	47863	12.5786	4.99133
OVER	2	GO:0140110	transcription regulator activity	MOLECULAR_FUNCTION	0.00727683	0.000148918	30	4446	129	43417	159	47863	18.8679	9.28901
OVER	6	GO:0031047	RNA-mediated gene silencing	BIOLOGICAL_PROCESS	0.00727683	0.000149075	7	333	152	47530	159	47863	4.40252	0.695736
OVER	7	GO:0065004	protein-DNA complex assembly	BIOLOGICAL_PROCESS	0.00727683	0.000149075	7	333	152	47530	159	47863	4.40252	0.695736
OVER	5	GO:0006915	apoptotic process	BIOLOGICAL_PROCESS	0.00733517	0.000150604	31	4668	128	43195	159	47863	19.4969	9.75284
OVER	6	GO:1903312	negative regulation of mRNA metabolic process	BIOLOGICAL_PROCESS	0.0075025	0.000154381	6	233	153	47630	159	47863	3.77358	0.486806
OVER	3	GO:0001652	granular component	CELLULAR_COMPONENT	0.00776266	0.000161989	2	4	157	47859	159	47863	1.25786	0.00835719
OVER	3	GO:0002252	immune effector process	BIOLOGICAL_PROCESS	0.00776266	0.000162208	17	1848	142	46015	159	47863	10.6918	3.86102
OVER	5	GO:0002134	UTP binding	MOLECULAR_FUNCTION	0.00776266	0.000161989	2	4	157	47859	159	47863	1.25786	0.00835719
OVER	6	GO:0018364	peptidyl-glutamine methylation	BIOLOGICAL_PROCESS	0.00776266	0.000161989	2	4	157	47859	159	47863	1.25786	0.00835719
OVER	9	GO:0000455	enzyme-directed rRNA pseudouridine synthesis	BIOLOGICAL_PROCESS	0.00776266	0.000161989	2	4	157	47859	159	47863	1.25786	0.00835719
OVER	9	GO:0034964	box H/ACA RNA processing	BIOLOGICAL_PROCESS	0.00776266	0.000161989	2	4	157	47859	159	47863	1.25786	0.00835719
OVER	10	GO:0000495	box H/ACA RNA 3'-end processing	BIOLOGICAL_PROCESS	0.00776266	0.000161989	2	4	157	47859	159	47863	1.25786	0.00835719
OVER	4	GO:1901388	regulation of transforming growth factor beta activation	BIOLOGICAL_PROCESS	0.00786093	0.000164619	3	29	156	47834	159	47863	1.88679	0.0605896
OVER	4	GO:0009895	negative regulation of catabolic process	BIOLOGICAL_PROCESS	0.00801222	0.000168152	10	717	149	47146	159	47863	6.28931	1.49803
OVER	8	GO:0009205	purine ribonucleoside triphosphate metabolic process	BIOLOGICAL_PROCESS	0.00802911	0.000168872	7	340	152	47523	159	47863	4.40252	0.710361
OVER	9	GO:0009206	purine ribonucleoside triphosphate biosynthetic process	BIOLOGICAL_PROCESS	0.00830053	0.000174959	5	150	154	47713	159	47863	3.14465	0.313394
OVER	4	GO:0009615	response to virus	BIOLOGICAL_PROCESS	0.00842513	0.000177969	9	586	150	47277	159	47863	5.66038	1.22433
OVER	3	GO:0019081	viral translation	BIOLOGICAL_PROCESS	0.00851498	0.000180642	3	30	156	47833	159	47863	1.88679	0.0626789
OVER	6	GO:0043517	positive regulation of DNA damage response, signal transduction by p53 class mediator	BIOLOGICAL_PROCESS	0.00851498	0.000180642	3	30	156	47833	159	47863	1.88679	0.0626789
OVER	5	GO:0097718	disordered domain specific binding	MOLECULAR_FUNCTION	0.0085456	0.00018168	4	80	155	47783	159	47863	2.51572	0.167144
OVER	8	GO:0009145	purine nucleoside triphosphate biosynthetic process	BIOLOGICAL_PROCESS	0.0087165	0.000185711	5	152	154	47711	159	47863	3.14465	0.317573
OVER	5	GO:0070412	R-SMAD binding	MOLECULAR_FUNCTION	0.00890647	0.000190164	4	81	155	47782	159	47863	2.51572	0.169233
OVER	4	GO:0001562	response to protozoan	BIOLOGICAL_PROCESS	0.00921746	0.000197643	3	31	156	47832	159	47863	1.88679	0.0647682
OVER	5	GO:0042832	defense response to protozoan	BIOLOGICAL_PROCESS	0.00921746	0.000197643	3	31	156	47832	159	47863	1.88679	0.0647682
OVER	5	GO:0002183	cytoplasmic translational initiation	BIOLOGICAL_PROCESS	0.00925778	0.000198929	4	82	155	47781	159	47863	2.51572	0.171322
OVER	3	GO:0019079	viral genome replication	BIOLOGICAL_PROCESS	0.00952329	0.000205473	6	246	153	47617	159	47863	3.77358	0.513967
OVER	3	GO:0042221	response to chemical	BIOLOGICAL_PROCESS	0.00952329	0.000205501	54	10297	105	37566	159	47863	33.9623	21.5135
OVER	4	GO:0002833	positive regulation of response to biotic stimulus	BIOLOGICAL_PROCESS	0.00955732	0.000206671	10	736	149	47127	159	47863	6.28931	1.53772
OVER	5	GO:0032040	small-subunit processome	CELLULAR_COMPONENT	0.00957761	0.000207981	4	83	155	47780	159	47863	2.51572	0.173412
OVER	5	GO:0048156	tau protein binding	MOLECULAR_FUNCTION	0.00957761	0.000207981	4	83	155	47780	159	47863	2.51572	0.173412
OVER	8	GO:0045944	positive regulation of transcription by RNA polymerase II	BIOLOGICAL_PROCESS	0.0100191	0.000218025	24	3263	135	44600	159	47863	15.0943	6.81737
OVER	5	GO:0002135	CTP binding	MOLECULAR_FUNCTION	0.0103341	0.00022629	2	5	157	47858	159	47863	1.25786	0.0104465
OVER	7	GO:0009144	purine nucleoside triphosphate metabolic process	BIOLOGICAL_PROCESS	0.0103341	0.000225913	7	357	152	47506	159	47863	4.40252	0.745879
OVER	9	GO:0033979	box H/ACA RNA metabolic process	BIOLOGICAL_PROCESS	0.0103341	0.00022629	2	5	157	47858	159	47863	1.25786	0.0104465
OVER	4	GO:0009409	response to cold	BIOLOGICAL_PROCESS	0.0106567	0.000233839	5	160	154	47703	159	47863	3.14465	0.334287
OVER	5	GO:0030911	TPR domain binding	MOLECULAR_FUNCTION	0.0106729	0.000234681	3	33	156	47830	159	47863	1.88679	0.0689468
OVER	6	GO:0060966	regulation of gene silencing by RNA	BIOLOGICAL_PROCESS	0.0109133	0.000240463	5	161	154	47702	159	47863	3.14465	0.336377
OVER	4	GO:0001098	basal transcription machinery binding	MOLECULAR_FUNCTION	0.0111194	0.000247229	5	162	154	47701	159	47863	3.14465	0.338466
OVER	5	GO:0001099	basal RNA polymerase II transcription machinery binding	MOLECULAR_FUNCTION	0.0111194	0.000247229	5	162	154	47701	159	47863	3.14465	0.338466
OVER	5	GO:0048770	pigment granule	CELLULAR_COMPONENT	0.0111194	0.000248042	6	255	153	47608	159	47863	3.77358	0.532771
OVER	5	GO:0071310	cellular response to organic substance	BIOLOGICAL_PROCESS	0.0111194	0.00024657	34	5479	125	42384	159	47863	21.3836	11.4473
OVER	5	GO:1901215	negative regulation of neuron death	BIOLOGICAL_PROCESS	0.0111194	0.00024673	9	613	150	47250	159	47863	5.66038	1.28074
OVER	6	GO:0042470	melanosome	CELLULAR_COMPONENT	0.0111194	0.000248042	6	255	153	47608	159	47863	3.77358	0.532771
OVER	5	GO:0002429	immune response-activating cell surface receptor signaling pathway	BIOLOGICAL_PROCESS	0.0111733	0.000249754	10	754	149	47109	159	47863	6.28931	1.57533
OVER	5	GO:0031347	regulation of defense response	BIOLOGICAL_PROCESS	0.0112408	0.000251775	15	1560	144	46303	159	47863	9.43396	3.2593
OVER	7	GO:0009199	ribonucleoside triphosphate metabolic process	BIOLOGICAL_PROCESS	0.0114802	0.000257659	7	365	152	47498	159	47863	4.40252	0.762593
OVER	4	GO:0033554	cellular response to stress	BIOLOGICAL_PROCESS	0.0114882	0.000258361	31	4813	128	43050	159	47863	19.4969	10.0558
OVER	5	GO:0090316	positive regulation of intracellular protein transport	BIOLOGICAL_PROCESS	0.0118098	0.000266132	7	367	152	47496	159	47863	4.40252	0.766772
OVER	7	GO:0007007	inner mitochondrial membrane organization	BIOLOGICAL_PROCESS	0.0118973	0.000268645	4	89	155	47774	159	47863	2.51572	0.185947
OVER	4	GO:0000054	ribosomal subunit export from nucleus	BIOLOGICAL_PROCESS	0.0121171	0.000275936	3	35	156	47828	159	47863	1.88679	0.0731254
OVER	4	GO:0033750	ribosome localization	BIOLOGICAL_PROCESS	0.0121171	0.000275936	3	35	156	47828	159	47863	1.88679	0.0731254
OVER	6	GO:0001732	formation of cytoplasmic translation initiation complex	BIOLOGICAL_PROCESS	0.0121171	0.000275936	3	35	156	47828	159	47863	1.88679	0.0731254
OVER	6	GO:0061629	RNA polymerase II-specific DNA-binding transcription factor binding	MOLECULAR_FUNCTION	0.0121171	0.000276367	11	913	148	46950	159	47863	6.91824	1.90753
OVER	8	GO:0010586	miRNA metabolic process	BIOLOGICAL_PROCESS	0.0121171	0.00027452	6	260	153	47603	159	47863	3.77358	0.543217
OVER	6	GO:0042981	regulation of apoptotic process	BIOLOGICAL_PROCESS	0.0123135	0.000281407	26	3742	133	44121	159	47863	16.3522	7.81815
OVER	6	GO:1902369	negative regulation of RNA catabolic process	BIOLOGICAL_PROCESS	0.0123697	0.000283255	5	167	154	47696	159	47863	3.14465	0.348913
OVER	5	GO:0009057	macromolecule catabolic process	BIOLOGICAL_PROCESS	0.0127413	0.000292343	25	3539	134	44324	159	47863	15.7233	7.39402
OVER	5	GO:1904029	regulation of cyclin-dependent protein kinase activity	BIOLOGICAL_PROCESS	0.0129044	0.000297261	6	264	153	47599	159	47863	3.77358	0.551574
OVER	6	GO:0043523	regulation of neuron apoptotic process	BIOLOGICAL_PROCESS	0.0129044	0.00029699	9	629	150	47234	159	47863	5.66038	1.31417
OVER	4	GO:0001094	TFIID-class transcription factor complex binding	MOLECULAR_FUNCTION	0.0129199	0.000298206	3	36	156	47827	159	47863	1.88679	0.0752147
OVER	6	GO:0051029	rRNA transport	BIOLOGICAL_PROCESS	0.0129925	0.000301064	2	6	157	47857	159	47863	1.25786	0.0125358
OVER	6	GO:0090669	telomerase RNA stabilization	BIOLOGICAL_PROCESS	0.0129925	0.000301064	2	6	157	47857	159	47863	1.25786	0.0125358
OVER	6	GO:0032435	negative regulation of proteasomal ubiquitin-dependent protein catabolic process	BIOLOGICAL_PROCESS	0.0130638	0.000303312	4	92	155	47771	159	47863	2.51572	0.192215
OVER	7	GO:1990825	sequence-specific mRNA binding	MOLECULAR_FUNCTION	0.0138246	0.000321604	3	37	156	47826	159	47863	1.88679	0.077304
OVER	8	GO:0009201	ribonucleoside triphosphate biosynthetic process	BIOLOGICAL_PROCESS	0.014226	0.000331591	5	173	154	47690	159	47863	3.14465	0.361448
OVER	6	GO:0071824	protein-DNA complex subunit organization	BIOLOGICAL_PROCESS	0.0146568	0.000342299	7	383	152	47480	159	47863	4.40252	0.800201
OVER	2	GO:0051179	localization	BIOLOGICAL_PROCESS	0.0157343	0.00036818	68	14271	91	33592	159	47863	42.7673	29.8164
OVER	4	GO:0060548	negative regulation of cell death	BIOLOGICAL_PROCESS	0.015806	0.000370578	21	2766	138	45097	159	47863	13.2075	5.77899
OVER	5	GO:0036363	transforming growth factor beta activation	BIOLOGICAL_PROCESS	0.0158307	0.000371877	3	39	156	47824	159	47863	1.88679	0.0814826
OVER	5	GO:0043067	regulation of programmed cell death	BIOLOGICAL_PROCESS	0.0162451	0.00038235	26	3818	133	44045	159	47863	16.3522	7.97693
OVER	4	GO:1990565	HSP90-CDC37 chaperone complex	CELLULAR_COMPONENT	0.0162843	0.00038624	2	7	157	47856	159	47863	1.25786	0.0146251
OVER	5	GO:0071987	WD40-repeat domain binding	MOLECULAR_FUNCTION	0.0162843	0.00038624	2	7	157	47856	159	47863	1.25786	0.0146251
OVER	7	GO:1902626	assembly of large subunit precursor of preribosome	BIOLOGICAL_PROCESS	0.0162843	0.00038624	2	7	157	47856	159	47863	1.25786	0.0146251
OVER	8	GO:1990481	mRNA pseudouridine synthesis	BIOLOGICAL_PROCESS	0.0162843	0.00038624	2	7	157	47856	159	47863	1.25786	0.0146251
OVER	4	GO:0043922	negative regulation by host of viral transcription	BIOLOGICAL_PROCESS	0.0167496	0.000398799	3	40	156	47823	159	47863	1.88679	0.0835719
OVER	6	GO:0014036	neural crest cell fate specification	BIOLOGICAL_PROCESS	0.0167496	0.000398799	3	40	156	47823	159	47863	1.88679	0.0835719
OVER	4	GO:0008135	translation factor activity, RNA binding	MOLECULAR_FUNCTION	0.0177955	0.000426238	6	283	153	47580	159	47863	3.77358	0.591271
OVER	5	GO:0016282	eukaryotic 43S preinitiation complex	CELLULAR_COMPONENT	0.0177955	0.000426943	3	41	156	47822	159	47863	1.88679	0.0856612
OVER	5	GO:0140102	catalytic activity, acting on a rRNA	MOLECULAR_FUNCTION	0.0177955	0.000426943	3	41	156	47822	159	47863	1.88679	0.0856612
OVER	6	GO:0008649	rRNA methyltransferase activity	MOLECULAR_FUNCTION	0.0177955	0.000426943	3	41	156	47822	159	47863	1.88679	0.0856612
OVER	6	GO:0006338	chromatin remodeling	BIOLOGICAL_PROCESS	0.0180882	0.000434789	10	810	149	47053	159	47863	6.28931	1.69233
OVER	6	GO:0009141	nucleoside triphosphate metabolic process	BIOLOGICAL_PROCESS	0.0183301	0.000441438	7	400	152	47463	159	47863	4.40252	0.835719
OVER	6	GO:0042149	cellular response to glucose starvation	BIOLOGICAL_PROCESS	0.0189859	0.000458096	4	103	155	47760	159	47863	2.51572	0.215198
OVER	7	GO:0009142	nucleoside triphosphate biosynthetic process	BIOLOGICAL_PROCESS	0.0193814	0.000468522	5	187	154	47676	159	47863	3.14465	0.390698
OVER	3	GO:0075525	viral translational termination-reinitiation	BIOLOGICAL_PROCESS	0.0198167	0.000481749	2	8	157	47855	159	47863	1.25786	0.0167144
OVER	5	GO:0032557	pyrimidine ribonucleotide binding	MOLECULAR_FUNCTION	0.0198167	0.000481749	2	8	157	47855	159	47863	1.25786	0.0167144
OVER	7	GO:0034504	protein localization to nucleus	BIOLOGICAL_PROCESS	0.0198167	0.000480533	9	673	150	47190	159	47863	5.66038	1.4061
OVER	6	GO:1901798	positive regulation of signal transduction by p53 class mediator	BIOLOGICAL_PROCESS	0.0199946	0.000486986	3	43	156	47820	159	47863	1.88679	0.0898398
OVER	5	GO:0003677	DNA binding	MOLECULAR_FUNCTION	0.0200879	0.000490235	32	5225	127	42638	159	47863	20.1258	10.9166
OVER	7	GO:0000977	RNA polymerase II transcription regulatory region sequence-specific DNA binding	MOLECULAR_FUNCTION	0.0200879	0.000491085	20	2624	139	45239	159	47863	12.5786	5.48231
OVER	3	GO:0016887	ATP hydrolysis activity	MOLECULAR_FUNCTION	0.020517	0.000502512	7	409	152	47454	159	47863	4.40252	0.854522
OVER	6	GO:0042307	positive regulation of protein import into nucleus	BIOLOGICAL_PROCESS	0.0207251	0.000508552	4	106	155	47757	159	47863	2.51572	0.221465
OVER	4	GO:0070993	translation preinitiation complex	CELLULAR_COMPONENT	0.0211089	0.00051893	3	44	156	47819	159	47863	1.88679	0.091929
OVER	5	GO:0006325	chromatin organization	BIOLOGICAL_PROCESS	0.0218928	0.000539196	11	990	148	46873	159	47863	6.91824	2.0684
OVER	4	GO:0033177	proton-transporting two-sector ATPase complex, proton-transporting domain	CELLULAR_COMPONENT	0.0223788	0.000552186	3	45	156	47818	159	47863	1.88679	0.0940183
OVER	6	GO:0046822	regulation of nucleocytoplasmic transport	BIOLOGICAL_PROCESS	0.0224903	0.00055596	6	298	153	47565	159	47863	3.77358	0.62261
OVER	3	GO:0051234	establishment of localization	BIOLOGICAL_PROCESS	0.0234392	0.000580484	62	12848	97	35015	159	47863	38.9937	26.8433
OVER	7	GO:0006353	DNA-templated transcription termination	BIOLOGICAL_PROCESS	0.0234499	0.000581817	4	110	155	47753	159	47863	2.51572	0.229823
OVER	3	GO:1990833	clathrin-uncoating ATPase activity	MOLECULAR_FUNCTION	0.0235074	0.000587524	2	9	157	47854	159	47863	1.25786	0.0188037
OVER	5	GO:0048254	snoRNA localization	BIOLOGICAL_PROCESS	0.0235074	0.000587524	2	9	157	47854	159	47863	1.25786	0.0188037
OVER	6	GO:1903936	cellular response to sodium arsenite	BIOLOGICAL_PROCESS	0.0235074	0.000587524	2	9	157	47854	159	47863	1.25786	0.0188037
OVER	7	GO:0070427	nucleotide-binding oligomerization domain containing 1 signaling pathway	BIOLOGICAL_PROCESS	0.0235074	0.000587524	2	9	157	47854	159	47863	1.25786	0.0188037
OVER	5	GO:2000637	positive regulation of miRNA-mediated gene silencing	BIOLOGICAL_PROCESS	0.0248702	0.000622717	3	47	156	47816	159	47863	1.88679	0.0981969
OVER	6	GO:1901799	negative regulation of proteasomal protein catabolic process	BIOLOGICAL_PROCESS	0.0255726	0.000641469	4	113	155	47750	159	47863	2.51572	0.236091
OVER	3	GO:0019080	viral gene expression	BIOLOGICAL_PROCESS	0.0257606	0.000647358	6	307	153	47556	159	47863	3.77358	0.641414
OVER	5	GO:0048866	stem cell fate specification	BIOLOGICAL_PROCESS	0.0262176	0.000660036	3	48	156	47815	159	47863	1.88679	0.100286
OVER	5	GO:0051402	neuron apoptotic process	BIOLOGICAL_PROCESS	0.0263938	0.000665673	9	705	150	47158	159	47863	5.66038	1.47295
OVER	7	GO:1990837	sequence-specific double-stranded DNA binding	MOLECULAR_FUNCTION	0.0263961	0.000666932	21	2895	138	44968	159	47863	13.2075	6.04851
OVER	6	GO:0051028	mRNA transport	BIOLOGICAL_PROCESS	0.0268759	0.000680278	6	310	153	47553	159	47863	3.77358	0.647682
OVER	6	GO:0003725	double-stranded RNA binding	MOLECULAR_FUNCTION	0.0271147	0.000687558	5	204	154	47659	159	47863	3.14465	0.426216
OVER	4	GO:0043614	multi-eIF complex	CELLULAR_COMPONENT	0.0274476	0.000703495	2	10	157	47853	159	47863	1.25786	0.020893
OVER	4	GO:0045261	proton-transporting ATP synthase complex, catalytic core F(1)	CELLULAR_COMPONENT	0.0274476	0.000703495	2	10	157	47853	159	47863	1.25786	0.020893
OVER	5	GO:0000275	mitochondrial proton-transporting ATP synthase complex, catalytic sector F(1)	CELLULAR_COMPONENT	0.0274476	0.000703495	2	10	157	47853	159	47863	1.25786	0.020893
OVER	5	GO:0097524	sperm plasma membrane	CELLULAR_COMPONENT	0.0274476	0.000703495	2	10	157	47853	159	47863	1.25786	0.020893
OVER	5	GO:1903659	regulation of complement-dependent cytotoxicity	BIOLOGICAL_PROCESS	0.0274476	0.000703495	2	10	157	47853	159	47863	1.25786	0.020893
OVER	8	GO:0031726	CCR1 chemokine receptor binding	MOLECULAR_FUNCTION	0.0274476	0.000703495	2	10	157	47853	159	47863	1.25786	0.020893
OVER	4	GO:0051726	regulation of cell cycle	BIOLOGICAL_PROCESS	0.0285759	0.000733715	22	3126	137	44737	159	47863	13.8365	6.53114
OVER	5	GO:0140297	DNA-binding transcription factor binding	MOLECULAR_FUNCTION	0.0291608	0.00075139	12	1199	147	46664	159	47863	7.54717	2.50507
OVER	6	GO:0030521	androgen receptor signaling pathway	BIOLOGICAL_PROCESS	0.0291608	0.000750324	4	118	155	47745	159	47863	2.51572	0.246537
OVER	8	GO:0000978	RNA polymerase II cis-regulatory region sequence-specific DNA binding	MOLECULAR_FUNCTION	0.0296109	0.000764334	16	1927	143	45936	159	47863	10.0629	4.02607
OVER	7	GO:0071347	cellular response to interleukin-1	BIOLOGICAL_PROCESS	0.029949	0.000774424	6	318	153	47545	159	47863	3.77358	0.664396
OVER	3	GO:0060148	positive regulation of post-transcriptional gene silencing	BIOLOGICAL_PROCESS	0.0300237	0.000780457	3	51	156	47812	159	47863	1.88679	0.106554
OVER	4	GO:1900370	positive regulation of post-transcriptional gene silencing by RNA	BIOLOGICAL_PROCESS	0.0300237	0.000780457	3	51	156	47812	159	47863	1.88679	0.106554
OVER	7	GO:0015630	microtubule cytoskeleton	CELLULAR_COMPONENT	0.0300237	0.000779829	21	2931	138	44932	159	47863	13.2075	6.12373
OVER	6	GO:0015078	proton transmembrane transporter activity	MOLECULAR_FUNCTION	0.030701	0.000799461	6	320	153	47543	159	47863	3.77358	0.668575
OVER	6	GO:0099513	polymeric cytoskeletal fiber	CELLULAR_COMPONENT	0.0307058	0.000800984	14	1562	145	46301	159	47863	8.80503	3.26348
OVER	5	GO:1901214	regulation of neuron death	BIOLOGICAL_PROCESS	0.031426	0.000821202	10	881	149	46982	159	47863	6.28931	1.84067
OVER	6	GO:0061740	protein targeting to lysosome involved in chaperone-mediated autophagy	BIOLOGICAL_PROCESS	0.031692	0.000829596	2	11	157	47852	159	47863	1.25786	0.0229823
OVER	4	GO:0002366	leukocyte activation involved in immune response	BIOLOGICAL_PROCESS	0.0318615	0.000835483	12	1214	147	46649	159	47863	7.54717	2.53641
OVER	5	GO:0035872	nucleotide-binding domain, leucine rich repeat containing receptor signaling pathway	BIOLOGICAL_PROCESS	0.0329869	0.000867997	3	53	156	47810	159	47863	1.88679	0.110733
OVER	6	GO:0070423	nucleotide-binding oligomerization domain containing signaling pathway	BIOLOGICAL_PROCESS	0.0329869	0.000867997	3	53	156	47810	159	47863	1.88679	0.110733
OVER	3	GO:0003682	chromatin binding	MOLECULAR_FUNCTION	0.0330157	0.000871762	14	1576	145	46287	159	47863	8.80503	3.29273
OVER	6	GO:0043524	negative regulation of neuron apoptotic process	BIOLOGICAL_PROCESS	0.0330157	0.000871299	7	450	152	47413	159	47863	4.40252	0.940183
OVER	4	GO:0002263	cell activation involved in immune response	BIOLOGICAL_PROCESS	0.033868	0.000895808	12	1224	147	46639	159	47863	7.54717	2.5573
OVER	5	GO:2000059	negative regulation of ubiquitin-dependent protein catabolic process	BIOLOGICAL_PROCESS	0.0348664	0.000923801	4	125	155	47738	159	47863	2.51572	0.261162
OVER	3	GO:0090079	translation regulator activity, nucleic acid binding	MOLECULAR_FUNCTION	0.035197	0.000934165	6	330	153	47533	159	47863	3.77358	0.689468
OVER	3	GO:0004386	helicase activity	MOLECULAR_FUNCTION	0.0356774	0.000948539	6	331	153	47532	159	47863	3.77358	0.691557
OVER	5	GO:1903935	response to sodium arsenite	BIOLOGICAL_PROCESS	0.0358948	0.000965759	2	12	157	47851	159	47863	1.25786	0.0250716
OVER	6	GO:0003964	RNA-directed DNA polymerase activity	MOLECULAR_FUNCTION	0.0358948	0.000965759	2	12	157	47851	159	47863	1.25786	0.0250716
OVER	6	GO:0010657	muscle cell apoptotic process	BIOLOGICAL_PROCESS	0.0358948	0.00095641	5	220	154	47643	159	47863	3.14465	0.459645
OVER	7	GO:0003720	telomerase activity	MOLECULAR_FUNCTION	0.0358948	0.000965759	2	12	157	47851	159	47863	1.25786	0.0250716
OVER	7	GO:0045040	protein insertion into mitochondrial outer membrane	BIOLOGICAL_PROCESS	0.0358948	0.000965759	2	12	157	47851	159	47863	1.25786	0.0250716
OVER	7	GO:2000501	regulation of natural killer cell chemotaxis	BIOLOGICAL_PROCESS	0.0358948	0.000965759	2	12	157	47851	159	47863	1.25786	0.0250716
OVER	7	GO:2000503	positive regulation of natural killer cell chemotaxis	BIOLOGICAL_PROCESS	0.0358948	0.000965759	2	12	157	47851	159	47863	1.25786	0.0250716
OVER	4	GO:0043487	regulation of RNA stability	BIOLOGICAL_PROCESS	0.0361263	0.000975276	8	597	151	47266	159	47863	5.03145	1.24731
OVER	7	GO:1903320	regulation of protein modification by small protein conjugation or removal	BIOLOGICAL_PROCESS	0.0361263	0.000975276	8	597	151	47266	159	47863	5.03145	1.24731
OVER	6	GO:0034620	cellular response to unfolded protein	BIOLOGICAL_PROCESS	0.0367093	0.000992685	6	334	153	47529	159	47863	3.77358	0.697825
OVER	6	GO:0060765	regulation of androgen receptor signaling pathway	BIOLOGICAL_PROCESS	0.0373087	0.00101059	3	56	156	47807	159	47863	1.88679	0.117001
OVER	6	GO:0002286	T cell activation involved in immune response	BIOLOGICAL_PROCESS	0.0373878	0.00101444	5	223	154	47640	159	47863	3.14465	0.465913
OVER	3	GO:0099080	supramolecular complex	CELLULAR_COMPONENT	0.037943	0.00103458	21	2998	138	44865	159	47863	13.2075	6.26371
OVER	4	GO:0045069	regulation of viral genome replication	BIOLOGICAL_PROCESS	0.037943	0.00103468	4	129	155	47734	159	47863	2.51572	0.269519
OVER	5	GO:0140296	general transcription initiation factor binding	MOLECULAR_FUNCTION	0.037943	0.00103468	4	129	155	47734	159	47863	2.51572	0.269519
OVER	7	GO:0045793	positive regulation of cell size	BIOLOGICAL_PROCESS	0.0388509	0.00106121	3	57	156	47806	159	47863	1.88679	0.11909
OVER	3	GO:0045321	leukocyte activation	BIOLOGICAL_PROCESS	0.0389451	0.00106556	19	2589	140	45274	159	47863	11.9497	5.40919
OVER	7	GO:0000987	cis-regulatory region sequence-specific DNA binding	MOLECULAR_FUNCTION	0.039341	0.00107818	16	1992	143	45871	159	47863	10.0629	4.16188
OVER	5	GO:0038061	NIK/NF-kappaB signaling	BIOLOGICAL_PROCESS	0.0395499	0.0010857	6	340	153	47523	159	47863	3.77358	0.710361
OVER	6	GO:1990868	response to chemokine	BIOLOGICAL_PROCESS	0.0397016	0.00109348	4	131	155	47732	159	47863	2.51572	0.273698
OVER	7	GO:1990869	cellular response to chemokine	BIOLOGICAL_PROCESS	0.0397016	0.00109348	4	131	155	47732	159	47863	2.51572	0.273698
OVER	6	GO:0071396	cellular response to lipid	BIOLOGICAL_PROCESS	0.0398388	0.00109908	13	1432	146	46431	159	47863	8.1761	2.99187
OVER	5	GO:0014034	neural crest cell fate commitment	BIOLOGICAL_PROCESS	0.0400935	0.0011134	3	58	156	47805	159	47863	1.88679	0.121179
OVER	5	GO:0046833	positive regulation of RNA export from nucleus	BIOLOGICAL_PROCESS	0.0400935	0.00111192	2	13	157	47850	159	47863	1.25786	0.0271609
OVER	7	GO:0070935	3'-UTR-mediated mRNA stabilization	BIOLOGICAL_PROCESS	0.0400935	0.0011134	3	58	156	47805	159	47863	1.88679	0.121179
OVER	7	GO:0072539	T-helper 17 cell differentiation	BIOLOGICAL_PROCESS	0.0400935	0.0011134	3	58	156	47805	159	47863	1.88679	0.121179
OVER	4	GO:0051701	biological process involved in interaction with host	BIOLOGICAL_PROCESS	0.041324	0.00115134	6	344	153	47519	159	47863	3.77358	0.718718
OVER	5	GO:0002285	lymphocyte activation involved in immune response	BIOLOGICAL_PROCESS	0.041324	0.00115134	6	344	153	47519	159	47863	3.77358	0.718718
OVER	5	GO:0014070	response to organic cyclic compound	BIOLOGICAL_PROCESS	0.0420996	0.00117486	19	2611	140	45252	159	47863	11.9497	5.45515
OVER	6	GO:0000976	transcription cis-regulatory region binding	MOLECULAR_FUNCTION	0.0421223	0.00117741	20	2819	139	45044	159	47863	12.5786	5.88973
OVER	5	GO:0001067	transcription regulatory region nucleic acid binding	MOLECULAR_FUNCTION	0.0422319	0.0011824	20	2820	139	45043	159	47863	12.5786	5.89182
OVER	6	GO:0045428	regulation of nitric oxide biosynthetic process	BIOLOGICAL_PROCESS	0.0422926	0.00118603	4	134	155	47729	159	47863	2.51572	0.279966
OVER	7	GO:0000027	ribosomal large subunit assembly	BIOLOGICAL_PROCESS	0.0435258	0.00122259	3	60	156	47803	159	47863	1.88679	0.125358
OVER	4	GO:0051087	protein-folding chaperone binding	MOLECULAR_FUNCTION	0.0439892	0.00123761	6	349	153	47514	159	47863	3.77358	0.729164
OVER	5	GO:0071211	protein targeting to vacuole involved in autophagy	BIOLOGICAL_PROCESS	0.0449966	0.001268	2	14	157	47849	159	47863	1.25786	0.0292502
OVER	4	GO:0030522	intracellular receptor signaling pathway	BIOLOGICAL_PROCESS	0.0460401	0.0012995	9	777	150	47086	159	47863	5.66038	1.62338
OVER	4	GO:0070062	extracellular exosome	CELLULAR_COMPONENT	0.046706	0.00132042	5	237	154	47626	159	47863	3.14465	0.495163
OVER	3	GO:0000785	chromatin	CELLULAR_COMPONENT	0.0471443	0.00133925	22	3276	137	44587	159	47863	13.8365	6.84454
OVER	6	GO:0030240	skeletal muscle thin filament assembly	BIOLOGICAL_PROCESS	0.0471443	0.0013383	3	62	156	47801	159	47863	1.88679	0.129536
OVER	6	GO:0072538	T-helper 17 type immune response	BIOLOGICAL_PROCESS	0.0471443	0.0013383	3	62	156	47801	159	47863	1.88679	0.129536
OVER	5	GO:0080164	regulation of nitric oxide metabolic process	BIOLOGICAL_PROCESS	0.0475251	0.00135223	4	139	155	47724	159	47863	2.51572	0.290412
OVER	6	GO:0003690	double-stranded DNA binding	MOLECULAR_FUNCTION	0.0478504	0.00136367	21	3066	138	44797	159	47863	13.2075	6.40578
OVER	4	GO:0009967	positive regulation of signal transduction	BIOLOGICAL_PROCESS	0.0488394	0.00139408	24	3724	135	44139	159	47863	15.0943	7.78054
OVER	7	GO:0140694	non-membrane-bounded organelle assembly	BIOLOGICAL_PROCESS	0.0494102	0.00141262	11	1117	148	46746	159	47863	6.91824	2.33374
OVER	4	GO:0019062	virion attachment to host cell	BIOLOGICAL_PROCESS	0.0496032	0.00143395	2	15	157	47848	159	47863	1.25786	0.0313394
OVER	5	GO:0019103	pyrimidine nucleotide binding	MOLECULAR_FUNCTION	0.0496032	0.00143395	2	15	157	47848	159	47863	1.25786	0.0313394
OVER	6	GO:0035747	natural killer cell chemotaxis	BIOLOGICAL_PROCESS	0.0496032	0.00143395	2	15	157	47848	159	47863	1.25786	0.0313394
OVER	6	GO:2000320	negative regulation of T-helper 17 cell differentiation	BIOLOGICAL_PROCESS	0.0496032	0.00143395	2	15	157	47848	159	47863	1.25786	0.0313394
OVER	7	GO:2000317	negative regulation of T-helper 17 type immune response	BIOLOGICAL_PROCESS	0.0496032	0.00143395	2	15	157	47848	159	47863	1.25786	0.0313394
OVER	8	GO:0045658	regulation of neutrophil differentiation	BIOLOGICAL_PROCESS	0.0496032	0.00143395	2	15	157	47848	159	47863	1.25786	0.0313394
OVER	9	GO:1902949	positive regulation of tau-protein kinase activity	BIOLOGICAL_PROCESS	0.0496032	0.00143395	2	15	157	47848	159	47863	1.25786	0.0313394
OVER	3	GO:0016874	ligase activity	MOLECULAR_FUNCTION	0.049844	0.00144318	7	492	152	47371	159	47863	4.40252	1.02793

## Sheet: B cells irf4
Trend	GO level	Go term	Description	Category	P value FDR	P value	Genes in test	Genes in reference	Annotated genes in test	Annotated genes in reference	Total genes in test	Total genes in reference	% in test	% in reference
OVER	3	GO:0140534	endoplasmic reticulum protein-containing complex	CELLULAR_COMPONENT	9.12323e-49	4.15334e-53	51	267	290	47414	341	47681	14.956	0.559971
OVER	4	GO:0005783	endoplasmic reticulum	CELLULAR_COMPONENT	5.78222e-39	5.2647e-43	120	4000	221	43681	341	47681	35.1906	8.38909
OVER	4	GO:0042175	nuclear outer membrane-endoplasmic reticulum membrane network	CELLULAR_COMPONENT	1.92852e-38	2.63387e-42	84	1811	257	45870	341	47681	24.6334	3.79816
OVER	5	GO:0005789	endoplasmic reticulum membrane	CELLULAR_COMPONENT	5.18806e-38	9.44743e-42	82	1739	259	45942	341	47681	24.0469	3.64716
OVER	4	GO:0098827	endoplasmic reticulum subcompartment	CELLULAR_COMPONENT	1.38359e-37	3.14938e-41	82	1769	259	45912	341	47681	24.0469	3.71007
OVER	3	GO:0031984	organelle subcompartment	CELLULAR_COMPONENT	1.90054e-31	5.1913e-35	88	2542	253	45139	341	47681	25.8065	5.33126
OVER	5	GO:0034976	response to endoplasmic reticulum stress	BIOLOGICAL_PROCESS	7.74385e-29	2.46777e-32	49	689	292	46992	341	47681	14.3695	1.44502
OVER	4	GO:0031090	organelle membrane	CELLULAR_COMPONENT	7.1833e-28	2.61615e-31	134	6540	207	41141	341	47681	39.2962	13.7162
OVER	3	GO:0012505	endomembrane system	CELLULAR_COMPONENT	1.97374e-25	8.08687e-29	161	9621	180	38060	341	47681	47.2141	20.1778
OVER	3	GO:0005737	cytoplasm	CELLULAR_COMPONENT	3.86164e-22	1.75801e-25	265	23930	76	23751	341	47681	77.7126	50.1877
OVER	4	GO:0034663	endoplasmic reticulum chaperone complex	CELLULAR_COMPONENT	5.257e-21	2.63257e-24	14	11	327	47670	341	47681	4.10557	0.02307
OVER	4	GO:0005793	endoplasmic reticulum-Golgi intermediate compartment	CELLULAR_COMPONENT	2.00053e-20	1.16125e-23	29	280	312	47401	341	47681	8.5044	0.587236
OVER	5	GO:0005788	endoplasmic reticulum lumen	CELLULAR_COMPONENT	2.00053e-20	1.18396e-23	35	479	306	47202	341	47681	10.2639	1.00459
OVER	5	GO:0005790	smooth endoplasmic reticulum	CELLULAR_COMPONENT	2.22243e-20	1.41647e-23	21	95	320	47586	341	47681	6.15836	0.199241
OVER	6	GO:0032527	protein exit from endoplasmic reticulum	BIOLOGICAL_PROCESS	4.03507e-17	2.75544e-20	19	101	322	47580	341	47681	5.57185	0.211824
OVER	5	GO:0033116	endoplasmic reticulum-Golgi intermediate compartment membrane	CELLULAR_COMPONENT	5.89543e-16	4.29422e-19	19	119	322	47562	341	47681	5.57185	0.249575
OVER	5	GO:0043231	intracellular membrane-bounded organelle	CELLULAR_COMPONENT	8.92728e-16	6.90903e-19	249	23546	92	24135	341	47681	73.0205	49.3824
OVER	3	GO:0098796	membrane protein complex	CELLULAR_COMPONENT	1.13973e-15	9.33953e-19	84	4071	257	43610	341	47681	24.6334	8.53799
OVER	4	GO:0045454	cell redox homeostasis	BIOLOGICAL_PROCESS	1.29784e-15	1.1226e-18	19	126	322	47555	341	47681	5.57185	0.264256
OVER	4	GO:0035966	response to topologically incorrect protein	BIOLOGICAL_PROCESS	2.78716e-15	2.53771e-18	29	453	312	47228	341	47681	8.5044	0.950064
OVER	4	GO:0043227	membrane-bounded organelle	CELLULAR_COMPONENT	3.44444e-15	3.29296e-18	254	24540	87	23141	341	47681	74.4868	51.467
OVER	2	GO:0110165	cellular anatomical entity	CELLULAR_COMPONENT	4.10762e-15	4.11398e-18	322	36810	19	10871	341	47681	94.4282	77.2006
OVER	5	GO:0006986	response to unfolded protein	BIOLOGICAL_PROCESS	4.59964e-15	4.81616e-18	27	386	314	47295	341	47681	7.91789	0.809547
OVER	4	GO:0003756	protein disulfide isomerase activity	MOLECULAR_FUNCTION	5.67026e-15	6.45345e-18	12	22	329	47659	341	47681	3.51906	0.04614
OVER	5	GO:0016864	intramolecular oxidoreductase activity, transposing S-S bonds	MOLECULAR_FUNCTION	5.67026e-15	6.45345e-18	12	22	329	47659	341	47681	3.51906	0.04614
OVER	4	GO:0008250	oligosaccharyltransferase complex	CELLULAR_COMPONENT	1.87929e-13	2.22442e-16	11	21	330	47660	341	47681	3.22581	0.0440427
OVER	3	GO:0016020	membrane	CELLULAR_COMPONENT	1.98043e-13	2.4343e-16	214	19405	127	28276	341	47681	62.7566	40.6976
OVER	4	GO:0043229	intracellular organelle	CELLULAR_COMPONENT	3.43239e-13	4.37526e-16	263	26713	78	20968	341	47681	77.1261	56.0244
OVER	3	GO:0006457	protein folding	BIOLOGICAL_PROCESS	3.71488e-13	4.90447e-16	28	514	313	47167	341	47681	8.21114	1.078
OVER	3	GO:0043226	organelle	CELLULAR_COMPONENT	5.36541e-13	7.3278e-16	267	27436	74	20245	341	47681	78.2991	57.5407
OVER	5	GO:0035967	cellular response to topologically incorrect protein	BIOLOGICAL_PROCESS	2.02792e-12	2.86195e-15	24	379	317	47302	341	47681	7.03812	0.794866
OVER	4	GO:0030968	endoplasmic reticulum unfolded protein response	BIOLOGICAL_PROCESS	2.07354e-12	3.02072e-15	21	267	320	47414	341	47681	6.15836	0.559971
OVER	5	GO:0048770	pigment granule	CELLULAR_COMPONENT	3.50593e-12	5.42664e-15	20	241	321	47440	341	47681	5.8651	0.505442
OVER	6	GO:0042470	melanosome	CELLULAR_COMPONENT	3.50593e-12	5.42664e-15	20	241	321	47440	341	47681	5.8651	0.505442
OVER	2	GO:0051179	localization	BIOLOGICAL_PROCESS	4.41426e-12	7.03356e-15	170	14169	171	33512	341	47681	49.8534	29.7162
OVER	6	GO:0034620	cellular response to unfolded protein	BIOLOGICAL_PROCESS	4.72526e-12	7.7442e-15	22	318	319	47363	341	47681	6.45161	0.666932
OVER	3	GO:0005622	intracellular anatomical structure	CELLULAR_COMPONENT	8.35946e-12	1.40808e-14	280	30071	61	17610	341	47681	82.1114	63.067
OVER	2	GO:0002376	immune system process	BIOLOGICAL_PROCESS	1.18817e-11	2.05547e-14	98	6204	243	41477	341	47681	28.739	13.0115
OVER	4	GO:0045184	establishment of protein localization	BIOLOGICAL_PROCESS	1.4463e-11	2.56787e-14	76	4130	265	43551	341	47681	22.2874	8.66173
OVER	5	GO:0015031	protein transport	BIOLOGICAL_PROCESS	2.11057e-11	3.84334e-14	73	3894	268	43787	341	47681	21.4076	8.16678
OVER	4	GO:0071256	translocon complex	CELLULAR_COMPONENT	3.81453e-11	7.29355e-14	8	8	333	47673	341	47681	2.34604	0.0167782
OVER	5	GO:0005784	Sec61 translocon complex	CELLULAR_COMPONENT	3.81453e-11	7.29355e-14	8	8	333	47673	341	47681	2.34604	0.0167782
OVER	7	GO:0070972	protein localization to endoplasmic reticulum	BIOLOGICAL_PROCESS	3.88188e-11	7.59906e-14	18	210	323	47471	341	47681	5.27859	0.440427
OVER	5	GO:1903513	endoplasmic reticulum to cytosol transport	BIOLOGICAL_PROCESS	5.81678e-11	1.19164e-13	12	59	329	47622	341	47681	3.51906	0.123739
OVER	6	GO:0030970	retrograde protein transport, ER to cytosol	BIOLOGICAL_PROCESS	5.81678e-11	1.19164e-13	12	59	329	47622	341	47681	3.51906	0.123739
OVER	5	GO:0006886	intracellular protein transport	BIOLOGICAL_PROCESS	8.73162e-11	1.82853e-13	55	2486	286	45195	341	47681	16.129	5.21382
OVER	3	GO:1902494	catalytic complex	CELLULAR_COMPONENT	9.89059e-11	2.16129e-13	81	4776	260	42905	341	47681	23.7537	10.0166
OVER	6	GO:0006487	protein N-linked glycosylation	BIOLOGICAL_PROCESS	9.89059e-11	2.14452e-13	17	191	324	47490	341	47681	4.98534	0.400579
OVER	5	GO:0006888	endoplasmic reticulum to Golgi vesicle-mediated transport	BIOLOGICAL_PROCESS	1.2145e-10	2.70921e-13	23	427	318	47254	341	47681	6.74487	0.895535
OVER	3	GO:0006950	response to stress	BIOLOGICAL_PROCESS	1.6619e-10	3.7829e-13	120	8853	221	38828	341	47681	35.1906	18.5671
OVER	4	GO:0006810	transport	BIOLOGICAL_PROCESS	2.30236e-10	5.34555e-13	151	12483	190	35198	341	47681	44.2815	26.1802
OVER	6	GO:0015453	oxidoreduction-driven active transmembrane transporter activity	MOLECULAR_FUNCTION	2.45035e-10	5.80071e-13	15	142	326	47539	341	47681	4.39883	0.297813
OVER	7	GO:0009060	aerobic respiration	BIOLOGICAL_PROCESS	2.68177e-10	6.47063e-13	25	542	316	47139	341	47681	7.33138	1.13672
OVER	3	GO:0051234	establishment of localization	BIOLOGICAL_PROCESS	2.69857e-10	6.63401e-13	153	12757	188	34924	341	47681	44.868	26.7549
OVER	6	GO:0045333	cellular respiration	BIOLOGICAL_PROCESS	2.84373e-10	7.12033e-13	27	647	314	47034	341	47681	7.91789	1.35693
OVER	4	GO:0031410	cytoplasmic vesicle	CELLULAR_COMPONENT	2.92141e-10	7.50335e-13	83	5085	258	42596	341	47681	24.3402	10.6646
OVER	6	GO:0097708	intracellular vesicle	CELLULAR_COMPONENT	2.92141e-10	7.58083e-13	83	5086	258	42595	341	47681	24.3402	10.6667
OVER	7	GO:0018279	protein N-linked glycosylation via asparagine	BIOLOGICAL_PROCESS	3.96688e-10	1.04743e-12	11	53	330	47628	341	47681	3.22581	0.111155
OVER	3	GO:0070469	respirasome	CELLULAR_COMPONENT	5.4058e-10	1.45198e-12	17	217	324	47464	341	47681	4.98534	0.455108
OVER	5	GO:0031982	vesicle	CELLULAR_COMPONENT	5.68586e-10	1.55309e-12	86	5451	255	42230	341	47681	25.2199	11.4322
OVER	8	GO:0006119	oxidative phosphorylation	BIOLOGICAL_PROCESS	6.00285e-10	1.667e-12	22	422	319	47259	341	47681	6.45161	0.885049
OVER	5	GO:0071705	nitrogen compound transport	BIOLOGICAL_PROCESS	6.79981e-10	1.91928e-12	85	5374	256	42307	341	47681	24.9267	11.2707
OVER	3	GO:0006955	immune response	BIOLOGICAL_PROCESS	7.87769e-10	2.25938e-12	68	3780	273	43901	341	47681	19.9413	7.92769
OVER	4	GO:0046907	intracellular transport	BIOLOGICAL_PROCESS	1.12985e-09	3.29192e-12	74	4367	267	43314	341	47681	21.7009	9.15878
OVER	7	GO:0006890	retrograde vesicle-mediated transport, Golgi to endoplasmic reticulum	BIOLOGICAL_PROCESS	1.17283e-09	3.47054e-12	16	195	325	47486	341	47681	4.69208	0.408968
OVER	6	GO:0048193	Golgi vesicle transport	BIOLOGICAL_PROCESS	1.35461e-09	4.07013e-12	30	873	311	46808	341	47681	8.79765	1.83092
OVER	3	GO:0044322	endoplasmic reticulum quality control compartment	CELLULAR_COMPONENT	1.41436e-09	4.31403e-12	9	28	332	47653	341	47681	2.6393	0.0587236
OVER	3	GO:0005576	extracellular region	CELLULAR_COMPONENT	1.42703e-09	4.41764e-12	76	4584	265	43097	341	47681	22.2874	9.61389
OVER	4	GO:1905368	peptidase complex	CELLULAR_COMPONENT	1.94838e-09	6.1203e-12	19	318	322	47363	341	47681	5.57185	0.666932
OVER	4	GO:0016860	intramolecular oxidoreductase activity	MOLECULAR_FUNCTION	2.55301e-09	8.13578e-12	12	88	329	47593	341	47681	3.51906	0.18456
OVER	6	GO:0031204	post-translational protein targeting to membrane, translocation	BIOLOGICAL_PROCESS	2.86771e-09	9.2692e-12	7	9	334	47672	341	47681	2.05279	0.0188754
OVER	3	GO:0016491	oxidoreductase activity	MOLECULAR_FUNCTION	3.24218e-09	1.06272e-11	43	1803	298	45878	341	47681	12.61	3.78138
OVER	4	GO:0070727	cellular macromolecule localization	BIOLOGICAL_PROCESS	4.08094e-09	1.35622e-11	90	6088	251	41593	341	47681	26.393	12.7682
OVER	3	GO:0033036	macromolecule localization	BIOLOGICAL_PROCESS	5.74082e-09	1.93399e-11	100	7177	241	40504	341	47681	29.3255	15.0521
OVER	5	GO:0008104	protein localization	BIOLOGICAL_PROCESS	6.98702e-09	2.38563e-11	89	6050	252	41631	341	47681	26.0997	12.6885
OVER	4	GO:0033554	cellular response to stress	BIOLOGICAL_PROCESS	8.21501e-09	2.84231e-11	76	4768	265	42913	341	47681	22.2874	9.99979
OVER	5	GO:0002474	antigen processing and presentation of peptide antigen via MHC class I	BIOLOGICAL_PROCESS	8.72403e-09	3.05814e-11	14	158	327	47523	341	47681	4.10557	0.331369
OVER	3	GO:0051641	cellular localization	BIOLOGICAL_PROCESS	1.08027e-08	3.83596e-11	115	8912	226	38769	341	47681	33.7243	18.6909
OVER	5	GO:1901566	organonitrogen compound biosynthetic process	BIOLOGICAL_PROCESS	1.16352e-08	4.18457e-11	71	4325	270	43356	341	47681	20.8211	9.0707
OVER	4	GO:0009055	electron transfer activity	MOLECULAR_FUNCTION	1.20277e-08	4.38049e-11	17	273	324	47408	341	47681	4.98534	0.572555
OVER	2	GO:0032991	protein-containing complex	CELLULAR_COMPONENT	1.46505e-08	5.40239e-11	171	15731	170	31950	341	47681	50.1466	32.9922
OVER	4	GO:0098803	respiratory chain complex	CELLULAR_COMPONENT	1.76458e-08	6.58726e-11	15	203	326	47478	341	47681	4.39883	0.425746
OVER	7	GO:0019646	aerobic electron transport chain	BIOLOGICAL_PROCESS	2.11386e-08	7.98738e-11	15	206	326	47475	341	47681	4.39883	0.432038
OVER	4	GO:0070069	cytochrome complex	CELLULAR_COMPONENT	2.36526e-08	9.04499e-11	11	84	330	47597	341	47681	3.22581	0.176171
OVER	6	GO:0036503	ERAD pathway	BIOLOGICAL_PROCESS	2.5988e-08	1.00563e-10	16	248	325	47433	341	47681	4.69208	0.520123
OVER	9	GO:0009206	purine ribonucleoside triphosphate biosynthetic process	BIOLOGICAL_PROCESS	2.73999e-08	1.07274e-10	13	142	328	47539	341	47681	3.81232	0.297813
OVER	8	GO:0009145	purine nucleoside triphosphate biosynthetic process	BIOLOGICAL_PROCESS	3.18081e-08	1.25981e-10	13	144	328	47537	341	47681	3.81232	0.302007
OVER	4	GO:0051649	establishment of localization in cell	BIOLOGICAL_PROCESS	4.23973e-08	1.69852e-10	88	6179	253	41502	341	47681	25.8065	12.959
OVER	4	GO:0010033	response to organic substance	BIOLOGICAL_PROCESS	4.26731e-08	1.72899e-10	101	7569	240	40112	341	47681	29.6188	15.8742
OVER	7	GO:0006613	cotranslational protein targeting to membrane	BIOLOGICAL_PROCESS	4.50537e-08	1.84596e-10	12	118	329	47563	341	47681	3.51906	0.247478
OVER	6	GO:0033018	sarcoplasmic reticulum lumen	CELLULAR_COMPONENT	4.63884e-08	1.92176e-10	8	29	333	47652	341	47681	2.34604	0.0608209
OVER	8	GO:0042775	mitochondrial ATP synthesis coupled electron transport	BIOLOGICAL_PROCESS	6.05473e-08	2.5359e-10	15	225	326	47456	341	47681	4.39883	0.471886
OVER	6	GO:0015078	proton transmembrane transporter activity	MOLECULAR_FUNCTION	6.34077e-08	2.68457e-10	17	309	324	47372	341	47681	4.98534	0.648057
OVER	7	GO:0042773	ATP synthesis coupled electron transport	BIOLOGICAL_PROCESS	6.65144e-08	2.84638e-10	15	227	326	47454	341	47681	4.39883	0.476081
OVER	4	GO:0015035	protein-disulfide reductase activity	MOLECULAR_FUNCTION	1.01549e-07	4.39184e-10	10	73	331	47608	341	47681	2.93255	0.153101
OVER	6	GO:0006465	signal peptide processing	BIOLOGICAL_PROCESS	1.14737e-07	5.01446e-10	7	19	334	47662	341	47681	2.05279	0.0398482
OVER	6	GO:0030137	COPI-coated vesicle	CELLULAR_COMPONENT	1.26353e-07	5.57963e-10	10	75	331	47606	341	47681	2.93255	0.157295
OVER	8	GO:0009201	ribonucleoside triphosphate biosynthetic process	BIOLOGICAL_PROCESS	1.34429e-07	5.99748e-10	13	165	328	47516	341	47681	3.81232	0.34605
OVER	5	GO:0005798	Golgi-associated vesicle	CELLULAR_COMPONENT	1.45241e-07	6.54598e-10	15	242	326	47439	341	47681	4.39883	0.50754
OVER	7	GO:0030663	COPI-coated vesicle membrane	CELLULAR_COMPONENT	1.52786e-07	6.95557e-10	8	35	333	47646	341	47681	2.34604	0.0734045
OVER	5	GO:0015980	energy derivation by oxidation of organic compounds	BIOLOGICAL_PROCESS	1.61648e-07	7.4326e-10	27	892	314	46789	341	47681	7.91789	1.87077
OVER	6	GO:0022904	respiratory electron transport chain	BIOLOGICAL_PROCESS	1.70598e-07	7.92179e-10	16	288	325	47393	341	47681	4.69208	0.604014
OVER	5	GO:0004129	cytochrome-c oxidase activity	MOLECULAR_FUNCTION	1.72136e-07	8.07159e-10	9	55	332	47626	341	47681	2.6393	0.11535
OVER	4	GO:0030141	secretory granule	CELLULAR_COMPONENT	2.08543e-07	9.87368e-10	34	1391	307	46290	341	47681	9.97067	2.9173
OVER	5	GO:0005791	rough endoplasmic reticulum	CELLULAR_COMPONENT	2.11012e-07	1.00866e-09	14	210	327	47471	341	47681	4.10557	0.440427
OVER	5	GO:0015036	disulfide oxidoreductase activity	MOLECULAR_FUNCTION	2.28711e-07	1.10367e-09	10	81	331	47600	341	47681	2.93255	0.169879
OVER	3	GO:0042221	response to chemical	BIOLOGICAL_PROCESS	2.33215e-07	1.13603e-09	122	10229	219	37452	341	47681	35.7771	21.453
OVER	5	GO:0036498	IRE1-mediated unfolded protein response	BIOLOGICAL_PROCESS	2.33584e-07	1.14846e-09	11	109	330	47572	341	47681	3.22581	0.228603
OVER	4	GO:0016675	oxidoreductase activity, acting on a heme group of donors	MOLECULAR_FUNCTION	2.47863e-07	1.22995e-09	9	58	332	47623	341	47681	2.6393	0.121642
OVER	7	GO:0045047	protein targeting to ER	BIOLOGICAL_PROCESS	2.62965e-07	1.31686e-09	12	142	329	47539	341	47681	3.51906	0.297813
OVER	7	GO:0009142	nucleoside triphosphate biosynthetic process	BIOLOGICAL_PROCESS	3.00468e-07	1.51834e-09	13	179	328	47502	341	47681	3.81232	0.375412
OVER	6	GO:0030867	rough endoplasmic reticulum membrane	CELLULAR_COMPONENT	3.60107e-07	1.83611e-09	9	61	332	47620	341	47681	2.6393	0.127934
OVER	4	GO:0051082	unfolded protein binding	MOLECULAR_FUNCTION	3.73339e-07	1.92057e-09	15	263	326	47418	341	47681	4.39883	0.551582
OVER	8	GO:0006123	mitochondrial electron transport, cytochrome c to oxygen	BIOLOGICAL_PROCESS	4.02632e-07	2.0896e-09	9	62	332	47619	341	47681	2.6393	0.130031
OVER	4	GO:0005787	signal peptidase complex	CELLULAR_COMPONENT	4.12226e-07	2.15815e-09	5	4	336	47677	341	47681	1.46628	0.00838909
OVER	4	GO:0098800	inner mitochondrial membrane protein complex	CELLULAR_COMPONENT	4.28175e-07	2.26115e-09	16	311	325	47370	341	47681	4.69208	0.652251
OVER	5	GO:0071702	organic substance transport	BIOLOGICAL_PROCESS	4.53116e-07	2.41348e-09	95	7278	246	40403	341	47681	27.8592	15.2639
OVER	4	GO:0042824	MHC class I peptide loading complex	CELLULAR_COMPONENT	5.7322e-07	3.0793e-09	6	13	335	47668	341	47681	1.75953	0.0272645
OVER	4	GO:1901135	carbohydrate derivative metabolic process	BIOLOGICAL_PROCESS	6.48052e-07	3.5108e-09	49	2706	292	44975	341	47681	14.3695	5.67522
OVER	3	GO:0031975	envelope	CELLULAR_COMPONENT	6.60316e-07	3.63736e-09	45	2360	296	45321	341	47681	13.1965	4.94956
OVER	4	GO:0031967	organelle envelope	CELLULAR_COMPONENT	6.60316e-07	3.63736e-09	45	2360	296	45321	341	47681	13.1965	4.94956
OVER	5	GO:0045277	respiratory chain complex IV	CELLULAR_COMPONENT	6.97665e-07	3.87486e-09	9	67	332	47614	341	47681	2.6393	0.140517
OVER	6	GO:0072599	establishment of protein localization to endoplasmic reticulum	BIOLOGICAL_PROCESS	7.75921e-07	4.34482e-09	12	159	329	47522	341	47681	3.51906	0.333466
OVER	5	GO:0015399	primary active transmembrane transporter activity	MOLECULAR_FUNCTION	7.97957e-07	4.50454e-09	18	427	323	47254	341	47681	5.27859	0.895535
OVER	7	GO:0006620	post-translational protein targeting to endoplasmic reticulum membrane	BIOLOGICAL_PROCESS	8.52733e-07	4.85257e-09	7	28	334	47653	341	47681	2.05279	0.0587236
OVER	2	GO:0003824	catalytic activity	MOLECULAR_FUNCTION	9.30707e-07	5.33866e-09	149	13786	192	33895	341	47681	43.695	28.913
OVER	6	GO:0030660	Golgi-associated vesicle membrane	CELLULAR_COMPONENT	9.44078e-07	5.45834e-09	10	97	331	47584	341	47681	2.93255	0.203435
OVER	5	GO:0009100	glycoprotein metabolic process	BIOLOGICAL_PROCESS	1.02677e-06	5.98319e-09	27	987	314	46694	341	47681	7.91789	2.07001
OVER	6	GO:0006616	SRP-dependent cotranslational protein targeting to membrane, translocation	BIOLOGICAL_PROCESS	1.0362e-06	6.08528e-09	6	15	335	47666	341	47681	1.75953	0.0314591
OVER	4	GO:0006091	generation of precursor metabolites and energy	BIOLOGICAL_PROCESS	1.07513e-06	6.36289e-09	29	1130	312	46551	341	47681	8.5044	2.36992
OVER	4	GO:1901564	organonitrogen compound metabolic process	BIOLOGICAL_PROCESS	1.13312e-06	6.75766e-09	163	15616	178	32065	341	47681	47.8006	32.751
OVER	3	GO:0005615	extracellular space	CELLULAR_COMPONENT	1.16261e-06	6.98648e-09	52	3038	289	44643	341	47681	15.2493	6.37151
OVER	3	GO:0016853	isomerase activity	MOLECULAR_FUNCTION	1.19809e-06	7.25423e-09	16	339	325	47342	341	47681	4.69208	0.710975
OVER	4	GO:0043413	macromolecule glycosylation	BIOLOGICAL_PROCESS	1.29795e-06	7.97702e-09	20	555	321	47126	341	47681	5.8651	1.16399
OVER	5	GO:0006486	protein glycosylation	BIOLOGICAL_PROCESS	1.29795e-06	7.97702e-09	20	555	321	47126	341	47681	5.8651	1.16399
OVER	4	GO:0048002	antigen processing and presentation of peptide antigen	BIOLOGICAL_PROCESS	1.60231e-06	9.92052e-09	15	299	326	47382	341	47681	4.39883	0.627084
OVER	5	GO:1901137	carbohydrate derivative biosynthetic process	BIOLOGICAL_PROCESS	1.69465e-06	1.05694e-08	35	1612	306	46069	341	47681	10.2639	3.3808
OVER	5	GO:0004673	protein histidine kinase activity	MOLECULAR_FUNCTION	1.94891e-06	1.24213e-08	4	1	337	47680	341	47681	1.17302	0.00209727
OVER	7	GO:0009365	protein histidine kinase complex	CELLULAR_COMPONENT	1.94891e-06	1.24213e-08	4	1	337	47680	341	47681	1.17302	0.00209727
OVER	7	GO:0018106	peptidyl-histidine phosphorylation	BIOLOGICAL_PROCESS	1.94891e-06	1.24213e-08	4	1	337	47680	341	47681	1.17302	0.00209727
OVER	5	GO:0022900	electron transport chain	BIOLOGICAL_PROCESS	2.52774e-06	1.62256e-08	16	360	325	47321	341	47681	4.69208	0.755018
OVER	4	GO:0016667	oxidoreductase activity, acting on a sulfur group of donors	MOLECULAR_FUNCTION	3.01487e-06	1.94898e-08	10	112	331	47569	341	47681	2.93255	0.234894
OVER	3	GO:0070085	glycosylation	BIOLOGICAL_PROCESS	3.16931e-06	2.06324e-08	20	589	321	47092	341	47681	5.8651	1.23529
OVER	5	GO:0005740	mitochondrial envelope	CELLULAR_COMPONENT	3.2179e-06	2.13525e-08	32	1423	309	46258	341	47681	9.38416	2.98442
OVER	5	GO:0035964	COPI-coated vesicle budding	BIOLOGICAL_PROCESS	3.2179e-06	2.15347e-08	5	8	336	47673	341	47681	1.46628	0.0167782
OVER	5	GO:0048200	Golgi transport vesicle coating	BIOLOGICAL_PROCESS	3.2179e-06	2.15347e-08	5	8	336	47673	341	47681	1.46628	0.0167782
OVER	6	GO:0048205	COPI coating of Golgi vesicle	BIOLOGICAL_PROCESS	3.2179e-06	2.15347e-08	5	8	336	47673	341	47681	1.46628	0.0167782
OVER	9	GO:0042776	proton motive force-driven mitochondrial ATP synthesis	BIOLOGICAL_PROCESS	3.28718e-06	2.2148e-08	7	36	334	47645	341	47681	2.05279	0.0755018
OVER	5	GO:0098588	bounding membrane of organelle	CELLULAR_COMPONENT	3.28793e-06	2.23027e-08	59	3818	282	43863	341	47681	17.3021	8.00738
OVER	2	GO:0008152	metabolic process	BIOLOGICAL_PROCESS	3.46369e-06	2.36526e-08	230	25112	111	22569	341	47681	67.4487	52.6667
OVER	6	GO:1902600	proton transmembrane transport	BIOLOGICAL_PROCESS	4.1972e-06	2.88527e-08	17	429	324	47252	341	47681	4.98534	0.899729
OVER	5	GO:0006518	peptide metabolic process	BIOLOGICAL_PROCESS	4.46633e-06	3.0906e-08	39	2017	302	45664	341	47681	11.437	4.2302
OVER	5	GO:0099503	secretory vesicle	CELLULAR_COMPONENT	4.72516e-06	3.29122e-08	37	1854	304	45827	341	47681	10.8504	3.88834
OVER	8	GO:0009205	purine ribonucleoside triphosphate metabolic process	BIOLOGICAL_PROCESS	5.30536e-06	3.7195e-08	15	332	326	47349	341	47681	4.39883	0.696294
OVER	4	GO:0005746	mitochondrial respirasome	CELLULAR_COMPONENT	5.49181e-06	3.87522e-08	12	196	329	47485	341	47681	3.51906	0.411065
OVER	6	GO:0051880	G-quadruplex DNA binding	MOLECULAR_FUNCTION	6.99308e-06	4.96641e-08	5	10	336	47671	341	47681	1.46628	0.0209727
OVER	4	GO:0019538	protein metabolic process	BIOLOGICAL_PROCESS	7.23979e-06	5.17457e-08	140	13106	201	34575	341	47681	41.0557	27.4868
OVER	7	GO:0030433	ubiquitin-dependent ERAD pathway	BIOLOGICAL_PROCESS	8.15496e-06	5.86581e-08	12	204	329	47477	341	47681	3.51906	0.427843
OVER	5	GO:0031966	mitochondrial membrane	CELLULAR_COMPONENT	8.719e-06	6.31121e-08	30	1337	311	46344	341	47681	8.79765	2.80405
OVER	7	GO:0009144	purine nucleoside triphosphate metabolic process	BIOLOGICAL_PROCESS	9.52792e-06	6.94012e-08	15	349	326	47332	341	47681	4.39883	0.731948
OVER	3	GO:0002684	positive regulation of immune system process	BIOLOGICAL_PROCESS	1.03715e-05	7.60179e-08	40	2176	301	45505	341	47681	11.7302	4.56366
OVER	4	GO:0000502	proteasome complex	CELLULAR_COMPONENT	1.23938e-05	9.15979e-08	12	213	329	47468	341	47681	3.51906	0.446719
OVER	7	GO:0009199	ribonucleoside triphosphate metabolic process	BIOLOGICAL_PROCESS	1.23938e-05	9.19688e-08	15	357	326	47324	341	47681	4.39883	0.748726
OVER	6	GO:0035437	maintenance of protein localization in endoplasmic reticulum	BIOLOGICAL_PROCESS	1.27439e-05	9.51474e-08	6	26	335	47655	341	47681	1.75953	0.0545291
OVER	6	GO:0005743	mitochondrial inner membrane	CELLULAR_COMPONENT	1.35431e-05	1.0173e-07	23	851	318	46830	341	47681	6.74487	1.78478
OVER	3	GO:0044281	small molecule metabolic process	BIOLOGICAL_PROCESS	1.49569e-05	1.13031e-07	81	6309	260	41372	341	47681	23.7537	13.2317
OVER	6	GO:0010498	proteasomal protein catabolic process	BIOLOGICAL_PROCESS	1.5173e-05	1.15355e-07	29	1298	312	46383	341	47681	8.5044	2.72226
OVER	3	GO:0019882	antigen processing and presentation	BIOLOGICAL_PROCESS	1.61745e-05	1.23705e-07	16	420	325	47261	341	47681	4.69208	0.880854
OVER	10	GO:0015986	proton motive force-driven ATP synthesis	BIOLOGICAL_PROCESS	1.91425e-05	1.47277e-07	7	49	334	47632	341	47681	2.05279	0.102766
OVER	3	GO:0002682	regulation of immune system process	BIOLOGICAL_PROCESS	2.52348e-05	1.95298e-07	52	3377	289	44304	341	47681	15.2493	7.08249
OVER	6	GO:0030662	coated vesicle membrane	CELLULAR_COMPONENT	2.5541e-05	1.98831e-07	14	327	327	47354	341	47681	4.10557	0.685808
OVER	6	GO:0004576	oligosaccharyl transferase activity	MOLECULAR_FUNCTION	3.18036e-05	2.49032e-07	5	15	336	47666	341	47681	1.46628	0.0314591
OVER	4	GO:0016875	ligase activity, forming carbon-oxygen bonds	MOLECULAR_FUNCTION	3.22105e-05	2.5515e-07	8	81	333	47600	341	47681	2.34604	0.169879
OVER	5	GO:0004812	aminoacyl-tRNA ligase activity	MOLECULAR_FUNCTION	3.22105e-05	2.5515e-07	8	81	333	47600	341	47681	2.34604	0.169879
OVER	6	GO:0009101	glycoprotein biosynthetic process	BIOLOGICAL_PROCESS	3.28488e-05	2.61702e-07	22	829	319	46852	341	47681	6.45161	1.73864
OVER	4	GO:0070887	cellular response to chemical stimulus	BIOLOGICAL_PROCESS	3.37323e-05	2.70276e-07	88	7223	253	40458	341	47681	25.8065	15.1486
OVER	4	GO:0005739	mitochondrion	CELLULAR_COMPONENT	3.39982e-05	2.73955e-07	52	3415	289	44266	341	47681	15.2493	7.16218
OVER	6	GO:0009141	nucleoside triphosphate metabolic process	BIOLOGICAL_PROCESS	3.58775e-05	2.90731e-07	15	392	326	47289	341	47681	4.39883	0.82213
OVER	4	GO:0051920	peroxiredoxin activity	MOLECULAR_FUNCTION	3.98765e-05	3.24952e-07	5	16	336	47665	341	47681	1.46628	0.0335563
OVER	7	GO:0034498	early endosome to Golgi transport	BIOLOGICAL_PROCESS	4.68847e-05	3.84196e-07	6	34	335	47647	341	47681	1.75953	0.0713072
OVER	5	GO:1905369	endopeptidase complex	CELLULAR_COMPONENT	5.04591e-05	4.16252e-07	12	247	329	47434	341	47681	3.51906	0.518026
OVER	7	GO:0048194	Golgi vesicle budding	BIOLOGICAL_PROCESS	5.04591e-05	4.1808e-07	5	17	336	47664	341	47681	1.46628	0.0356536
OVER	4	GO:1903332	regulation of protein folding	BIOLOGICAL_PROCESS	5.36998e-05	4.47376e-07	6	35	335	47646	341	47681	1.75953	0.0734045
OVER	5	GO:0019866	organelle inner membrane	CELLULAR_COMPONENT	5.69326e-05	4.76901e-07	23	932	318	46749	341	47681	6.74487	1.95466
OVER	5	GO:0071310	cellular response to organic substance	BIOLOGICAL_PROCESS	5.70925e-05	4.80839e-07	71	5442	270	42239	341	47681	20.8211	11.4134
OVER	5	GO:0002501	peptide antigen assembly with MHC protein complex	BIOLOGICAL_PROCESS	5.89506e-05	5.07223e-07	4	6	337	47675	341	47681	1.17302	0.0125836
OVER	6	GO:0002502	peptide antigen assembly with MHC class I protein complex	BIOLOGICAL_PROCESS	5.89506e-05	5.07223e-07	4	6	337	47675	341	47681	1.17302	0.0125836
OVER	7	GO:0002396	MHC protein complex assembly	BIOLOGICAL_PROCESS	5.89506e-05	5.07223e-07	4	6	337	47675	341	47681	1.17302	0.0125836
OVER	8	GO:0002397	MHC class I protein complex assembly	BIOLOGICAL_PROCESS	5.89506e-05	5.07223e-07	4	6	337	47675	341	47681	1.17302	0.0125836
OVER	9	GO:0006754	ATP biosynthetic process	BIOLOGICAL_PROCESS	6.39682e-05	5.53307e-07	9	125	332	47556	341	47681	2.6393	0.262159
OVER	4	GO:0045263	proton-transporting ATP synthase complex, coupling factor F(o)	CELLULAR_COMPONENT	7.63055e-05	6.6697e-07	5	19	336	47662	341	47681	1.46628	0.0398482
OVER	6	GO:0070862	negative regulation of protein exit from endoplasmic reticulum	BIOLOGICAL_PROCESS	7.63055e-05	6.6697e-07	5	19	336	47662	341	47681	1.46628	0.0398482
OVER	6	GO:0033574	response to testosterone	BIOLOGICAL_PROCESS	7.71851e-05	6.78172e-07	8	93	333	47588	341	47681	2.34604	0.195046
OVER	7	GO:0018208	peptidyl-proline modification	BIOLOGICAL_PROCESS	8.53127e-05	7.53467e-07	9	130	332	47551	341	47681	2.6393	0.272645
OVER	2	GO:0009987	cellular process	BIOLOGICAL_PROCESS	8.90281e-05	7.90334e-07	288	34984	53	12697	341	47681	84.4575	73.3709
OVER	6	GO:0071391	cellular response to estrogen stimulus	BIOLOGICAL_PROCESS	9.50985e-05	8.48552e-07	8	96	333	47585	341	47681	2.34604	0.201338
OVER	6	GO:0006418	tRNA aminoacylation for protein translation	BIOLOGICAL_PROCESS	0.000101792	9.12908e-07	8	97	333	47584	341	47681	2.34604	0.203435
OVER	6	GO:0030134	COPII-coated ER to Golgi transport vesicle	CELLULAR_COMPONENT	0.00010689	9.63499e-07	10	175	331	47506	341	47681	2.93255	0.367023
OVER	5	GO:0005753	mitochondrial proton-transporting ATP synthase complex	CELLULAR_COMPONENT	0.000113775	1.03074e-06	6	41	335	47640	341	47681	1.75953	0.0859881
OVER	3	GO:0019725	cellular homeostasis	BIOLOGICAL_PROCESS	0.000115552	1.0521e-06	38	2233	303	45448	341	47681	11.1437	4.68321
OVER	5	GO:0043627	response to estrogen	BIOLOGICAL_PROCESS	0.000119979	1.09787e-06	11	223	330	47458	341	47681	3.22581	0.467692
OVER	6	GO:0043039	tRNA aminoacylation	BIOLOGICAL_PROCESS	0.000123047	1.13155e-06	8	100	333	47581	341	47681	2.34604	0.209727
OVER	5	GO:0043038	amino acid activation	BIOLOGICAL_PROCESS	0.00013133	1.21369e-06	8	101	333	47580	341	47681	2.34604	0.211824
OVER	4	GO:0034975	protein folding in endoplasmic reticulum	BIOLOGICAL_PROCESS	0.000133387	1.24484e-06	5	22	336	47659	341	47681	1.46628	0.04614
OVER	4	GO:1903334	positive regulation of protein folding	BIOLOGICAL_PROCESS	0.000133387	1.24484e-06	5	22	336	47659	341	47681	1.46628	0.04614
OVER	5	GO:0071261	Ssh1 translocon complex	CELLULAR_COMPONENT	0.000150586	1.41221e-06	3	1	338	47680	341	47681	0.879765	0.00209727
OVER	5	GO:0038061	NIK/NF-kappaB signaling	BIOLOGICAL_PROCESS	0.000154787	1.45866e-06	13	333	328	47348	341	47681	3.81232	0.698391
OVER	5	GO:0030126	COPI vesicle coat	CELLULAR_COMPONENT	0.000159111	1.50665e-06	5	23	336	47658	341	47681	1.46628	0.0482372
OVER	2	GO:0050896	response to stimulus	BIOLOGICAL_PROCESS	0.000162267	1.54393e-06	198	21583	143	26098	341	47681	58.0645	45.2654
OVER	6	GO:0006612	protein targeting to membrane	BIOLOGICAL_PROCESS	0.000165072	1.5818e-06	14	392	327	47289	341	47681	4.10557	0.82213
OVER	8	GO:0046034	ATP metabolic process	BIOLOGICAL_PROCESS	0.000165072	1.58564e-06	11	232	330	47449	341	47681	3.22581	0.486567
OVER	5	GO:0016192	vesicle-mediated transport	BIOLOGICAL_PROCESS	0.00017565	1.69525e-06	62	4667	279	43014	341	47681	18.1818	9.78797
OVER	3	GO:0071704	organic substance metabolic process	BIOLOGICAL_PROCESS	0.000197594	1.91603e-06	216	24184	125	23497	341	47681	63.3431	50.7204
OVER	6	GO:0006605	protein targeting	BIOLOGICAL_PROCESS	0.000202819	1.97593e-06	21	866	320	46815	341	47681	6.15836	1.81624
OVER	4	GO:0043603	amide metabolic process	BIOLOGICAL_PROCESS	0.000220173	2.15502e-06	44	2871	297	44810	341	47681	12.9032	6.02127
OVER	8	GO:0006614	SRP-dependent cotranslational protein targeting to membrane	BIOLOGICAL_PROCESS	0.000239608	2.35616e-06	8	111	333	47570	341	47681	2.34604	0.232797
OVER	5	GO:0045259	proton-transporting ATP synthase complex	CELLULAR_COMPONENT	0.000240695	2.3778e-06	6	48	335	47633	341	47681	1.75953	0.100669
OVER	4	GO:0002764	immune response-regulating signaling pathway	BIOLOGICAL_PROCESS	0.000244692	2.43957e-06	24	1107	317	46574	341	47681	7.03812	2.32168
OVER	5	GO:0030135	coated vesicle	CELLULAR_COMPONENT	0.000244692	2.43659e-06	18	664	323	47017	341	47681	5.27859	1.39259
OVER	6	GO:0004298	threonine-type endopeptidase activity	MOLECULAR_FUNCTION	0.000264898	2.65308e-06	6	49	335	47632	341	47681	1.75953	0.102766
OVER	5	GO:0043022	ribosome binding	MOLECULAR_FUNCTION	0.000287365	2.89118e-06	10	199	331	47482	341	47681	2.93255	0.417357
OVER	5	GO:0140824	thioredoxin-dependent peroxiredoxin activity	MOLECULAR_FUNCTION	0.000314537	3.20559e-06	4	11	337	47670	341	47681	1.17302	0.02307
OVER	6	GO:0008379	thioredoxin peroxidase activity	MOLECULAR_FUNCTION	0.000314537	3.20559e-06	4	11	337	47670	341	47681	1.17302	0.02307
OVER	6	GO:0042590	antigen processing and presentation of exogenous peptide antigen via MHC class I	BIOLOGICAL_PROCESS	0.000314537	3.20752e-06	8	116	333	47565	341	47681	2.34604	0.243283
OVER	7	GO:0070861	regulation of protein exit from endoplasmic reticulum	BIOLOGICAL_PROCESS	0.000320377	3.28165e-06	6	51	335	47630	341	47681	1.75953	0.106961
OVER	4	GO:0001666	response to hypoxia	BIOLOGICAL_PROCESS	0.000344282	3.54219e-06	22	976	319	46705	341	47681	6.45161	2.04694
OVER	6	GO:1901663	quinone biosynthetic process	BIOLOGICAL_PROCESS	0.000391581	4.06448e-06	8	120	333	47561	341	47681	2.34604	0.251673
OVER	7	GO:0006744	ubiquinone biosynthetic process	BIOLOGICAL_PROCESS	0.000391581	4.06448e-06	8	120	333	47561	341	47681	2.34604	0.251673
OVER	5	GO:0001669	acrosomal vesicle	CELLULAR_COMPONENT	0.00042188	4.39819e-06	9	163	332	47518	341	47681	2.6393	0.341855
OVER	6	GO:0006743	ubiquinone metabolic process	BIOLOGICAL_PROCESS	0.000435599	4.56103e-06	8	122	333	47559	341	47681	2.34604	0.255867
OVER	4	GO:1901575	organic substance catabolic process	BIOLOGICAL_PROCESS	0.000451453	4.74759e-06	68	5472	273	42209	341	47681	19.9413	11.4763
OVER	5	GO:0002407	dendritic cell chemotaxis	BIOLOGICAL_PROCESS	0.000464218	4.90297e-06	6	55	335	47626	341	47681	1.75953	0.11535
OVER	7	GO:0043161	proteasome-mediated ubiquitin-dependent protein catabolic process	BIOLOGICAL_PROCESS	0.000469876	4.98411e-06	24	1156	317	46525	341	47681	7.03812	2.42445
OVER	5	GO:0036293	response to decreased oxygen levels	BIOLOGICAL_PROCESS	0.000476295	5.07389e-06	22	999	319	46682	341	47681	6.45161	2.09517
OVER	6	GO:0043687	post-translational protein modification	BIOLOGICAL_PROCESS	0.000498497	5.3331e-06	17	634	324	47047	341	47681	4.98534	1.32967
OVER	7	GO:0006901	vesicle coating	BIOLOGICAL_PROCESS	0.00050277	5.4017e-06	8	125	333	47556	341	47681	2.34604	0.262159
OVER	4	GO:1901164	negative regulation of trophoblast cell migration	BIOLOGICAL_PROCESS	0.000512243	5.5268e-06	4	13	337	47668	341	47681	1.17302	0.0272645
OVER	4	GO:0005794	Golgi apparatus	CELLULAR_COMPONENT	0.000555893	6.02306e-06	50	3595	291	44086	341	47681	14.6628	7.53969
OVER	7	GO:0004579	dolichyl-diphosphooligosaccharide-protein glycotransferase activity	MOLECULAR_FUNCTION	0.000646725	7.0661e-06	4	14	337	47667	341	47681	1.17302	0.0293618
OVER	9	GO:0006228	UTP biosynthetic process	BIOLOGICAL_PROCESS	0.000646725	7.0661e-06	4	14	337	47667	341	47681	1.17302	0.0293618
OVER	4	GO:0042180	cellular ketone metabolic process	BIOLOGICAL_PROCESS	0.000703708	7.72073e-06	18	724	323	46957	341	47681	5.27859	1.51842
OVER	6	GO:0051603	proteolysis involved in protein catabolic process	BIOLOGICAL_PROCESS	0.000717993	7.91015e-06	32	1881	309	45800	341	47681	9.38416	3.94497
OVER	4	GO:0046933	proton-transporting ATP synthase activity, rotational mechanism	MOLECULAR_FUNCTION	0.000748365	8.27882e-06	5	34	336	47647	341	47681	1.46628	0.0713072
OVER	6	GO:0010608	post-transcriptional regulation of gene expression	BIOLOGICAL_PROCESS	0.000757297	8.41211e-06	29	1619	312	46062	341	47681	8.5044	3.39548
OVER	6	GO:0050851	antigen receptor-mediated signaling pathway	BIOLOGICAL_PROCESS	0.000775287	8.64724e-06	14	457	327	47224	341	47681	4.10557	0.958453
OVER	5	GO:0000276	mitochondrial proton-transporting ATP synthase complex, coupling factor F(o)	CELLULAR_COMPONENT	0.000785156	8.9003e-06	4	15	337	47666	341	47681	1.17302	0.0314591
OVER	6	GO:2000508	regulation of dendritic cell chemotaxis	BIOLOGICAL_PROCESS	0.000785156	8.9003e-06	4	15	337	47666	341	47681	1.17302	0.0314591
OVER	6	GO:2000510	positive regulation of dendritic cell chemotaxis	BIOLOGICAL_PROCESS	0.000785156	8.9003e-06	4	15	337	47666	341	47681	1.17302	0.0314591
OVER	7	GO:0006621	protein retention in ER lumen	BIOLOGICAL_PROCESS	0.000785156	8.9003e-06	4	15	337	47666	341	47681	1.17302	0.0314591
OVER	5	GO:0002768	immune response-regulating cell surface receptor signaling pathway	BIOLOGICAL_PROCESS	0.000843928	9.60493e-06	19	810	322	46871	341	47681	5.57185	1.69879
OVER	4	GO:0048199	vesicle targeting, to, from or within Golgi	BIOLOGICAL_PROCESS	0.000848493	9.69551e-06	8	136	333	47545	341	47681	2.34604	0.285229
OVER	5	GO:0070003	threonine-type peptidase activity	MOLECULAR_FUNCTION	0.000879736	1.00926e-05	6	63	335	47618	341	47681	1.75953	0.132128
OVER	4	GO:0002757	immune response-activating signaling pathway	BIOLOGICAL_PROCESS	0.000912516	1.05102e-05	22	1048	319	46633	341	47681	6.45161	2.19794
OVER	4	GO:0070482	response to oxygen levels	BIOLOGICAL_PROCESS	0.000922068	1.06622e-05	22	1049	319	46632	341	47681	6.45161	2.20004
OVER	4	GO:0006520	amino acid metabolic process	BIOLOGICAL_PROCESS	0.000945875	1.10666e-05	40	2671	301	45010	341	47681	11.7302	5.60181
OVER	5	GO:0016775	phosphotransferase activity, nitrogenous group as acceptor	MOLECULAR_FUNCTION	0.000945875	1.10631e-05	4	16	337	47665	341	47681	1.17302	0.0335563
OVER	7	GO:1904153	negative regulation of retrograde protein transport, ER to cytosol	BIOLOGICAL_PROCESS	0.000945875	1.10631e-05	4	16	337	47665	341	47681	1.17302	0.0335563
OVER	9	GO:0006183	GTP biosynthetic process	BIOLOGICAL_PROCESS	0.00115702	1.35897e-05	4	17	337	47664	341	47681	1.17302	0.0356536
OVER	4	GO:0016469	proton-transporting two-sector ATPase complex	CELLULAR_COMPONENT	0.00116352	1.3719e-05	7	102	334	47579	341	47681	2.05279	0.213922
OVER	3	GO:0009056	catabolic process	BIOLOGICAL_PROCESS	0.00117117	1.38626e-05	75	6443	266	41238	341	47681	21.9941	13.5127
OVER	3	GO:2000242	negative regulation of reproductive process	BIOLOGICAL_PROCESS	0.00120875	1.43791e-05	8	144	333	47537	341	47681	2.34604	0.302007
OVER	5	GO:0034774	secretory granule lumen	CELLULAR_COMPONENT	0.00120875	1.44173e-05	13	415	328	47266	341	47681	3.81232	0.870368
OVER	6	GO:0043618	regulation of transcription from RNA polymerase II promoter in response to stress	BIOLOGICAL_PROCESS	0.00124578	1.49158e-05	10	242	331	47439	341	47681	2.93255	0.50754
OVER	7	GO:0019511	peptidyl-proline hydroxylation	BIOLOGICAL_PROCESS	0.00126206	1.51682e-05	5	39	336	47642	341	47681	1.46628	0.0817936
OVER	5	GO:0031983	vesicle lumen	CELLULAR_COMPONENT	0.00128094	1.55117e-05	13	418	328	47263	341	47681	3.81232	0.876659
OVER	5	GO:0060205	cytoplasmic vesicle lumen	CELLULAR_COMPONENT	0.00128094	1.55117e-05	13	418	328	47263	341	47681	3.81232	0.876659
OVER	3	GO:0098798	mitochondrial protein-containing complex	CELLULAR_COMPONENT	0.00133282	1.62006e-05	16	621	325	47060	341	47681	4.69208	1.30241
OVER	3	GO:0016874	ligase activity	MOLECULAR_FUNCTION	0.00134288	1.64359e-05	14	485	327	47196	341	47681	4.10557	1.01718
OVER	5	GO:1901661	quinone metabolic process	BIOLOGICAL_PROCESS	0.00134288	1.65674e-05	8	147	333	47534	341	47681	2.34604	0.308299
OVER	6	GO:0061418	regulation of transcription from RNA polymerase II promoter in response to hypoxia	BIOLOGICAL_PROCESS	0.00134288	1.65674e-05	8	147	333	47534	341	47681	2.34604	0.308299
OVER	8	GO:0046051	UTP metabolic process	BIOLOGICAL_PROCESS	0.00134288	1.65168e-05	4	18	337	47663	341	47681	1.17302	0.0377509
OVER	4	GO:0045185	maintenance of protein location	BIOLOGICAL_PROCESS	0.00142621	1.76604e-05	10	247	331	47434	341	47681	2.93255	0.518026
OVER	7	GO:0002479	antigen processing and presentation of exogenous peptide antigen via MHC class I, TAP-dependent	BIOLOGICAL_PROCESS	0.00147889	1.83801e-05	7	107	334	47574	341	47681	2.05279	0.224408
OVER	5	GO:0043620	regulation of DNA-templated transcription in response to stress	BIOLOGICAL_PROCESS	0.00166977	2.08284e-05	10	252	331	47429	341	47681	2.93255	0.528512
OVER	8	GO:0009152	purine ribonucleotide biosynthetic process	BIOLOGICAL_PROCESS	0.00185328	2.32019e-05	13	435	328	47246	341	47681	3.81232	0.912313
OVER	4	GO:0033177	proton-transporting two-sector ATPase complex, proton-transporting domain	CELLULAR_COMPONENT	0.00185963	2.3366e-05	5	43	336	47638	341	47681	1.46628	0.0901827
OVER	7	GO:1904152	regulation of retrograde protein transport, ER to cytosol	BIOLOGICAL_PROCESS	0.0018814	2.37252e-05	4	20	337	47661	341	47681	1.17302	0.0419454
OVER	4	GO:0032507	maintenance of protein location in cell	BIOLOGICAL_PROCESS	0.00195891	2.48809e-05	8	156	333	47525	341	47681	2.34604	0.327174
OVER	6	GO:1900024	regulation of substrate adhesion-dependent cell spreading	BIOLOGICAL_PROCESS	0.00195891	2.48809e-05	8	156	333	47525	341	47681	2.34604	0.327174
OVER	5	GO:0008137	NADH dehydrogenase (ubiquinone) activity	MOLECULAR_FUNCTION	0.00198866	2.54399e-05	6	75	335	47606	341	47681	1.75953	0.157295
OVER	6	GO:0050136	NADH dehydrogenase (quinone) activity	MOLECULAR_FUNCTION	0.00198866	2.54399e-05	6	75	335	47606	341	47681	1.75953	0.157295
OVER	3	GO:0048471	perinuclear region of cytoplasm	CELLULAR_COMPONENT	0.00200688	2.57644e-05	30	1814	311	45867	341	47681	8.79765	3.80445
OVER	5	GO:0035459	vesicle cargo loading	BIOLOGICAL_PROCESS	0.00200803	2.58705e-05	5	44	336	47637	341	47681	1.46628	0.0922799
OVER	6	GO:0033365	protein localization to organelle	BIOLOGICAL_PROCESS	0.00213166	2.75604e-05	33	2101	308	45580	341	47681	9.67742	4.40637
OVER	6	GO:0006900	vesicle budding from membrane	BIOLOGICAL_PROCESS	0.00214024	2.77687e-05	10	261	331	47420	341	47681	2.93255	0.547388
OVER	5	GO:0005751	mitochondrial respiratory chain complex IV	CELLULAR_COMPONENT	0.00219495	2.85786e-05	5	45	336	47636	341	47681	1.46628	0.0943772
OVER	5	GO:0034998	oligosaccharyltransferase I complex	CELLULAR_COMPONENT	0.00221058	2.88827e-05	3	6	338	47675	341	47681	0.879765	0.0125836
OVER	5	GO:0065002	intracellular protein transmembrane transport	BIOLOGICAL_PROCESS	0.00229165	3.00463e-05	7	116	334	47565	341	47681	2.05279	0.243283
OVER	6	GO:0006163	purine nucleotide metabolic process	BIOLOGICAL_PROCESS	0.00231463	3.04528e-05	22	1126	319	46555	341	47681	6.45161	2.36153
OVER	5	GO:0009057	macromolecule catabolic process	BIOLOGICAL_PROCESS	0.00241559	3.18911e-05	47	3517	294	44164	341	47681	13.783	7.3761
OVER	7	GO:0018202	peptidyl-histidine modification	BIOLOGICAL_PROCESS	0.00249156	3.30076e-05	4	22	337	47659	341	47681	1.17302	0.04614
OVER	4	GO:0005839	proteasome core complex	CELLULAR_COMPONENT	0.0025062	3.34772e-05	6	79	335	47602	341	47681	1.75953	0.165684
OVER	4	GO:0016651	oxidoreductase activity, acting on NAD(P)H	MOLECULAR_FUNCTION	0.0025062	3.35438e-05	8	163	333	47518	341	47681	2.34604	0.341855
OVER	6	GO:0003955	NAD(P)H dehydrogenase (quinone) activity	MOLECULAR_FUNCTION	0.0025062	3.34772e-05	6	79	335	47602	341	47681	1.75953	0.165684
OVER	7	GO:0009070	serine family amino acid biosynthetic process	BIOLOGICAL_PROCESS	0.00257142	3.46509e-05	5	47	336	47634	341	47681	1.46628	0.0985718
OVER	7	GO:0015252	proton channel activity	MOLECULAR_FUNCTION	0.00257142	3.46509e-05	5	47	336	47634	341	47681	1.46628	0.0985718
OVER	5	GO:0003954	NADH dehydrogenase activity	MOLECULAR_FUNCTION	0.00281556	3.8197e-05	6	81	335	47600	341	47681	1.75953	0.169879
OVER	5	GO:0070013	intracellular organelle lumen	CELLULAR_COMPONENT	0.00281556	3.81288e-05	109	10720	232	36961	341	47681	31.9648	22.4827
OVER	3	GO:0031974	membrane-enclosed lumen	CELLULAR_COMPONENT	0.00282664	3.87484e-05	109	10724	232	36957	341	47681	31.9648	22.4911
OVER	4	GO:0032103	positive regulation of response to external stimulus	BIOLOGICAL_PROCESS	0.00282664	3.84822e-05	24	1315	317	46366	341	47681	7.03812	2.75791
OVER	4	GO:0043233	organelle lumen	CELLULAR_COMPONENT	0.00282664	3.87484e-05	109	10724	232	36957	341	47681	31.9648	22.4911
OVER	5	GO:0002478	antigen processing and presentation of exogenous peptide antigen	BIOLOGICAL_PROCESS	0.00282664	3.88621e-05	10	272	331	47409	341	47681	2.93255	0.570458
OVER	5	GO:0002429	immune response-activating cell surface receptor signaling pathway	BIOLOGICAL_PROCESS	0.00295191	4.07188e-05	17	747	324	46934	341	47681	4.98534	1.56666
OVER	3	GO:0019082	viral protein processing	BIOLOGICAL_PROCESS	0.00296038	4.10436e-05	3	7	338	47674	341	47681	0.879765	0.0146809
OVER	4	GO:0019884	antigen processing and presentation of exogenous antigen	BIOLOGICAL_PROCESS	0.00296038	4.124e-05	10	274	331	47407	341	47681	2.93255	0.574652
OVER	4	GO:1990204	oxidoreductase complex	CELLULAR_COMPONENT	0.00296038	4.124e-05	10	274	331	47407	341	47681	2.93255	0.574652
OVER	3	GO:0005829	cytosol	CELLULAR_COMPONENT	0.00296757	4.14752e-05	104	10123	237	37558	341	47681	30.4985	21.2307
OVER	5	GO:0036336	dendritic cell migration	BIOLOGICAL_PROCESS	0.00309777	4.34359e-05	6	83	335	47598	341	47681	1.75953	0.174074
OVER	3	GO:0002253	activation of immune response	BIOLOGICAL_PROCESS	0.003129	4.40162e-05	22	1155	319	46526	341	47681	6.45161	2.42235
OVER	5	GO:0072521	purine-containing compound metabolic process	BIOLOGICAL_PROCESS	0.00328129	4.63079e-05	24	1331	317	46350	341	47681	7.03812	2.79147
OVER	5	GO:0090150	establishment of protein localization to membrane	BIOLOGICAL_PROCESS	0.00348258	4.93072e-05	17	759	324	46922	341	47681	4.98534	1.59183
OVER	5	GO:0000139	Golgi membrane	CELLULAR_COMPONENT	0.0035613	5.05839e-05	21	1082	320	46599	341	47681	6.15836	2.26925
OVER	3	GO:0019774	proteasome core complex, beta-subunit complex	CELLULAR_COMPONENT	0.00360726	5.15651e-05	4	25	337	47656	341	47681	1.17302	0.0524318
OVER	8	GO:0018401	peptidyl-proline hydroxylation to 4-hydroxy-L-proline	BIOLOGICAL_PROCESS	0.00360726	5.15651e-05	4	25	337	47656	341	47681	1.17302	0.0524318
OVER	4	GO:0030133	transport vesicle	CELLULAR_COMPONENT	0.00373224	5.35216e-05	19	922	322	46759	341	47681	5.57185	1.93368
OVER	7	GO:0006563	L-serine metabolic process	BIOLOGICAL_PROCESS	0.00378609	5.44663e-05	7	128	334	47553	341	47681	2.05279	0.268451
OVER	8	GO:0006564	L-serine biosynthetic process	BIOLOGICAL_PROCESS	0.00388997	5.61377e-05	3	8	338	47673	341	47681	0.879765	0.0167782
OVER	4	GO:0071806	protein transmembrane transport	BIOLOGICAL_PROCESS	0.00394256	5.70761e-05	7	129	334	47552	341	47681	2.05279	0.270548
OVER	6	GO:1902235	regulation of endoplasmic reticulum stress-induced intrinsic apoptotic signaling pathway	BIOLOGICAL_PROCESS	0.00406048	5.90009e-05	5	53	336	47628	341	47681	1.46628	0.111155
OVER	7	GO:0009260	ribonucleotide biosynthetic process	BIOLOGICAL_PROCESS	0.00406048	5.9153e-05	13	478	328	47203	341	47681	3.81232	1.0025
OVER	7	GO:0006544	glycine metabolic process	BIOLOGICAL_PROCESS	0.00409125	5.97874e-05	7	130	334	47551	341	47681	2.05279	0.272645
OVER	5	GO:0051604	protein maturation	BIOLOGICAL_PROCESS	0.00412039	6.04009e-05	15	621	326	47060	341	47681	4.39883	1.30241
OVER	6	GO:0006308	DNA catabolic process	BIOLOGICAL_PROCESS	0.00424426	6.26031e-05	7	131	334	47550	341	47681	2.05279	0.274743
OVER	6	GO:0070059	intrinsic apoptotic signaling pathway in response to endoplasmic reticulum stress	BIOLOGICAL_PROCESS	0.00424426	6.26031e-05	7	131	334	47550	341	47681	2.05279	0.274743
OVER	4	GO:0008305	integrin complex	CELLULAR_COMPONENT	0.00427104	6.31926e-05	12	414	329	47267	341	47681	3.51906	0.86827
OVER	3	GO:0098636	protein complex involved in cell adhesion	CELLULAR_COMPONENT	0.00435365	6.4613e-05	12	415	329	47266	341	47681	3.51906	0.870368
OVER	4	GO:0050776	regulation of immune response	BIOLOGICAL_PROCESS	0.00438421	6.52662e-05	29	1817	312	45864	341	47681	8.5044	3.81074
OVER	3	GO:0006903	vesicle targeting	BIOLOGICAL_PROCESS	0.00438796	6.55217e-05	8	180	333	47501	341	47681	2.34604	0.377509
OVER	4	GO:0022804	active transmembrane transporter activity	MOLECULAR_FUNCTION	0.00445927	6.67897e-05	21	1104	320	46577	341	47681	6.15836	2.31539
OVER	4	GO:1901163	regulation of trophoblast cell migration	BIOLOGICAL_PROCESS	0.00448293	6.75521e-05	4	27	337	47654	341	47681	1.17302	0.0566263
OVER	5	GO:0048387	negative regulation of retinoic acid receptor signaling pathway	BIOLOGICAL_PROCESS	0.00448293	6.75521e-05	4	27	337	47654	341	47681	1.17302	0.0566263
OVER	8	GO:0042407	cristae formation	BIOLOGICAL_PROCESS	0.00459919	6.95133e-05	5	55	336	47626	341	47681	1.46628	0.11535
OVER	6	GO:0007030	Golgi organization	BIOLOGICAL_PROCESS	0.00473707	7.18129e-05	11	355	330	47326	341	47681	3.22581	0.744531
OVER	5	GO:0031985	Golgi cisterna	CELLULAR_COMPONENT	0.00489221	7.43877e-05	9	237	332	47444	341	47681	2.6393	0.497053
OVER	3	GO:0061450	trophoblast cell migration	BIOLOGICAL_PROCESS	0.00501894	7.67715e-05	4	28	337	47653	341	47681	1.17302	0.0587236
OVER	6	GO:0071285	cellular response to lithium ion	BIOLOGICAL_PROCESS	0.00501894	7.67715e-05	4	28	337	47653	341	47681	1.17302	0.0587236
OVER	7	GO:0050852	T cell receptor signaling pathway	BIOLOGICAL_PROCESS	0.00503183	7.71978e-05	11	358	330	47323	341	47681	3.22581	0.750823
OVER	4	GO:1904949	ATPase complex	CELLULAR_COMPONENT	0.00526252	8.09766e-05	11	360	330	47321	341	47681	3.22581	0.755018
OVER	6	GO:0004550	nucleoside diphosphate kinase activity	MOLECULAR_FUNCTION	0.00562908	8.68733e-05	4	29	337	47652	341	47681	1.17302	0.0608209
OVER	5	GO:0016655	oxidoreductase activity, acting on NAD(P)H, quinone or similar compound as acceptor	MOLECULAR_FUNCTION	0.00566588	8.8215e-05	6	95	335	47586	341	47681	1.75953	0.199241
OVER	5	GO:0072595	maintenance of protein localization in organelle	BIOLOGICAL_PROCESS	0.00566588	8.8215e-05	6	95	335	47586	341	47681	1.75953	0.199241
OVER	6	GO:0046390	ribose phosphate biosynthetic process	BIOLOGICAL_PROCESS	0.00566588	8.81915e-05	13	498	328	47183	341	47681	3.81232	1.04444
OVER	5	GO:0140101	catalytic activity, acting on a tRNA	MOLECULAR_FUNCTION	0.00572314	8.93671e-05	9	243	332	47438	341	47681	2.6393	0.509637
OVER	5	GO:0030163	protein catabolic process	BIOLOGICAL_PROCESS	0.00581194	9.10182e-05	35	2436	306	45245	341	47681	10.2639	5.10895
OVER	6	GO:0043043	peptide biosynthetic process	BIOLOGICAL_PROCESS	0.00581203	9.12843e-05	28	1759	313	45922	341	47681	8.21114	3.6891
OVER	6	GO:0043388	positive regulation of DNA binding	BIOLOGICAL_PROCESS	0.00591465	9.31652e-05	7	140	334	47541	341	47681	2.05279	0.293618
OVER	5	GO:0002758	innate immune response-activating signaling pathway	BIOLOGICAL_PROCESS	0.00606585	9.5823e-05	14	574	327	47107	341	47681	4.10557	1.20383
OVER	4	GO:0007341	penetration of zona pellucida	BIOLOGICAL_PROCESS	0.00607749	9.62837e-05	3	10	338	47671	341	47681	0.879765	0.0209727
OVER	4	GO:0001562	response to protozoan	BIOLOGICAL_PROCESS	0.00612715	9.79072e-05	4	30	337	47651	341	47681	1.17302	0.0629181
OVER	4	GO:0016528	sarcoplasm	CELLULAR_COMPONENT	0.00612715	9.77581e-05	9	246	332	47435	341	47681	2.6393	0.515929
OVER	5	GO:0042832	defense response to protozoan	BIOLOGICAL_PROCESS	0.00612715	9.79072e-05	4	30	337	47651	341	47681	1.17302	0.0629181
OVER	3	GO:0032504	multicellular organism reproduction	BIOLOGICAL_PROCESS	0.00636752	0.00010209	30	1961	311	45720	341	47681	8.79765	4.11275
OVER	5	GO:0004175	endopeptidase activity	MOLECULAR_FUNCTION	0.00636752	0.000102328	19	970	322	46711	341	47681	5.57185	2.03435
OVER	7	GO:0010499	proteasomal ubiquitin-independent protein catabolic process	BIOLOGICAL_PROCESS	0.00643818	0.000103757	6	98	335	47583	341	47681	1.75953	0.205533
OVER	6	GO:0065003	protein-containing complex assembly	BIOLOGICAL_PROCESS	0.00651588	0.000105305	46	3592	295	44089	341	47681	13.4897	7.5334
OVER	6	GO:0009117	nucleotide metabolic process	BIOLOGICAL_PROCESS	0.00653743	0.000105951	23	1317	318	46364	341	47681	6.74487	2.76211
OVER	6	GO:0043024	ribosomal small subunit binding	MOLECULAR_FUNCTION	0.00672587	0.000109924	4	31	337	47650	341	47681	1.17302	0.0650154
OVER	8	GO:0046036	CTP metabolic process	BIOLOGICAL_PROCESS	0.00672587	0.000109924	4	31	337	47650	341	47681	1.17302	0.0650154
OVER	9	GO:0006241	CTP biosynthetic process	BIOLOGICAL_PROCESS	0.00672587	0.000109924	4	31	337	47650	341	47681	1.17302	0.0650154
OVER	3	GO:0044877	protein-containing complex binding	MOLECULAR_FUNCTION	0.00686155	0.000112454	45	3496	296	44185	341	47681	13.1965	7.33206
OVER	5	GO:1901565	organonitrogen compound catabolic process	BIOLOGICAL_PROCESS	0.0071085	0.000116825	44	3396	297	44285	341	47681	12.9032	7.12233
OVER	3	GO:0075294	positive regulation by symbiont of entry into host	BIOLOGICAL_PROCESS	0.00731589	0.000121898	3	11	338	47670	341	47681	0.879765	0.02307
OVER	4	GO:0045087	innate immune response	BIOLOGICAL_PROCESS	0.00731589	0.000120875	24	1419	317	46262	341	47681	7.03812	2.97603
OVER	4	GO:0046598	positive regulation of viral entry into host cell	BIOLOGICAL_PROCESS	0.00731589	0.000121898	3	11	338	47670	341	47681	0.879765	0.02307
OVER	6	GO:0030430	host cell cytoplasm	CELLULAR_COMPONENT	0.00731589	0.000121898	3	11	338	47670	341	47681	0.879765	0.02307
OVER	6	GO:0033655	host cell cytoplasm part	CELLULAR_COMPONENT	0.00731589	0.000121898	3	11	338	47670	341	47681	0.879765	0.02307
OVER	5	GO:0006412	translation	BIOLOGICAL_PROCESS	0.00756535	0.000126399	27	1700	314	45981	341	47681	7.91789	3.56536
OVER	5	GO:0006753	nucleoside phosphate metabolic process	BIOLOGICAL_PROCESS	0.00801485	0.000134274	23	1339	318	46342	341	47681	6.74487	2.80825
OVER	6	GO:1902036	regulation of hematopoietic stem cell differentiation	BIOLOGICAL_PROCESS	0.00867696	0.000145762	8	203	333	47478	341	47681	2.34604	0.425746
OVER	4	GO:0009897	external side of plasma membrane	CELLULAR_COMPONENT	0.00869468	0.000146455	13	525	328	47156	341	47681	3.81232	1.10107
OVER	4	GO:0031205	endoplasmic reticulum Sec complex	CELLULAR_COMPONENT	0.00879334	0.000150119	2	1	339	47680	341	47681	0.58651	0.00209727
OVER	5	GO:0032663	regulation of interleukin-2 production	BIOLOGICAL_PROCESS	0.00879334	0.000148533	6	105	335	47576	341	47681	1.75953	0.220214
OVER	6	GO:0036483	neuron intrinsic apoptotic signaling pathway in response to endoplasmic reticulum stress	BIOLOGICAL_PROCESS	0.00879334	0.000150119	2	1	339	47680	341	47681	0.58651	0.00209727
OVER	6	GO:1903382	negative regulation of endoplasmic reticulum stress-induced neuron intrinsic apoptotic signaling pathway	BIOLOGICAL_PROCESS	0.00879334	0.000150119	2	1	339	47680	341	47681	0.58651	0.00209727
OVER	7	GO:1903381	regulation of endoplasmic reticulum stress-induced neuron intrinsic apoptotic signaling pathway	BIOLOGICAL_PROCESS	0.00879334	0.000150119	2	1	339	47680	341	47681	0.58651	0.00209727
OVER	9	GO:0009209	pyrimidine ribonucleoside triphosphate biosynthetic process	BIOLOGICAL_PROCESS	0.0089026	0.000152389	4	34	337	47647	341	47681	1.17302	0.0713072
OVER	4	GO:0043021	ribonucleoprotein complex binding	MOLECULAR_FUNCTION	0.00891687	0.000153039	10	323	331	47358	341	47681	2.93255	0.677419
OVER	5	GO:0034097	response to cytokine	BIOLOGICAL_PROCESS	0.00895063	0.000154026	34	2404	307	45277	341	47681	9.97067	5.04184
OVER	6	GO:0018126	protein hydroxylation	BIOLOGICAL_PROCESS	0.00901153	0.000155484	5	66	336	47615	341	47681	1.46628	0.13842
OVER	5	GO:0004536	DNA nuclease activity	MOLECULAR_FUNCTION	0.00901837	0.000156013	6	106	335	47575	341	47681	1.75953	0.222311
OVER	3	GO:0044238	primary metabolic process	BIOLOGICAL_PROCESS	0.00902256	0.000156496	198	22952	143	24729	341	47681	58.0645	48.1366
OVER	4	GO:0002218	activation of innate immune response	BIOLOGICAL_PROCESS	0.00906908	0.000157716	14	603	327	47078	341	47681	4.10557	1.26465
OVER	2	GO:0042592	homeostatic process	BIOLOGICAL_PROCESS	0.00922298	0.000160812	55	4646	286	43035	341	47681	16.129	9.74392
OVER	8	GO:0006120	mitochondrial electron transport, NADH to ubiquinone	BIOLOGICAL_PROCESS	0.00936919	0.000163788	6	107	335	47574	341	47681	1.75953	0.224408
OVER	3	GO:0006807	nitrogen compound metabolic process	BIOLOGICAL_PROCESS	0.0094505	0.000166303	191	21993	150	25688	341	47681	56.0117	46.1253
OVER	5	GO:0008063	Toll signaling pathway	BIOLOGICAL_PROCESS	0.0094505	0.000166123	5	67	336	47614	341	47681	1.46628	0.140517
OVER	7	GO:0009150	purine ribonucleotide metabolic process	BIOLOGICAL_PROCESS	0.0094505	0.0001665	17	842	324	46839	341	47681	4.98534	1.7659
OVER	4	GO:0055086	nucleobase-containing small molecule metabolic process	BIOLOGICAL_PROCESS	0.00954008	0.000168513	26	1637	315	46044	341	47681	7.62463	3.43323
OVER	4	GO:0030964	NADH dehydrogenase complex	CELLULAR_COMPONENT	0.00965528	0.000171866	6	108	335	47573	341	47681	1.75953	0.226505
OVER	5	GO:0005747	mitochondrial respiratory chain complex I	CELLULAR_COMPONENT	0.00965528	0.000171866	6	108	335	47573	341	47681	1.75953	0.226505
OVER	5	GO:0045271	respiratory chain complex I	CELLULAR_COMPONENT	0.00965528	0.000171866	6	108	335	47573	341	47681	1.75953	0.226505
OVER	4	GO:0061077	chaperone-mediated protein folding	BIOLOGICAL_PROCESS	0.00991292	0.000176904	7	156	334	47525	341	47681	2.05279	0.327174
OVER	4	GO:0019637	organophosphate metabolic process	BIOLOGICAL_PROCESS	0.0101583	0.000181745	35	2527	306	45154	341	47681	10.2639	5.2998
OVER	6	GO:0000839	Hrd1p ubiquitin ligase ERAD-L complex	CELLULAR_COMPONENT	0.0103457	0.000185568	3	13	338	47668	341	47681	0.879765	0.0272645
OVER	4	GO:0019215	intermediate filament binding	MOLECULAR_FUNCTION	0.0103603	0.000186576	4	36	337	47645	341	47681	1.17302	0.0755018
OVER	5	GO:0006508	proteolysis	BIOLOGICAL_PROCESS	0.0103603	0.000186775	50	4120	291	43561	341	47681	14.6628	8.64076
OVER	4	GO:0051787	misfolded protein binding	MOLECULAR_FUNCTION	0.0104607	0.000189061	5	69	336	47612	341	47681	1.46628	0.144712
OVER	3	GO:0016787	hydrolase activity	MOLECULAR_FUNCTION	0.0106503	0.000192971	62	5472	279	42209	341	47681	18.1818	11.4763
OVER	5	GO:0010243	response to organonitrogen compound	BIOLOGICAL_PROCESS	0.010659	0.000194099	38	2844	303	44837	341	47681	11.1437	5.96464
OVER	5	GO:0042181	ketone biosynthetic process	BIOLOGICAL_PROCESS	0.010659	0.000193798	8	212	333	47469	341	47681	2.34604	0.444622
OVER	6	GO:0033209	tumor necrosis factor-mediated signaling pathway	BIOLOGICAL_PROCESS	0.0107913	0.000197	9	271	332	47410	341	47681	2.6393	0.568361
OVER	6	GO:0043202	lysosomal lumen	CELLULAR_COMPONENT	0.0108193	0.000198004	6	111	335	47570	341	47681	1.75953	0.232797
OVER	4	GO:0043170	macromolecule metabolic process	BIOLOGICAL_PROCESS	0.0108685	0.0001994	182	20806	159	26875	341	47681	53.3724	43.6358
OVER	2	GO:0005488	binding	MOLECULAR_FUNCTION	0.0110016	0.000202343	270	33631	71	14050	341	47681	79.1789	70.5333
OVER	5	GO:0061024	membrane organization	BIOLOGICAL_PROCESS	0.011042	0.000203589	31	2141	310	45540	341	47681	9.09091	4.49026
OVER	5	GO:1902236	negative regulation of endoplasmic reticulum stress-induced intrinsic apoptotic signaling pathway	BIOLOGICAL_PROCESS	0.011096	0.000205595	4	37	337	47644	341	47681	1.17302	0.077599
OVER	8	GO:0009148	pyrimidine nucleoside triphosphate biosynthetic process	BIOLOGICAL_PROCESS	0.011096	0.000205595	4	37	337	47644	341	47681	1.17302	0.077599
OVER	4	GO:0032623	interleukin-2 production	BIOLOGICAL_PROCESS	0.0111377	0.00020738	6	112	335	47569	341	47681	1.75953	0.234894
OVER	6	GO:0014075	response to amine	BIOLOGICAL_PROCESS	0.0111377	0.00020738	6	112	335	47569	341	47681	1.75953	0.234894
OVER	4	GO:1990840	response to lectin	BIOLOGICAL_PROCESS	0.0117432	0.000220792	7	162	334	47519	341	47681	2.05279	0.339758
OVER	5	GO:1905897	regulation of response to endoplasmic reticulum stress	BIOLOGICAL_PROCESS	0.0117432	0.000220792	7	162	334	47519	341	47681	2.05279	0.339758
OVER	5	GO:1990858	cellular response to lectin	BIOLOGICAL_PROCESS	0.0117432	0.000220792	7	162	334	47519	341	47681	2.05279	0.339758
OVER	6	GO:0002223	stimulatory C-type lectin receptor signaling pathway	BIOLOGICAL_PROCESS	0.0117432	0.000220792	7	162	334	47519	341	47681	2.05279	0.339758
OVER	6	GO:0043632	modification-dependent macromolecule catabolic process	BIOLOGICAL_PROCESS	0.0119721	0.000226186	26	1669	315	46012	341	47681	7.62463	3.50035
OVER	8	GO:0009208	pyrimidine ribonucleoside triphosphate metabolic process	BIOLOGICAL_PROCESS	0.0119721	0.000225971	4	38	337	47643	341	47681	1.17302	0.0796963
OVER	5	GO:0048385	regulation of retinoic acid receptor signaling pathway	BIOLOGICAL_PROCESS	0.0120049	0.000227899	5	72	336	47609	341	47681	1.46628	0.151004
OVER	5	GO:0071456	cellular response to hypoxia	BIOLOGICAL_PROCESS	0.0120049	0.000227383	12	477	329	47204	341	47681	3.51906	1.0004
OVER	3	GO:0051235	maintenance of location	BIOLOGICAL_PROCESS	0.0125348	0.00023853	17	869	324	46812	341	47681	4.98534	1.82253
OVER	5	GO:0019221	cytokine-mediated signaling pathway	BIOLOGICAL_PROCESS	0.0130576	0.000249073	21	1218	320	46463	341	47681	6.15836	2.55448
OVER	3	GO:0022624	proteasome accessory complex	CELLULAR_COMPONENT	0.0134397	0.000256973	5	74	336	47607	341	47681	1.46628	0.155198
OVER	4	GO:1901698	response to nitrogen compound	BIOLOGICAL_PROCESS	0.0140213	0.000268731	39	2997	302	44684	341	47681	11.437	6.28552
OVER	3	GO:2000241	regulation of reproductive process	BIOLOGICAL_PROCESS	0.0144723	0.000278034	12	488	329	47193	341	47681	3.51906	1.02347
OVER	6	GO:1900026	positive regulation of substrate adhesion-dependent cell spreading	BIOLOGICAL_PROCESS	0.0147076	0.000283226	6	119	335	47562	341	47681	1.75953	0.249575
OVER	5	GO:0043436	oxoacid metabolic process	BIOLOGICAL_PROCESS	0.0149059	0.000287722	49	4087	292	43594	341	47681	14.3695	8.57155
OVER	3	GO:0001775	cell activation	BIOLOGICAL_PROCESS	0.0152651	0.000296447	38	2907	303	44774	341	47681	11.1437	6.09677
OVER	5	GO:0005460	UDP-glucose transmembrane transporter activity	MOLECULAR_FUNCTION	0.0152651	0.000298825	2	2	339	47679	341	47681	0.58651	0.00419454
OVER	5	GO:0035936	testosterone secretion	BIOLOGICAL_PROCESS	0.0152651	0.000298825	2	2	339	47679	341	47681	0.58651	0.00419454
OVER	5	GO:2000843	regulation of testosterone secretion	BIOLOGICAL_PROCESS	0.0152651	0.000298825	2	2	339	47679	341	47681	0.58651	0.00419454
OVER	5	GO:2000845	positive regulation of testosterone secretion	BIOLOGICAL_PROCESS	0.0152651	0.000298825	2	2	339	47679	341	47681	0.58651	0.00419454
OVER	7	GO:1904211	membrane protein proteolysis involved in retrograde protein transport, ER to cytosol	BIOLOGICAL_PROCESS	0.0152651	0.000298825	2	2	339	47679	341	47681	0.58651	0.00419454
OVER	3	GO:0051651	maintenance of location in cell	BIOLOGICAL_PROCESS	0.0153932	0.000302033	13	567	328	47114	341	47681	3.81232	1.18915
OVER	4	GO:0044248	cellular catabolic process	BIOLOGICAL_PROCESS	0.0154454	0.000304465	48	3987	293	43694	341	47681	14.0762	8.36182
OVER	6	GO:0009259	ribonucleotide metabolic process	BIOLOGICAL_PROCESS	0.0154454	0.000304242	17	888	324	46793	341	47681	4.98534	1.86238
OVER	5	GO:0016529	sarcoplasmic reticulum	CELLULAR_COMPONENT	0.0157412	0.000311011	8	228	333	47453	341	47681	2.34604	0.478178
OVER	4	GO:0009536	plastid	CELLULAR_COMPONENT	0.0158509	0.000316065	3	16	338	47665	341	47681	0.879765	0.0335563
OVER	5	GO:0009507	chloroplast	CELLULAR_COMPONENT	0.0158509	0.000316065	3	16	338	47665	341	47681	0.879765	0.0335563
OVER	5	GO:0009526	plastid envelope	CELLULAR_COMPONENT	0.0158509	0.000316065	3	16	338	47665	341	47681	0.879765	0.0335563
OVER	6	GO:0009941	chloroplast envelope	CELLULAR_COMPONENT	0.0158509	0.000316065	3	16	338	47665	341	47681	0.879765	0.0335563
OVER	6	GO:0036294	cellular response to decreased oxygen levels	BIOLOGICAL_PROCESS	0.016043	0.000320626	12	496	329	47185	341	47681	3.51906	1.04025
OVER	5	GO:1901605	alpha-amino acid metabolic process	BIOLOGICAL_PROCESS	0.0164965	0.00033044	34	2508	307	45173	341	47681	9.97067	5.25996
OVER	7	GO:0006164	purine nucleotide biosynthetic process	BIOLOGICAL_PROCESS	0.0165848	0.000332965	13	573	328	47108	341	47681	3.81232	1.20174
OVER	5	GO:0030120	vesicle coat	CELLULAR_COMPONENT	0.0166698	0.00033543	6	123	335	47558	341	47681	1.75953	0.257964
OVER	4	GO:1903573	negative regulation of response to endoplasmic reticulum stress	BIOLOGICAL_PROCESS	0.0169569	0.00034198	5	79	336	47602	341	47681	1.46628	0.165684
OVER	4	GO:1903828	negative regulation of protein localization	BIOLOGICAL_PROCESS	0.0170146	0.000343917	12	500	329	47181	341	47681	3.51906	1.04864
OVER	6	GO:1901607	alpha-amino acid biosynthetic process	BIOLOGICAL_PROCESS	0.0171738	0.000347918	8	232	333	47449	341	47681	2.34604	0.486567
OVER	4	GO:0050778	positive regulation of immune response	BIOLOGICAL_PROCESS	0.0178602	0.000362635	23	1438	318	46243	341	47681	6.74487	3.01588
OVER	7	GO:0006566	threonine metabolic process	BIOLOGICAL_PROCESS	0.0178976	0.000364209	6	125	335	47556	341	47681	1.75953	0.262159
OVER	4	GO:0006082	organic acid metabolic process	BIOLOGICAL_PROCESS	0.0180422	0.000367974	49	4132	292	43549	341	47681	14.3695	8.66593
OVER	5	GO:0043933	protein-containing complex organization	BIOLOGICAL_PROCESS	0.0181975	0.000371969	49	4134	292	43547	341	47681	14.3695	8.67012
OVER	5	GO:0012506	vesicle membrane	CELLULAR_COMPONENT	0.0185409	0.000379833	31	2222	310	45459	341	47681	9.09091	4.66014
OVER	6	GO:0019752	carboxylic acid metabolic process	BIOLOGICAL_PROCESS	0.0191066	0.000392292	48	4033	293	43648	341	47681	14.0762	8.4583
OVER	5	GO:0043312	neutrophil degranulation	BIOLOGICAL_PROCESS	0.0196441	0.000404221	15	744	326	46937	341	47681	4.39883	1.56037
OVER	5	GO:0019693	ribose phosphate metabolic process	BIOLOGICAL_PROCESS	0.0198457	0.000409273	17	912	324	46769	341	47681	4.98534	1.91271
OVER	5	GO:0006521	regulation of cellular amino acid metabolic process	BIOLOGICAL_PROCESS	0.0198835	0.000410958	6	128	335	47553	341	47681	1.75953	0.268451
OVER	7	GO:0019941	modification-dependent protein catabolic process	BIOLOGICAL_PROCESS	0.0203779	0.000422105	25	1644	316	46037	341	47681	7.33138	3.44791
OVER	3	GO:0048609	multicellular organismal reproductive process	BIOLOGICAL_PROCESS	0.0205212	0.000426008	27	1839	314	45842	341	47681	7.91789	3.85688
OVER	4	GO:0002443	leukocyte mediated immunity	BIOLOGICAL_PROCESS	0.0207169	0.000431013	21	1271	320	46410	341	47681	6.15836	2.66563
OVER	6	GO:0009066	aspartate family amino acid metabolic process	BIOLOGICAL_PROCESS	0.0207557	0.000432764	11	440	330	47241	341	47681	3.22581	0.922799
OVER	4	GO:0008320	protein transmembrane transporter activity	MOLECULAR_FUNCTION	0.021187	0.000444652	4	46	337	47635	341	47681	1.17302	0.0964745
OVER	6	GO:0043015	gamma-tubulin binding	MOLECULAR_FUNCTION	0.021187	0.000444652	4	46	337	47635	341	47681	1.17302	0.0964745
OVER	7	GO:0009165	nucleotide biosynthetic process	BIOLOGICAL_PROCESS	0.021187	0.000444206	14	670	327	47011	341	47681	4.10557	1.40517
OVER	4	GO:0005178	integrin binding	MOLECULAR_FUNCTION	0.0215776	0.000453831	10	372	331	47309	341	47681	2.93255	0.780185
OVER	3	GO:0005515	protein binding	MOLECULAR_FUNCTION	0.0217312	0.000458051	226	27327	115	20354	341	47681	66.2757	57.3121
OVER	5	GO:0046903	secretion	BIOLOGICAL_PROCESS	0.0222652	0.00047032	42	3408	299	44273	341	47681	12.3167	7.1475
OVER	7	GO:0009147	pyrimidine nucleoside triphosphate metabolic process	BIOLOGICAL_PROCESS	0.0226658	0.000479814	4	47	337	47634	341	47681	1.17302	0.0985718
OVER	3	GO:0009986	cell surface	CELLULAR_COMPONENT	0.0226845	0.00049274	26	1759	315	45922	341	47681	7.62463	3.6891
OVER	3	GO:0019953	sexual reproduction	BIOLOGICAL_PROCESS	0.0226845	0.00049428	29	2056	312	45625	341	47681	8.5044	4.31199
OVER	4	GO:0000786	nucleosome	CELLULAR_COMPONENT	0.0226845	0.000494746	5	86	336	47595	341	47681	1.46628	0.180365
OVER	4	GO:0009328	phenylalanine-tRNA ligase complex	CELLULAR_COMPONENT	0.0226845	0.0004957	2	3	339	47678	341	47681	0.58651	0.00629181
OVER	4	GO:1905937	negative regulation of germ cell proliferation	BIOLOGICAL_PROCESS	0.0226845	0.0004957	2	3	339	47678	341	47681	0.58651	0.00629181
OVER	5	GO:0020005	symbiont-containing vacuole membrane	CELLULAR_COMPONENT	0.0226845	0.0004957	2	3	339	47678	341	47681	0.58651	0.00629181
OVER	5	GO:2000255	negative regulation of male germ cell proliferation	BIOLOGICAL_PROCESS	0.0226845	0.0004957	2	3	339	47678	341	47681	0.58651	0.00629181
OVER	6	GO:0004826	phenylalanine-tRNA ligase activity	MOLECULAR_FUNCTION	0.0226845	0.0004957	2	3	339	47678	341	47681	0.58651	0.00629181
OVER	6	GO:0036490	regulation of translation in response to endoplasmic reticulum stress	BIOLOGICAL_PROCESS	0.0226845	0.000494444	3	19	338	47662	341	47681	0.879765	0.0398482
OVER	6	GO:0043615	astrocyte cell migration	BIOLOGICAL_PROCESS	0.0226845	0.000494444	3	19	338	47662	341	47681	0.879765	0.0398482
OVER	6	GO:0061355	Wnt protein secretion	BIOLOGICAL_PROCESS	0.0226845	0.000494444	3	19	338	47662	341	47681	0.879765	0.0398482
OVER	7	GO:0005988	lactose metabolic process	BIOLOGICAL_PROCESS	0.0226845	0.0004957	2	3	339	47678	341	47681	0.58651	0.00629181
OVER	7	GO:0006432	phenylalanyl-tRNA aminoacylation	BIOLOGICAL_PROCESS	0.0226845	0.0004957	2	3	339	47678	341	47681	0.58651	0.00629181
OVER	7	GO:0042432	indole biosynthetic process	BIOLOGICAL_PROCESS	0.0226845	0.0004957	2	3	339	47678	341	47681	0.58651	0.00629181
OVER	8	GO:0005989	lactose biosynthetic process	BIOLOGICAL_PROCESS	0.0226845	0.0004957	2	3	339	47678	341	47681	0.58651	0.00629181
OVER	6	GO:1901293	nucleoside phosphate biosynthetic process	BIOLOGICAL_PROCESS	0.0227346	0.00049783	14	678	327	47003	341	47681	4.10557	1.42195
OVER	4	GO:0002687	positive regulation of leukocyte migration	BIOLOGICAL_PROCESS	0.0232152	0.00050941	9	310	332	47371	341	47681	2.6393	0.650154
OVER	6	GO:0012507	ER to Golgi transport vesicle membrane	CELLULAR_COMPONENT	0.0236565	0.000520171	5	87	336	47594	341	47681	1.46628	0.182463
OVER	5	GO:0034655	nucleobase-containing compound catabolic process	BIOLOGICAL_PROCESS	0.0239392	0.000528566	20	1200	321	46481	341	47681	5.8651	2.51673
OVER	5	GO:0072657	protein localization to membrane	BIOLOGICAL_PROCESS	0.0239392	0.000527482	25	1670	316	46011	341	47681	7.33138	3.50244
OVER	4	GO:0043299	leukocyte degranulation	BIOLOGICAL_PROCESS	0.0245289	0.000542705	16	850	325	46831	341	47681	4.69208	1.78268
OVER	6	GO:0016485	protein processing	BIOLOGICAL_PROCESS	0.0246452	0.000547521	11	453	330	47228	341	47681	3.22581	0.950064
OVER	7	GO:0007007	inner mitochondrial membrane organization	BIOLOGICAL_PROCESS	0.0246452	0.000546565	5	88	336	47593	341	47681	1.46628	0.18456
OVER	4	GO:0045618	positive regulation of keratinocyte differentiation	BIOLOGICAL_PROCESS	0.0249638	0.000556002	4	49	337	47632	341	47681	1.17302	0.102766
OVER	5	GO:0045089	positive regulation of innate immune response	BIOLOGICAL_PROCESS	0.0249638	0.000556873	14	686	327	46995	341	47681	4.10557	1.43873
OVER	4	GO:0002366	leukocyte activation involved in immune response	BIOLOGICAL_PROCESS	0.0251254	0.000561622	20	1206	321	46475	341	47681	5.8651	2.52931
OVER	6	GO:0002283	neutrophil activation involved in immune response	BIOLOGICAL_PROCESS	0.0251705	0.000563776	15	769	326	46912	341	47681	4.39883	1.6128
OVER	4	GO:0015450	protein-transporting ATPase activity	MOLECULAR_FUNCTION	0.025202	0.000565628	3	20	338	47661	341	47681	0.879765	0.0419454
OVER	4	GO:0098542	defense response to other organism	BIOLOGICAL_PROCESS	0.0254081	0.000571411	28	1975	313	45706	341	47681	8.21114	4.14211
OVER	4	GO:0005844	polysome	CELLULAR_COMPONENT	0.0254094	0.000572595	7	191	334	47490	341	47681	2.05279	0.400579
OVER	4	GO:0022884	macromolecule transmembrane transporter activity	MOLECULAR_FUNCTION	0.0264455	0.000597148	4	50	337	47631	341	47681	1.17302	0.104864
OVER	6	GO:0072522	purine-containing compound biosynthetic process	BIOLOGICAL_PROCESS	0.026455	0.000598567	13	611	328	47070	341	47681	3.81232	1.28143
OVER	4	GO:0031647	regulation of protein stability	BIOLOGICAL_PROCESS	0.0270525	0.000613319	14	693	327	46988	341	47681	4.10557	1.45341
OVER	6	GO:0002446	neutrophil mediated immunity	BIOLOGICAL_PROCESS	0.027164	0.000617083	15	776	326	46905	341	47681	4.39883	1.62748
OVER	4	GO:0002263	cell activation involved in immune response	BIOLOGICAL_PROCESS	0.0271807	0.000620705	20	1216	321	46465	341	47681	5.8651	2.55028
OVER	4	GO:0051224	negative regulation of protein transport	BIOLOGICAL_PROCESS	0.0271807	0.000621173	9	319	332	47362	341	47681	2.6393	0.66903
OVER	5	GO:1901532	regulation of hematopoietic progenitor cell differentiation	BIOLOGICAL_PROCESS	0.0271807	0.000620096	8	254	333	47427	341	47681	2.34604	0.532707
OVER	5	GO:0070542	response to fatty acid	BIOLOGICAL_PROCESS	0.027236	0.000623677	6	139	335	47542	341	47681	1.75953	0.291521
OVER	6	GO:1901222	regulation of NIK/NF-kappaB signaling	BIOLOGICAL_PROCESS	0.0272754	0.000625821	7	194	334	47487	341	47681	2.05279	0.406871
OVER	5	GO:0071453	cellular response to oxygen levels	BIOLOGICAL_PROCESS	0.0276651	0.000636022	12	537	329	47144	341	47681	3.51906	1.12623
OVER	5	GO:0005795	Golgi stack	CELLULAR_COMPONENT	0.0281542	0.000648549	9	321	332	47360	341	47681	2.6393	0.673224
OVER	6	GO:0002220	innate immune response activating cell surface receptor signaling pathway	BIOLOGICAL_PROCESS	0.0282297	0.000651574	8	256	333	47425	341	47681	2.34604	0.536901
OVER	5	GO:0040020	regulation of meiotic nuclear division	BIOLOGICAL_PROCESS	0.0286383	0.000662308	5	92	336	47589	341	47681	1.46628	0.192949
OVER	4	GO:0006749	glutathione metabolic process	BIOLOGICAL_PROCESS	0.0299056	0.000694338	6	142	335	47539	341	47681	1.75953	0.297813
OVER	6	GO:0090114	COPII-coated vesicle budding	BIOLOGICAL_PROCESS	0.0299056	0.000694338	6	142	335	47539	341	47681	1.75953	0.297813
OVER	6	GO:0042119	neutrophil activation	BIOLOGICAL_PROCESS	0.0304996	0.000709518	15	787	326	46894	341	47681	4.39883	1.65055
OVER	4	GO:0000835	ER ubiquitin ligase complex	CELLULAR_COMPONENT	0.031125	0.000726901	3	22	338	47659	341	47681	0.879765	0.04614
OVER	5	GO:0000836	Hrd1p ubiquitin ligase complex	CELLULAR_COMPONENT	0.031125	0.000726901	3	22	338	47659	341	47681	0.879765	0.04614
OVER	4	GO:0032101	regulation of response to external stimulus	BIOLOGICAL_PROCESS	0.0311919	0.000741244	33	2523	308	45158	341	47681	9.67742	5.29142
OVER	5	GO:0019153	protein-disulfide reductase (glutathione) activity	MOLECULAR_FUNCTION	0.0311919	0.000740057	2	4	339	47677	341	47681	0.58651	0.00838909
OVER	5	GO:1903298	negative regulation of hypoxia-induced intrinsic apoptotic signaling pathway	BIOLOGICAL_PROCESS	0.0311919	0.000740057	2	4	339	47677	341	47681	0.58651	0.00838909
OVER	6	GO:0001738	morphogenesis of a polarized epithelium	BIOLOGICAL_PROCESS	0.0311919	0.000738438	10	397	331	47284	341	47681	2.93255	0.832617
OVER	6	GO:0015786	UDP-glucose transmembrane transport	BIOLOGICAL_PROCESS	0.0311919	0.000740057	2	4	339	47677	341	47681	0.58651	0.00838909
OVER	6	GO:0020003	symbiont-containing vacuole	CELLULAR_COMPONENT	0.0311919	0.000740057	2	4	339	47677	341	47681	0.58651	0.00838909
OVER	7	GO:0005046	KDEL sequence binding	MOLECULAR_FUNCTION	0.0311919	0.000740057	2	4	339	47677	341	47681	0.58651	0.00838909
OVER	7	GO:1903297	regulation of hypoxia-induced intrinsic apoptotic signaling pathway	BIOLOGICAL_PROCESS	0.0311919	0.000740057	2	4	339	47677	341	47681	0.58651	0.00838909
OVER	8	GO:0009220	pyrimidine ribonucleotide biosynthetic process	BIOLOGICAL_PROCESS	0.0311919	0.000733512	4	53	337	47628	341	47681	1.17302	0.111155
OVER	6	GO:0031625	ubiquitin protein ligase binding	MOLECULAR_FUNCTION	0.0317217	0.000755278	15	792	326	46889	341	47681	4.39883	1.66104
OVER	4	GO:0009725	response to hormone	BIOLOGICAL_PROCESS	0.032076	0.000765989	33	2528	308	45153	341	47681	9.67742	5.3019
OVER	5	GO:1904950	negative regulation of establishment of protein localization	BIOLOGICAL_PROCESS	0.032076	0.000768096	9	329	332	47352	341	47681	2.6393	0.690002
OVER	6	GO:0034612	response to tumor necrosis factor	BIOLOGICAL_PROCESS	0.032076	0.00076692	12	549	329	47132	341	47681	3.51906	1.1514
OVER	4	GO:0005504	fatty acid binding	MOLECULAR_FUNCTION	0.0330938	0.000795481	5	96	336	47585	341	47681	1.46628	0.201338
OVER	5	GO:0090317	negative regulation of intracellular protein transport	BIOLOGICAL_PROCESS	0.0330938	0.000795481	5	96	336	47585	341	47681	1.46628	0.201338
OVER	7	GO:0038095	Fc-epsilon receptor signaling pathway	BIOLOGICAL_PROCESS	0.0336094	0.000809404	7	203	334	47478	341	47681	2.05279	0.425746
OVER	5	GO:0036230	granulocyte activation	BIOLOGICAL_PROCESS	0.0337148	0.000813477	15	798	326	46883	341	47681	4.39883	1.67362
OVER	8	GO:0006511	ubiquitin-dependent protein catabolic process	BIOLOGICAL_PROCESS	0.0345822	0.00083598	24	1628	317	46053	341	47681	7.03812	3.41436
OVER	5	GO:0030140	trans-Golgi network transport vesicle	CELLULAR_COMPONENT	0.0358846	0.000869097	5	98	336	47583	341	47681	1.46628	0.205533
OVER	3	GO:0003006	developmental process involved in reproduction	BIOLOGICAL_PROCESS	0.0363617	0.000882307	29	2135	312	45546	341	47681	8.5044	4.47767
OVER	5	GO:0030659	cytoplasmic vesicle membrane	CELLULAR_COMPONENT	0.0365514	0.000888574	29	2136	312	45545	341	47681	8.5044	4.47977
OVER	5	GO:0002444	myeloid leukocyte mediated immunity	BIOLOGICAL_PROCESS	0.0370369	0.000903749	16	893	325	46788	341	47681	4.69208	1.87286
OVER	6	GO:1902750	negative regulation of cell cycle G2/M phase transition	BIOLOGICAL_PROCESS	0.0370369	0.00090354	7	207	334	47474	341	47681	2.05279	0.434135
OVER	5	GO:0097534	lymphoid lineage cell migration	BIOLOGICAL_PROCESS	0.0373491	0.000914768	3	24	338	47657	341	47681	0.879765	0.0503345
OVER	6	GO:0097535	lymphoid lineage cell migration into thymus	BIOLOGICAL_PROCESS	0.0373491	0.000914768	3	24	338	47657	341	47681	0.879765	0.0503345
OVER	4	GO:0032940	secretion by cell	BIOLOGICAL_PROCESS	0.0381263	0.000935722	38	3093	303	44588	341	47681	11.1437	6.48686
OVER	4	GO:0042277	peptide binding	MOLECULAR_FUNCTION	0.0381263	0.000937276	14	725	327	46956	341	47681	4.10557	1.52052
OVER	5	GO:0034248	regulation of amide metabolic process	BIOLOGICAL_PROCESS	0.0381409	0.000939371	21	1353	320	46328	341	47681	6.15836	2.83761
OVER	5	GO:0005801	cis-Golgi network	CELLULAR_COMPONENT	0.0381982	0.000947669	5	100	336	47581	341	47681	1.46628	0.209727
OVER	6	GO:0006555	methionine metabolic process	BIOLOGICAL_PROCESS	0.0381982	0.000947669	5	100	336	47581	341	47681	1.46628	0.209727
OVER	6	GO:0071345	cellular response to cytokine stimulus	BIOLOGICAL_PROCESS	0.0381982	0.000946753	29	2145	312	45536	341	47681	8.5044	4.49865
OVER	6	GO:1903077	negative regulation of protein localization to plasma membrane	BIOLOGICAL_PROCESS	0.0381982	0.000947739	4	57	337	47624	341	47681	1.17302	0.119544
OVER	3	GO:0050900	leukocyte migration	BIOLOGICAL_PROCESS	0.0387311	0.000962724	17	987	324	46694	341	47681	4.98534	2.07001
OVER	5	GO:0002275	myeloid cell activation involved in immune response	BIOLOGICAL_PROCESS	0.0397412	0.000989639	16	901	325	46780	341	47681	4.69208	1.88964
OVER	5	GO:0008652	amino acid biosynthetic process	BIOLOGICAL_PROCESS	0.0399632	0.000996988	8	274	333	47407	341	47681	2.34604	0.574652
OVER	6	GO:0005758	mitochondrial intermembrane space	CELLULAR_COMPONENT	0.0403209	0.00100775	6	153	335	47528	341	47681	1.75953	0.320883
OVER	4	GO:0002833	positive regulation of response to biotic stimulus	BIOLOGICAL_PROCESS	0.0407404	0.00102468	14	732	327	46949	341	47681	4.10557	1.5352
OVER	4	GO:0016222	procollagen-proline 4-dioxygenase complex	CELLULAR_COMPONENT	0.0407404	0.00103121	2	5	339	47676	341	47681	0.58651	0.0104864
OVER	5	GO:0034378	chylomicron assembly	BIOLOGICAL_PROCESS	0.0407404	0.00103121	2	5	339	47676	341	47681	0.58651	0.0104864
OVER	5	GO:0045088	regulation of innate immune response	BIOLOGICAL_PROCESS	0.0407404	0.00102352	15	817	326	46864	341	47681	4.39883	1.71347
OVER	6	GO:0042431	indole metabolic process	BIOLOGICAL_PROCESS	0.0407404	0.00103121	2	5	339	47676	341	47681	0.58651	0.0104864
OVER	7	GO:0004461	lactose synthase activity	MOLECULAR_FUNCTION	0.0407404	0.00103121	2	5	339	47676	341	47681	0.58651	0.0104864
OVER	7	GO:0031247	actin rod assembly	BIOLOGICAL_PROCESS	0.0407404	0.00103121	2	5	339	47676	341	47681	0.58651	0.0104864
OVER	5	GO:0005775	vacuolar lumen	CELLULAR_COMPONENT	0.0407422	0.00103312	7	212	334	47469	341	47681	2.05279	0.444622
OVER	3	GO:0045321	leukocyte activation	BIOLOGICAL_PROCESS	0.0408051	0.00103657	33	2575	308	45106	341	47681	9.67742	5.40047
OVER	5	GO:0010629	negative regulation of gene expression	BIOLOGICAL_PROCESS	0.0409804	0.00104289	31	2366	310	45315	341	47681	9.09091	4.96214
OVER	4	GO:0051668	localization within membrane	BIOLOGICAL_PROCESS	0.0412011	0.00105038	26	1855	315	45826	341	47681	7.62463	3.89044
OVER	5	GO:0060055	angiogenesis involved in wound healing	BIOLOGICAL_PROCESS	0.0418147	0.00106983	4	59	337	47622	341	47681	1.17302	0.123739
OVER	7	GO:0009218	pyrimidine ribonucleotide metabolic process	BIOLOGICAL_PROCESS	0.0418147	0.00106983	4	59	337	47622	341	47681	1.17302	0.123739
OVER	7	GO:0060333	type II interferon-mediated signaling pathway	BIOLOGICAL_PROCESS	0.0419525	0.00107526	5	103	336	47578	341	47681	1.46628	0.216019
OVER	3	GO:0055085	transmembrane transport	BIOLOGICAL_PROCESS	0.0427036	0.00109646	50	4460	291	43221	341	47681	14.6628	9.35383
OVER	4	GO:0051445	regulation of meiotic cell cycle	BIOLOGICAL_PROCESS	0.0431387	0.00110959	6	156	335	47525	341	47681	1.75953	0.327174
OVER	5	GO:0042582	azurophil granule	CELLULAR_COMPONENT	0.0432966	0.0011176	7	215	334	47466	341	47681	2.05279	0.450913
OVER	7	GO:0005766	primary lysosome	CELLULAR_COMPONENT	0.0432966	0.0011176	7	215	334	47466	341	47681	2.05279	0.450913
OVER	3	GO:0008219	cell death	BIOLOGICAL_PROCESS	0.0433221	0.00113601	57	5276	284	42405	341	47681	16.7155	11.0652
OVER	3	GO:0044706	multi-multicellular organism process	BIOLOGICAL_PROCESS	0.0433221	0.00112264	11	496	330	47185	341	47681	3.22581	1.04025
OVER	3	GO:0045169	fusome	CELLULAR_COMPONENT	0.0433221	0.00113082	3	26	338	47655	341	47681	0.879765	0.0545291
OVER	3	GO:0140318	protein transporter activity	MOLECULAR_FUNCTION	0.0433221	0.00113483	4	60	337	47621	341	47681	1.17302	0.125836
OVER	4	GO:0002831	regulation of response to biotic stimulus	BIOLOGICAL_PROCESS	0.0433221	0.00112876	17	1002	324	46679	341	47681	4.98534	2.10147
OVER	5	GO:0097346	INO80-type complex	CELLULAR_COMPONENT	0.0433221	0.00113483	4	60	337	47621	341	47681	1.17302	0.125836
OVER	5	GO:1904376	negative regulation of protein localization to cell periphery	BIOLOGICAL_PROCESS	0.0433221	0.00113483	4	60	337	47621	341	47681	1.17302	0.125836
OVER	6	GO:0006417	regulation of translation	BIOLOGICAL_PROCESS	0.0433221	0.00112794	19	1185	322	46496	341	47681	5.57185	2.48527
OVER	7	GO:0071356	cellular response to tumor necrosis factor	BIOLOGICAL_PROCESS	0.0433221	0.00112264	11	496	330	47185	341	47681	3.22581	1.04025
OVER	5	GO:0010226	response to lithium ion	BIOLOGICAL_PROCESS	0.0457802	0.00120255	4	61	337	47620	341	47681	1.17302	0.127934
OVER	6	GO:0043066	negative regulation of apoptotic process	BIOLOGICAL_PROCESS	0.0463676	0.00122009	31	2390	310	45291	341	47681	9.09091	5.01248
OVER	6	GO:0005764	lysosome	CELLULAR_COMPONENT	0.0466051	0.00122846	19	1194	322	46487	341	47681	5.57185	2.50414
OVER	4	GO:0008233	peptidase activity	MOLECULAR_FUNCTION	0.0470088	0.00124124	22	1481	319	46200	341	47681	6.45161	3.10606
OVER	5	GO:0032703	negative regulation of interleukin-2 production	BIOLOGICAL_PROCESS	0.0471739	0.0012499	3	27	338	47654	341	47681	0.879765	0.0566263
OVER	6	GO:0060754	positive regulation of mast cell chemotaxis	BIOLOGICAL_PROCESS	0.0471739	0.0012499	3	27	338	47654	341	47681	0.879765	0.0566263
OVER	5	GO:0000323	lytic vacuole	CELLULAR_COMPONENT	0.0480573	0.00127553	19	1198	322	46483	341	47681	5.57185	2.51253
OVER	5	GO:0044389	ubiquitin-like protein ligase binding	MOLECULAR_FUNCTION	0.0480573	0.00127768	15	836	326	46845	341	47681	4.39883	1.75332
OVER	5	GO:0010256	endomembrane system organization	BIOLOGICAL_PROCESS	0.0485956	0.00129641	20	1294	321	46387	341	47681	5.8651	2.71387
OVER	5	GO:0046700	heterocycle catabolic process	BIOLOGICAL_PROCESS	0.0485956	0.00129641	20	1294	321	46387	341	47681	5.8651	2.71387

## Sheet: T cells
Trend	GO level	Go term	Description	Category	P value FDR	P value	Genes in test	Genes in reference	Annotated genes in test	Annotated genes in reference	Total genes in test	Total genes in reference	% in test	% in reference
OVER	2	GO:0002376	immune system process	BIOLOGICAL_PROCESS	5.53465e-18	2.51964e-22	111	6191	215	41505	326	47696	34.0491	12.9801
OVER	3	GO:0006955	immune response	BIOLOGICAL_PROCESS	6.26162e-17	5.70119e-21	82	3766	244	43930	326	47696	25.1534	7.89584
OVER	3	GO:0045321	leukocyte activation	BIOLOGICAL_PROCESS	9.30404e-15	1.2707e-18	63	2545	263	45151	326	47696	19.3252	5.33588
OVER	3	GO:0005829	cytosol	CELLULAR_COMPONENT	1.70818e-14	3.11058e-18	139	10088	187	37608	326	47696	42.638	21.1506
OVER	3	GO:0001775	cell activation	BIOLOGICAL_PROCESS	3.2133e-14	7.31425e-18	66	2879	260	44817	326	47696	20.2454	6.03615
OVER	2	GO:0016032	viral process	BIOLOGICAL_PROCESS	1.75361e-12	4.78997e-16	42	1328	284	46368	326	47696	12.8834	2.7843
OVER	7	GO:0006909	phagocytosis	BIOLOGICAL_PROCESS	1.75539e-12	5.59397e-16	29	590	297	47106	326	47696	8.89571	1.237
OVER	3	GO:0002682	regulation of immune system process	BIOLOGICAL_PROCESS	2.73189e-12	9.94951e-16	68	3361	258	44335	326	47696	20.8589	7.04671
OVER	5	GO:0002768	immune response-regulating cell surface receptor signaling pathway	BIOLOGICAL_PROCESS	9.16266e-12	3.75416e-15	32	797	294	46899	326	47696	9.81595	1.671
OVER	4	GO:0019899	enzyme binding	MOLECULAR_FUNCTION	2.89467e-11	1.58135e-14	85	5168	241	42528	326	47696	26.0736	10.8353
OVER	5	GO:0033290	eukaryotic 48S preinitiation complex	CELLULAR_COMPONENT	2.89467e-11	1.4593e-14	10	23	316	47673	326	47696	3.06748	0.0482221
OVER	5	GO:0051246	regulation of protein metabolic process	BIOLOGICAL_PROCESS	2.89467e-11	1.32195e-14	96	6268	230	41428	326	47696	29.4479	13.1416
OVER	3	GO:0005852	eukaryotic translation initiation factor 3 complex	CELLULAR_COMPONENT	4.83213e-11	2.85977e-14	10	25	316	47671	326	47696	3.06748	0.0524153
OVER	3	GO:0002252	immune effector process	BIOLOGICAL_PROCESS	7.21781e-11	4.92885e-14	46	1819	280	45877	326	47696	14.1104	3.81374
OVER	5	GO:0042110	T cell activation	BIOLOGICAL_PROCESS	7.21781e-11	4.64032e-14	35	1059	291	46637	326	47696	10.7362	2.22031
OVER	3	GO:0044877	protein-containing complex binding	MOLECULAR_FUNCTION	7.31129e-11	5.32553e-14	66	3475	260	44221	326	47696	20.2454	7.28573
OVER	6	GO:0001732	formation of cytoplasmic translation initiation complex	BIOLOGICAL_PROCESS	9.34573e-11	7.23288e-14	10	28	316	47668	326	47696	3.06748	0.0587051
OVER	5	GO:0002429	immune response-activating cell surface receptor signaling pathway	BIOLOGICAL_PROCESS	1.4438e-10	1.18312e-13	29	735	297	46961	326	47696	8.89571	1.54101
OVER	5	GO:0016282	eukaryotic 43S preinitiation complex	CELLULAR_COMPONENT	4.2339e-10	3.66221e-13	10	34	316	47662	326	47696	3.06748	0.0712848
OVER	4	GO:0070993	translation preinitiation complex	CELLULAR_COMPONENT	8.24423e-10	7.50635e-13	10	37	316	47659	326	47696	3.06748	0.0775746
OVER	6	GO:0010608	post-transcriptional regulation of gene expression	BIOLOGICAL_PROCESS	1.06901e-09	1.02199e-12	41	1607	285	46089	326	47696	12.5767	3.36926
OVER	4	GO:0002443	leukocyte mediated immunity	BIOLOGICAL_PROCESS	1.12338e-09	1.12512e-12	36	1256	290	46440	326	47696	11.0429	2.63334
OVER	4	GO:0071541	eukaryotic translation initiation factor 3 complex, eIF3m	CELLULAR_COMPONENT	1.96028e-09	2.05255e-12	7	7	319	47689	326	47696	2.14724	0.0146763
OVER	4	GO:0043228	non-membrane-bounded organelle	CELLULAR_COMPONENT	2.17564e-09	2.51989e-12	137	11630	189	36066	326	47696	42.0245	24.3836
OVER	4	GO:0043299	leukocyte degranulation	BIOLOGICAL_PROCESS	2.17564e-09	2.57519e-12	29	837	297	46859	326	47696	8.89571	1.75486
OVER	5	GO:0043232	intracellular non-membrane-bounded organelle	CELLULAR_COMPONENT	2.17564e-09	2.51989e-12	137	11630	189	36066	326	47696	42.0245	24.3836
OVER	2	GO:0050896	response to stimulus	BIOLOGICAL_PROCESS	2.38817e-09	2.93547e-12	210	21571	116	26125	326	47696	64.4172	45.226
OVER	4	GO:0002764	immune response-regulating signaling pathway	BIOLOGICAL_PROCESS	2.42188e-09	3.08716e-12	33	1098	293	46598	326	47696	10.1227	2.30208
OVER	4	GO:0046649	lymphocyte activation	BIOLOGICAL_PROCESS	3.82632e-09	5.0516e-12	39	1543	287	46153	326	47696	11.9632	3.23507
OVER	3	GO:0002684	positive regulation of immune system process	BIOLOGICAL_PROCESS	3.8599e-09	5.27165e-12	47	2169	279	45527	326	47696	14.4172	4.54755
OVER	2	GO:0048518	positive regulation of biological process	BIOLOGICAL_PROCESS	5.04647e-09	7.35168e-12	164	15277	162	32419	326	47696	50.3067	32.0299
OVER	2	GO:0065007	biological regulation	BIOLOGICAL_PROCESS	5.04647e-09	7.14263e-12	250	27987	76	19709	326	47696	76.6871	58.6779
OVER	4	GO:0019904	protein domain specific binding	MOLECULAR_FUNCTION	5.12253e-09	7.69569e-12	43	1872	283	45824	326	47696	13.1902	3.92486
OVER	4	GO:0050776	regulation of immune response	BIOLOGICAL_PROCESS	5.91086e-09	9.1491e-12	42	1804	284	45892	326	47696	12.8834	3.78229
OVER	2	GO:0044419	biological process involved in interspecies interaction between organisms	BIOLOGICAL_PROCESS	8.45433e-09	1.34709e-11	58	3190	268	44506	326	47696	17.7914	6.68819
OVER	3	GO:0065009	regulation of molecular function	BIOLOGICAL_PROCESS	1.01663e-08	1.66615e-11	98	7300	228	40396	326	47696	30.0613	15.3053
OVER	4	GO:0008135	translation factor activity, RNA binding	MOLECULAR_FUNCTION	1.21959e-08	2.05431e-11	17	272	309	47424	326	47696	5.21472	0.570278
OVER	4	GO:0043021	ribonucleoprotein complex binding	MOLECULAR_FUNCTION	1.2246e-08	2.1185e-11	18	315	308	47381	326	47696	5.52147	0.660433
OVER	6	GO:0042098	T cell proliferation	BIOLOGICAL_PROCESS	1.25848e-08	2.23439e-11	19	361	307	47335	326	47696	5.82822	0.756877
OVER	3	GO:0050794	regulation of cellular process	BIOLOGICAL_PROCESS	1.50921e-08	2.74827e-11	232	25360	94	22336	326	47696	71.1656	53.1701
OVER	4	GO:0050778	positive regulation of immune response	BIOLOGICAL_PROCESS	1.92965e-08	3.60173e-11	36	1425	290	46271	326	47696	11.0429	2.98767
OVER	4	GO:0012501	programmed cell death	BIOLOGICAL_PROCESS	1.936e-08	3.70173e-11	74	4831	252	42865	326	47696	22.6994	10.1287
OVER	5	GO:0007159	leukocyte cell-cell adhesion	BIOLOGICAL_PROCESS	2.00245e-08	3.91994e-11	26	753	300	46943	326	47696	7.97546	1.57875
OVER	5	GO:0002444	myeloid leukocyte mediated immunity	BIOLOGICAL_PROCESS	2.15509e-08	4.31685e-11	28	881	298	46815	326	47696	8.58896	1.84712
OVER	2	GO:0050789	regulation of biological process	BIOLOGICAL_PROCESS	2.26423e-08	4.63854e-11	242	27056	84	20640	326	47696	74.2331	56.7259
OVER	4	GO:0050790	regulation of catalytic activity	BIOLOGICAL_PROCESS	2.85071e-08	5.9698e-11	80	5504	246	42192	326	47696	24.5399	11.5398
OVER	4	GO:0060341	regulation of cellular localization	BIOLOGICAL_PROCESS	3.0572e-08	6.54139e-11	48	2426	278	45270	326	47696	14.7239	5.08638
OVER	4	GO:0002757	immune response-activating signaling pathway	BIOLOGICAL_PROCESS	3.77827e-08	8.25625e-11	30	1040	296	46656	326	47696	9.20245	2.18048
OVER	2	GO:0045182	translation regulator activity	MOLECULAR_FUNCTION	4.67392e-08	1.04262e-10	19	397	307	47299	326	47696	5.82822	0.832355
OVER	3	GO:0008219	cell death	BIOLOGICAL_PROCESS	4.69334e-08	1.06832e-10	77	5256	249	42440	326	47696	23.6196	11.0198
OVER	4	GO:0002366	leukocyte activation involved in immune response	BIOLOGICAL_PROCESS	4.91285e-08	1.14065e-10	32	1194	294	46502	326	47696	9.81595	2.50335
OVER	3	GO:0005737	cytoplasm	CELLULAR_COMPONENT	5.49389e-08	1.30057e-10	221	23974	105	23722	326	47696	67.7914	50.2642
OVER	4	GO:0002263	cell activation involved in immune response	BIOLOGICAL_PROCESS	5.68277e-08	1.39702e-10	32	1204	294	46492	326	47696	9.81595	2.52432
OVER	6	GO:0006897	endocytosis	BIOLOGICAL_PROCESS	5.68277e-08	1.37873e-10	40	1811	286	45885	326	47696	12.2699	3.79696
OVER	3	GO:0006950	response to stress	BIOLOGICAL_PROCESS	5.69283e-08	1.50316e-10	109	8864	217	38832	326	47696	33.4356	18.5844
OVER	3	GO:0019222	regulation of metabolic process	BIOLOGICAL_PROCESS	5.69283e-08	1.49648e-10	164	15820	162	31876	326	47696	50.3067	33.1684
OVER	3	GO:0048522	positive regulation of cellular process	BIOLOGICAL_PROCESS	5.69283e-08	1.44258e-10	147	13564	179	34132	326	47696	45.092	28.4384
OVER	6	GO:0002181	cytoplasmic translation	BIOLOGICAL_PROCESS	5.69283e-08	1.47645e-10	17	311	309	47385	326	47696	5.21472	0.652046
OVER	3	GO:0002253	activation of immune response	BIOLOGICAL_PROCESS	6.7742e-08	1.81953e-10	31	1146	295	46550	326	47696	9.5092	2.40272
OVER	6	GO:0002431	Fc receptor mediated stimulatory signaling pathway	BIOLOGICAL_PROCESS	7.17387e-08	1.95954e-10	13	157	313	47539	326	47696	3.98773	0.329168
OVER	5	GO:0032880	regulation of protein localization	BIOLOGICAL_PROCESS	7.47582e-08	2.07605e-10	44	2168	282	45528	326	47696	13.4969	4.54545
OVER	3	GO:0090079	translation regulator activity, nucleic acid binding	MOLECULAR_FUNCTION	7.58137e-08	2.13987e-10	17	319	309	47377	326	47696	5.21472	0.668819
OVER	5	GO:0101002	ficolin-1-rich granule	CELLULAR_COMPONENT	7.60335e-08	2.18069e-10	16	275	310	47421	326	47696	4.90798	0.576568
OVER	5	GO:0043022	ribosome binding	MOLECULAR_FUNCTION	7.7962e-08	2.2715e-10	14	195	312	47501	326	47696	4.29448	0.408839
OVER	5	GO:0006412	translation	BIOLOGICAL_PROCESS	8.48381e-08	2.51046e-10	38	1689	288	46007	326	47696	11.6564	3.54118
OVER	5	GO:0002275	myeloid cell activation involved in immune response	BIOLOGICAL_PROCESS	8.72948e-08	2.6229e-10	27	890	299	46806	326	47696	8.28221	1.86598
OVER	5	GO:0000302	response to reactive oxygen species	BIOLOGICAL_PROCESS	9.41988e-08	2.87322e-10	20	475	306	47221	326	47696	6.13497	0.995891
OVER	4	GO:0051098	regulation of binding	BIOLOGICAL_PROCESS	9.99969e-08	3.0956e-10	27	897	299	46799	326	47696	8.28221	1.88066
OVER	6	GO:0006417	regulation of translation	BIOLOGICAL_PROCESS	1.00241e-07	3.14878e-10	31	1173	295	46523	326	47696	9.5092	2.45933
OVER	4	GO:0005938	cell cortex	CELLULAR_COMPONENT	1.25214e-07	3.99024e-10	28	975	298	46721	326	47696	8.58896	2.0442
OVER	5	GO:0002183	cytoplasmic translational initiation	BIOLOGICAL_PROCESS	1.2572e-07	4.06361e-10	10	76	316	47620	326	47696	3.06748	0.159343
OVER	5	GO:0051683	establishment of Golgi localization	BIOLOGICAL_PROCESS	1.50213e-07	4.92369e-10	7	20	319	47676	326	47696	2.14724	0.0419322
OVER	5	GO:0006915	apoptotic process	BIOLOGICAL_PROCESS	1.92767e-07	6.46188e-10	69	4630	257	43066	326	47696	21.1656	9.70731
OVER	6	GO:0043043	peptide biosynthetic process	BIOLOGICAL_PROCESS	1.92767e-07	6.49402e-10	38	1749	288	45947	326	47696	11.6564	3.66697
OVER	4	GO:0002433	immune response-regulating cell surface receptor signaling pathway involved in phagocytosis	BIOLOGICAL_PROCESS	1.96988e-07	6.81556e-10	12	140	314	47556	326	47696	3.68098	0.293526
OVER	5	GO:0038096	Fc-gamma receptor signaling pathway involved in phagocytosis	BIOLOGICAL_PROCESS	1.96988e-07	6.81556e-10	12	140	314	47556	326	47696	3.68098	0.293526
OVER	6	GO:0050863	regulation of T cell activation	BIOLOGICAL_PROCESS	2.03516e-07	7.13409e-10	23	676	303	47020	326	47696	7.05521	1.41731
OVER	7	GO:0038094	Fc-gamma receptor signaling pathway	BIOLOGICAL_PROCESS	2.07018e-07	7.35108e-10	12	141	314	47555	326	47696	3.68098	0.295622
OVER	6	GO:0005634	nucleus	CELLULAR_COMPONENT	2.44588e-07	8.90787e-10	156	15086	170	32610	326	47696	47.8528	31.6295
OVER	6	GO:0045055	regulated exocytosis	BIOLOGICAL_PROCESS	2.44588e-07	8.88824e-10	35	1530	291	46166	326	47696	10.7362	3.20782
OVER	5	GO:0043085	positive regulation of catalytic activity	BIOLOGICAL_PROCESS	2.62658e-07	9.68555e-10	53	3096	273	44600	326	47696	16.2577	6.49111
OVER	6	GO:0005840	ribosome	CELLULAR_COMPONENT	3.07533e-07	1.14803e-09	25	821	301	46875	326	47696	7.66871	1.72132
OVER	5	GO:0042542	response to hydrogen peroxide	BIOLOGICAL_PROCESS	3.1401e-07	1.18651e-09	16	311	310	47385	326	47696	4.90798	0.652046
OVER	4	GO:1903829	positive regulation of protein localization	BIOLOGICAL_PROCESS	3.20737e-07	1.22653e-09	29	1098	297	46598	326	47696	8.89571	2.30208
OVER	5	GO:0006996	organelle organization	BIOLOGICAL_PROCESS	3.75729e-07	1.45393e-09	102	8383	224	39313	326	47696	31.2883	17.5759
OVER	3	GO:0099080	supramolecular complex	CELLULAR_COMPONENT	4.71212e-07	1.86631e-09	51	2968	275	44728	326	47696	15.6442	6.22274
OVER	5	GO:0034248	regulation of amide metabolic process	BIOLOGICAL_PROCESS	4.71212e-07	1.86572e-09	32	1342	294	46354	326	47696	9.81595	2.81365
OVER	3	GO:0051707	response to other organism	BIOLOGICAL_PROCESS	5.10302e-07	2.04437e-09	50	2883	276	44813	326	47696	15.3374	6.04453
OVER	4	GO:0043207	response to external biotic stimulus	BIOLOGICAL_PROCESS	5.58155e-07	2.26149e-09	50	2892	276	44804	326	47696	15.3374	6.0634
OVER	3	GO:0048583	regulation of response to stimulus	BIOLOGICAL_PROCESS	5.82148e-07	2.3852e-09	114	9898	212	37798	326	47696	34.9693	20.7523
OVER	4	GO:0002274	myeloid leukocyte activation	BIOLOGICAL_PROCESS	6.20559e-07	2.6273e-09	29	1137	297	46559	326	47696	8.89571	2.38385
OVER	6	GO:1903037	regulation of leukocyte cell-cell adhesion	BIOLOGICAL_PROCESS	6.20559e-07	2.62561e-09	22	663	304	47033	326	47696	6.74847	1.39005
OVER	8	GO:0006911	phagocytosis, engulfment	BIOLOGICAL_PROCESS	6.20559e-07	2.62733e-09	12	159	314	47537	326	47696	3.68098	0.333361
OVER	6	GO:0007006	mitochondrial membrane organization	BIOLOGICAL_PROCESS	6.27092e-07	2.68354e-09	15	283	311	47413	326	47696	4.60123	0.593341
OVER	5	GO:0006518	peptide metabolic process	BIOLOGICAL_PROCESS	6.48038e-07	2.80268e-09	40	2016	286	45680	326	47696	12.2699	4.22677
OVER	7	GO:0099024	plasma membrane invagination	BIOLOGICAL_PROCESS	7.9939e-07	3.49365e-09	13	202	313	47494	326	47696	3.98773	0.423516
OVER	7	GO:0035304	regulation of protein dephosphorylation	BIOLOGICAL_PROCESS	8.69513e-07	3.83969e-09	15	291	311	47405	326	47696	4.60123	0.610114
OVER	4	GO:0060255	regulation of macromolecule metabolic process	BIOLOGICAL_PROCESS	8.85185e-07	3.9492e-09	149	14446	177	33250	326	47696	45.7055	30.2877
OVER	6	GO:1903039	positive regulation of leukocyte cell-cell adhesion	BIOLOGICAL_PROCESS	9.47583e-07	4.27073e-09	18	446	308	47250	326	47696	5.52147	0.935089
OVER	3	GO:0009607	response to biotic stimulus	BIOLOGICAL_PROCESS	9.82833e-07	4.47434e-09	50	2954	276	44742	326	47696	15.3374	6.19339
OVER	3	GO:0007165	signal transduction	BIOLOGICAL_PROCESS	1.00132e-06	4.60408e-09	155	15277	171	32419	326	47696	47.546	32.0299
OVER	4	GO:0044093	positive regulation of molecular function	BIOLOGICAL_PROCESS	1.15245e-06	5.35142e-09	62	4150	264	43546	326	47696	19.0184	8.70094
OVER	4	GO:0010033	response to organic substance	BIOLOGICAL_PROCESS	1.51881e-06	7.13307e-09	93	7577	233	40119	326	47696	28.5276	15.886
OVER	4	GO:0070661	leukocyte proliferation	BIOLOGICAL_PROCESS	1.51881e-06	7.19095e-09	20	578	306	47118	326	47696	6.13497	1.21184
OVER	6	GO:0038093	Fc receptor signaling pathway	BIOLOGICAL_PROCESS	1.59322e-06	7.61579e-09	15	307	311	47389	326	47696	4.60123	0.64366
OVER	6	GO:1904813	ficolin-1-rich granule lumen	CELLULAR_COMPONENT	1.62827e-06	7.85745e-09	13	217	313	47479	326	47696	3.98773	0.454965
OVER	4	GO:0051645	Golgi localization	BIOLOGICAL_PROCESS	1.63263e-06	7.9528e-09	7	32	319	47664	326	47696	2.14724	0.0670916
OVER	3	GO:0008283	cell population proliferation	BIOLOGICAL_PROCESS	1.75754e-06	8.6413e-09	70	5041	256	42655	326	47696	21.4724	10.569
OVER	3	GO:0051641	cellular localization	BIOLOGICAL_PROCESS	1.94993e-06	9.67597e-09	104	8923	222	38773	326	47696	31.9018	18.7081
OVER	5	GO:0033043	regulation of organelle organization	BIOLOGICAL_PROCESS	2.01844e-06	1.03835e-08	47	2750	279	44946	326	47696	14.4172	5.76568
OVER	5	GO:0051249	regulation of lymphocyte activation	BIOLOGICAL_PROCESS	2.01844e-06	1.03721e-08	25	920	301	46776	326	47696	7.66871	1.92888
OVER	6	GO:0010324	membrane invagination	BIOLOGICAL_PROCESS	2.01844e-06	1.0158e-08	13	222	313	47474	326	47696	3.98773	0.465448
OVER	7	GO:0032796	uropod organization	BIOLOGICAL_PROCESS	2.01844e-06	1.03699e-08	4	1	322	47695	326	47696	1.22699	0.00209661
OVER	3	GO:0051716	cellular response to stimulus	BIOLOGICAL_PROCESS	2.04068e-06	1.05908e-08	176	18337	150	29359	326	47696	53.9877	38.4456
OVER	3	GO:0009605	response to external stimulus	BIOLOGICAL_PROCESS	2.05288e-06	1.07476e-08	87	6949	239	40747	326	47696	26.6871	14.5694
OVER	5	GO:0046651	lymphocyte proliferation	BIOLOGICAL_PROCESS	2.06229e-06	1.08907e-08	19	533	307	47163	326	47696	5.82822	1.11749
OVER	3	GO:0030029	actin filament-based process	BIOLOGICAL_PROCESS	2.40834e-06	1.29168e-08	45	2584	281	45112	326	47696	13.8037	5.41765
OVER	5	GO:0032943	mononuclear cell proliferation	BIOLOGICAL_PROCESS	2.40834e-06	1.29375e-08	19	539	307	47157	326	47696	5.82822	1.13007
OVER	6	GO:0005856	cytoskeleton	CELLULAR_COMPONENT	2.52746e-06	1.36924e-08	74	5532	252	42164	326	47696	22.6994	11.5985
OVER	3	GO:0005622	intracellular anatomical structure	CELLULAR_COMPONENT	2.62236e-06	1.43259e-08	253	30098	73	17598	326	47696	77.6074	63.1038
OVER	5	GO:0022607	cellular component assembly	BIOLOGICAL_PROCESS	2.66012e-06	1.46533e-08	89	7225	237	40471	326	47696	27.3006	15.148
OVER	4	GO:0051171	regulation of nitrogen compound metabolic process	BIOLOGICAL_PROCESS	2.91083e-06	1.62994e-08	138	13282	188	34414	326	47696	42.3313	27.8472
OVER	5	GO:0010467	gene expression	BIOLOGICAL_PROCESS	2.91083e-06	1.62181e-08	138	13281	188	34415	326	47696	42.3313	27.8451
OVER	5	GO:0043312	neutrophil degranulation	BIOLOGICAL_PROCESS	2.92526e-06	1.65133e-08	22	737	304	46959	326	47696	6.74847	1.5452
OVER	6	GO:0065003	protein-containing complex assembly	BIOLOGICAL_PROCESS	3.3274e-06	1.8935e-08	55	3583	271	44113	326	47696	16.8712	7.51216
OVER	4	GO:0051128	regulation of cellular component organization	BIOLOGICAL_PROCESS	3.97361e-06	2.27932e-08	80	6267	246	41429	326	47696	24.5399	13.1395
OVER	4	GO:0030036	actin cytoskeleton organization	BIOLOGICAL_PROCESS	4.36278e-06	2.52241e-08	41	2277	285	45419	326	47696	12.5767	4.77399
OVER	6	GO:0002283	neutrophil activation involved in immune response	BIOLOGICAL_PROCESS	5.01245e-06	2.92085e-08	22	762	304	46934	326	47696	6.74847	1.59762
OVER	5	GO:0005753	mitochondrial proton-transporting ATP synthase complex	CELLULAR_COMPONENT	5.27659e-06	3.10404e-08	7	40	319	47656	326	47696	2.14724	0.0838645
OVER	5	GO:0022604	regulation of cell morphogenesis	BIOLOGICAL_PROCESS	5.27659e-06	3.12281e-08	22	765	304	46931	326	47696	6.74847	1.60391
OVER	6	GO:0002446	neutrophil mediated immunity	BIOLOGICAL_PROCESS	5.72162e-06	3.41224e-08	22	769	304	46927	326	47696	6.74847	1.61229
OVER	5	GO:0034097	response to cytokine	BIOLOGICAL_PROCESS	5.80758e-06	3.48994e-08	42	2396	284	45300	326	47696	12.8834	5.02348
OVER	5	GO:0061024	membrane organization	BIOLOGICAL_PROCESS	6.36948e-06	3.8566e-08	39	2133	287	45563	326	47696	11.9632	4.47207
OVER	5	GO:0008039	synaptic target recognition	BIOLOGICAL_PROCESS	6.45849e-06	3.97102e-08	5	10	321	47686	326	47696	1.53374	0.0209661
OVER	5	GO:0010628	positive regulation of gene expression	BIOLOGICAL_PROCESS	6.45849e-06	3.9987e-08	39	2136	287	45560	326	47696	11.9632	4.47836
OVER	6	GO:0090168	Golgi reassembly	BIOLOGICAL_PROCESS	6.45849e-06	3.97102e-08	5	10	321	47686	326	47696	1.53374	0.0209661
OVER	2	GO:0032991	protein-containing complex	CELLULAR_COMPONENT	6.818e-06	4.28336e-08	155	15747	171	31949	326	47696	47.546	33.0153
OVER	5	GO:0003743	translation initiation factor activity	MOLECULAR_FUNCTION	6.818e-06	4.27407e-08	11	166	315	47530	326	47696	3.37423	0.348038
OVER	6	GO:0042119	neutrophil activation	BIOLOGICAL_PROCESS	6.86035e-06	4.3412e-08	22	780	304	46916	326	47696	6.74847	1.63536
OVER	4	GO:0044085	cellular component biogenesis	BIOLOGICAL_PROCESS	7.11255e-06	4.53318e-08	94	7989	232	39707	326	47696	28.8344	16.7498
OVER	5	GO:0043604	amide biosynthetic process	BIOLOGICAL_PROCESS	7.82011e-06	5.01974e-08	39	2155	287	45541	326	47696	11.9632	4.5182
OVER	5	GO:0036230	granulocyte activation	BIOLOGICAL_PROCESS	8.50741e-06	5.49964e-08	22	791	304	46905	326	47696	6.74847	1.65842
OVER	3	GO:0051301	cell division	BIOLOGICAL_PROCESS	8.5166e-06	5.54436e-08	28	1234	298	46462	326	47696	8.58896	2.58722
OVER	5	GO:0007015	actin filament organization	BIOLOGICAL_PROCESS	9.6172e-06	6.30464e-08	29	1321	297	46375	326	47696	8.89571	2.76962
OVER	5	GO:0022409	positive regulation of cell-cell adhesion	BIOLOGICAL_PROCESS	9.86136e-06	6.50959e-08	18	537	308	47159	326	47696	5.52147	1.12588
OVER	4	GO:0051015	actin filament binding	MOLECULAR_FUNCTION	9.89614e-06	6.57761e-08	21	731	305	46965	326	47696	6.44172	1.53262
OVER	5	GO:0006446	regulation of translational initiation	BIOLOGICAL_PROCESS	9.9035e-06	6.62758e-08	14	312	312	47384	326	47696	4.29448	0.654143
OVER	5	GO:0006887	exocytosis	BIOLOGICAL_PROCESS	1.0172e-05	6.85357e-08	35	1827	291	45869	326	47696	10.7362	3.83051
OVER	5	GO:0051336	regulation of hydrolase activity	BIOLOGICAL_PROCESS	1.01877e-05	6.91054e-08	48	3029	278	44667	326	47696	14.7239	6.35064
OVER	4	GO:0035556	intracellular signal transduction	BIOLOGICAL_PROCESS	1.08613e-05	7.41687e-08	86	7132	240	40564	326	47696	26.3804	14.953
OVER	4	GO:0045087	innate immune response	BIOLOGICAL_PROCESS	1.09199e-05	7.50664e-08	30	1413	296	46283	326	47696	9.20245	2.96251
OVER	5	GO:0045309	protein phosphorylated amino acid binding	MOLECULAR_FUNCTION	1.09343e-05	7.56632e-08	10	137	316	47559	326	47696	3.06748	0.287236
OVER	3	GO:0007154	cell communication	BIOLOGICAL_PROCESS	1.19178e-05	8.39218e-08	161	16717	165	30979	326	47696	49.3865	35.0491
OVER	5	GO:0045259	proton-transporting ATP synthase complex	CELLULAR_COMPONENT	1.19178e-05	8.39247e-08	7	47	319	47649	326	47696	2.14724	0.0985408
OVER	5	GO:1902531	regulation of intracellular signal transduction	BIOLOGICAL_PROCESS	1.19178e-05	8.40959e-08	59	4163	267	43533	326	47696	18.0982	8.7282
OVER	3	GO:0023052	signaling	BIOLOGICAL_PROCESS	1.39953e-05	9.9393e-08	159	16481	167	31215	326	47696	48.773	34.5543
OVER	5	GO:0014070	response to organic cyclic compound	BIOLOGICAL_PROCESS	1.41837e-05	1.01377e-07	43	2587	283	45109	326	47696	13.1902	5.42393
OVER	6	GO:0045010	actin nucleation	BIOLOGICAL_PROCESS	1.44158e-05	1.03692e-07	10	142	316	47554	326	47696	3.06748	0.297719
OVER	3	GO:0065008	regulation of biological quality	BIOLOGICAL_PROCESS	1.45188e-05	1.05094e-07	95	8251	231	39445	326	47696	29.1411	17.2991
OVER	3	GO:0005885	Arp2/3 protein complex	CELLULAR_COMPONENT	1.47048e-05	1.0711e-07	6	28	320	47668	326	47696	1.84049	0.0587051
OVER	4	GO:0080090	regulation of primary metabolic process	BIOLOGICAL_PROCESS	1.47766e-05	1.08305e-07	139	13807	187	33889	326	47696	42.638	28.9479
OVER	3	GO:0007049	cell cycle	BIOLOGICAL_PROCESS	1.59658e-05	1.17748e-07	62	4522	264	43174	326	47696	19.0184	9.48088
OVER	4	GO:0008360	regulation of cell shape	BIOLOGICAL_PROCESS	1.61082e-05	1.19532e-07	16	439	310	47257	326	47696	4.90798	0.920413
OVER	3	GO:0051240	positive regulation of multicellular organismal process	BIOLOGICAL_PROCESS	1.71446e-05	1.28003e-07	57	4006	269	43690	326	47696	17.4847	8.39903
OVER	5	GO:0051099	positive regulation of binding	BIOLOGICAL_PROCESS	1.89871e-05	1.42624e-07	16	445	310	47251	326	47696	4.90798	0.932992
OVER	5	GO:0043933	protein-containing complex organization	BIOLOGICAL_PROCESS	1.90626e-05	1.44059e-07	58	4125	268	43571	326	47696	17.7914	8.64852
OVER	7	GO:0015629	actin cytoskeleton	CELLULAR_COMPONENT	1.96435e-05	1.49343e-07	34	1801	292	45895	326	47696	10.4294	3.776
OVER	5	GO:0000276	mitochondrial proton-transporting ATP synthase complex, coupling factor F(o)	CELLULAR_COMPONENT	1.9661e-05	1.50371e-07	5	14	321	47682	326	47696	1.53374	0.0293526
OVER	6	GO:0099513	polymeric cytoskeletal fiber	CELLULAR_COMPONENT	1.97552e-05	1.51991e-07	31	1545	295	46151	326	47696	9.5092	3.23927
OVER	6	GO:0050870	positive regulation of T cell activation	BIOLOGICAL_PROCESS	2.11455e-05	1.6365e-07	15	392	311	47304	326	47696	4.60123	0.821872
OVER	4	GO:0019538	protein metabolic process	BIOLOGICAL_PROCESS	2.16461e-05	1.68509e-07	133	13113	193	34583	326	47696	40.7975	27.4929
OVER	3	GO:0001772	immunological synapse	CELLULAR_COMPONENT	2.3165e-05	1.81388e-07	8	81	318	47615	326	47696	2.45399	0.169826
OVER	4	GO:0030141	secretory granule	CELLULAR_COMPONENT	2.47115e-05	1.94623e-07	29	1396	297	46300	326	47696	8.89571	2.92687
OVER	4	GO:0035861	site of double-strand break	CELLULAR_COMPONENT	2.47851e-05	1.96331e-07	9	115	317	47581	326	47696	2.76074	0.24111
OVER	4	GO:0006952	defense response	BIOLOGICAL_PROCESS	2.86308e-05	2.28097e-07	48	3156	278	44540	326	47696	14.7239	6.61691
OVER	4	GO:0032388	positive regulation of intracellular transport	BIOLOGICAL_PROCESS	3.14428e-05	2.51932e-07	16	465	310	47231	326	47696	4.90798	0.974925
OVER	7	GO:0035308	negative regulation of protein dephosphorylation	BIOLOGICAL_PROCESS	3.19661e-05	2.5758e-07	9	119	317	47577	326	47696	2.76074	0.249497
OVER	3	GO:1990904	ribonucleoprotein complex	CELLULAR_COMPONENT	3.34535e-05	2.71088e-07	33	1761	293	45935	326	47696	10.1227	3.69213
OVER	4	GO:0010035	response to inorganic substance	BIOLOGICAL_PROCESS	3.4231e-05	2.80505e-07	28	1339	298	46357	326	47696	8.58896	2.80736
OVER	5	GO:0043067	regulation of programmed cell death	BIOLOGICAL_PROCESS	3.4231e-05	2.79712e-07	54	3790	272	43906	326	47696	16.5644	7.94616
OVER	5	GO:0099503	secretory vesicle	CELLULAR_COMPONENT	3.61733e-05	2.98069e-07	34	1857	292	45839	326	47696	10.4294	3.89341
OVER	6	GO:0071345	cellular response to cytokine stimulus	BIOLOGICAL_PROCESS	3.97761e-05	3.29566e-07	37	2137	289	45559	326	47696	11.3497	4.48046
OVER	7	GO:0048313	Golgi inheritance	BIOLOGICAL_PROCESS	4.12992e-05	3.44066e-07	6	35	320	47661	326	47696	1.84049	0.0733814
OVER	5	GO:0043393	regulation of protein binding	BIOLOGICAL_PROCESS	4.15982e-05	3.49557e-07	16	477	310	47219	326	47696	4.90798	1.00008
OVER	5	GO:0090316	positive regulation of intracellular protein transport	BIOLOGICAL_PROCESS	4.15982e-05	3.51679e-07	14	360	312	47336	326	47696	4.29448	0.75478
OVER	5	GO:1904951	positive regulation of establishment of protein localization	BIOLOGICAL_PROCESS	4.15982e-05	3.53747e-07	20	741	306	46955	326	47696	6.13497	1.55359
OVER	7	GO:0034314	Arp2/3 complex-mediated actin nucleation	BIOLOGICAL_PROCESS	4.15982e-05	3.54132e-07	8	89	318	47607	326	47696	2.45399	0.186598
OVER	4	GO:0033554	cellular response to stress	BIOLOGICAL_PROCESS	4.23418e-05	3.6239e-07	63	4781	263	42915	326	47696	19.3252	10.0239
OVER	4	GO:0098542	defense response to other organism	BIOLOGICAL_PROCESS	4.45663e-05	3.83458e-07	35	1968	291	45728	326	47696	10.7362	4.12613
OVER	6	GO:0048308	organelle inheritance	BIOLOGICAL_PROCESS	4.61431e-05	3.99125e-07	6	36	320	47660	326	47696	1.84049	0.075478
OVER	2	GO:0009987	cellular process	BIOLOGICAL_PROCESS	4.79283e-05	4.16749e-07	277	34995	49	12701	326	47696	84.9693	73.3709
OVER	4	GO:0002694	regulation of leukocyte activation	BIOLOGICAL_PROCESS	4.9514e-05	4.32791e-07	25	1126	301	46570	326	47696	7.66871	2.36078
OVER	4	GO:0008092	cytoskeletal protein binding	MOLECULAR_FUNCTION	5.07703e-05	4.46084e-07	44	2833	282	44863	326	47696	13.4969	5.9397
OVER	3	GO:0008037	cell recognition	BIOLOGICAL_PROCESS	5.29105e-05	4.67297e-07	14	369	312	47327	326	47696	4.29448	0.77365
OVER	5	GO:0022407	regulation of cell-cell adhesion	BIOLOGICAL_PROCESS	5.31575e-05	4.71898e-07	24	1053	302	46643	326	47696	7.36196	2.20773
OVER	3	GO:0048471	perinuclear region of cytoplasm	CELLULAR_COMPONENT	5.598e-05	4.99503e-07	33	1811	293	45885	326	47696	10.1227	3.79696
OVER	3	GO:0050900	leukocyte migration	BIOLOGICAL_PROCESS	5.72725e-05	5.13643e-07	23	981	303	46715	326	47696	7.05521	2.05678
OVER	2	GO:0110165	cellular anatomical entity	CELLULAR_COMPONENT	5.79797e-05	5.22625e-07	287	36845	39	10851	326	47696	88.0368	77.2497
OVER	4	GO:0045263	proton-transporting ATP synthase complex, coupling factor F(o)	CELLULAR_COMPONENT	5.90042e-05	5.34546e-07	5	19	321	47677	326	47696	1.53374	0.0398356
OVER	5	GO:0097435	supramolecular fiber organization	BIOLOGICAL_PROCESS	5.95055e-05	5.41796e-07	38	2276	288	45420	326	47696	11.6564	4.77189
OVER	4	GO:0010941	regulation of cell death	BIOLOGICAL_PROCESS	6.21483e-05	5.68688e-07	57	4196	269	43500	326	47696	17.4847	8.79738
OVER	4	GO:0051649	establishment of localization in cell	BIOLOGICAL_PROCESS	6.21589e-05	5.71615e-07	75	6192	251	41504	326	47696	23.0061	12.9822
OVER	5	GO:1905710	positive regulation of membrane permeability	BIOLOGICAL_PROCESS	6.33217e-05	5.85191e-07	9	132	317	47564	326	47696	2.76074	0.276753
OVER	5	GO:0051251	positive regulation of lymphocyte activation	BIOLOGICAL_PROCESS	6.35153e-05	5.89872e-07	17	561	309	47135	326	47696	5.21472	1.1762
OVER	4	GO:0031323	regulation of cellular metabolic process	BIOLOGICAL_PROCESS	6.56857e-05	6.13019e-07	132	13267	194	34429	326	47696	40.4908	27.8157
OVER	4	GO:0090128	regulation of synapse maturation	BIOLOGICAL_PROCESS	7.42783e-05	6.96591e-07	6	40	320	47656	326	47696	1.84049	0.0838645
OVER	4	GO:0043229	intracellular organelle	CELLULAR_COMPONENT	7.44213e-05	7.01321e-07	226	26750	100	20946	326	47696	69.3252	56.0844
OVER	3	GO:0071840	cellular component organization or biogenesis	BIOLOGICAL_PROCESS	7.46194e-05	7.07479e-07	151	15849	175	31847	326	47696	46.319	33.2292
OVER	5	GO:0099512	supramolecular fiber	CELLULAR_COMPONENT	7.46194e-05	7.09981e-07	38	2302	288	45394	326	47696	11.6564	4.8264
OVER	3	GO:0032879	regulation of localization	BIOLOGICAL_PROCESS	7.56724e-05	7.26891e-07	69	5548	257	42148	326	47696	21.1656	11.632
OVER	5	GO:0010468	regulation of gene expression	BIOLOGICAL_PROCESS	7.56724e-05	7.26078e-07	117	11355	209	36341	326	47696	35.8896	23.807
OVER	3	GO:0050793	regulation of developmental process	BIOLOGICAL_PROCESS	7.57541e-05	7.34573e-07	81	6930	245	40766	326	47696	24.8466	14.5295
OVER	4	GO:0050865	regulation of cell activation	BIOLOGICAL_PROCESS	7.57541e-05	7.32845e-07	26	1241	300	46455	326	47696	7.97546	2.6019
OVER	6	GO:0030162	regulation of proteolysis	BIOLOGICAL_PROCESS	7.93921e-05	7.73464e-07	31	1670	295	46026	326	47696	9.5092	3.50134
OVER	2	GO:0048519	negative regulation of biological process	BIOLOGICAL_PROCESS	8.03487e-05	7.86441e-07	131	13192	195	34504	326	47696	40.184	27.6585
OVER	5	GO:0046903	secretion	BIOLOGICAL_PROCESS	8.08453e-05	7.94982e-07	49	3401	277	44295	326	47696	15.0307	7.13058
OVER	6	GO:0022618	ribonucleoprotein complex assembly	BIOLOGICAL_PROCESS	8.1954e-05	8.09616e-07	15	447	311	47249	326	47696	4.60123	0.937186
OVER	4	GO:0006413	translational initiation	BIOLOGICAL_PROCESS	8.28555e-05	8.29837e-07	14	388	312	47308	326	47696	4.29448	0.813485
OVER	4	GO:0099081	supramolecular polymer	CELLULAR_COMPONENT	8.28555e-05	8.28e-07	38	2317	288	45379	326	47696	11.6564	4.85785
OVER	6	GO:0042981	regulation of apoptotic process	BIOLOGICAL_PROCESS	8.28555e-05	8.2241e-07	52	3716	274	43980	326	47696	15.9509	7.79101
OVER	4	GO:0016043	cellular component organization	BIOLOGICAL_PROCESS	8.47001e-05	8.52168e-07	147	15350	179	32346	326	47696	45.092	32.183
OVER	6	GO:0007010	cytoskeleton organization	BIOLOGICAL_PROCESS	8.97629e-05	9.07191e-07	54	3939	272	43757	326	47696	16.5644	8.25855
OVER	4	GO:0001525	angiogenesis	BIOLOGICAL_PROCESS	9.22125e-05	9.40344e-07	32	1775	294	45921	326	47696	9.81595	3.72149
OVER	4	GO:0051129	negative regulation of cellular component organization	BIOLOGICAL_PROCESS	9.22125e-05	9.40344e-07	32	1775	294	45921	326	47696	9.81595	3.72149
OVER	3	GO:0005515	protein binding	MOLECULAR_FUNCTION	0.000102234	1.04719e-06	229	27324	97	20372	326	47696	70.2454	57.2878
OVER	6	GO:0006470	protein dephosphorylation	BIOLOGICAL_PROCESS	0.000102868	1.05837e-06	20	797	306	46899	326	47696	6.13497	1.671
OVER	7	GO:0042129	regulation of T cell proliferation	BIOLOGICAL_PROCESS	0.000106229	1.09778e-06	12	285	314	47411	326	47696	3.68098	0.597534
OVER	4	GO:0006979	response to oxidative stress	BIOLOGICAL_PROCESS	0.000113866	1.18189e-06	24	1111	302	46585	326	47696	7.36196	2.32934
OVER	3	GO:0031252	cell leading edge	CELLULAR_COMPONENT	0.000121523	1.27243e-06	25	1197	301	46499	326	47696	7.66871	2.50964
OVER	3	GO:0048584	positive regulation of response to stimulus	BIOLOGICAL_PROCESS	0.000121523	1.26956e-06	65	5185	261	42511	326	47696	19.9387	10.8709
OVER	6	GO:0019901	protein kinase binding	MOLECULAR_FUNCTION	0.000122105	1.28409e-06	31	1712	295	45984	326	47696	9.5092	3.5894
OVER	4	GO:0000910	cytokinesis	BIOLOGICAL_PROCESS	0.000126046	1.33273e-06	15	466	311	47230	326	47696	4.60123	0.977021
OVER	4	GO:0009966	regulation of signal transduction	BIOLOGICAL_PROCESS	0.000126046	1.33701e-06	87	7750	239	39946	326	47696	26.6871	16.2487
OVER	5	GO:0043231	intracellular membrane-bounded organelle	CELLULAR_COMPONENT	0.000130672	1.39202e-06	204	23591	122	24105	326	47696	62.5767	49.4612
OVER	7	GO:0031800	type 3 metabotropic glutamate receptor binding	MOLECULAR_FUNCTION	0.000132777	1.4205e-06	4	9	322	47687	326	47696	1.22699	0.0188695
OVER	3	GO:0007163	establishment or maintenance of cell polarity	BIOLOGICAL_PROCESS	0.000140261	1.51012e-06	19	743	307	46953	326	47696	5.82822	1.55778
OVER	6	GO:0071826	ribonucleoprotein complex subunit organization	BIOLOGICAL_PROCESS	0.000140261	1.51333e-06	15	471	311	47225	326	47696	4.60123	0.987504
OVER	4	GO:1901564	organonitrogen compound metabolic process	BIOLOGICAL_PROCESS	0.000141875	1.53829e-06	148	15631	178	32065	326	47696	45.3988	32.7721
OVER	5	GO:0051247	positive regulation of protein metabolic process	BIOLOGICAL_PROCESS	0.000141875	1.54367e-06	50	3587	276	44109	326	47696	15.3374	7.52055
OVER	5	GO:0032535	regulation of cellular component size	BIOLOGICAL_PROCESS	0.000146222	1.59761e-06	24	1131	302	46565	326	47696	7.36196	2.37127
OVER	5	GO:0016192	vesicle-mediated transport	BIOLOGICAL_PROCESS	0.000149548	1.64076e-06	60	4669	266	43027	326	47696	18.4049	9.78908
OVER	5	GO:0042788	polysomal ribosome	CELLULAR_COMPONENT	0.000150929	1.66279e-06	7	76	319	47620	326	47696	2.14724	0.159343
OVER	5	GO:0003779	actin binding	MOLECULAR_FUNCTION	0.000152662	1.68883e-06	26	1300	300	46396	326	47696	7.97546	2.7256
OVER	4	GO:0032940	secretion by cell	BIOLOGICAL_PROCESS	0.000156657	1.74015e-06	45	3086	281	44610	326	47696	13.8037	6.47014
OVER	5	GO:0003746	translation elongation factor activity	MOLECULAR_FUNCTION	0.000161037	1.80347e-06	7	77	319	47619	326	47696	2.14724	0.161439
OVER	5	GO:0019900	kinase binding	MOLECULAR_FUNCTION	0.000161037	1.79801e-06	33	1923	293	45773	326	47696	10.1227	4.03178
OVER	4	GO:0048468	cell development	BIOLOGICAL_PROCESS	0.000161051	1.81096e-06	98	9152	228	38544	326	47696	30.0613	19.1882
OVER	3	GO:0009893	positive regulation of metabolic process	BIOLOGICAL_PROCESS	0.000161864	1.83399e-06	100	9403	226	38293	326	47696	30.6748	19.7144
OVER	4	GO:0022603	regulation of anatomical structure morphogenesis	BIOLOGICAL_PROCESS	0.000161864	1.83484e-06	42	2790	284	44906	326	47696	12.8834	5.84955
OVER	4	GO:0030027	lamellipodium	CELLULAR_COMPONENT	0.000169305	1.9269e-06	16	546	310	47150	326	47696	4.90798	1.14475
OVER	5	GO:0070201	regulation of establishment of protein localization	BIOLOGICAL_PROCESS	0.000173778	1.98571e-06	27	1397	299	46299	326	47696	8.28221	2.92897
OVER	3	GO:0030234	enzyme regulator activity	MOLECULAR_FUNCTION	0.000174976	2.05291e-06	43	2903	283	44793	326	47696	13.1902	6.08646
OVER	4	GO:0070887	cellular response to chemical stimulus	BIOLOGICAL_PROCESS	0.000174976	2.02636e-06	82	7229	244	40467	326	47696	25.1534	15.1564
OVER	5	GO:0042101	T cell receptor complex	CELLULAR_COMPONENT	0.000174976	2.05517e-06	5	26	321	47670	326	47696	1.53374	0.0545119
OVER	5	GO:0048770	pigment granule	CELLULAR_COMPONENT	0.000174976	2.05255e-06	11	250	315	47446	326	47696	3.37423	0.524153
OVER	6	GO:0005819	spindle	CELLULAR_COMPONENT	0.000174976	2.04249e-06	19	759	307	46937	326	47696	5.82822	1.59133
OVER	6	GO:0042470	melanosome	CELLULAR_COMPONENT	0.000174976	2.05255e-06	11	250	315	47446	326	47696	3.37423	0.524153
OVER	6	GO:0050815	phosphoserine residue binding	MOLECULAR_FUNCTION	0.000174976	2.05517e-06	5	26	321	47670	326	47696	1.53374	0.0545119
OVER	3	GO:0090734	site of DNA damage	CELLULAR_COMPONENT	0.000184153	2.17134e-06	9	156	317	47540	326	47696	2.76074	0.327071
OVER	4	GO:0006810	transport	BIOLOGICAL_PROCESS	0.000185398	2.19446e-06	124	12510	202	35186	326	47696	38.0368	26.2286
OVER	5	GO:0001944	vasculature development	BIOLOGICAL_PROCESS	0.000187136	2.22355e-06	41	2712	285	44984	326	47696	12.5767	5.68601
OVER	4	GO:0009988	cell-cell recognition	BIOLOGICAL_PROCESS	0.00019238	2.30233e-06	8	116	318	47580	326	47696	2.45399	0.243207
OVER	4	GO:0030010	establishment of cell polarity	BIOLOGICAL_PROCESS	0.00019238	2.30338e-06	15	488	311	47208	326	47696	4.60123	1.02315
OVER	7	GO:0035303	regulation of dephosphorylation	BIOLOGICAL_PROCESS	0.000196336	2.35968e-06	15	489	311	47207	326	47696	4.60123	1.02524
OVER	3	GO:0048523	negative regulation of cellular process	BIOLOGICAL_PROCESS	0.000202258	2.44007e-06	118	11753	208	35943	326	47696	36.1963	24.6415
OVER	7	GO:0045580	regulation of T cell differentiation	BIOLOGICAL_PROCESS	0.000209383	2.53555e-06	12	310	314	47386	326	47696	3.68098	0.64995
OVER	4	GO:0032970	regulation of actin filament-based process	BIOLOGICAL_PROCESS	0.000217899	2.65117e-06	23	1084	303	46612	326	47696	7.05521	2.27273
OVER	5	GO:0003723	RNA binding	MOLECULAR_FUNCTION	0.000217899	2.65852e-06	39	2534	287	45162	326	47696	11.9632	5.31281
OVER	5	GO:1902686	mitochondrial outer membrane permeabilization involved in programmed cell death	BIOLOGICAL_PROCESS	0.000224904	2.75422e-06	8	119	318	47577	326	47696	2.45399	0.249497
OVER	3	GO:0042221	response to chemical	BIOLOGICAL_PROCESS	0.000226432	2.78324e-06	106	10245	220	37451	326	47696	32.5153	21.4798
OVER	4	GO:0002349	histamine production involved in inflammatory response	BIOLOGICAL_PROCESS	0.000228425	2.83894e-06	5	28	321	47668	326	47696	1.53374	0.0587051
OVER	4	GO:0002553	histamine secretion by mast cell	BIOLOGICAL_PROCESS	0.000228425	2.83894e-06	5	28	321	47668	326	47696	1.53374	0.0587051
OVER	5	GO:0002441	histamine secretion involved in inflammatory response	BIOLOGICAL_PROCESS	0.000228425	2.83894e-06	5	28	321	47668	326	47696	1.53374	0.0587051
OVER	8	GO:0010659	cardiac muscle cell apoptotic process	BIOLOGICAL_PROCESS	0.000234143	2.92066e-06	8	120	318	47576	326	47696	2.45399	0.251593
OVER	3	GO:0048585	negative regulation of response to stimulus	BIOLOGICAL_PROCESS	0.000242801	3.03972e-06	55	4212	271	43484	326	47696	16.8712	8.83093
OVER	3	GO:0043226	organelle	CELLULAR_COMPONENT	0.000252869	3.17727e-06	228	27475	98	20221	326	47696	69.9387	57.6044
OVER	4	GO:0043227	membrane-bounded organelle	CELLULAR_COMPONENT	0.000265717	3.35898e-06	209	24585	117	23111	326	47696	64.1104	51.5452
OVER	6	GO:0045727	positive regulation of translation	BIOLOGICAL_PROCESS	0.000265717	3.36289e-06	12	319	314	47377	326	47696	3.68098	0.668819
OVER	4	GO:0002696	positive regulation of leukocyte activation	BIOLOGICAL_PROCESS	0.000271605	3.44978e-06	17	642	309	47054	326	47696	5.21472	1.34602
OVER	6	GO:0035794	positive regulation of mitochondrial membrane permeability	BIOLOGICAL_PROCESS	0.000271962	3.47215e-06	8	123	318	47573	326	47696	2.45399	0.257883
OVER	6	GO:0045862	positive regulation of proteolysis	BIOLOGICAL_PROCESS	0.000271962	3.47908e-06	21	942	305	46754	326	47696	6.44172	1.97501
OVER	6	GO:0045619	regulation of lymphocyte differentiation	BIOLOGICAL_PROCESS	0.000287388	3.6895e-06	13	381	313	47315	326	47696	3.98773	0.798809
OVER	4	GO:0043603	amide metabolic process	BIOLOGICAL_PROCESS	0.000292372	3.76679e-06	42	2873	284	44823	326	47696	12.8834	6.02357
OVER	5	GO:0048514	blood vessel morphogenesis	BIOLOGICAL_PROCESS	0.000293035	3.78867e-06	35	2183	291	45513	326	47696	10.7362	4.5769
OVER	4	GO:0001568	blood vessel development	BIOLOGICAL_PROCESS	0.000304907	3.95605e-06	38	2479	288	45217	326	47696	11.6564	5.1975
OVER	3	GO:0051234	establishment of localization	BIOLOGICAL_PROCESS	0.000308161	4.0123e-06	125	12785	201	34911	326	47696	38.3436	26.8052
OVER	3	GO:0098862	cluster of actin-based cell projections	CELLULAR_COMPONENT	0.000311379	4.06836e-06	14	447	312	47249	326	47696	4.29448	0.937186
OVER	5	GO:0051220	cytoplasmic sequestering of protein	BIOLOGICAL_PROCESS	0.000318296	4.17323e-06	6	56	320	47640	326	47696	1.84049	0.11741
OVER	4	GO:0030155	regulation of cell adhesion	BIOLOGICAL_PROCESS	0.000338406	4.45231e-06	32	1915	294	45781	326	47696	9.81595	4.01501
OVER	5	GO:0032386	regulation of intracellular transport	BIOLOGICAL_PROCESS	0.000340561	4.49616e-06	19	803	307	46893	326	47696	5.82822	1.68358
OVER	6	GO:0051493	regulation of cytoskeleton organization	BIOLOGICAL_PROCESS	0.000354847	4.70092e-06	26	1378	300	46318	326	47696	7.97546	2.88913
OVER	6	GO:0031400	negative regulation of protein modification process	BIOLOGICAL_PROCESS	0.000362748	4.83862e-06	25	1294	301	46402	326	47696	7.66871	2.71302
OVER	8	GO:0003924	GTPase activity	MOLECULAR_FUNCTION	0.000362748	4.83742e-06	21	963	305	46733	326	47696	6.44172	2.01904
OVER	4	GO:0042127	regulation of cell population proliferation	BIOLOGICAL_PROCESS	0.000363009	4.85863e-06	54	4171	272	43525	326	47696	16.5644	8.74497
OVER	4	GO:1901700	response to oxygen-containing compound	BIOLOGICAL_PROCESS	0.000368661	4.95107e-06	58	4614	268	43082	326	47696	17.7914	9.67377
OVER	6	GO:0050851	antigen receptor-mediated signaling pathway	BIOLOGICAL_PROCESS	0.000385432	5.19384e-06	14	457	312	47239	326	47696	4.29448	0.958152
OVER	5	GO:0038061	NIK/NF-kappaB signaling	BIOLOGICAL_PROCESS	0.00039027	5.2768e-06	12	334	314	47362	326	47696	3.68098	0.700268
OVER	6	GO:0030217	T cell differentiation	BIOLOGICAL_PROCESS	0.000392465	5.32435e-06	16	593	310	47103	326	47696	4.90798	1.24329
OVER	4	GO:0002685	regulation of leukocyte migration	BIOLOGICAL_PROCESS	0.000415793	5.65975e-06	15	527	311	47169	326	47696	4.60123	1.10491
OVER	2	GO:0051179	localization	BIOLOGICAL_PROCESS	0.000418914	5.72131e-06	135	14204	191	33492	326	47696	41.411	29.7803
OVER	3	GO:0140352	export from cell	BIOLOGICAL_PROCESS	0.000424088	5.81128e-06	45	3235	281	44461	326	47696	13.8037	6.78254
OVER	6	GO:0035256	G protein-coupled glutamate receptor binding	MOLECULAR_FUNCTION	0.000424729	5.8394e-06	5	33	321	47663	326	47696	1.53374	0.0691882
OVER	4	GO:0051701	biological process involved in interaction with host	BIOLOGICAL_PROCESS	0.000428233	5.92656e-06	12	338	314	47358	326	47696	3.68098	0.708655
OVER	7	GO:2000767	positive regulation of cytoplasmic translation	BIOLOGICAL_PROCESS	0.000428233	5.91837e-06	4	14	322	47682	326	47696	1.22699	0.0293526
OVER	4	GO:0050867	positive regulation of cell activation	BIOLOGICAL_PROCESS	0.000428765	5.95344e-06	17	670	309	47026	326	47696	5.21472	1.40473
OVER	4	GO:0101031	protein folding chaperone complex	CELLULAR_COMPONENT	0.000432752	6.0291e-06	6	60	320	47636	326	47696	1.84049	0.125797
OVER	5	GO:0030097	hemopoiesis	BIOLOGICAL_PROCESS	0.000432752	6.0482e-06	42	2930	284	44766	326	47696	12.8834	6.14307
OVER	6	GO:0005471	ATP:ADP antiporter activity	MOLECULAR_FUNCTION	0.000435507	6.10654e-06	3	3	323	47693	326	47696	0.920245	0.00628984
OVER	3	GO:0030054	cell junction	CELLULAR_COMPONENT	0.000437334	6.15206e-06	69	5900	257	41796	326	47696	21.1656	12.37
OVER	5	GO:0045744	negative regulation of G protein-coupled receptor signaling pathway	BIOLOGICAL_PROCESS	0.000445864	6.31265e-06	8	134	318	47562	326	47696	2.45399	0.280946
OVER	7	GO:0010658	striated muscle cell apoptotic process	BIOLOGICAL_PROCESS	0.000445864	6.31265e-06	8	134	318	47562	326	47696	2.45399	0.280946
OVER	6	GO:0033157	regulation of intracellular protein transport	BIOLOGICAL_PROCESS	0.000474281	6.73657e-06	15	535	311	47161	326	47696	4.60123	1.12169
OVER	4	GO:0043170	macromolecule metabolic process	BIOLOGICAL_PROCESS	0.000477343	6.8018e-06	182	20806	144	26890	326	47696	55.8282	43.6221
OVER	3	GO:0019953	sexual reproduction	BIOLOGICAL_PROCESS	0.000479713	6.85741e-06	33	2052	293	45644	326	47696	10.1227	4.30225
OVER	3	GO:0044403	biological process involved in symbiotic interaction	BIOLOGICAL_PROCESS	0.000490419	7.03278e-06	15	537	311	47159	326	47696	4.60123	1.12588
OVER	3	GO:0031105	septin complex	CELLULAR_COMPONENT	0.000525171	7.57037e-06	5	35	321	47661	326	47696	1.53374	0.0733814
OVER	5	GO:0010639	negative regulation of organelle organization	BIOLOGICAL_PROCESS	0.000525171	7.57895e-06	19	834	307	46862	326	47696	5.82822	1.74857
OVER	4	GO:0097190	apoptotic signaling pathway	BIOLOGICAL_PROCESS	0.000531976	7.70137e-06	27	1507	299	46189	326	47696	8.28221	3.15959
OVER	4	GO:0051219	phosphoprotein binding	MOLECULAR_FUNCTION	0.00054538	7.92024e-06	10	235	316	47461	326	47696	3.06748	0.492704
OVER	6	GO:0030864	cortical actin cytoskeleton	CELLULAR_COMPONENT	0.000555291	8.08946e-06	12	349	314	47347	326	47696	3.68098	0.731718
OVER	6	GO:0043388	positive regulation of DNA binding	BIOLOGICAL_PROCESS	0.000557175	8.14228e-06	8	139	318	47557	326	47696	2.45399	0.291429
OVER	5	GO:0008104	protein localization	BIOLOGICAL_PROCESS	0.000563257	8.25679e-06	70	6069	256	41627	326	47696	21.4724	12.7243
OVER	6	GO:0001821	histamine secretion	BIOLOGICAL_PROCESS	0.000579498	8.57402e-06	5	36	321	47660	326	47696	1.53374	0.075478
OVER	6	GO:0032036	myosin heavy chain binding	MOLECULAR_FUNCTION	0.000579498	8.57402e-06	5	36	321	47660	326	47696	1.53374	0.075478
OVER	6	GO:0032561	guanyl ribonucleotide binding	MOLECULAR_FUNCTION	0.000579498	8.56201e-06	23	1167	303	46529	326	47696	7.05521	2.44675
OVER	6	GO:0019001	guanyl nucleotide binding	MOLECULAR_FUNCTION	0.000592567	8.79435e-06	23	1169	303	46527	326	47696	7.05521	2.45094
OVER	6	GO:0051345	positive regulation of hydrolase activity	BIOLOGICAL_PROCESS	0.000601306	8.95143e-06	27	1520	299	46176	326	47696	8.28221	3.18685
OVER	5	GO:0033993	response to lipid	BIOLOGICAL_PROCESS	0.000605125	9.03583e-06	36	2373	290	45323	326	47696	11.0429	4.97526
OVER	5	GO:0051248	negative regulation of protein metabolic process	BIOLOGICAL_PROCESS	0.000612615	9.17556e-06	37	2474	289	45222	326	47696	11.3497	5.18702
OVER	3	GO:0051094	positive regulation of developmental process	BIOLOGICAL_PROCESS	0.000613237	9.2128e-06	48	3614	278	44082	326	47696	14.7239	7.57716
OVER	4	GO:0009894	regulation of catabolic process	BIOLOGICAL_PROCESS	0.00061338	9.25624e-06	37	2475	289	45221	326	47696	11.3497	5.18911
OVER	6	GO:0005981	regulation of glycogen catabolic process	BIOLOGICAL_PROCESS	0.00061338	9.27078e-06	4	16	322	47680	326	47696	1.22699	0.0335458
OVER	5	GO:0030863	cortical cytoskeleton	CELLULAR_COMPONENT	0.000620845	9.41188e-06	13	417	313	47279	326	47696	3.98773	0.874287
OVER	7	GO:0042102	positive regulation of T cell proliferation	BIOLOGICAL_PROCESS	0.000620908	9.4411e-06	8	142	318	47554	326	47696	2.45399	0.297719
OVER	5	GO:0061640	cytoskeleton-dependent cytokinesis	BIOLOGICAL_PROCESS	0.000629464	9.59986e-06	11	296	315	47400	326	47696	3.37423	0.620597
OVER	4	GO:0051014	actin filament severing	BIOLOGICAL_PROCESS	0.000632747	9.67874e-06	5	37	321	47659	326	47696	1.53374	0.0775746
OVER	5	GO:1903557	positive regulation of tumor necrosis factor superfamily cytokine production	BIOLOGICAL_PROCESS	0.000644103	9.91109e-06	8	143	318	47553	326	47696	2.45399	0.299815
OVER	6	GO:0032760	positive regulation of tumor necrosis factor production	BIOLOGICAL_PROCESS	0.000644103	9.91109e-06	8	143	318	47553	326	47696	2.45399	0.299815
OVER	5	GO:0043254	regulation of protein-containing complex assembly	BIOLOGICAL_PROCESS	0.000650595	1.00567e-05	21	1012	305	46684	326	47696	6.44172	2.12177
OVER	7	GO:0050852	T cell receptor signaling pathway	BIOLOGICAL_PROCESS	0.000650595	1.00702e-05	12	357	314	47339	326	47696	3.68098	0.74849
OVER	4	GO:0070727	cellular macromolecule localization	BIOLOGICAL_PROCESS	0.00065892	1.02291e-05	70	6108	256	41588	326	47696	21.4724	12.8061
OVER	4	GO:0016469	proton-transporting two-sector ATPase complex	CELLULAR_COMPONENT	0.000659342	1.02656e-05	7	102	319	47594	326	47696	2.14724	0.213854
OVER	7	GO:0005876	spindle microtubule	CELLULAR_COMPONENT	0.000666066	1.04007e-05	8	144	318	47552	326	47696	2.45399	0.301912
OVER	2	GO:0000003	reproduction	BIOLOGICAL_PROCESS	0.000666092	1.04314e-05	45	3312	281	44384	326	47696	13.8037	6.94398
OVER	3	GO:0036284	tubulobulbar complex	CELLULAR_COMPONENT	0.000676972	1.06326e-05	3	4	323	47692	326	47696	0.920245	0.00838645
OVER	7	GO:0009199	ribonucleoside triphosphate metabolic process	BIOLOGICAL_PROCESS	0.000690993	1.09157e-05	12	360	314	47336	326	47696	3.68098	0.75478
OVER	9	GO:0042776	proton motive force-driven mitochondrial ATP synthesis	BIOLOGICAL_PROCESS	0.000690993	1.08916e-05	5	38	321	47658	326	47696	1.53374	0.0796713
OVER	6	GO:0005525	GTP binding	MOLECULAR_FUNCTION	0.000691414	1.09538e-05	22	1101	304	46595	326	47696	6.74847	2.30837
OVER	3	GO:0048856	anatomical structure development	BIOLOGICAL_PROCESS	0.000693413	1.10171e-05	160	17813	166	29883	326	47696	49.0798	37.3469
OVER	4	GO:0045202	synapse	CELLULAR_COMPONENT	0.0007011	1.11711e-05	54	4296	272	43400	326	47696	16.5644	9.00704
OVER	4	GO:0090559	regulation of membrane permeability	BIOLOGICAL_PROCESS	0.000702929	1.12323e-05	9	193	317	47503	326	47696	2.76074	0.404646
OVER	5	GO:0070513	death domain binding	MOLECULAR_FUNCTION	0.000710832	1.13909e-05	4	17	322	47679	326	47696	1.22699	0.0356424
OVER	4	GO:0043548	phosphatidylinositol 3-kinase binding	MOLECULAR_FUNCTION	0.000719755	1.15667e-05	7	104	319	47592	326	47696	2.14724	0.218048
OVER	5	GO:0032956	regulation of actin cytoskeleton organization	BIOLOGICAL_PROCESS	0.000726781	1.17127e-05	20	941	306	46755	326	47696	6.13497	1.97291
OVER	4	GO:0045185	maintenance of protein location	BIOLOGICAL_PROCESS	0.000742604	1.20015e-05	10	247	316	47449	326	47696	3.06748	0.517863
OVER	4	GO:0051222	positive regulation of protein transport	BIOLOGICAL_PROCESS	0.000748954	1.21382e-05	17	709	309	46987	326	47696	5.21472	1.4865
OVER	6	GO:0051608	histamine transport	BIOLOGICAL_PROCESS	0.00075188	1.22198e-05	5	39	321	47657	326	47696	1.53374	0.0817679
OVER	9	GO:0010665	regulation of cardiac muscle cell apoptotic process	BIOLOGICAL_PROCESS	0.000752652	1.22667e-05	7	105	319	47591	326	47696	2.14724	0.220144
OVER	7	GO:0017111	ribonucleoside triphosphate phosphatase activity	MOLECULAR_FUNCTION	0.000764729	1.24983e-05	25	1370	301	46326	326	47696	7.66871	2.87236
OVER	4	GO:0060074	synapse maturation	BIOLOGICAL_PROCESS	0.000774581	1.26946e-05	6	69	320	47627	326	47696	1.84049	0.144666
OVER	5	GO:0071310	cellular response to organic substance	BIOLOGICAL_PROCESS	0.000775129	1.27388e-05	64	5449	262	42247	326	47696	19.6319	11.4244
OVER	3	GO:0051235	maintenance of location	BIOLOGICAL_PROCESS	0.000779548	1.2847e-05	19	867	307	46829	326	47696	5.82822	1.81776
OVER	3	GO:0023057	negative regulation of signaling	BIOLOGICAL_PROCESS	0.000781786	1.29194e-05	49	3770	277	43926	326	47696	15.0307	7.90423
OVER	4	GO:0098609	cell-cell adhesion	BIOLOGICAL_PROCESS	0.000794864	1.32066e-05	34	2218	292	45478	326	47696	10.4294	4.65029
OVER	5	GO:0022613	ribonucleoprotein complex biogenesis	BIOLOGICAL_PROCESS	0.000794864	1.32079e-05	23	1200	303	46496	326	47696	7.05521	2.51593
OVER	5	GO:0031253	cell projection membrane	CELLULAR_COMPONENT	0.000795384	1.32528e-05	19	869	307	46827	326	47696	5.82822	1.82196
OVER	4	GO:0010648	negative regulation of cell communication	BIOLOGICAL_PROCESS	0.000816857	1.36478e-05	49	3778	277	43918	326	47696	15.0307	7.921
OVER	5	GO:0051593	response to folic acid	BIOLOGICAL_PROCESS	0.000826579	1.38478e-05	4	18	322	47678	326	47696	1.22699	0.037739
OVER	5	GO:0098858	actin-based cell projection	CELLULAR_COMPONENT	0.000827986	1.39091e-05	15	570	311	47126	326	47696	4.60123	1.19507
OVER	3	GO:0030496	midbody	CELLULAR_COMPONENT	0.000853811	1.44984e-05	13	435	313	47261	326	47696	3.98773	0.912026
OVER	4	GO:0060589	nucleoside-triphosphatase regulator activity	MOLECULAR_FUNCTION	0.000853811	1.44627e-05	24	1294	302	46402	326	47696	7.36196	2.71302
OVER	4	GO:1903706	regulation of hemopoiesis	BIOLOGICAL_PROCESS	0.000853811	1.44034e-05	20	955	306	46741	326	47696	6.13497	2.00226
OVER	5	GO:0030695	GTPase regulator activity	MOLECULAR_FUNCTION	0.000853811	1.44627e-05	24	1294	302	46402	326	47696	7.36196	2.71302
OVER	4	GO:0008284	positive regulation of cell population proliferation	BIOLOGICAL_PROCESS	0.000858345	1.46145e-05	35	2328	291	45368	326	47696	10.7362	4.88091
OVER	6	GO:0003725	double-stranded RNA binding	MOLECULAR_FUNCTION	0.000863096	1.47346e-05	9	200	317	47496	326	47696	2.76074	0.419322
OVER	6	GO:0006414	translational elongation	BIOLOGICAL_PROCESS	0.000884095	1.51334e-05	10	254	316	47442	326	47696	3.06748	0.532539
OVER	5	GO:0010638	positive regulation of organelle organization	BIOLOGICAL_PROCESS	0.000893417	1.53336e-05	22	1126	304	46570	326	47696	6.74847	2.36078
OVER	4	GO:0014009	glial cell proliferation	BIOLOGICAL_PROCESS	0.000948039	1.63142e-05	7	110	319	47586	326	47696	2.14724	0.230627
OVER	5	GO:0016028	rhabdomere	CELLULAR_COMPONENT	0.000966362	1.66735e-05	4	19	322	47677	326	47696	1.22699	0.0398356
OVER	4	GO:0098800	inner mitochondrial membrane protein complex	CELLULAR_COMPONENT	0.000991739	1.72468e-05	11	316	315	47380	326	47696	3.37423	0.662529
OVER	5	GO:0000165	MAPK cascade	BIOLOGICAL_PROCESS	0.000991739	1.72376e-05	31	1955	295	45741	326	47696	9.5092	4.09888
OVER	6	GO:0014075	response to amine	BIOLOGICAL_PROCESS	0.000991739	1.72431e-05	7	111	319	47585	326	47696	2.14724	0.232724
OVER	2	GO:0022414	reproductive process	BIOLOGICAL_PROCESS	0.00100015	1.74386e-05	44	3276	282	44420	326	47696	13.4969	6.8685
OVER	4	GO:0016477	cell migration	BIOLOGICAL_PROCESS	0.00102384	1.78984e-05	55	4482	271	43214	326	47696	16.8712	9.39701
OVER	3	GO:0048870	cell motility	BIOLOGICAL_PROCESS	0.00102755	1.80568e-05	58	4822	268	42874	326	47696	17.7914	10.1099
OVER	5	GO:0046902	regulation of mitochondrial membrane permeability	BIOLOGICAL_PROCESS	0.00102755	1.80559e-05	8	156	318	47540	326	47696	2.45399	0.327071
OVER	4	GO:0070161	anchoring junction	CELLULAR_COMPONENT	0.00103173	1.82241e-05	30	1865	296	45831	326	47696	9.20245	3.91018
OVER	7	GO:0006448	regulation of translational elongation	BIOLOGICAL_PROCESS	0.00103173	1.82153e-05	7	112	319	47584	326	47696	2.14724	0.234821
OVER	3	GO:0023051	regulation of signaling	BIOLOGICAL_PROCESS	0.00103421	1.83151e-05	93	9025	233	38671	326	47696	28.5276	18.9219
OVER	4	GO:0033177	proton-transporting two-sector ATPase complex, proton-transporting domain	CELLULAR_COMPONENT	0.00106134	1.88437e-05	5	43	321	47653	326	47696	1.53374	0.0901543
OVER	5	GO:0070663	regulation of leukocyte proliferation	BIOLOGICAL_PROCESS	0.00107337	1.91062e-05	13	447	313	47249	326	47696	3.98773	0.937186
OVER	4	GO:0120025	plasma membrane bounded cell projection	CELLULAR_COMPONENT	0.00110034	1.96364e-05	68	5994	258	41702	326	47696	20.8589	12.5671
OVER	4	GO:0005826	actomyosin contractile ring	CELLULAR_COMPONENT	0.00110953	1.99013e-05	4	20	322	47676	326	47696	1.22699	0.0419322
OVER	7	GO:2000271	positive regulation of fibroblast apoptotic process	BIOLOGICAL_PROCESS	0.00110953	1.99013e-05	4	20	322	47676	326	47696	1.22699	0.0419322
OVER	4	GO:0010646	regulation of cell communication	BIOLOGICAL_PROCESS	0.00112211	2.01781e-05	93	9047	233	38649	326	47696	28.5276	18.968
OVER	3	GO:0032153	cell division site	CELLULAR_COMPONENT	0.00114032	2.05702e-05	9	209	317	47487	326	47696	2.76074	0.438192
OVER	3	GO:0033036	macromolecule localization	BIOLOGICAL_PROCESS	0.00114032	2.06094e-05	78	7199	248	40497	326	47696	23.9264	15.0935
OVER	4	GO:0045785	positive regulation of cell adhesion	BIOLOGICAL_PROCESS	0.00115142	2.09149e-05	20	981	306	46715	326	47696	6.13497	2.05678
OVER	7	GO:0032156	septin cytoskeleton	CELLULAR_COMPONENT	0.00115142	2.08689e-05	5	44	321	47652	326	47696	1.53374	0.0922509
OVER	4	GO:0007166	cell surface receptor signaling pathway	BIOLOGICAL_PROCESS	0.00118062	2.1499e-05	80	7451	246	40245	326	47696	24.5399	15.6219
OVER	5	GO:0010720	positive regulation of cell development	BIOLOGICAL_PROCESS	0.00119106	2.17889e-05	22	1153	304	46543	326	47696	6.74847	2.41739
OVER	5	GO:0048666	neuron development	BIOLOGICAL_PROCESS	0.00119106	2.17976e-05	53	4290	273	43406	326	47696	16.2577	8.99446
OVER	4	GO:1901698	response to nitrogen compound	BIOLOGICAL_PROCESS	0.001236	2.26763e-05	41	2995	285	44701	326	47696	12.5767	6.27935
OVER	4	GO:0008047	enzyme activator activity	MOLECULAR_FUNCTION	0.00124671	2.29295e-05	23	1244	303	46452	326	47696	7.05521	2.60819
OVER	4	GO:0005739	mitochondrion	CELLULAR_COMPONENT	0.00125113	2.30678e-05	45	3422	281	44274	326	47696	13.8037	7.17461
OVER	3	GO:0031254	cell trailing edge	CELLULAR_COMPONENT	0.00126254	2.35655e-05	4	21	322	47675	326	47696	1.22699	0.0440288
OVER	3	GO:0042995	cell projection	CELLULAR_COMPONENT	0.00126254	2.33965e-05	70	6264	256	41432	326	47696	21.4724	13.1332
OVER	4	GO:0001931	uropod	CELLULAR_COMPONENT	0.00126254	2.35655e-05	4	21	322	47675	326	47696	1.22699	0.0440288
OVER	4	GO:0032154	cleavage furrow	CELLULAR_COMPONENT	0.00126254	2.33843e-05	8	162	318	47534	326	47696	2.45399	0.339651
OVER	7	GO:1990416	cellular response to brain-derived neurotrophic factor stimulus	BIOLOGICAL_PROCESS	0.00126254	2.35655e-05	4	21	322	47675	326	47696	1.22699	0.0440288
OVER	6	GO:0070371	ERK1 and ERK2 cascade	BIOLOGICAL_PROCESS	0.00127875	2.39264e-05	17	749	309	46947	326	47696	5.21472	1.57036
OVER	5	GO:0097305	response to alcohol	BIOLOGICAL_PROCESS	0.00134358	2.52432e-05	15	601	311	47095	326	47696	4.60123	1.26006
OVER	6	GO:0061502	early endosome to recycling endosome transport	BIOLOGICAL_PROCESS	0.00134358	2.52617e-05	3	6	323	47690	326	47696	0.920245	0.0125797
OVER	5	GO:0030055	cell-substrate junction	CELLULAR_COMPONENT	0.00138291	2.60641e-05	13	461	313	47235	326	47696	3.98773	0.966538
OVER	5	GO:1902903	regulation of supramolecular fiber organization	BIOLOGICAL_PROCESS	0.00138888	2.64928e-05	20	998	306	46698	326	47696	6.13497	2.09242
OVER	6	GO:0009141	nucleoside triphosphate metabolic process	BIOLOGICAL_PROCESS	0.00138888	2.64359e-05	12	395	314	47301	326	47696	3.68098	0.828162
OVER	6	GO:0010657	muscle cell apoptotic process	BIOLOGICAL_PROCESS	0.00138888	2.63712e-05	9	216	317	47480	326	47696	2.76074	0.452868
OVER	6	GO:1990090	cellular response to nerve growth factor stimulus	BIOLOGICAL_PROCESS	0.00138888	2.63667e-05	7	119	319	47577	326	47696	2.14724	0.249497
OVER	8	GO:0010662	regulation of striated muscle cell apoptotic process	BIOLOGICAL_PROCESS	0.00138888	2.63667e-05	7	119	319	47577	326	47696	2.14724	0.249497
OVER	5	GO:1990089	response to nerve growth factor	BIOLOGICAL_PROCESS	0.00144757	2.77441e-05	7	120	319	47576	326	47696	2.14724	0.251593
OVER	6	GO:0050830	defense response to Gram-positive bacterium	BIOLOGICAL_PROCESS	0.00144757	2.77441e-05	7	120	319	47576	326	47696	2.14724	0.251593
OVER	5	GO:0051223	regulation of protein transport	BIOLOGICAL_PROCESS	0.00146435	2.81324e-05	24	1350	302	46346	326	47696	7.36196	2.83043
OVER	4	GO:0010604	positive regulation of macromolecule metabolic process	BIOLOGICAL_PROCESS	0.0014652	2.82155e-05	89	8622	237	39074	326	47696	27.3006	18.077
OVER	8	GO:0009205	purine ribonucleoside triphosphate metabolic process	BIOLOGICAL_PROCESS	0.00153854	2.96977e-05	11	336	315	47360	326	47696	3.37423	0.704462
OVER	6	GO:0030175	filopodium	CELLULAR_COMPONENT	0.00154876	2.99655e-05	10	276	316	47420	326	47696	3.06748	0.578665
OVER	5	GO:1901566	organonitrogen compound biosynthetic process	BIOLOGICAL_PROCESS	0.00155854	3.02256e-05	53	4343	273	43353	326	47696	16.2577	9.10559
OVER	4	GO:0009968	negative regulation of signal transduction	BIOLOGICAL_PROCESS	0.00156516	3.04253e-05	45	3462	281	44234	326	47696	13.8037	7.25847
OVER	4	GO:0030154	cell differentiation	BIOLOGICAL_PROCESS	0.00159166	3.10129e-05	116	12115	210	35581	326	47696	35.5828	25.4005
OVER	5	GO:0022008	neurogenesis	BIOLOGICAL_PROCESS	0.00160483	3.13427e-05	67	5965	259	41731	326	47696	20.5521	12.5063
OVER	6	GO:1903131	mononuclear cell differentiation	BIOLOGICAL_PROCESS	0.00162418	3.17945e-05	19	928	307	46768	326	47696	5.82822	1.94566
OVER	3	GO:0006807	nitrogen compound metabolic process	BIOLOGICAL_PROCESS	0.00163923	3.21638e-05	187	21997	139	25699	326	47696	57.362	46.1192
OVER	8	GO:0009201	ribonucleoside triphosphate biosynthetic process	BIOLOGICAL_PROCESS	0.00165183	3.24862e-05	8	170	318	47526	326	47696	2.45399	0.356424
OVER	4	GO:0051049	regulation of transport	BIOLOGICAL_PROCESS	0.00172321	3.39684e-05	56	4702	270	42994	326	47696	17.1779	9.85827
OVER	3	GO:0075525	viral translational termination-reinitiation	BIOLOGICAL_PROCESS	0.00179255	3.59065e-05	3	7	323	47689	326	47696	0.920245	0.0146763
OVER	5	GO:0015217	ADP transmembrane transporter activity	MOLECULAR_FUNCTION	0.00179255	3.59065e-05	3	7	323	47689	326	47696	0.920245	0.0146763
OVER	5	GO:0031476	myosin VI complex	CELLULAR_COMPONENT	0.00179255	3.59065e-05	3	7	323	47689	326	47696	0.920245	0.0146763
OVER	7	GO:0070854	myosin VI heavy chain binding	MOLECULAR_FUNCTION	0.00179255	3.59065e-05	3	7	323	47689	326	47696	0.920245	0.0146763
OVER	7	GO:0072499	photoreceptor cell axon guidance	BIOLOGICAL_PROCESS	0.00179255	3.59065e-05	3	7	323	47689	326	47696	0.920245	0.0146763
OVER	8	GO:0070489	T cell aggregation	BIOLOGICAL_PROCESS	0.00179255	3.59065e-05	3	7	323	47689	326	47696	0.920245	0.0146763
OVER	8	GO:0070855	myosin VI head/neck binding	MOLECULAR_FUNCTION	0.00179255	3.59065e-05	3	7	323	47689	326	47696	0.920245	0.0146763
OVER	5	GO:0010939	regulation of necrotic cell death	BIOLOGICAL_PROCESS	0.0017954	3.60454e-05	6	84	320	47612	326	47696	1.84049	0.176115
OVER	3	GO:0048869	cellular developmental process	BIOLOGICAL_PROCESS	0.0019115	3.84632e-05	116	12172	210	35524	326	47696	35.5828	25.52
OVER	10	GO:0015986	proton motive force-driven ATP synthesis	BIOLOGICAL_PROCESS	0.00199388	4.02116e-05	5	51	321	47645	326	47696	1.53374	0.106927
OVER	8	GO:0007004	telomere maintenance via telomerase	BIOLOGICAL_PROCESS	0.00203047	4.1042e-05	7	128	319	47568	326	47696	2.14724	0.268366
OVER	4	GO:0009410	response to xenobiotic stimulus	BIOLOGICAL_PROCESS	0.00206958	4.1981e-05	22	1206	304	46490	326	47696	6.74847	2.52851
OVER	6	GO:0050670	regulation of lymphocyte proliferation	BIOLOGICAL_PROCESS	0.00206958	4.20211e-05	12	415	314	47281	326	47696	3.68098	0.870094
OVER	5	GO:0034774	secretory granule lumen	CELLULAR_COMPONENT	0.00210711	4.29748e-05	12	416	314	47280	326	47696	3.68098	0.872191
OVER	6	GO:0032944	regulation of mononuclear cell proliferation	BIOLOGICAL_PROCESS	0.00210711	4.29748e-05	12	416	314	47280	326	47696	3.68098	0.872191
OVER	6	GO:0002102	podosome	CELLULAR_COMPONENT	0.00212244	4.3384e-05	6	87	320	47609	326	47696	1.84049	0.182405
OVER	5	GO:2001233	regulation of apoptotic signaling pathway	BIOLOGICAL_PROCESS	0.00213786	4.37966e-05	19	951	307	46745	326	47696	5.82822	1.99388
OVER	5	GO:0034250	positive regulation of amide metabolic process	BIOLOGICAL_PROCESS	0.00214045	4.39472e-05	12	417	314	47279	326	47696	3.68098	0.874287
OVER	4	GO:0051130	positive regulation of cellular component organization	BIOLOGICAL_PROCESS	0.00217145	4.46824e-05	39	2876	287	44820	326	47696	11.9632	6.02986
OVER	5	GO:0030182	neuron differentiation	BIOLOGICAL_PROCESS	0.00217668	4.48892e-05	59	5096	267	42600	326	47696	18.0982	10.6843
OVER	5	GO:0031983	vesicle lumen	CELLULAR_COMPONENT	0.00220859	4.59494e-05	12	419	314	47277	326	47696	3.68098	0.87848
OVER	5	GO:0060205	cytoplasmic vesicle lumen	CELLULAR_COMPONENT	0.00220859	4.59494e-05	12	419	314	47277	326	47696	3.68098	0.87848
OVER	6	GO:0031625	ubiquitin protein ligase binding	MOLECULAR_FUNCTION	0.00220859	4.56741e-05	17	790	309	46906	326	47696	5.21472	1.65632
OVER	7	GO:0009144	purine nucleoside triphosphate metabolic process	BIOLOGICAL_PROCESS	0.00220859	4.57532e-05	11	353	315	47343	326	47696	3.37423	0.740104
OVER	5	GO:0010629	negative regulation of gene expression	BIOLOGICAL_PROCESS	0.00221615	4.62076e-05	34	2363	292	45333	326	47696	10.4294	4.95429
OVER	2	GO:0032501	multicellular organismal process	BIOLOGICAL_PROCESS	0.00225371	4.70933e-05	173	20090	153	27606	326	47696	53.0675	42.1209
OVER	4	GO:0031410	cytoplasmic vesicle	CELLULAR_COMPONENT	0.00230071	4.82018e-05	59	5109	267	42587	326	47696	18.0982	10.7116
OVER	4	GO:0045597	positive regulation of cell differentiation	BIOLOGICAL_PROCESS	0.00230071	4.89237e-05	34	2370	292	45326	326	47696	10.4294	4.96897
OVER	5	GO:0010563	negative regulation of phosphorus metabolic process	BIOLOGICAL_PROCESS	0.00230071	4.89879e-05	22	1219	304	46477	326	47696	6.74847	2.55577
OVER	5	GO:0051101	regulation of DNA binding	BIOLOGICAL_PROCESS	0.00230071	4.86948e-05	10	293	316	47403	326	47696	3.06748	0.614307
OVER	5	GO:1901028	regulation of mitochondrial outer membrane permeabilization involved in apoptotic signaling pathway	BIOLOGICAL_PROCESS	0.00230071	4.8908e-05	6	89	320	47607	326	47696	1.84049	0.186598
OVER	6	GO:0045936	negative regulation of phosphate metabolic process	BIOLOGICAL_PROCESS	0.00230071	4.89879e-05	22	1219	304	46477	326	47696	6.74847	2.55577
OVER	6	GO:0097708	intracellular vesicle	CELLULAR_COMPONENT	0.00230071	4.84658e-05	59	5110	267	42586	326	47696	18.0982	10.7137
OVER	7	GO:0005874	microtubule	CELLULAR_COMPONENT	0.00230071	4.8993e-05	18	876	308	46820	326	47696	5.52147	1.83663
OVER	7	GO:0044378	non-sequence-specific DNA binding, bending	MOLECULAR_FUNCTION	0.00230071	4.91229e-05	3	8	323	47688	326	47696	0.920245	0.0167729
OVER	7	GO:1902109	negative regulation of mitochondrial membrane permeability involved in apoptotic process	BIOLOGICAL_PROCESS	0.00230071	4.91229e-05	3	8	323	47688	326	47696	0.920245	0.0167729
OVER	4	GO:0000212	meiotic spindle organization	BIOLOGICAL_PROCESS	0.00232298	4.97041e-05	4	26	322	47670	326	47696	1.22699	0.0545119
OVER	6	GO:0110053	regulation of actin filament organization	BIOLOGICAL_PROCESS	0.00234849	5.03569e-05	16	717	310	46979	326	47696	4.90798	1.50327
OVER	8	GO:0046637	regulation of alpha-beta T cell differentiation	BIOLOGICAL_PROCESS	0.00239982	5.15668e-05	8	182	318	47514	326	47696	2.45399	0.381583
OVER	3	GO:0009653	anatomical structure morphogenesis	BIOLOGICAL_PROCESS	0.00240054	5.19101e-05	97	9779	229	37917	326	47696	29.7546	20.5028
OVER	4	GO:0002931	response to ischemia	BIOLOGICAL_PROCESS	0.00240054	5.18734e-05	6	90	320	47606	326	47696	1.84049	0.188695
OVER	6	GO:0070266	necroptotic process	BIOLOGICAL_PROCESS	0.00240054	5.18734e-05	6	90	320	47606	326	47696	1.84049	0.188695
OVER	5	GO:0031982	vesicle	CELLULAR_COMPONENT	0.00242404	5.25287e-05	62	5475	264	42221	326	47696	19.0184	11.479
OVER	3	GO:0022402	cell cycle process	BIOLOGICAL_PROCESS	0.00247468	5.37385e-05	41	3114	285	44582	326	47696	12.5767	6.52885
OVER	6	GO:0034614	cellular response to reactive oxygen species	BIOLOGICAL_PROCESS	0.00249641	5.43241e-05	10	297	316	47399	326	47696	3.06748	0.622694
OVER	4	GO:0071674	mononuclear cell migration	BIOLOGICAL_PROCESS	0.00254388	5.55888e-05	11	361	315	47335	326	47696	3.37423	0.756877
OVER	7	GO:0009142	nucleoside triphosphate biosynthetic process	BIOLOGICAL_PROCESS	0.00254388	5.55093e-05	8	184	318	47512	326	47696	2.45399	0.385777
OVER	7	GO:0006278	RNA-templated DNA biosynthetic process	BIOLOGICAL_PROCESS	0.00258476	5.65997e-05	7	135	319	47561	326	47696	2.14724	0.283043
OVER	3	GO:0002532	production of molecular mediator involved in inflammatory response	BIOLOGICAL_PROCESS	0.00269657	5.91708e-05	7	136	319	47560	326	47696	2.14724	0.285139
OVER	3	GO:1902494	catalytic complex	CELLULAR_COMPONENT	0.00271226	5.96387e-05	56	4801	270	42895	326	47696	17.1779	10.0658
OVER	8	GO:0006119	oxidative phosphorylation	BIOLOGICAL_PROCESS	0.00276822	6.09952e-05	12	432	314	47264	326	47696	3.68098	0.905736
OVER	5	GO:0070013	intracellular organelle lumen	CELLULAR_COMPONENT	0.0027897	6.15955e-05	104	10725	222	36971	326	47696	31.9018	22.4862
OVER	3	GO:0031974	membrane-enclosed lumen	CELLULAR_COMPONENT	0.00281541	6.25475e-05	104	10729	222	36967	326	47696	31.9018	22.4945
OVER	4	GO:0043233	organelle lumen	CELLULAR_COMPONENT	0.00281541	6.25475e-05	104	10729	222	36967	326	47696	31.9018	22.4945
OVER	5	GO:1902904	negative regulation of supramolecular fiber organization	BIOLOGICAL_PROCESS	0.00281541	6.23111e-05	12	433	314	47263	326	47696	3.68098	0.907833
OVER	2	GO:0005488	binding	MOLECULAR_FUNCTION	0.00284584	6.33531e-05	261	33640	65	14056	326	47696	80.0613	70.53
OVER	6	GO:0016462	pyrophosphatase activity	MOLECULAR_FUNCTION	0.00285282	6.36384e-05	25	1517	301	46179	326	47696	7.66871	3.18056
OVER	3	GO:0061825	podosome core	CELLULAR_COMPONENT	0.00290528	6.51676e-05	3	9	323	47687	326	47696	0.920245	0.0188695
OVER	5	GO:0016818	hydrolase activity, acting on acid anhydrides, in phosphorus-containing anhydrides	MOLECULAR_FUNCTION	0.00290528	6.49529e-05	25	1519	301	46177	326	47696	7.66871	3.18475
OVER	5	GO:0090151	establishment of protein localization to mitochondrial membrane	BIOLOGICAL_PROCESS	0.00290528	6.52055e-05	6	94	320	47602	326	47696	1.84049	0.197082
OVER	2	GO:0032502	developmental process	BIOLOGICAL_PROCESS	0.00291393	6.56648e-05	162	18627	164	29069	326	47696	49.6933	39.0536
OVER	4	GO:0000902	cell morphogenesis	BIOLOGICAL_PROCESS	0.00291393	6.56555e-05	45	3578	281	44118	326	47696	13.8037	7.50168
OVER	3	GO:0001891	phagocytic cup	CELLULAR_COMPONENT	0.00291815	6.58928e-05	5	57	321	47639	326	47696	1.53374	0.119507
OVER	4	GO:0016817	hydrolase activity, acting on acid anhydrides	MOLECULAR_FUNCTION	0.00292991	6.62917e-05	25	1521	301	46175	326	47696	7.66871	3.18895
OVER	6	GO:0070301	cellular response to hydrogen peroxide	BIOLOGICAL_PROCESS	0.00293215	6.6476e-05	8	189	318	47507	326	47696	2.45399	0.39626
OVER	3	GO:1903046	meiotic cell cycle process	BIOLOGICAL_PROCESS	0.00298558	6.78231e-05	12	437	314	47259	326	47696	3.68098	0.916219
OVER	5	GO:0005740	mitochondrial envelope	CELLULAR_COMPONENT	0.00300198	6.86057e-05	24	1431	302	46265	326	47696	7.36196	3.00025
OVER	5	GO:0051020	GTPase binding	MOLECULAR_FUNCTION	0.00300198	6.85228e-05	18	900	308	46796	326	47696	5.52147	1.88695
OVER	5	GO:1902105	regulation of leukocyte differentiation	BIOLOGICAL_PROCESS	0.00300198	6.84332e-05	15	658	311	47038	326	47696	4.60123	1.37957
OVER	5	GO:0031966	mitochondrial membrane	CELLULAR_COMPONENT	0.00316757	7.25343e-05	23	1344	303	46352	326	47696	7.05521	2.81785
OVER	3	GO:0019081	viral translation	BIOLOGICAL_PROCESS	0.0031831	7.30348e-05	4	29	322	47667	326	47696	1.22699	0.0608017
OVER	5	GO:0010243	response to organonitrogen compound	BIOLOGICAL_PROCESS	0.00331416	7.63354e-05	38	2844	288	44852	326	47696	11.6564	5.96276
OVER	6	GO:1901222	regulation of NIK/NF-kappaB signaling	BIOLOGICAL_PROCESS	0.00331416	7.64944e-05	8	193	318	47503	326	47696	2.45399	0.404646
OVER	7	GO:0031507	heterochromatin formation	BIOLOGICAL_PROCESS	0.00331416	7.64944e-05	8	193	318	47503	326	47696	2.45399	0.404646
OVER	4	GO:0051173	positive regulation of nitrogen compound metabolic process	BIOLOGICAL_PROCESS	0.00345038	7.97957e-05	81	7863	245	39833	326	47696	24.8466	16.4857
OVER	5	GO:0060284	regulation of cell development	BIOLOGICAL_PROCESS	0.00359139	8.32202e-05	33	2334	293	45362	326	47696	10.1227	4.89349
OVER	3	GO:0071817	MMXD complex	CELLULAR_COMPONENT	0.00361632	8.42918e-05	3	10	323	47686	326	47696	0.920245	0.0209661
OVER	6	GO:0042052	rhabdomere development	BIOLOGICAL_PROCESS	0.00361632	8.42918e-05	3	10	323	47686	326	47696	0.920245	0.0209661
OVER	6	GO:0070853	myosin VI binding	MOLECULAR_FUNCTION	0.00361632	8.42918e-05	3	10	323	47686	326	47696	0.920245	0.0209661
OVER	5	GO:0008200	ion channel inhibitor activity	MOLECULAR_FUNCTION	0.00365692	8.55712e-05	6	99	320	47597	326	47696	1.84049	0.207565
OVER	7	GO:0035305	negative regulation of dephosphorylation	BIOLOGICAL_PROCESS	0.00365692	8.54239e-05	9	253	317	47443	326	47696	2.76074	0.530443
OVER	5	GO:0044389	ubiquitin-like protein ligase binding	MOLECULAR_FUNCTION	0.00371034	8.69902e-05	17	834	309	46862	326	47696	5.21472	1.74857
OVER	5	GO:1902533	positive regulation of intracellular signal transduction	BIOLOGICAL_PROCESS	0.00373283	8.76873e-05	31	2137	295	45559	326	47696	9.5092	4.48046
OVER	5	GO:0070665	positive regulation of leukocyte proliferation	BIOLOGICAL_PROCESS	0.003736	8.79318e-05	9	254	317	47442	326	47696	2.76074	0.532539
OVER	7	GO:0052548	regulation of endopeptidase activity	BIOLOGICAL_PROCESS	0.00374119	8.82243e-05	17	835	309	46861	326	47696	5.21472	1.75067
OVER	5	GO:0031347	regulation of defense response	BIOLOGICAL_PROCESS	0.0037538	8.86926e-05	25	1550	301	46146	326	47696	7.66871	3.24975
OVER	6	GO:0098927	vesicle-mediated transport between endosomal compartments	BIOLOGICAL_PROCESS	0.00379536	9.01929e-05	6	100	320	47596	326	47696	1.84049	0.209661
OVER	6	GO:2000249	regulation of actin cytoskeleton reorganization	BIOLOGICAL_PROCESS	0.00379536	9.01929e-05	6	100	320	47596	326	47696	1.84049	0.209661
OVER	7	GO:0010591	regulation of lamellipodium assembly	BIOLOGICAL_PROCESS	0.00379536	9.01929e-05	6	100	320	47596	326	47696	1.84049	0.209661
OVER	5	GO:0030098	lymphocyte differentiation	BIOLOGICAL_PROCESS	0.00381103	9.07388e-05	17	837	309	46859	326	47696	5.21472	1.75486
OVER	4	GO:0001726	ruffle	CELLULAR_COMPONENT	0.00386114	9.24103e-05	12	452	314	47244	326	47696	3.68098	0.947669
OVER	5	GO:0001771	immunological synapse formation	BIOLOGICAL_PROCESS	0.00386114	9.24593e-05	4	31	322	47665	326	47696	1.22699	0.064995
OVER	5	GO:0005940	septin ring	CELLULAR_COMPONENT	0.00386114	9.24593e-05	4	31	322	47665	326	47696	1.22699	0.064995
OVER	7	GO:0010660	regulation of muscle cell apoptotic process	BIOLOGICAL_PROCESS	0.00391172	9.38484e-05	8	199	318	47497	326	47696	2.45399	0.417226
OVER	5	GO:1901654	response to ketone	BIOLOGICAL_PROCESS	0.00397788	9.56169e-05	13	526	313	47170	326	47696	3.98773	1.10282
OVER	2	GO:0098772	molecular function regulator activity	MOLECULAR_FUNCTION	0.00398843	9.6052e-05	51	4313	275	43383	326	47696	15.6442	9.04269
OVER	4	GO:0080134	regulation of response to stress	BIOLOGICAL_PROCESS	0.00402071	9.71955e-05	41	3201	285	44495	326	47696	12.5767	6.71125
OVER	6	GO:0032091	negative regulation of protein binding	BIOLOGICAL_PROCESS	0.00402071	9.7035e-05	8	200	318	47496	326	47696	2.45399	0.419322
OVER	3	GO:0051051	negative regulation of transport	BIOLOGICAL_PROCESS	0.00402734	9.7539e-05	21	1189	305	46507	326	47696	6.44172	2.49287
OVER	9	GO:0009206	purine ribonucleoside triphosphate biosynthetic process	BIOLOGICAL_PROCESS	0.0040472	9.82045e-05	7	148	319	47548	326	47696	2.14724	0.310299
OVER	5	GO:0043005	neuron projection	CELLULAR_COMPONENT	0.00410377	9.99508e-05	51	4320	275	43376	326	47696	15.6442	9.05736
OVER	5	GO:0098978	glutamatergic synapse	CELLULAR_COMPONENT	0.00410377	9.99125e-05	23	1374	303	46322	326	47696	7.05521	2.88074
OVER	3	GO:0051050	positive regulation of transport	BIOLOGICAL_PROCESS	0.00415057	0.00010128	33	2359	293	45337	326	47696	10.1227	4.94591
OVER	7	GO:0008097	5S rRNA binding	MOLECULAR_FUNCTION	0.00423213	0.000103462	4	32	322	47664	326	47696	1.22699	0.0670916
OVER	5	GO:1901701	cellular response to oxygen-containing compound	BIOLOGICAL_PROCESS	0.00423974	0.000103841	41	3211	285	44485	326	47696	12.5767	6.73222
OVER	8	GO:0009145	purine nucleoside triphosphate biosynthetic process	BIOLOGICAL_PROCESS	0.00433549	0.000106384	7	150	319	47546	326	47696	2.14724	0.314492
OVER	5	GO:0030030	cell projection organization	BIOLOGICAL_PROCESS	0.00446121	0.000109672	57	5030	269	42666	326	47696	17.4847	10.546
OVER	5	GO:0010556	regulation of macromolecule biosynthetic process	BIOLOGICAL_PROCESS	0.00455749	0.000112246	91	9206	235	38490	326	47696	27.9141	19.3014
OVER	7	GO:0070828	heterochromatin organization	BIOLOGICAL_PROCESS	0.00463404	0.000114343	8	205	318	47491	326	47696	2.45399	0.429805
OVER	3	GO:0061827	sperm head	CELLULAR_COMPONENT	0.0046591	0.000115385	4	33	322	47663	326	47696	1.22699	0.0691882
OVER	6	GO:0060315	negative regulation of ryanodine-sensitive calcium-release channel activity	BIOLOGICAL_PROCESS	0.0046591	0.000115385	4	33	322	47663	326	47696	1.22699	0.0691882
OVER	3	GO:0051239	regulation of multicellular organismal process	BIOLOGICAL_PROCESS	0.00469354	0.000116452	80	7827	246	39869	326	47696	24.5399	16.4102
OVER	5	GO:0031033	myosin filament organization	BIOLOGICAL_PROCESS	0.00474333	0.000117903	5	65	321	47631	326	47696	1.53374	0.13628
OVER	4	GO:0016248	channel inhibitor activity	MOLECULAR_FUNCTION	0.0049097	0.000122262	6	106	320	47590	326	47696	1.84049	0.222241
OVER	6	GO:2000573	positive regulation of DNA biosynthetic process	BIOLOGICAL_PROCESS	0.00497761	0.000124406	7	154	319	47542	326	47696	2.14724	0.322878
OVER	8	GO:0010833	telomere maintenance via telomere lengthening	BIOLOGICAL_PROCESS	0.00497761	0.000124406	7	154	319	47542	326	47696	2.14724	0.322878
OVER	7	GO:0015630	microtubule cytoskeleton	CELLULAR_COMPONENT	0.00498082	0.000124713	38	2914	288	44782	326	47696	11.6564	6.10953
OVER	4	GO:0090066	regulation of anatomical structure size	BIOLOGICAL_PROCESS	0.00503925	0.000126406	24	1491	302	46205	326	47696	7.36196	3.12605
OVER	5	GO:0031143	pseudopodium	CELLULAR_COMPONENT	0.00509059	0.000128273	4	34	322	47662	326	47696	1.22699	0.0712848
OVER	5	GO:0032732	positive regulation of interleukin-1 production	BIOLOGICAL_PROCESS	0.00509059	0.000128389	6	107	320	47589	326	47696	1.84049	0.224337
OVER	6	GO:0072542	protein phosphatase activator activity	MOLECULAR_FUNCTION	0.00509059	0.000128273	4	34	322	47662	326	47696	1.22699	0.0712848
OVER	4	GO:0016344	meiotic chromosome movement towards spindle pole	BIOLOGICAL_PROCESS	0.00523538	0.000132756	3	12	323	47684	326	47696	0.920245	0.0251593
OVER	5	GO:0031475	myosin V complex	CELLULAR_COMPONENT	0.00523538	0.000132756	3	12	323	47684	326	47696	0.920245	0.0251593
OVER	7	GO:0015866	ADP transport	BIOLOGICAL_PROCESS	0.00523538	0.000132756	3	12	323	47684	326	47696	0.920245	0.0251593
OVER	5	GO:0032355	response to estradiol	BIOLOGICAL_PROCESS	0.00531882	0.000135113	10	333	316	47363	326	47696	3.06748	0.698172
OVER	6	GO:0016311	dephosphorylation	BIOLOGICAL_PROCESS	0.00536196	0.000136453	21	1219	305	46477	326	47696	6.44172	2.55577
OVER	4	GO:0018991	egg-laying behavior	BIOLOGICAL_PROCESS	0.00538215	0.000137212	2	1	324	47695	326	47696	0.613497	0.00209661
OVER	5	GO:0051054	positive regulation of DNA metabolic process	BIOLOGICAL_PROCESS	0.00546166	0.000139488	12	473	314	47223	326	47696	3.68098	0.991697
OVER	3	GO:0007275	multicellular organism development	BIOLOGICAL_PROCESS	0.0055083	0.00014093	136	15242	190	32454	326	47696	41.7178	31.9566
OVER	5	GO:0097300	programmed necrotic cell death	BIOLOGICAL_PROCESS	0.00551575	0.000141372	6	109	320	47587	326	47696	1.84049	0.228531
OVER	4	GO:0046933	proton-transporting ATP synthase activity, rotational mechanism	MOLECULAR_FUNCTION	0.00553712	0.000142171	4	35	322	47661	326	47696	1.22699	0.0733814
OVER	4	GO:0009409	response to cold	BIOLOGICAL_PROCESS	0.00563073	0.000144831	7	158	319	47538	326	47696	2.14724	0.331265
OVER	8	GO:0010950	positive regulation of endopeptidase activity	BIOLOGICAL_PROCESS	0.00564868	0.00014555	11	404	315	47292	326	47696	3.37423	0.847031
OVER	4	GO:0002250	adaptive immune response	BIOLOGICAL_PROCESS	0.00568539	0.000146755	13	550	313	47146	326	47696	3.98773	1.15314
OVER	6	GO:0052547	regulation of peptidase activity	BIOLOGICAL_PROCESS	0.00588525	0.000152182	18	961	308	46735	326	47696	5.52147	2.01484
OVER	3	GO:0051321	meiotic cell cycle	BIOLOGICAL_PROCESS	0.00596671	0.00015456	13	553	313	47143	326	47696	3.98773	1.15943
OVER	5	GO:0097345	mitochondrial outer membrane permeabilization	BIOLOGICAL_PROCESS	0.00598757	0.000155373	6	111	320	47585	326	47696	1.84049	0.232724
OVER	6	GO:0048699	generation of neurons	BIOLOGICAL_PROCESS	0.00601462	0.000156348	59	5335	267	42361	326	47696	18.0982	11.1854
OVER	7	GO:0009060	aerobic respiration	BIOLOGICAL_PROCESS	0.00603833	0.00015724	13	554	313	47142	326	47696	3.98773	1.16152
OVER	5	GO:0002521	leukocyte differentiation	BIOLOGICAL_PROCESS	0.00618641	0.000161377	22	1327	304	46369	326	47696	6.74847	2.7822
OVER	4	GO:0048534	hematopoietic or lymphoid organ development	BIOLOGICAL_PROCESS	0.00619664	0.000162772	10	341	316	47355	326	47696	3.06748	0.714945
OVER	5	GO:0030324	lung development	BIOLOGICAL_PROCESS	0.00619664	0.000162719	13	556	313	47140	326	47696	3.98773	1.16572
OVER	6	GO:1901224	positive regulation of NIK/NF-kappaB signaling	BIOLOGICAL_PROCESS	0.00619664	0.000162772	6	112	320	47584	326	47696	1.84049	0.234821
OVER	7	GO:0060316	positive regulation of ryanodine-sensitive calcium-release channel activity	BIOLOGICAL_PROCESS	0.00619664	0.00016257	3	13	323	47683	326	47696	0.920245	0.027256
OVER	5	GO:0045121	membrane raft	CELLULAR_COMPONENT	0.00630821	0.00016599	18	968	308	46728	326	47696	5.52147	2.02952
OVER	4	GO:0098857	membrane microdomain	CELLULAR_COMPONENT	0.00637546	0.00016805	18	969	308	46727	326	47696	5.52147	2.03162
OVER	5	GO:0019439	aromatic compound catabolic process	BIOLOGICAL_PROCESS	0.00650147	0.000171668	22	1333	304	46363	326	47696	6.74847	2.79478
OVER	7	GO:0051383	kinetochore organization	BIOLOGICAL_PROCESS	0.00654772	0.000173187	4	37	322	47659	326	47696	1.22699	0.0775746
OVER	4	GO:0060999	positive regulation of dendritic spine development	BIOLOGICAL_PROCESS	0.00654847	0.000174098	7	163	319	47533	326	47696	2.14724	0.341748
OVER	5	GO:0016235	aggresome	CELLULAR_COMPONENT	0.00654847	0.000174101	5	71	321	47625	326	47696	1.53374	0.148859
OVER	6	GO:0045198	establishment of epithelial cell apical/basal polarity	BIOLOGICAL_PROCESS	0.00654847	0.000174101	5	71	321	47625	326	47696	1.53374	0.148859
OVER	4	GO:0048513	animal organ development	BIOLOGICAL_PROCESS	0.00666746	0.000177568	101	10619	225	37077	326	47696	30.9816	22.2639
OVER	9	GO:0043370	regulation of CD4-positive, alpha-beta T cell differentiation	BIOLOGICAL_PROCESS	0.00667612	0.000178407	6	114	320	47582	326	47696	1.84049	0.239014
OVER	9	GO:2001056	positive regulation of cysteine-type endopeptidase activity	BIOLOGICAL_PROCESS	0.00667612	0.0001783	10	345	316	47351	326	47696	3.06748	0.723331
OVER	6	GO:0009259	ribonucleotide metabolic process	BIOLOGICAL_PROCESS	0.00673001	0.000180153	17	888	309	46808	326	47696	5.21472	1.86179
OVER	5	GO:0009057	macromolecule catabolic process	BIOLOGICAL_PROCESS	0.00682231	0.000182935	43	3521	283	44175	326	47696	13.1902	7.38217
OVER	5	GO:0044271	cellular nitrogen compound biosynthetic process	BIOLOGICAL_PROCESS	0.00687029	0.000184534	105	11154	221	36542	326	47696	32.2086	23.3856
OVER	5	GO:0030323	respiratory tube development	BIOLOGICAL_PROCESS	0.00692481	0.000186313	13	564	313	47132	326	47696	3.98773	1.18249
OVER	6	GO:1902110	positive regulation of mitochondrial membrane permeability involved in apoptotic process	BIOLOGICAL_PROCESS	0.00692582	0.000186656	6	115	320	47581	326	47696	1.84049	0.24111
OVER	4	GO:0048731	system development	BIOLOGICAL_PROCESS	0.00700028	0.000188981	120	13157	206	34539	326	47696	36.8098	27.5851
OVER	3	GO:0070938	contractile ring	CELLULAR_COMPONENT	0.00700551	0.000190398	4	38	322	47658	326	47696	1.22699	0.0796713
OVER	5	GO:0032733	positive regulation of interleukin-10 production	BIOLOGICAL_PROCESS	0.00700551	0.000190398	4	38	322	47658	326	47696	1.22699	0.0796713
OVER	5	GO:0072359	circulatory system development	BIOLOGICAL_PROCESS	0.00700551	0.00018953	51	4436	275	43260	326	47696	15.6442	9.30057
OVER	7	GO:0060546	negative regulation of necroptotic process	BIOLOGICAL_PROCESS	0.00700551	0.000190398	4	38	322	47658	326	47696	1.22699	0.0796713
OVER	7	GO:0010952	positive regulation of peptidase activity	BIOLOGICAL_PROCESS	0.00715965	0.000194914	12	491	314	47205	326	47696	3.68098	1.02944
OVER	4	GO:0051305	chromosome movement towards spindle pole	BIOLOGICAL_PROCESS	0.00719076	0.000196415	3	14	323	47682	326	47696	0.920245	0.0293526
OVER	6	GO:0051126	negative regulation of actin nucleation	BIOLOGICAL_PROCESS	0.00719076	0.000196415	3	14	323	47682	326	47696	0.920245	0.0293526
OVER	4	GO:0005903	brush border	CELLULAR_COMPONENT	0.00722509	0.000197682	9	284	317	47412	326	47696	2.76074	0.595438
OVER	5	GO:0021761	limbic system development	BIOLOGICAL_PROCESS	0.00727739	0.000199444	10	350	316	47346	326	47696	3.06748	0.733814
OVER	6	GO:0072678	T cell migration	BIOLOGICAL_PROCESS	0.00743334	0.000204056	6	117	320	47579	326	47696	1.84049	0.245304
OVER	5	GO:0032069	regulation of nuclease activity	BIOLOGICAL_PROCESS	0.00756882	0.000208809	4	39	322	47657	326	47696	1.22699	0.0817679
OVER	6	GO:0005092	GDP-dissociation inhibitor activity	MOLECULAR_FUNCTION	0.00756882	0.000208809	4	39	322	47657	326	47696	1.22699	0.0817679
OVER	6	GO:0031527	filopodium membrane	CELLULAR_COMPONENT	0.00756882	0.000208809	4	39	322	47657	326	47696	1.22699	0.0817679
OVER	5	GO:0015980	energy derivation by oxidation of organic compounds	BIOLOGICAL_PROCESS	0.00779273	0.000215341	17	902	309	46794	326	47696	5.21472	1.89114
OVER	6	GO:0031399	regulation of protein modification process	BIOLOGICAL_PROCESS	0.00786486	0.000217693	45	3775	281	43921	326	47696	13.8037	7.91471
OVER	7	GO:0030041	actin filament polymerization	BIOLOGICAL_PROCESS	0.00787023	0.0002182	11	424	315	47272	326	47696	3.37423	0.888963
OVER	5	GO:0031326	regulation of cellular biosynthetic process	BIOLOGICAL_PROCESS	0.00806857	0.000224066	92	9515	234	38181	326	47696	28.2209	19.9493
OVER	5	GO:0050807	regulation of synapse organization	BIOLOGICAL_PROCESS	0.00817203	0.000228799	16	821	310	46875	326	47696	4.90798	1.72132
OVER	5	GO:0070182	DNA polymerase binding	MOLECULAR_FUNCTION	0.00817203	0.000228468	4	40	322	47656	326	47696	1.22699	0.0838645
OVER	6	GO:0019855	calcium channel inhibitor activity	MOLECULAR_FUNCTION	0.00817203	0.000228468	4	40	322	47656	326	47696	1.22699	0.0838645
OVER	6	GO:0062099	negative regulation of programmed necrotic cell death	BIOLOGICAL_PROCESS	0.00817203	0.000228468	4	40	322	47656	326	47696	1.22699	0.0838645
OVER	7	GO:2000269	regulation of fibroblast apoptotic process	BIOLOGICAL_PROCESS	0.00817203	0.000228468	4	40	322	47656	326	47696	1.22699	0.0838645
OVER	3	GO:0044237	cellular metabolic process	BIOLOGICAL_PROCESS	0.0083067	0.000232948	174	20762	152	26934	326	47696	53.3742	43.5299
OVER	5	GO:0042267	natural killer cell mediated cytotoxicity	BIOLOGICAL_PROCESS	0.00833469	0.000234871	5	76	321	47620	326	47696	1.53374	0.159343
OVER	7	GO:0051973	positive regulation of telomerase activity	BIOLOGICAL_PROCESS	0.00833469	0.000234871	5	76	321	47620	326	47696	1.53374	0.159343
OVER	8	GO:1990498	mitotic spindle microtubule	CELLULAR_COMPONENT	0.00833469	0.000234514	3	15	323	47681	326	47696	0.920245	0.0314492
OVER	6	GO:0051494	negative regulation of cytoskeleton organization	BIOLOGICAL_PROCESS	0.00835823	0.000235915	11	428	315	47268	326	47696	3.37423	0.89735
OVER	5	GO:0071675	regulation of mononuclear cell migration	BIOLOGICAL_PROCESS	0.00837618	0.000236803	8	229	318	47467	326	47696	2.45399	0.480124
OVER	5	GO:0098984	neuron to neuron synapse	CELLULAR_COMPONENT	0.00840534	0.000238392	18	998	308	46698	326	47696	5.52147	2.09242
OVER	6	GO:0120036	plasma membrane bounded cell projection organization	BIOLOGICAL_PROCESS	0.00840534	0.000238136	55	4947	271	42749	326	47696	16.8712	10.3719
OVER	5	GO:0019693	ribose phosphate metabolic process	BIOLOGICAL_PROCESS	0.00858963	0.00024401	17	912	309	46784	326	47696	5.21472	1.91211
OVER	3	GO:0031975	envelope	CELLULAR_COMPONENT	0.00864565	0.000246389	32	2373	294	45323	326	47696	9.81595	4.97526
OVER	4	GO:0031967	organelle envelope	CELLULAR_COMPONENT	0.00864565	0.000246389	32	2373	294	45323	326	47696	9.81595	4.97526
OVER	4	GO:0002831	regulation of response to biotic stimulus	BIOLOGICAL_PROCESS	0.00865188	0.00024696	18	1001	308	46695	326	47696	5.52147	2.09871
OVER	4	GO:0009889	regulation of biosynthetic process	BIOLOGICAL_PROCESS	0.00870607	0.000248903	94	9802	232	37894	326	47696	28.8344	20.551
OVER	5	GO:0050998	nitric-oxide synthase binding	MOLECULAR_FUNCTION	0.00871041	0.000249424	4	41	322	47655	326	47696	1.22699	0.0859611
OVER	5	GO:0034599	cellular response to oxidative stress	BIOLOGICAL_PROCESS	0.00878056	0.000251833	14	662	312	47034	326	47696	4.29448	1.38796
OVER	4	GO:1904949	ATPase complex	CELLULAR_COMPONENT	0.00880947	0.000253464	10	361	316	47335	326	47696	3.06748	0.756877
OVER	7	GO:0046632	alpha-beta T cell differentiation	BIOLOGICAL_PROCESS	0.00880947	0.000253183	9	294	317	47402	326	47696	2.76074	0.616404
OVER	3	GO:0023056	positive regulation of signaling	BIOLOGICAL_PROCESS	0.00882909	0.00025443	49	4260	277	43436	326	47696	15.0307	8.93157
OVER	4	GO:0010647	positive regulation of cell communication	BIOLOGICAL_PROCESS	0.00886249	0.000255796	49	4261	277	43435	326	47696	15.0307	8.93366
OVER	7	GO:0046634	regulation of alpha-beta T cell activation	BIOLOGICAL_PROCESS	0.00891547	0.000257731	8	232	318	47464	326	47696	2.45399	0.486414
OVER	4	GO:0051653	spindle localization	BIOLOGICAL_PROCESS	0.00911072	0.000264132	7	175	319	47521	326	47696	2.14724	0.366907
OVER	5	GO:0043467	regulation of generation of precursor metabolites and energy	BIOLOGICAL_PROCESS	0.00911072	0.000265035	8	233	318	47463	326	47696	2.45399	0.488511
OVER	6	GO:0032946	positive regulation of mononuclear cell proliferation	BIOLOGICAL_PROCESS	0.00911072	0.000265035	8	233	318	47463	326	47696	2.45399	0.488511
OVER	6	GO:0050671	positive regulation of lymphocyte proliferation	BIOLOGICAL_PROCESS	0.00911072	0.000265035	8	233	318	47463	326	47696	2.45399	0.488511
OVER	3	GO:0002520	immune system development	BIOLOGICAL_PROCESS	0.00927549	0.000272807	12	510	314	47186	326	47696	3.68098	1.06927
OVER	4	GO:0045184	establishment of protein localization	BIOLOGICAL_PROCESS	0.00927549	0.000273206	48	4158	278	43538	326	47696	14.7239	8.71771
OVER	4	GO:1903919	negative regulation of actin filament severing	BIOLOGICAL_PROCESS	0.00927549	0.000273191	2	2	324	47694	326	47696	0.613497	0.00419322
OVER	5	GO:0010849	regulation of proton-transporting ATPase activity, rotational mechanism	BIOLOGICAL_PROCESS	0.00927549	0.000273191	2	2	324	47694	326	47696	0.613497	0.00419322
OVER	5	GO:1903918	regulation of actin filament severing	BIOLOGICAL_PROCESS	0.00927549	0.000273191	2	2	324	47694	326	47696	0.613497	0.00419322
OVER	6	GO:0016243	regulation of autophagosome size	BIOLOGICAL_PROCESS	0.00927549	0.000273191	2	2	324	47694	326	47696	0.613497	0.00419322
OVER	6	GO:0098641	cadherin binding involved in cell-cell adhesion	MOLECULAR_FUNCTION	0.00927549	0.000273191	2	2	324	47694	326	47696	0.613497	0.00419322
OVER	7	GO:0005094	Rho GDP-dissociation inhibitor activity	MOLECULAR_FUNCTION	0.00927549	0.000273191	2	2	324	47694	326	47696	0.613497	0.00419322
OVER	6	GO:1902108	regulation of mitochondrial membrane permeability involved in apoptotic process	BIOLOGICAL_PROCESS	0.00930185	0.000275253	6	124	320	47572	326	47696	1.84049	0.25998
OVER	7	GO:0051258	protein polymerization	BIOLOGICAL_PROCESS	0.00930185	0.000275219	14	668	312	47028	326	47696	4.29448	1.40054
OVER	7	GO:1902743	regulation of lamellipodium organization	BIOLOGICAL_PROCESS	0.00930185	0.000275253	6	124	320	47572	326	47696	1.84049	0.25998
OVER	3	GO:0097227	sperm annulus	CELLULAR_COMPONENT	0.00930659	0.000277088	3	16	323	47680	326	47696	0.920245	0.0335458
OVER	4	GO:0046907	intracellular transport	BIOLOGICAL_PROCESS	0.00930659	0.000275887	50	4391	276	43305	326	47696	15.3374	9.20622
OVER	7	GO:0032028	myosin head/neck binding	MOLECULAR_FUNCTION	0.00930659	0.000277088	3	16	323	47680	326	47696	0.920245	0.0335458
OVER	8	GO:0030578	PML body organization	BIOLOGICAL_PROCESS	0.00930659	0.000277088	3	16	323	47680	326	47696	0.920245	0.0335458
OVER	5	GO:0034341	response to type II interferon	BIOLOGICAL_PROCESS	0.00933324	0.000278731	9	298	317	47398	326	47696	2.76074	0.62479
OVER	6	GO:0010592	positive regulation of lamellipodium assembly	BIOLOGICAL_PROCESS	0.00933324	0.000278351	5	79	321	47617	326	47696	1.53374	0.165632
OVER	3	GO:0007568	aging	BIOLOGICAL_PROCESS	0.00954337	0.000285441	9	299	317	47397	326	47696	2.76074	0.626887
OVER	6	GO:1904063	negative regulation of cation transmembrane transport	BIOLOGICAL_PROCESS	0.00958407	0.000287967	8	236	318	47460	326	47696	2.45399	0.4948
OVER	7	GO:0043534	blood vessel endothelial cell migration	BIOLOGICAL_PROCESS	0.00958407	0.000287765	10	367	316	47329	326	47696	3.06748	0.769457
OVER	7	GO:0048013	ephrin receptor signaling pathway	BIOLOGICAL_PROCESS	0.00958407	0.000287967	8	236	318	47460	326	47696	2.45399	0.4948
OVER	5	GO:0019211	phosphatase activator activity	MOLECULAR_FUNCTION	0.00981737	0.000295424	4	43	322	47653	326	47696	1.22699	0.0901543
OVER	5	GO:0034655	nucleobase-containing compound catabolic process	BIOLOGICAL_PROCESS	0.00989958	0.000298348	20	1200	306	46496	326	47696	6.13497	2.51593
OVER	7	GO:0030833	regulation of actin filament polymerization	BIOLOGICAL_PROCESS	0.00994025	0.000300027	10	369	316	47327	326	47696	3.06748	0.77365
OVER	6	GO:0051276	chromosome organization	BIOLOGICAL_PROCESS	0.00997325	0.000301477	20	1201	306	46495	326	47696	6.13497	2.51803
OVER	5	GO:0009898	cytoplasmic side of plasma membrane	CELLULAR_COMPONENT	0.00998646	0.000302331	12	516	314	47180	326	47696	3.68098	1.08185
OVER	7	GO:0009150	purine ribonucleotide metabolic process	BIOLOGICAL_PROCESS	0.0100425	0.000304483	16	843	310	46853	326	47696	4.90798	1.76744
OVER	3	GO:0007155	cell adhesion	BIOLOGICAL_PROCESS	0.0100533	0.000305269	44	3721	282	43975	326	47696	13.4969	7.80149
OVER	6	GO:0045814	negative regulation of gene expression, epigenetic	BIOLOGICAL_PROCESS	0.0102759	0.000312496	8	239	318	47457	326	47696	2.45399	0.50109
OVER	5	GO:0031532	actin cytoskeleton reorganization	BIOLOGICAL_PROCESS	0.0102825	0.000313632	9	303	317	47393	326	47696	2.76074	0.635273
OVER	6	GO:0005925	focal adhesion	CELLULAR_COMPONENT	0.0102825	0.000313578	11	443	315	47253	326	47696	3.37423	0.928799
OVER	5	GO:0090150	establishment of protein localization to membrane	BIOLOGICAL_PROCESS	0.0103978	0.000317624	15	761	311	46935	326	47696	4.60123	1.59552
OVER	2	GO:0008152	metabolic process	BIOLOGICAL_PROCESS	0.0105551	0.000323245	203	25139	123	22557	326	47696	62.2699	52.7067
OVER	6	GO:0070202	regulation of establishment of protein localization to chromosome	BIOLOGICAL_PROCESS	0.0105551	0.00032435	3	17	323	47679	326	47696	0.920245	0.0356424
OVER	6	GO:1904851	positive regulation of establishment of protein localization to telomere	BIOLOGICAL_PROCESS	0.0105551	0.00032435	3	17	323	47679	326	47696	0.920245	0.0356424
OVER	7	GO:0070203	regulation of establishment of protein localization to telomere	BIOLOGICAL_PROCESS	0.0105551	0.00032435	3	17	323	47679	326	47696	0.920245	0.0356424
OVER	4	GO:0016234	inclusion body	CELLULAR_COMPONENT	0.0107845	0.000331892	7	182	319	47514	326	47696	2.14724	0.381583
OVER	5	GO:0051100	negative regulation of binding	BIOLOGICAL_PROCESS	0.0110143	0.000339463	10	375	316	47321	326	47696	3.06748	0.786229
OVER	4	GO:0031349	positive regulation of defense response	BIOLOGICAL_PROCESS	0.0111011	0.000342647	17	940	309	46756	326	47696	5.21472	1.97082
OVER	5	GO:0002228	natural killer cell mediated immunity	BIOLOGICAL_PROCESS	0.0111774	0.000345508	5	83	321	47613	326	47696	1.53374	0.174019
OVER	5	GO:0051280	negative regulation of release of sequestered calcium ion into cytosol	BIOLOGICAL_PROCESS	0.0112158	0.000347207	4	45	322	47651	326	47696	1.22699	0.0943475
OVER	5	GO:0007399	nervous system development	BIOLOGICAL_PROCESS	0.0116614	0.000361532	81	8235	245	39461	326	47696	24.8466	17.2656
OVER	5	GO:0019221	cytokine-mediated signaling pathway	BIOLOGICAL_PROCESS	0.0116888	0.000362913	20	1219	306	46477	326	47696	6.13497	2.55577
OVER	4	GO:0008180	COP9 signalosome	CELLULAR_COMPONENT	0.0116914	0.00036406	5	84	321	47612	326	47696	1.53374	0.176115
OVER	5	GO:0036336	dendritic cell migration	BIOLOGICAL_PROCESS	0.0116914	0.00036406	5	84	321	47612	326	47696	1.53374	0.176115
OVER	3	GO:0044238	primary metabolic process	BIOLOGICAL_PROCESS	0.0117498	0.000366414	188	22962	138	24734	326	47696	57.6687	48.1424
OVER	4	GO:0016461	unconventional myosin complex	CELLULAR_COMPONENT	0.0119515	0.000376509	3	18	323	47678	326	47696	0.920245	0.037739
OVER	4	GO:0035070	salivary gland histolysis	BIOLOGICAL_PROCESS	0.0119515	0.000376509	3	18	323	47678	326	47696	0.920245	0.037739
OVER	5	GO:0035071	salivary gland cell autophagic cell death	BIOLOGICAL_PROCESS	0.0119515	0.000376509	3	18	323	47678	326	47696	0.920245	0.037739
OVER	6	GO:0010856	adenylate cyclase activator activity	MOLECULAR_FUNCTION	0.0119515	0.000376509	3	18	323	47678	326	47696	0.920245	0.037739
OVER	6	GO:2000343	positive regulation of chemokine (C-X-C motif) ligand 2 production	BIOLOGICAL_PROCESS	0.0119515	0.000376509	3	18	323	47678	326	47696	0.920245	0.037739
OVER	7	GO:0051103	DNA ligation involved in DNA repair	BIOLOGICAL_PROCESS	0.0119515	0.000376509	3	18	323	47678	326	47696	0.920245	0.037739
OVER	8	GO:0042051	compound eye photoreceptor development	BIOLOGICAL_PROCESS	0.0119515	0.000376509	3	18	323	47678	326	47696	0.920245	0.037739
OVER	4	GO:0032103	positive regulation of response to external stimulus	BIOLOGICAL_PROCESS	0.0120265	0.00037942	21	1318	305	46378	326	47696	6.44172	2.76333
OVER	6	GO:0032731	positive regulation of interleukin-1 beta production	BIOLOGICAL_PROCESS	0.0121162	0.000383355	5	85	321	47611	326	47696	1.53374	0.178212
OVER	6	GO:0035089	establishment of apical/basal cell polarity	BIOLOGICAL_PROCESS	0.0121162	0.000383355	5	85	321	47611	326	47696	1.53374	0.178212
OVER	4	GO:0050803	regulation of synapse structure or activity	BIOLOGICAL_PROCESS	0.0121771	0.00038639	16	862	310	46834	326	47696	4.90798	1.80728
OVER	7	GO:0097581	lamellipodium organization	BIOLOGICAL_PROCESS	0.0121771	0.000386347	8	247	318	47449	326	47696	2.45399	0.517863
OVER	5	GO:0005096	GTPase activator activity	MOLECULAR_FUNCTION	0.0122222	0.000388378	14	692	312	47004	326	47696	4.29448	1.45086
OVER	6	GO:0043087	regulation of GTPase activity	BIOLOGICAL_PROCESS	0.0122236	0.000388977	23	1514	303	46182	326	47696	7.05521	3.17427
OVER	5	GO:0051250	negative regulation of lymphocyte activation	BIOLOGICAL_PROCESS	0.0123737	0.000394317	9	313	317	47383	326	47696	2.76074	0.65624
OVER	7	GO:0005884	actin filament	CELLULAR_COMPONENT	0.0124504	0.00039733	11	456	315	47240	326	47696	3.37423	0.956055
OVER	6	GO:0031175	neuron projection development	BIOLOGICAL_PROCESS	0.0126213	0.000403356	43	3657	283	44039	326	47696	13.1902	7.66731
OVER	5	GO:2000010	positive regulation of protein localization to cell surface	BIOLOGICAL_PROCESS	0.0126602	0.000405179	4	47	322	47649	326	47696	1.22699	0.0985408
OVER	7	GO:0035307	positive regulation of protein dephosphorylation	BIOLOGICAL_PROCESS	0.0132374	0.000424251	5	87	321	47609	326	47696	1.53374	0.182405
OVER	6	GO:0099175	regulation of postsynapse organization	BIOLOGICAL_PROCESS	0.0134303	0.000431046	9	317	317	47379	326	47696	2.76074	0.664626
OVER	5	GO:1904816	positive regulation of protein localization to chromosome, telomeric region	BIOLOGICAL_PROCESS	0.013458	0.000433772	3	19	323	47677	326	47696	0.920245	0.0398356
OVER	7	GO:0032071	regulation of endodeoxyribonuclease activity	BIOLOGICAL_PROCESS	0.013458	0.000433772	3	19	323	47677	326	47696	0.920245	0.0398356
OVER	7	GO:0097100	supercoiled DNA binding	MOLECULAR_FUNCTION	0.013458	0.000433772	3	19	323	47677	326	47696	0.920245	0.0398356
OVER	4	GO:0042802	identical protein binding	MOLECULAR_FUNCTION	0.01351	0.000436679	51	4598	275	43098	326	47696	15.6442	9.64022
OVER	7	GO:0015252	proton channel activity	MOLECULAR_FUNCTION	0.01351	0.000436612	4	48	322	47648	326	47696	1.22699	0.100637
OVER	3	GO:0005200	structural constituent of cytoskeleton	MOLECULAR_FUNCTION	0.0135531	0.000439306	8	252	318	47444	326	47696	2.45399	0.528346
OVER	4	GO:0005844	polysome	CELLULAR_COMPONENT	0.0135531	0.000438767	7	191	319	47505	326	47696	2.14724	0.400453
OVER	5	GO:0071466	cellular response to xenobiotic stimulus	BIOLOGICAL_PROCESS	0.0136148	0.000441925	12	539	314	47157	326	47696	3.68098	1.13007
OVER	4	GO:0071540	eukaryotic translation initiation factor 3 complex, eIF3e	CELLULAR_COMPONENT	0.0137143	0.000453272	2	3	324	47693	326	47696	0.613497	0.00628984
OVER	4	GO:1990913	sperm head plasma membrane	CELLULAR_COMPONENT	0.0137143	0.000453272	2	3	324	47693	326	47696	0.613497	0.00628984
OVER	4	GO:1990917	ooplasm	CELLULAR_COMPONENT	0.0137143	0.000453272	2	3	324	47693	326	47696	0.613497	0.00628984
OVER	5	GO:0004673	protein histidine kinase activity	MOLECULAR_FUNCTION	0.0137143	0.000453272	2	3	324	47693	326	47696	0.613497	0.00628984
OVER	5	GO:1903660	negative regulation of complement-dependent cytotoxicity	BIOLOGICAL_PROCESS	0.0137143	0.000453272	2	3	324	47693	326	47696	0.613497	0.00628984
OVER	6	GO:0061832	basal ectoplasmic specialization	CELLULAR_COMPONENT	0.0137143	0.000453272	2	3	324	47693	326	47696	0.613497	0.00628984
OVER	7	GO:0009365	protein histidine kinase complex	CELLULAR_COMPONENT	0.0137143	0.000453272	2	3	324	47693	326	47696	0.613497	0.00628984
OVER	7	GO:0018106	peptidyl-histidine phosphorylation	BIOLOGICAL_PROCESS	0.0137143	0.000453272	2	3	324	47693	326	47696	0.613497	0.00628984
OVER	7	GO:0061015	snRNA import into nucleus	BIOLOGICAL_PROCESS	0.0137143	0.000453272	2	3	324	47693	326	47696	0.613497	0.00628984
OVER	7	GO:1900756	protein processing in phagocytic vesicle	BIOLOGICAL_PROCESS	0.0137143	0.000453272	2	3	324	47693	326	47696	0.613497	0.00628984
OVER	7	GO:1904171	negative regulation of bleb assembly	BIOLOGICAL_PROCESS	0.0137143	0.000453272	2	3	324	47693	326	47696	0.613497	0.00628984
OVER	8	GO:1903921	regulation of protein processing in phagocytic vesicle	BIOLOGICAL_PROCESS	0.0137143	0.000453272	2	3	324	47693	326	47696	0.613497	0.00628984
OVER	8	GO:1903923	positive regulation of protein processing in phagocytic vesicle	BIOLOGICAL_PROCESS	0.0137143	0.000453272	2	3	324	47693	326	47696	0.613497	0.00628984
OVER	5	GO:0006796	phosphate-containing compound metabolic process	BIOLOGICAL_PROCESS	0.0137924	0.00045648	73	7286	253	40410	326	47696	22.3926	15.2759
OVER	7	GO:0060544	regulation of necroptotic process	BIOLOGICAL_PROCESS	0.0141737	0.000469747	4	49	322	47647	326	47696	1.22699	0.102734
OVER	4	GO:0034641	cellular nitrogen compound metabolic process	BIOLOGICAL_PROCESS	0.0146447	0.000486023	125	14134	201	33562	326	47696	38.3436	29.6335
OVER	7	GO:0001975	response to amphetamine	BIOLOGICAL_PROCESS	0.0155212	0.000515819	5	91	321	47605	326	47696	1.53374	0.190792
OVER	3	GO:0045927	positive regulation of growth	BIOLOGICAL_PROCESS	0.0157037	0.0005226	16	887	310	46809	326	47696	4.90798	1.85969
OVER	4	GO:0009967	positive regulation of signal transduction	BIOLOGICAL_PROCESS	0.0157699	0.00052552	43	3705	283	43991	326	47696	13.1902	7.76795
OVER	5	GO:1902107	positive regulation of leukocyte differentiation	BIOLOGICAL_PROCESS	0.0160424	0.000535332	9	327	317	47369	326	47696	2.76074	0.685592
OVER	4	GO:0060998	regulation of dendritic spine development	BIOLOGICAL_PROCESS	0.0161248	0.000539549	7	198	319	47498	326	47696	2.14724	0.415129
OVER	6	GO:0045621	positive regulation of lymphocyte differentiation	BIOLOGICAL_PROCESS	0.0161248	0.000539549	7	198	319	47498	326	47696	2.14724	0.415129
OVER	2	GO:0044183	protein folding chaperone	MOLECULAR_FUNCTION	0.016134	0.000541324	4	51	322	47645	326	47696	1.22699	0.106927
OVER	7	GO:1904996	positive regulation of leukocyte adhesion to vascular endothelial cell	BIOLOGICAL_PROCESS	0.016134	0.000541324	4	51	322	47645	326	47696	1.22699	0.106927
OVER	5	GO:0045766	positive regulation of angiogenesis	BIOLOGICAL_PROCESS	0.0161656	0.000543122	10	399	316	47297	326	47696	3.06748	0.836548
OVER	4	GO:0030595	leukocyte chemotaxis	BIOLOGICAL_PROCESS	0.0165654	0.00055957	12	554	314	47142	326	47696	3.68098	1.16152
OVER	4	GO:0098562	cytoplasmic side of membrane	CELLULAR_COMPONENT	0.0165654	0.00055957	12	554	314	47142	326	47696	3.68098	1.16152
OVER	4	GO:1903708	positive regulation of hemopoiesis	BIOLOGICAL_PROCESS	0.0165654	0.000558486	9	329	317	47367	326	47696	2.76074	0.689785
OVER	5	GO:0000904	cell morphogenesis involved in differentiation	BIOLOGICAL_PROCESS	0.0165654	0.000557625	35	2817	291	44879	326	47696	10.7362	5.90616
OVER	3	GO:0075522	IRES-dependent viral translational initiation	BIOLOGICAL_PROCESS	0.0165787	0.000564399	3	21	323	47675	326	47696	0.920245	0.0440288
OVER	4	GO:0005832	chaperonin-containing T-complex	CELLULAR_COMPONENT	0.0165787	0.000564399	3	21	323	47675	326	47696	0.920245	0.0440288
OVER	4	GO:0031369	translation initiation factor binding	MOLECULAR_FUNCTION	0.0165787	0.000566813	5	93	321	47603	326	47696	1.53374	0.194985
OVER	4	GO:0061339	establishment or maintenance of monopolar cell polarity	BIOLOGICAL_PROCESS	0.0165787	0.000566813	5	93	321	47603	326	47696	1.53374	0.194985
OVER	4	GO:1904018	positive regulation of vasculature development	BIOLOGICAL_PROCESS	0.0165787	0.000563889	10	401	316	47295	326	47696	3.06748	0.840741
OVER	5	GO:0061162	establishment of monopolar cell polarity	BIOLOGICAL_PROCESS	0.0165787	0.000566813	5	93	321	47603	326	47696	1.53374	0.194985
OVER	6	GO:0030859	polarized epithelial cell differentiation	BIOLOGICAL_PROCESS	0.0165787	0.000566813	5	93	321	47603	326	47696	1.53374	0.194985
OVER	7	GO:0071593	lymphocyte aggregation	BIOLOGICAL_PROCESS	0.0165787	0.000564399	3	21	323	47675	326	47696	0.920245	0.0440288
OVER	8	GO:0001740	Barr body	CELLULAR_COMPONENT	0.0165787	0.000564399	3	21	323	47675	326	47696	0.920245	0.0440288
OVER	5	GO:0051279	regulation of release of sequestered calcium ion into cytosol	BIOLOGICAL_PROCESS	0.0166932	0.000571488	7	200	319	47496	326	47696	2.14724	0.419322
OVER	6	GO:0044346	fibroblast apoptotic process	BIOLOGICAL_PROCESS	0.0168932	0.000579872	4	52	322	47644	326	47696	1.22699	0.109024
OVER	7	GO:2000765	regulation of cytoplasmic translation	BIOLOGICAL_PROCESS	0.0168932	0.000579872	4	52	322	47644	326	47696	1.22699	0.109024
OVER	4	GO:0017053	transcription repressor complex	CELLULAR_COMPONENT	0.0171076	0.000588011	7	201	319	47495	326	47696	2.14724	0.421419
OVER	4	GO:0070265	necrotic cell death	BIOLOGICAL_PROCESS	0.0171274	0.000589472	6	144	320	47552	326	47696	1.84049	0.301912
OVER	6	GO:2000278	regulation of DNA biosynthetic process	BIOLOGICAL_PROCESS	0.0171413	0.000590729	8	264	318	47432	326	47696	2.45399	0.553506
OVER	6	GO:0019220	regulation of phosphate metabolic process	BIOLOGICAL_PROCESS	0.0173873	0.000599999	42	3615	284	44081	326	47696	12.8834	7.57925
OVER	5	GO:0034766	negative regulation of monoatomic ion transmembrane transport	BIOLOGICAL_PROCESS	0.0174643	0.000605042	8	265	318	47431	326	47696	2.45399	0.555602
OVER	5	GO:0060997	dendritic spine morphogenesis	BIOLOGICAL_PROCESS	0.0174643	0.000604911	7	202	319	47494	326	47696	2.14724	0.423516
OVER	6	GO:0071346	cellular response to type II interferon	BIOLOGICAL_PROCESS	0.0174643	0.000605042	8	265	318	47431	326	47696	2.45399	0.555602
OVER	5	GO:1901361	organic cyclic compound catabolic process	BIOLOGICAL_PROCESS	0.0175283	0.000608058	22	1466	304	46230	326	47696	6.74847	3.07363
OVER	5	GO:0061001	regulation of dendritic spine morphogenesis	BIOLOGICAL_PROCESS	0.0175732	0.000610413	6	145	320	47551	326	47696	1.84049	0.304009
OVER	6	GO:1905475	regulation of protein localization to membrane	BIOLOGICAL_PROCESS	0.0176386	0.000613489	12	560	314	47136	326	47696	3.68098	1.1741
OVER	6	GO:0062098	regulation of programmed necrotic cell death	BIOLOGICAL_PROCESS	0.0177887	0.000620327	4	53	322	47643	326	47696	1.22699	0.11112
OVER	7	GO:0071800	podosome assembly	BIOLOGICAL_PROCESS	0.0177887	0.000620327	4	53	322	47643	326	47696	1.22699	0.11112
OVER	4	GO:0010942	positive regulation of cell death	BIOLOGICAL_PROCESS	0.0178791	0.000624294	22	1469	304	46227	326	47696	6.74847	3.07992
OVER	8	GO:2000514	regulation of CD4-positive, alpha-beta T cell activation	BIOLOGICAL_PROCESS	0.0180741	0.000631928	6	146	320	47550	326	47696	1.84049	0.306105
OVER	5	GO:0051174	regulation of phosphorus metabolic process	BIOLOGICAL_PROCESS	0.0180947	0.000633471	42	3625	284	44071	326	47696	12.8834	7.60022
OVER	6	GO:0097061	dendritic spine organization	BIOLOGICAL_PROCESS	0.0181008	0.00063451	8	267	318	47429	326	47696	2.45399	0.559795
OVER	6	GO:1901029	negative regulation of mitochondrial outer membrane permeabilization involved in apoptotic signaling pathway	BIOLOGICAL_PROCESS	0.018134	0.000638149	3	22	323	47674	326	47696	0.920245	0.0461255
OVER	6	GO:1904814	regulation of protein localization to chromosome, telomeric region	BIOLOGICAL_PROCESS	0.018134	0.000638149	3	22	323	47674	326	47696	0.920245	0.0461255
OVER	7	GO:0070200	establishment of protein localization to telomere	BIOLOGICAL_PROCESS	0.018134	0.000638149	3	22	323	47674	326	47696	0.920245	0.0461255
OVER	4	GO:0045595	regulation of cell differentiation	BIOLOGICAL_PROCESS	0.0181361	0.000639047	49	4440	277	43256	326	47696	15.0307	9.30896
OVER	5	GO:0006839	mitochondrial transport	BIOLOGICAL_PROCESS	0.0181912	0.000641819	10	408	316	47288	326	47696	3.06748	0.855418
OVER	4	GO:0005504	fatty acid binding	MOLECULAR_FUNCTION	0.0184072	0.000650278	5	96	321	47600	326	47696	1.53374	0.201275
OVER	4	GO:0006793	phosphorus metabolic process	BIOLOGICAL_PROCESS	0.0185223	0.000655564	73	7379	253	40317	326	47696	22.3926	15.4709
OVER	4	GO:0044087	regulation of cellular component biogenesis	BIOLOGICAL_PROCESS	0.0185223	0.00065603	32	2515	294	45181	326	47696	9.81595	5.27298
OVER	4	GO:0034763	negative regulation of transmembrane transport	BIOLOGICAL_PROCESS	0.018964	0.000673071	9	338	317	47358	326	47696	2.76074	0.708655
OVER	4	GO:0061828	apical tubulobulbar complex	CELLULAR_COMPONENT	0.018964	0.000676855	2	4	324	47692	326	47696	0.613497	0.00838645
OVER	5	GO:0002134	UTP binding	MOLECULAR_FUNCTION	0.018964	0.000676855	2	4	324	47692	326	47696	0.613497	0.00838645
OVER	6	GO:0004411	homogentisate 1,2-dioxygenase activity	MOLECULAR_FUNCTION	0.018964	0.000676855	2	4	324	47692	326	47696	0.613497	0.00838645
OVER	7	GO:1904170	regulation of bleb assembly	BIOLOGICAL_PROCESS	0.018964	0.000676855	2	4	324	47692	326	47696	0.613497	0.00838645
OVER	9	GO:1903614	negative regulation of protein tyrosine phosphatase activity	BIOLOGICAL_PROCESS	0.018964	0.000676855	2	4	324	47692	326	47696	0.613497	0.00838645
OVER	6	GO:0031981	nuclear lumen	CELLULAR_COMPONENT	0.0191735	0.000685205	85	8922	241	38774	326	47696	26.0736	18.706
OVER	4	GO:0005681	spliceosomal complex	CELLULAR_COMPONENT	0.0198184	0.000709155	11	490	315	47206	326	47696	3.37423	1.02734
OVER	5	GO:1903555	regulation of tumor necrosis factor superfamily cytokine production	BIOLOGICAL_PROCESS	0.0198829	0.00071327	8	272	318	47424	326	47696	2.45399	0.570278
OVER	6	GO:0032680	regulation of tumor necrosis factor production	BIOLOGICAL_PROCESS	0.0198829	0.00071327	8	272	318	47424	326	47696	2.45399	0.570278
OVER	6	GO:0030832	regulation of actin filament length	BIOLOGICAL_PROCESS	0.0198947	0.000715506	10	414	316	47282	326	47696	3.06748	0.867997
OVER	7	GO:0008064	regulation of actin polymerization or depolymerization	BIOLOGICAL_PROCESS	0.0198947	0.000715506	10	414	316	47282	326	47696	3.06748	0.867997
OVER	6	GO:0008637	apoptotic mitochondrial changes	BIOLOGICAL_PROCESS	0.02027	0.000729928	8	273	318	47423	326	47696	2.45399	0.572375
OVER	5	GO:0060326	cell chemotaxis	BIOLOGICAL_PROCESS	0.0204429	0.000737085	14	740	312	46956	326	47696	4.29448	1.55149
OVER	6	GO:1902745	positive regulation of lamellipodium organization	BIOLOGICAL_PROCESS	0.0205704	0.000742618	5	99	321	47597	326	47696	1.53374	0.207565
OVER	5	GO:2000377	regulation of reactive oxygen species metabolic process	BIOLOGICAL_PROCESS	0.0205993	0.000744598	9	343	317	47353	326	47696	2.76074	0.719138
OVER	6	GO:0033365	protein localization to organelle	BIOLOGICAL_PROCESS	0.0206457	0.000747215	28	2106	298	45590	326	47696	8.58896	4.41546
OVER	3	GO:0051775	response to redox state	BIOLOGICAL_PROCESS	0.0207152	0.000753669	4	56	322	47640	326	47696	1.22699	0.11741
OVER	5	GO:0046700	heterocycle catabolic process	BIOLOGICAL_PROCESS	0.0207152	0.000751752	20	1294	306	46402	326	47696	6.13497	2.71302
OVER	5	GO:0062197	cellular response to chemical stress	BIOLOGICAL_PROCESS	0.0207152	0.000751463	15	829	311	46867	326	47696	4.60123	1.73809
OVER	6	GO:0032092	positive regulation of protein binding	BIOLOGICAL_PROCESS	0.0207152	0.000754447	7	210	319	47486	326	47696	2.14724	0.440288
OVER	8	GO:0042407	cristae formation	BIOLOGICAL_PROCESS	0.0207152	0.000753669	4	56	322	47640	326	47696	1.22699	0.11741
OVER	5	GO:0002449	lymphocyte mediated immunity	BIOLOGICAL_PROCESS	0.0210551	0.000768401	10	418	316	47278	326	47696	3.06748	0.876384
OVER	5	GO:0019902	phosphatase binding	MOLECULAR_FUNCTION	0.0210551	0.000768741	11	495	315	47201	326	47696	3.37423	1.03782
OVER	7	GO:0043536	positive regulation of blood vessel endothelial cell migration	BIOLOGICAL_PROCESS	0.0211628	0.000773637	6	152	320	47544	326	47696	1.84049	0.318685
OVER	5	GO:0048873	homeostasis of number of cells within a tissue	BIOLOGICAL_PROCESS	0.0211865	0.00077547	5	100	321	47596	326	47696	1.53374	0.209661
OVER	5	GO:0044270	cellular nitrogen compound catabolic process	BIOLOGICAL_PROCESS	0.0212846	0.000780028	20	1298	306	46398	326	47696	6.13497	2.7214
OVER	5	GO:0072594	establishment of protein localization to organelle	BIOLOGICAL_PROCESS	0.0213132	0.000782048	18	1107	308	46589	326	47696	5.52147	2.32095
OVER	8	GO:0036126	sperm flagellum	CELLULAR_COMPONENT	0.0216679	0.000796047	7	212	319	47484	326	47696	2.14724	0.444482
OVER	5	GO:0002407	dendritic cell chemotaxis	BIOLOGICAL_PROCESS	0.0216813	0.000802284	4	57	322	47639	326	47696	1.22699	0.119507
OVER	5	GO:0010854	adenylate cyclase regulator activity	MOLECULAR_FUNCTION	0.0216813	0.000803451	3	24	323	47672	326	47696	0.920245	0.0503187
OVER	5	GO:0043488	regulation of mRNA stability	BIOLOGICAL_PROCESS	0.0216813	0.000802096	12	578	314	47118	326	47696	3.68098	1.21184
OVER	6	GO:0045333	cellular respiration	BIOLOGICAL_PROCESS	0.0216813	0.000800969	13	661	313	47035	326	47696	3.98773	1.38586
OVER	6	GO:1903649	regulation of cytoplasmic transport	BIOLOGICAL_PROCESS	0.0216813	0.000802284	4	57	322	47639	326	47696	1.22699	0.119507
OVER	6	GO:1904778	positive regulation of protein localization to cell cortex	BIOLOGICAL_PROCESS	0.0216813	0.000803451	3	24	323	47672	326	47696	0.920245	0.0503187
OVER	7	GO:0006265	DNA topological change	BIOLOGICAL_PROCESS	0.0216813	0.000803451	3	24	323	47672	326	47696	0.920245	0.0503187
OVER	5	GO:0043303	mast cell degranulation	BIOLOGICAL_PROCESS	0.0217882	0.000809395	5	101	321	47595	326	47696	1.53374	0.211758
OVER	6	GO:0004715	non-membrane spanning protein tyrosine kinase activity	MOLECULAR_FUNCTION	0.0217882	0.000809395	5	101	321	47595	326	47696	1.53374	0.211758
OVER	8	GO:0046039	GTP metabolic process	BIOLOGICAL_PROCESS	0.0227031	0.000844414	5	102	321	47594	326	47696	1.53374	0.213854
OVER	4	GO:0051284	positive regulation of sequestering of calcium ion	BIOLOGICAL_PROCESS	0.0228798	0.000853069	4	58	322	47638	326	47696	1.22699	0.121603
OVER	9	GO:0010667	negative regulation of cardiac muscle cell apoptotic process	BIOLOGICAL_PROCESS	0.0228798	0.000853069	4	58	322	47638	326	47696	1.22699	0.121603
OVER	7	GO:0046777	protein autophosphorylation	BIOLOGICAL_PROCESS	0.0232514	0.000867984	13	667	313	47029	326	47696	3.98773	1.39844
OVER	6	GO:0043065	positive regulation of apoptotic process	BIOLOGICAL_PROCESS	0.0232886	0.000870434	20	1310	306	46386	326	47696	6.13497	2.74656
OVER	6	GO:0002279	mast cell activation involved in immune response	BIOLOGICAL_PROCESS	0.0235306	0.000880549	5	103	321	47593	326	47696	1.53374	0.215951
OVER	6	GO:0051056	regulation of small GTPase mediated signal transduction	BIOLOGICAL_PROCESS	0.0237443	0.000889629	14	755	312	46941	326	47696	4.29448	1.58294
OVER	5	GO:1903651	positive regulation of cytoplasmic transport	BIOLOGICAL_PROCESS	0.0238105	0.000895361	3	25	323	47671	326	47696	0.920245	0.0524153
OVER	6	GO:0001768	establishment of T cell polarity	BIOLOGICAL_PROCESS	0.0238105	0.000895361	3	25	323	47671	326	47696	0.920245	0.0524153
OVER	6	GO:0043123	positive regulation of I-kappaB kinase/NF-kappaB signaling	BIOLOGICAL_PROCESS	0.0238105	0.000894399	8	282	318	47414	326	47696	2.45399	0.591245
OVER	5	GO:0060547	negative regulation of necrotic cell death	BIOLOGICAL_PROCESS	0.0240664	0.000906079	4	59	322	47637	326	47696	1.22699	0.1237
OVER	6	GO:0002448	mast cell mediated immunity	BIOLOGICAL_PROCESS	0.0243489	0.000917822	5	104	321	47592	326	47696	1.53374	0.218048
OVER	4	GO:0000502	proteasome complex	CELLULAR_COMPONENT	0.0246903	0.000931814	7	218	319	47478	326	47696	2.14724	0.457061
OVER	4	GO:0022614	membrane to membrane docking	BIOLOGICAL_PROCESS	0.0247273	0.000943344	2	5	324	47691	326	47696	0.613497	0.0104831
OVER	4	GO:0140199	negative regulation of adenylate cyclase-activating adrenergic receptor signaling pathway involved in heart process	BIOLOGICAL_PROCESS	0.0247273	0.000943344	2	5	324	47691	326	47696	0.613497	0.0104831
OVER	5	GO:0002135	CTP binding	MOLECULAR_FUNCTION	0.0247273	0.000943344	2	5	324	47691	326	47696	0.613497	0.0104831
OVER	5	GO:0019866	organelle inner membrane	CELLULAR_COMPONENT	0.0247273	0.00094198	16	939	310	46757	326	47696	4.90798	1.96872
OVER	6	GO:0051030	snRNA transport	BIOLOGICAL_PROCESS	0.0247273	0.000943344	2	5	324	47691	326	47696	0.613497	0.0104831
OVER	6	GO:1902445	regulation of mitochondrial membrane permeability involved in programmed necrotic cell death	BIOLOGICAL_PROCESS	0.0247273	0.000943344	2	5	324	47691	326	47696	0.613497	0.0104831
OVER	6	GO:2000426	negative regulation of apoptotic cell clearance	BIOLOGICAL_PROCESS	0.0247273	0.000943344	2	5	324	47691	326	47696	0.613497	0.0104831
OVER	7	GO:0035281	pre-miRNA export from nucleus	BIOLOGICAL_PROCESS	0.0247273	0.000943344	2	5	324	47691	326	47696	0.613497	0.0104831
OVER	8	GO:0032072	regulation of restriction endodeoxyribonuclease activity	BIOLOGICAL_PROCESS	0.0247273	0.000943344	2	5	324	47691	326	47696	0.613497	0.0104831
OVER	5	GO:0032640	tumor necrosis factor production	BIOLOGICAL_PROCESS	0.0248876	0.000955387	8	285	318	47411	326	47696	2.45399	0.597534
OVER	6	GO:0001784	phosphotyrosine residue binding	MOLECULAR_FUNCTION	0.0248876	0.000956256	5	105	321	47591	326	47696	1.53374	0.220144
OVER	6	GO:0034198	cellular response to amino acid starvation	BIOLOGICAL_PROCESS	0.0248876	0.000956256	5	105	321	47591	326	47696	1.53374	0.220144
OVER	6	GO:0042307	positive regulation of protein import into nucleus	BIOLOGICAL_PROCESS	0.0248876	0.000956256	5	105	321	47591	326	47696	1.53374	0.220144
OVER	6	GO:0051972	regulation of telomerase activity	BIOLOGICAL_PROCESS	0.0248876	0.000956256	5	105	321	47591	326	47696	1.53374	0.220144
OVER	7	GO:0032210	regulation of telomere maintenance via telomerase	BIOLOGICAL_PROCESS	0.0248876	0.000956256	5	105	321	47591	326	47696	1.53374	0.220144
OVER	6	GO:0007005	mitochondrion organization	BIOLOGICAL_PROCESS	0.0252626	0.000972488	18	1129	308	46567	326	47696	5.52147	2.36707
OVER	6	GO:0008154	actin polymerization or depolymerization	BIOLOGICAL_PROCESS	0.0252626	0.000972965	11	510	315	47186	326	47696	3.37423	1.06927
OVER	7	GO:0003730	mRNA 3'-UTR binding	MOLECULAR_FUNCTION	0.0254388	0.000980909	7	220	319	47476	326	47696	2.14724	0.461255
OVER	4	GO:0043487	regulation of RNA stability	BIOLOGICAL_PROCESS	0.025723	0.00099421	12	593	314	47103	326	47696	3.68098	1.24329
OVER	6	GO:0090324	negative regulation of oxidative phosphorylation	BIOLOGICAL_PROCESS	0.025723	0.000993674	3	26	323	47670	326	47696	0.920245	0.0545119
OVER	5	GO:0005911	cell-cell junction	CELLULAR_COMPONENT	0.0257498	0.000996419	22	1524	304	46172	326	47696	6.74847	3.19524
OVER	4	GO:0071706	tumor necrosis factor superfamily cytokine production	BIOLOGICAL_PROCESS	0.0257568	0.000997864	8	287	318	47409	326	47696	2.45399	0.601728
OVER	4	GO:0046622	positive regulation of organ growth	BIOLOGICAL_PROCESS	0.0257652	0.000999361	6	160	320	47536	326	47696	1.84049	0.335458
OVER	5	GO:0031234	extrinsic component of cytoplasmic side of plasma membrane	CELLULAR_COMPONENT	0.0261694	0.00101623	9	359	317	47337	326	47696	2.76074	0.752684
OVER	4	GO:0050866	negative regulation of cell activation	BIOLOGICAL_PROCESS	0.0265041	0.00103043	10	435	316	47261	326	47696	3.06748	0.912026
OVER	6	GO:0046631	alpha-beta T cell activation	BIOLOGICAL_PROCESS	0.0266049	0.00103556	9	360	317	47336	326	47696	2.76074	0.75478
OVER	6	GO:0032271	regulation of protein polymerization	BIOLOGICAL_PROCESS	0.0269512	0.00105027	11	515	315	47181	326	47696	3.37423	1.07976
OVER	6	GO:0005743	mitochondrial inner membrane	CELLULAR_COMPONENT	0.0272184	0.00106386	15	859	311	46837	326	47696	4.60123	1.80099
OVER	7	GO:0051489	regulation of filopodium assembly	BIOLOGICAL_PROCESS	0.0272184	0.00106297	6	162	320	47534	326	47696	1.84049	0.339651
OVER	7	GO:0072686	mitotic spindle	CELLULAR_COMPONENT	0.0272184	0.0010644	8	290	318	47406	326	47696	2.45399	0.608017
OVER	3	GO:0019049	mitigation of host antiviral defense response	BIOLOGICAL_PROCESS	0.0274633	0.00107898	4	62	322	47634	326	47696	1.22699	0.12999
OVER	5	GO:0043068	positive regulation of programmed cell death	BIOLOGICAL_PROCESS	0.0274633	0.0010786	20	1334	306	46362	326	47696	6.13497	2.79688
OVER	6	GO:0032728	positive regulation of interferon-beta production	BIOLOGICAL_PROCESS	0.0274633	0.00107898	4	62	322	47634	326	47696	1.22699	0.12999
OVER	6	GO:0098686	hippocampal mossy fiber to CA3 synapse	CELLULAR_COMPONENT	0.0274633	0.00107875	5	108	321	47588	326	47696	1.53374	0.226434
OVER	4	GO:0006091	generation of precursor metabolites and energy	BIOLOGICAL_PROCESS	0.0277665	0.00109215	18	1141	308	46555	326	47696	5.52147	2.39223
OVER	6	GO:0061013	regulation of mRNA catabolic process	BIOLOGICAL_PROCESS	0.0278042	0.00109617	12	600	314	47096	326	47696	3.68098	1.25797
OVER	7	GO:0034502	protein localization to chromosome	BIOLOGICAL_PROCESS	0.0278042	0.00109592	6	163	320	47533	326	47696	1.84049	0.341748
OVER	5	GO:0050786	RAGE receptor binding	MOLECULAR_FUNCTION	0.0278327	0.00109856	3	27	323	47669	326	47696	0.920245	0.0566085
OVER	7	GO:0097553	calcium ion transmembrane import into cytosol	BIOLOGICAL_PROCESS	0.0278793	0.00110167	10	439	316	47257	326	47696	3.06748	0.920413
OVER	7	GO:0043666	regulation of phosphoprotein phosphatase activity	BIOLOGICAL_PROCESS	0.028123	0.00111258	7	225	319	47471	326	47696	2.14724	0.471738
OVER	6	GO:0048667	cell morphogenesis involved in neuron differentiation	BIOLOGICAL_PROCESS	0.0281514	0.00111498	31	2489	295	45207	326	47696	9.5092	5.21847
OVER	3	GO:0044068	modulation by symbiont of host cellular process	BIOLOGICAL_PROCESS	0.0282325	0.00112205	5	109	321	47587	326	47696	1.53374	0.228531
OVER	4	GO:0071496	cellular response to external stimulus	BIOLOGICAL_PROCESS	0.0282325	0.00112033	14	774	312	46922	326	47696	4.29448	1.62278
OVER	8	GO:0046638	positive regulation of alpha-beta T cell differentiation	BIOLOGICAL_PROCESS	0.0282325	0.00112205	5	109	321	47587	326	47696	1.53374	0.228531
OVER	3	GO:0043209	myelin sheath	CELLULAR_COMPONENT	0.0283911	0.00112965	6	164	320	47532	326	47696	1.84049	0.343844
OVER	6	GO:0048285	organelle fission	BIOLOGICAL_PROCESS	0.0285249	0.00113627	17	1050	309	46646	326	47696	5.21472	2.20144
OVER	5	GO:0052031	modulation by symbiont of host defense response	BIOLOGICAL_PROCESS	0.0286213	0.00114141	4	63	322	47633	326	47696	1.22699	0.132087
OVER	6	GO:0070555	response to interleukin-1	BIOLOGICAL_PROCESS	0.0290024	0.00115793	9	366	317	47330	326	47696	2.76074	0.76736
OVER	7	GO:0097729	9+2 motile cilium	CELLULAR_COMPONENT	0.0292455	0.00116897	7	227	319	47469	326	47696	2.14724	0.475931
OVER	5	GO:0035639	purine ribonucleoside triphosphate binding	MOLECULAR_FUNCTION	0.0293917	0.00117615	47	4331	279	43365	326	47696	14.4172	9.08043
OVER	5	GO:0060541	respiratory system development	BIOLOGICAL_PROCESS	0.0299222	0.0012001	13	692	313	47004	326	47696	3.98773	1.45086
OVER	7	GO:0045582	positive regulation of T cell differentiation	BIOLOGICAL_PROCESS	0.0299222	0.00119948	6	166	320	47530	326	47696	1.84049	0.348038
OVER	3	GO:0031294	lymphocyte costimulation	BIOLOGICAL_PROCESS	0.0299256	0.0012125	5	111	321	47585	326	47696	1.53374	0.232724
OVER	4	GO:0007059	chromosome segregation	BIOLOGICAL_PROCESS	0.0299256	0.00120286	14	780	312	46916	326	47696	4.29448	1.63536
OVER	4	GO:0031295	T cell costimulation	BIOLOGICAL_PROCESS	0.0299256	0.0012125	5	111	321	47585	326	47696	1.53374	0.232724
OVER	5	GO:1990928	response to amino acid starvation	BIOLOGICAL_PROCESS	0.0299256	0.0012125	5	111	321	47585	326	47696	1.53374	0.232724
OVER	5	GO:2001234	negative regulation of apoptotic signaling pathway	BIOLOGICAL_PROCESS	0.0299256	0.00120667	12	607	314	47089	326	47696	3.68098	1.27264
OVER	6	GO:0032070	regulation of deoxyribonuclease activity	BIOLOGICAL_PROCESS	0.0299256	0.00121018	3	28	323	47668	326	47696	0.920245	0.0587051
OVER	6	GO:0060314	regulation of ryanodine-sensitive calcium-release channel activity	BIOLOGICAL_PROCESS	0.0299256	0.00120633	4	64	322	47632	326	47696	1.22699	0.134183
OVER	6	GO:1901844	regulation of cell communication by electrical coupling involved in cardiac conduction	BIOLOGICAL_PROCESS	0.0299256	0.00121018	3	28	323	47668	326	47696	0.920245	0.0587051
OVER	7	GO:1904776	regulation of protein localization to cell cortex	BIOLOGICAL_PROCESS	0.0299256	0.00121018	3	28	323	47668	326	47696	0.920245	0.0587051
OVER	7	GO:0048812	neuron projection morphogenesis	BIOLOGICAL_PROCESS	0.0304994	0.00123714	32	2616	294	45080	326	47696	9.81595	5.48474
OVER	4	GO:0002270	plasmacytoid dendritic cell activation	BIOLOGICAL_PROCESS	0.0305948	0.00125215	2	6	324	47690	326	47696	0.613497	0.0125797
OVER	4	GO:0005757	mitochondrial permeability transition pore complex	CELLULAR_COMPONENT	0.0305948	0.00125215	2	6	324	47690	326	47696	0.613497	0.0125797
OVER	6	GO:0002188	translation reinitiation	BIOLOGICAL_PROCESS	0.0305948	0.00125215	2	6	324	47690	326	47696	0.613497	0.0125797
OVER	6	GO:0036496	regulation of translational initiation by eIF2 alpha dephosphorylation	BIOLOGICAL_PROCESS	0.0305948	0.00125215	2	6	324	47690	326	47696	0.613497	0.0125797
OVER	6	GO:0070925	organelle assembly	BIOLOGICAL_PROCESS	0.0305948	0.00124374	30	2397	296	45299	326	47696	9.20245	5.02558
OVER	8	GO:0000401	open form four-way junction DNA binding	MOLECULAR_FUNCTION	0.0305948	0.00125215	2	6	324	47690	326	47696	0.613497	0.0125797
OVER	8	GO:0000402	crossed form four-way junction DNA binding	MOLECULAR_FUNCTION	0.0305948	0.00125215	2	6	324	47690	326	47696	0.613497	0.0125797
OVER	8	GO:1903613	regulation of protein tyrosine phosphatase activity	BIOLOGICAL_PROCESS	0.0305948	0.00125215	2	6	324	47690	326	47696	0.613497	0.0125797
OVER	5	GO:0032649	regulation of type II interferon production	BIOLOGICAL_PROCESS	0.0306767	0.00125969	5	112	321	47584	326	47696	1.53374	0.234821
OVER	5	GO:0042826	histone deacetylase binding	MOLECULAR_FUNCTION	0.0306767	0.00125929	8	298	318	47398	326	47696	2.45399	0.62479
OVER	6	GO:0010823	negative regulation of mitochondrion organization	BIOLOGICAL_PROCESS	0.0306767	0.00125969	5	112	321	47584	326	47696	1.53374	0.234821
OVER	6	GO:0014015	positive regulation of gliogenesis	BIOLOGICAL_PROCESS	0.0309559	0.00127257	6	168	320	47528	326	47696	1.84049	0.352231
OVER	4	GO:0005886	plasma membrane	CELLULAR_COMPONENT	0.031145	0.00128176	107	12020	219	35676	326	47696	32.8221	25.2013
OVER	5	GO:0002688	regulation of leukocyte chemotaxis	BIOLOGICAL_PROCESS	0.0318493	0.00131219	8	300	318	47396	326	47696	2.45399	0.628984
OVER	4	GO:0005521	lamin binding	MOLECULAR_FUNCTION	0.0321433	0.0013287	3	29	323	47667	326	47696	0.920245	0.0608017
OVER	5	GO:0001767	establishment of lymphocyte polarity	BIOLOGICAL_PROCESS	0.0321433	0.0013287	3	29	323	47667	326	47696	0.920245	0.0608017
OVER	7	GO:0006266	DNA ligation	BIOLOGICAL_PROCESS	0.0321433	0.0013287	3	29	323	47667	326	47696	0.920245	0.0608017
OVER	4	GO:0044092	negative regulation of molecular function	BIOLOGICAL_PROCESS	0.0324028	0.00134128	30	2409	296	45287	326	47696	9.20245	5.05074
OVER	6	GO:0003159	morphogenesis of an endothelium	BIOLOGICAL_PROCESS	0.0324028	0.00134385	4	66	322	47630	326	47696	1.22699	0.138376
OVER	6	GO:0061154	endothelial tube morphogenesis	BIOLOGICAL_PROCESS	0.0324028	0.00134385	4	66	322	47630	326	47696	1.22699	0.138376
OVER	3	GO:0009892	negative regulation of metabolic process	BIOLOGICAL_PROCESS	0.0324205	0.00134799	71	7320	255	40376	326	47696	21.7791	15.3472
OVER	4	GO:1990849	vacuolar localization	BIOLOGICAL_PROCESS	0.0324205	0.00134901	6	170	320	47526	326	47696	1.84049	0.356424
OVER	5	GO:0032418	lysosome localization	BIOLOGICAL_PROCESS	0.0324205	0.00134901	6	170	320	47526	326	47696	1.84049	0.356424
OVER	5	GO:0071677	positive regulation of mononuclear cell migration	BIOLOGICAL_PROCESS	0.0326041	0.00135813	5	114	321	47582	326	47696	1.53374	0.239014
OVER	7	GO:0106027	neuron projection organization	BIOLOGICAL_PROCESS	0.0327776	0.00136685	8	302	318	47394	326	47696	2.45399	0.633177
OVER	3	GO:0071704	organic substance metabolic process	BIOLOGICAL_PROCESS	0.0329637	0.00137612	193	24207	133	23489	326	47696	59.2025	50.7527
OVER	3	GO:0001906	cell killing	BIOLOGICAL_PROCESS	0.033121	0.00138419	7	234	319	47462	326	47696	2.14724	0.490607
OVER	6	GO:0043122	regulation of I-kappaB kinase/NF-kappaB signaling	BIOLOGICAL_PROCESS	0.0335963	0.00140558	10	454	316	47242	326	47696	3.06748	0.951862
OVER	6	GO:0061756	leukocyte adhesion to vascular endothelial cell	BIOLOGICAL_PROCESS	0.0336515	0.00140942	5	115	321	47581	326	47696	1.53374	0.24111
OVER	5	GO:1900182	positive regulation of protein localization to nucleus	BIOLOGICAL_PROCESS	0.0340797	0.00142891	6	172	320	47524	326	47696	1.84049	0.360617
OVER	6	GO:0006402	mRNA catabolic process	BIOLOGICAL_PROCESS	0.0341114	0.00143179	14	795	312	46901	326	47696	4.29448	1.66681
OVER	4	GO:0010605	negative regulation of macromolecule metabolic process	BIOLOGICAL_PROCESS	0.0341178	0.00143361	66	6705	260	40991	326	47696	20.2454	14.0578
OVER	4	GO:0009725	response to hormone	BIOLOGICAL_PROCESS	0.0341235	0.0014354	31	2530	295	45166	326	47696	9.5092	5.30443
OVER	5	GO:0072567	chemokine (C-X-C motif) ligand 2 production	BIOLOGICAL_PROCESS	0.0344599	0.00145426	3	30	323	47666	326	47696	0.920245	0.0628984
OVER	5	GO:1901856	negative regulation of cellular respiration	BIOLOGICAL_PROCESS	0.0344599	0.00145426	3	30	323	47666	326	47696	0.920245	0.0628984
OVER	6	GO:2000341	regulation of chemokine (C-X-C motif) ligand 2 production	BIOLOGICAL_PROCESS	0.0344599	0.00145426	3	30	323	47666	326	47696	0.920245	0.0628984
OVER	6	GO:0006468	protein phosphorylation	BIOLOGICAL_PROCESS	0.0345432	0.00146147	44	4022	282	43674	326	47696	13.4969	8.43257
OVER	6	GO:0120039	plasma membrane bounded cell projection morphogenesis	BIOLOGICAL_PROCESS	0.0345432	0.0014625	32	2644	294	45052	326	47696	9.81595	5.54344
OVER	7	GO:0002709	regulation of T cell mediated immunity	BIOLOGICAL_PROCESS	0.0345432	0.00146213	5	116	321	47580	326	47696	1.53374	0.243207
OVER	6	GO:0070498	interleukin-1-mediated signaling pathway	BIOLOGICAL_PROCESS	0.0346876	0.00147019	6	173	320	47523	326	47696	1.84049	0.362714
OVER	4	GO:0032410	negative regulation of transporter activity	BIOLOGICAL_PROCESS	0.0349382	0.00148538	7	237	319	47459	326	47696	2.14724	0.496897
OVER	4	GO:0052173	response to defenses of other organism	BIOLOGICAL_PROCESS	0.0349382	0.00149194	4	68	322	47628	326	47696	1.22699	0.14257
OVER	4	GO:0075136	response to host	BIOLOGICAL_PROCESS	0.0349382	0.00149194	4	68	322	47628	326	47696	1.22699	0.14257
OVER	5	GO:0052200	response to host defenses	BIOLOGICAL_PROCESS	0.0349382	0.00149194	4	68	322	47628	326	47696	1.22699	0.14257
OVER	6	GO:0000272	polysaccharide catabolic process	BIOLOGICAL_PROCESS	0.0349382	0.00149194	4	68	322	47628	326	47696	1.22699	0.14257
OVER	7	GO:0009251	glucan catabolic process	BIOLOGICAL_PROCESS	0.0349382	0.00149194	4	68	322	47628	326	47696	1.22699	0.14257
OVER	8	GO:0005980	glycogen catabolic process	BIOLOGICAL_PROCESS	0.0349382	0.00149194	4	68	322	47628	326	47696	1.22699	0.14257
OVER	4	GO:0099572	postsynaptic specialization	CELLULAR_COMPONENT	0.0353207	0.00151149	15	891	311	46805	326	47696	4.60123	1.86808
OVER	6	GO:0010821	regulation of mitochondrion organization	BIOLOGICAL_PROCESS	0.0353207	0.00151144	8	307	318	47389	326	47696	2.45399	0.64366
OVER	5	GO:0048858	cell projection morphogenesis	BIOLOGICAL_PROCESS	0.0353404	0.00151519	32	2650	294	45046	326	47696	9.81595	5.55602
OVER	6	GO:1904375	regulation of protein localization to cell periphery	BIOLOGICAL_PROCESS	0.0353404	0.00151555	9	381	317	47315	326	47696	2.76074	0.798809
OVER	5	GO:0017022	myosin binding	MOLECULAR_FUNCTION	0.035415	0.00152037	7	238	319	47458	326	47696	2.14724	0.498994
OVER	3	GO:0071944	cell periphery	CELLULAR_COMPONENT	0.0355624	0.00152831	115	13164	211	34532	326	47696	35.2761	27.5998
OVER	4	GO:0002039	p53 binding	MOLECULAR_FUNCTION	0.0361176	0.00155546	6	175	320	47521	326	47696	1.84049	0.366907
OVER	4	GO:0032421	stereocilium bundle	CELLULAR_COMPONENT	0.0361176	0.00155546	6	175	320	47521	326	47696	1.84049	0.366907
OVER	3	GO:0097038	perinuclear endoplasmic reticulum	CELLULAR_COMPONENT	0.0363804	0.00157009	4	69	322	47627	326	47696	1.22699	0.144666
OVER	7	GO:0032212	positive regulation of telomere maintenance via telomerase	BIOLOGICAL_PROCESS	0.0363804	0.00157009	4	69	322	47627	326	47696	1.22699	0.144666
OVER	3	GO:0019043	establishment of viral latency	BIOLOGICAL_PROCESS	0.0365194	0.00160269	2	7	324	47689	326	47696	0.613497	0.0146763
OVER	4	GO:0003796	lysozyme activity	MOLECULAR_FUNCTION	0.0365194	0.00160269	2	7	324	47689	326	47696	0.613497	0.0146763
OVER	4	GO:0061851	leading edge of lamellipodium	CELLULAR_COMPONENT	0.0365194	0.00160269	2	7	324	47689	326	47696	0.613497	0.0146763
OVER	4	GO:0075713	establishment of integrated proviral latency	BIOLOGICAL_PROCESS	0.0365194	0.00160269	2	7	324	47689	326	47696	0.613497	0.0146763
OVER	4	GO:1901389	negative regulation of transforming growth factor beta activation	BIOLOGICAL_PROCESS	0.0365194	0.00160269	2	7	324	47689	326	47696	0.613497	0.0146763
OVER	4	GO:1990565	HSP90-CDC37 chaperone complex	CELLULAR_COMPONENT	0.0365194	0.00160269	2	7	324	47689	326	47696	0.613497	0.0146763
OVER	5	GO:0007249	I-kappaB kinase/NF-kappaB signaling	BIOLOGICAL_PROCESS	0.0365194	0.00158268	11	543	315	47153	326	47696	3.37423	1.13846
OVER	5	GO:0032425	positive regulation of mismatch repair	BIOLOGICAL_PROCESS	0.0365194	0.00160269	2	7	324	47689	326	47696	0.613497	0.0146763
OVER	5	GO:0042610	CD8 receptor binding	MOLECULAR_FUNCTION	0.0365194	0.00160269	2	7	324	47689	326	47696	0.613497	0.0146763
OVER	6	GO:0002706	regulation of lymphocyte mediated immunity	BIOLOGICAL_PROCESS	0.0365194	0.00159226	7	240	319	47456	326	47696	2.14724	0.503187
OVER	6	GO:0006404	RNA import into nucleus	BIOLOGICAL_PROCESS	0.0365194	0.00160269	2	7	324	47689	326	47696	0.613497	0.0146763
OVER	6	GO:0017055	negative regulation of RNA polymerase II transcription preinitiation complex assembly	BIOLOGICAL_PROCESS	0.0365194	0.00160269	2	7	324	47689	326	47696	0.613497	0.0146763
OVER	7	GO:0005701	polytene chromosome chromocenter	CELLULAR_COMPONENT	0.0365194	0.00160269	2	7	324	47689	326	47696	0.613497	0.0146763
OVER	7	GO:0043547	positive regulation of GTPase activity	BIOLOGICAL_PROCESS	0.0365194	0.00158584	14	804	312	46892	326	47696	4.29448	1.68568
OVER	7	GO:0140192	regulation of adenylate cyclase-activating adrenergic receptor signaling pathway involved in heart process	BIOLOGICAL_PROCESS	0.0365194	0.00160269	2	7	324	47689	326	47696	0.613497	0.0146763
OVER	8	GO:0009253	peptidoglycan catabolic process	BIOLOGICAL_PROCESS	0.0365194	0.00160269	2	7	324	47689	326	47696	0.613497	0.0146763
OVER	6	GO:0120032	regulation of plasma membrane bounded cell projection assembly	BIOLOGICAL_PROCESS	0.0365378	0.00160516	11	544	315	47152	326	47696	3.37423	1.14056
OVER	4	GO:0051726	regulation of cell cycle	BIOLOGICAL_PROCESS	0.0366038	0.00160973	36	3112	290	44584	326	47696	11.0429	6.52466
OVER	4	GO:0002687	positive regulation of leukocyte migration	BIOLOGICAL_PROCESS	0.0371542	0.00163562	8	311	318	47385	326	47696	2.45399	0.652046
OVER	5	GO:0032652	regulation of interleukin-1 production	BIOLOGICAL_PROCESS	0.037316	0.00164445	6	177	320	47519	326	47696	1.84049	0.3711
OVER	4	GO:0002695	negative regulation of leukocyte activation	BIOLOGICAL_PROCESS	0.0373361	0.00165275	9	386	317	47310	326	47696	2.76074	0.809292
OVER	4	GO:0036464	cytoplasmic ribonucleoprotein granule	CELLULAR_COMPONENT	0.0373361	0.0016509	11	546	315	47150	326	47696	3.37423	1.14475
OVER	4	GO:2000026	regulation of multicellular organismal development	BIOLOGICAL_PROCESS	0.0373361	0.00165383	43	3930	283	43766	326	47696	13.1902	8.23968
OVER	6	GO:0035722	interleukin-12-mediated signaling pathway	BIOLOGICAL_PROCESS	0.0373361	0.00165104	4	70	322	47626	326	47696	1.22699	0.146763
OVER	7	GO:0071349	cellular response to interleukin-12	BIOLOGICAL_PROCESS	0.0373361	0.00165104	4	70	322	47626	326	47696	1.22699	0.146763
OVER	5	GO:0031329	regulation of cellular catabolic process	BIOLOGICAL_PROCESS	0.037379	0.00165743	22	1588	304	46108	326	47696	6.74847	3.32942
OVER	5	GO:0008277	regulation of G protein-coupled receptor signaling pathway	BIOLOGICAL_PROCESS	0.0378796	0.00168135	9	387	317	47309	326	47696	2.76074	0.811389
OVER	5	GO:0032555	purine ribonucleotide binding	MOLECULAR_FUNCTION	0.0382244	0.0016984	48	4531	278	43165	326	47696	14.7239	9.49975
OVER	3	GO:0044297	cell body	CELLULAR_COMPONENT	0.0383652	0.0017064	25	1906	301	45790	326	47696	7.66871	3.99614
OVER	3	GO:0032426	stereocilium tip	CELLULAR_COMPONENT	0.0386733	0.00172715	3	32	323	47664	326	47696	0.920245	0.0670916
OVER	6	GO:0035795	negative regulation of mitochondrial membrane permeability	BIOLOGICAL_PROCESS	0.0386733	0.00172715	3	32	323	47664	326	47696	0.920245	0.0670916
OVER	8	GO:0046036	CTP metabolic process	BIOLOGICAL_PROCESS	0.0386733	0.00172715	3	32	323	47664	326	47696	0.920245	0.0670916
OVER	9	GO:0006241	CTP biosynthetic process	BIOLOGICAL_PROCESS	0.0386733	0.00172715	3	32	323	47664	326	47696	0.920245	0.0670916
OVER	4	GO:0032794	GTPase activating protein binding	MOLECULAR_FUNCTION	0.0387272	0.00173484	4	71	322	47625	326	47696	1.22699	0.148859
OVER	5	GO:0032653	regulation of interleukin-10 production	BIOLOGICAL_PROCESS	0.0387272	0.00173484	4	71	322	47625	326	47696	1.22699	0.148859
OVER	7	GO:1904994	regulation of leukocyte adhesion to vascular endothelial cell	BIOLOGICAL_PROCESS	0.0387272	0.00173484	4	71	322	47625	326	47696	1.22699	0.148859
OVER	5	GO:0009267	cellular response to starvation	BIOLOGICAL_PROCESS	0.0394616	0.00176954	9	390	317	47306	326	47696	2.76074	0.817679
OVER	6	GO:0003697	single-stranded DNA binding	MOLECULAR_FUNCTION	0.0397345	0.00178358	7	245	319	47451	326	47696	2.14724	0.51367
OVER	5	GO:0022627	cytosolic small ribosomal subunit	CELLULAR_COMPONENT	0.0402271	0.00180936	5	122	321	47574	326	47696	1.53374	0.255787
OVER	7	GO:1904356	regulation of telomere maintenance via telomere lengthening	BIOLOGICAL_PROCESS	0.0402271	0.00180936	5	122	321	47574	326	47696	1.53374	0.255787
OVER	6	GO:0003729	mRNA binding	MOLECULAR_FUNCTION	0.0402569	0.00181253	14	816	312	46880	326	47696	4.29448	1.71084
OVER	6	GO:0070671	response to interleukin-12	BIOLOGICAL_PROCESS	0.0404163	0.00182155	4	72	322	47624	326	47696	1.22699	0.150956
OVER	5	GO:0032496	response to lipopolysaccharide	BIOLOGICAL_PROCESS	0.0407	0.00183619	12	639	314	47057	326	47696	3.68098	1.33973
OVER	3	GO:0098552	side of membrane	CELLULAR_COMPONENT	0.0407514	0.00184036	17	1100	309	46596	326	47696	5.21472	2.30627
OVER	5	GO:0045088	regulation of innate immune response	BIOLOGICAL_PROCESS	0.0409858	0.00185281	14	818	312	46878	326	47696	4.29448	1.71503
OVER	4	GO:0046677	response to antibiotic	BIOLOGICAL_PROCESS	0.0412634	0.00187262	5	123	321	47573	326	47696	1.53374	0.257883
OVER	5	GO:0060491	regulation of cell projection assembly	BIOLOGICAL_PROCESS	0.0412634	0.00187012	11	555	315	47141	326	47696	3.37423	1.16362
OVER	6	GO:0015078	proton transmembrane transporter activity	MOLECULAR_FUNCTION	0.0412634	0.00187227	8	318	318	47378	326	47696	2.45399	0.666723
OVER	7	GO:0000400	four-way junction DNA binding	MOLECULAR_FUNCTION	0.0412634	0.00187475	3	33	323	47663	326	47696	0.920245	0.0691882
OVER	8	GO:0000805	X chromosome	CELLULAR_COMPONENT	0.0412634	0.00187475	3	33	323	47663	326	47696	0.920245	0.0691882
OVER	3	GO:0140677	molecular function activator activity	MOLECULAR_FUNCTION	0.0415584	0.00189355	33	2801	293	44895	326	47696	10.1227	5.87261
OVER	5	GO:0031333	negative regulation of protein-containing complex assembly	BIOLOGICAL_PROCESS	0.0415584	0.00189284	9	394	317	47302	326	47696	2.76074	0.826065
OVER	6	GO:0031267	small GTPase binding	MOLECULAR_FUNCTION	0.0415584	0.00189383	14	820	312	46876	326	47696	4.29448	1.71922
OVER	5	GO:0051338	regulation of transferase activity	BIOLOGICAL_PROCESS	0.0417192	0.00190306	28	2246	298	45450	326	47696	8.58896	4.70899
OVER	4	GO:0009617	response to bacterium	BIOLOGICAL_PROCESS	0.0418073	0.00190898	19	1301	307	46395	326	47696	5.82822	2.72769
OVER	7	GO:1904358	positive regulation of telomere maintenance via telomere lengthening	BIOLOGICAL_PROCESS	0.0418145	0.00191121	4	73	322	47623	326	47696	1.22699	0.153053
OVER	6	GO:0060026	convergent extension	BIOLOGICAL_PROCESS	0.0427738	0.00195701	9	396	317	47300	326	47696	2.76074	0.830258
OVER	3	GO:1904874	positive regulation of telomerase RNA localization to Cajal body	BIOLOGICAL_PROCESS	0.0429918	0.00199438	2	8	324	47688	326	47696	0.613497	0.0167729
OVER	4	GO:0042565	RNA nuclear export complex	CELLULAR_COMPONENT	0.0429918	0.00199438	2	8	324	47688	326	47696	0.613497	0.0167729
OVER	4	GO:0060996	dendritic spine development	BIOLOGICAL_PROCESS	0.0429918	0.00198161	8	321	318	47375	326	47696	2.45399	0.673012
OVER	5	GO:0032557	pyrimidine ribonucleotide binding	MOLECULAR_FUNCTION	0.0429918	0.00199438	2	8	324	47688	326	47696	0.613497	0.0167729
OVER	5	GO:0032564	dATP binding	MOLECULAR_FUNCTION	0.0429918	0.00199438	2	8	324	47688	326	47696	0.613497	0.0167729
OVER	6	GO:0031038	myosin II filament organization	BIOLOGICAL_PROCESS	0.0429918	0.00199438	2	8	324	47688	326	47696	0.613497	0.0167729
OVER	6	GO:0032558	adenyl deoxyribonucleotide binding	MOLECULAR_FUNCTION	0.0429918	0.00199438	2	8	324	47688	326	47696	0.613497	0.0167729
OVER	6	GO:0036476	neuron death in response to hydrogen peroxide	BIOLOGICAL_PROCESS	0.0429918	0.00199438	2	8	324	47688	326	47696	0.613497	0.0167729
OVER	6	GO:0043519	regulation of myosin II filament organization	BIOLOGICAL_PROCESS	0.0429918	0.00199438	2	8	324	47688	326	47696	0.613497	0.0167729
OVER	6	GO:0045819	positive regulation of glycogen catabolic process	BIOLOGICAL_PROCESS	0.0429918	0.00199438	2	8	324	47688	326	47696	0.613497	0.0167729
OVER	6	GO:2001242	regulation of intrinsic apoptotic signaling pathway	BIOLOGICAL_PROCESS	0.0429918	0.00198974	9	397	317	47299	326	47696	2.76074	0.832355
OVER	7	GO:0097750	endosome membrane tubulation	BIOLOGICAL_PROCESS	0.0429918	0.00199438	2	8	324	47688	326	47696	0.613497	0.0167729
OVER	7	GO:1903207	regulation of hydrogen peroxide-induced neuron death	BIOLOGICAL_PROCESS	0.0429918	0.00199438	2	8	324	47688	326	47696	0.613497	0.0167729
OVER	7	GO:1903208	negative regulation of hydrogen peroxide-induced neuron death	BIOLOGICAL_PROCESS	0.0429918	0.00199438	2	8	324	47688	326	47696	0.613497	0.0167729
OVER	4	GO:0032553	ribonucleotide binding	MOLECULAR_FUNCTION	0.0430229	0.00199779	48	4568	278	43128	326	47696	14.7239	9.57732
OVER	4	GO:0035770	ribonucleoprotein granule	CELLULAR_COMPONENT	0.0430278	0.0020018	11	560	315	47136	326	47696	3.37423	1.1741
OVER	7	GO:0051125	regulation of actin nucleation	BIOLOGICAL_PROCESS	0.0430278	0.00200389	4	74	322	47622	326	47696	1.22699	0.155149
OVER	8	GO:0010664	negative regulation of striated muscle cell apoptotic process	BIOLOGICAL_PROCESS	0.0430278	0.00200389	4	74	322	47622	326	47696	1.22699	0.155149
OVER	5	GO:0009059	macromolecule biosynthetic process	BIOLOGICAL_PROCESS	0.0433504	0.00202089	99	11102	227	36594	326	47696	30.3681	23.2766
OVER	6	GO:0001738	morphogenesis of a polarized epithelium	BIOLOGICAL_PROCESS	0.0433514	0.00202291	9	398	317	47298	326	47696	2.76074	0.834452
OVER	5	GO:0033151	V(D)J recombination	BIOLOGICAL_PROCESS	0.0434608	0.00202999	3	34	323	47662	326	47696	0.920245	0.0712848
OVER	5	GO:0019003	GDP binding	MOLECULAR_FUNCTION	0.0435516	0.00203621	7	251	319	47445	326	47696	2.14724	0.52625
OVER	5	GO:0051209	release of sequestered calcium ion into cytosol	BIOLOGICAL_PROCESS	0.0439587	0.00205725	8	323	318	47373	326	47696	2.45399	0.677206
OVER	5	GO:0032990	cell part morphogenesis	BIOLOGICAL_PROCESS	0.0441591	0.00206864	32	2704	294	44992	326	47696	9.81595	5.66924
OVER	6	GO:2000401	regulation of lymphocyte migration	BIOLOGICAL_PROCESS	0.0441903	0.00207211	5	126	321	47570	326	47696	1.53374	0.264173
OVER	5	GO:1905369	endopeptidase complex	CELLULAR_COMPONENT	0.0443342	0.00208088	7	252	319	47444	326	47696	2.14724	0.528346
OVER	7	GO:0005700	polytene chromosome	CELLULAR_COMPONENT	0.0446469	0.00209962	4	75	322	47621	326	47696	1.22699	0.157246
OVER	7	GO:0010661	positive regulation of muscle cell apoptotic process	BIOLOGICAL_PROCESS	0.0446469	0.00209962	4	75	322	47621	326	47696	1.22699	0.157246
OVER	5	GO:0048732	gland development	BIOLOGICAL_PROCESS	0.044695	0.00210392	24	1830	302	45866	326	47696	7.36196	3.8368
OVER	4	GO:0009612	response to mechanical stimulus	BIOLOGICAL_PROCESS	0.0452645	0.00213278	12	651	314	47045	326	47696	3.68098	1.36489
OVER	4	GO:0033206	meiotic cytokinesis	BIOLOGICAL_PROCESS	0.0464526	0.002193	3	35	323	47661	326	47696	0.920245	0.0733814
OVER	9	GO:0009209	pyrimidine ribonucleoside triphosphate biosynthetic process	BIOLOGICAL_PROCESS	0.0464526	0.002193	3	35	323	47661	326	47696	0.920245	0.0733814
OVER	4	GO:0044003	modulation by symbiont of host process	BIOLOGICAL_PROCESS	0.0468405	0.00221344	5	128	321	47568	326	47696	1.53374	0.268366
OVER	3	GO:0016020	membrane	CELLULAR_COMPONENT	0.0472235	0.00223369	159	19460	167	28236	326	47696	48.773	40.8001
OVER	3	GO:0051651	maintenance of location in cell	BIOLOGICAL_PROCESS	0.0475963	0.00225782	11	569	315	47127	326	47696	3.37423	1.19297
OVER	5	GO:1905477	positive regulation of protein localization to membrane	BIOLOGICAL_PROCESS	0.0475963	0.00225632	8	328	318	47368	326	47696	2.45399	0.687689
OVER	6	GO:0009117	nucleotide metabolic process	BIOLOGICAL_PROCESS	0.0475963	0.00225482	19	1321	307	46375	326	47696	5.82822	2.76962
OVER	7	GO:0000280	nuclear division	BIOLOGICAL_PROCESS	0.0480662	0.0022836	15	931	311	46765	326	47696	4.60123	1.95195
OVER	7	GO:0046635	positive regulation of alpha-beta T cell activation	BIOLOGICAL_PROCESS	0.0480662	0.00228668	5	129	321	47567	326	47696	1.53374	0.270463
OVER	9	GO:0006754	ATP biosynthetic process	BIOLOGICAL_PROCESS	0.0480662	0.00228668	5	129	321	47567	326	47696	1.53374	0.270463
OVER	4	GO:0032613	interleukin-10 production	BIOLOGICAL_PROCESS	0.0482637	0.00230047	4	77	322	47619	326	47696	1.22699	0.161439
OVER	6	GO:0071396	cellular response to lipid	BIOLOGICAL_PROCESS	0.0482637	0.00230042	20	1425	306	46271	326	47696	6.13497	2.98767
OVER	6	GO:0002822	regulation of adaptive immune response based on somatic recombination of immune receptors built from immunoglobulin superfamily domains	BIOLOGICAL_PROCESS	0.0485365	0.00231568	7	257	319	47439	326	47696	2.14724	0.538829
OVER	8	GO:0043367	CD4-positive, alpha-beta T cell differentiation	BIOLOGICAL_PROCESS	0.0485928	0.00232058	6	190	320	47506	326	47696	1.84049	0.398356
OVER	4	GO:0051283	negative regulation of sequestering of calcium ion	BIOLOGICAL_PROCESS	0.0489074	0.00234006	8	330	318	47366	326	47696	2.45399	0.691882
OVER	7	GO:0032200	telomere organization	BIOLOGICAL_PROCESS	0.0489074	0.00234006	8	330	318	47366	326	47696	2.45399	0.691882
OVER	5	GO:0031432	titin binding	MOLECULAR_FUNCTION	0.0492651	0.0023639	3	36	323	47660	326	47696	0.920245	0.075478
OVER	5	GO:1902622	regulation of neutrophil migration	BIOLOGICAL_PROCESS	0.0492651	0.00236166	5	130	321	47566	326	47696	1.53374	0.27256
OVER	5	GO:1905709	negative regulation of membrane permeability	BIOLOGICAL_PROCESS	0.0492651	0.0023639	3	36	323	47660	326	47696	0.920245	0.075478
OVER	5	GO:1904377	positive regulation of protein localization to cell periphery	BIOLOGICAL_PROCESS	0.0495558	0.0023801	6	191	320	47505	326	47696	1.84049	0.400453

## Sheet: Monocytes
Trend	GO level	Go term	Description	Category	P value FDR	P value	Genes in test	Genes in reference	Annotated genes in test	Annotated genes in reference	Total genes in test	Total genes in reference	% in test	% in reference
OVER	3	GO:0006955	immune response	BIOLOGICAL_PROCESS	2.3302e-78	1.06082e-82	291	3557	755	43419	1046	46976	27.8203	7.57195
OVER	3	GO:0005737	cytoplasm	CELLULAR_COMPONENT	8.20984e-74	7.47504e-78	817	23378	229	23598	1046	46976	78.1071	49.7658
OVER	2	GO:0002376	immune system process	BIOLOGICAL_PROCESS	1.06411e-70	1.4533e-74	366	5936	680	41040	1046	46976	34.9904	12.6362
OVER	3	GO:0002252	immune effector process	BIOLOGICAL_PROCESS	2.44995e-63	4.46136e-67	183	1682	863	45294	1046	46976	17.4952	3.58055
OVER	4	GO:0005773	vacuole	CELLULAR_COMPONENT	2.69502e-56	6.13453e-60	154	1314	892	45662	1046	46976	14.7228	2.79717
OVER	8	GO:0006119	oxidative phosphorylation	BIOLOGICAL_PROCESS	2.40747e-52	6.576e-56	87	357	959	46619	1046	46976	8.3174	0.759963
OVER	4	GO:0002443	leukocyte mediated immunity	BIOLOGICAL_PROCESS	8.45844e-52	2.69549e-55	139	1153	907	45823	1046	46976	13.2887	2.45444
OVER	4	GO:0002263	cell activation involved in immune response	BIOLOGICAL_PROCESS	5.14591e-51	1.87413e-54	135	1101	911	45875	1046	46976	12.9063	2.34375
OVER	3	GO:0005622	intracellular anatomical structure	CELLULAR_COMPONENT	2.70866e-50	1.1098e-53	884	29467	162	17509	1046	46976	84.5124	62.7278
OVER	7	GO:0009060	aerobic respiration	BIOLOGICAL_PROCESS	2.79652e-50	1.27311e-53	94	473	952	46503	1046	46976	8.98662	1.0069
OVER	4	GO:0002366	leukocyte activation involved in immune response	BIOLOGICAL_PROCESS	5.47699e-50	2.74273e-53	133	1093	913	45883	1046	46976	12.7151	2.32672
OVER	4	GO:0043229	intracellular organelle	CELLULAR_COMPONENT	1.50238e-49	8.20751e-53	821	26155	225	20821	1046	46976	78.4895	55.6774
OVER	4	GO:0043299	leukocyte degranulation	BIOLOGICAL_PROCESS	2.07399e-48	1.32185e-51	111	755	935	46221	1046	46976	10.6119	1.6072
OVER	5	GO:0002275	myeloid cell activation involved in immune response	BIOLOGICAL_PROCESS	2.07399e-48	1.25917e-51	114	803	932	46173	1046	46976	10.8987	1.70938
OVER	4	GO:0002274	myeloid leukocyte activation	BIOLOGICAL_PROCESS	7.01668e-48	4.7915e-51	127	1039	919	45937	1046	46976	12.1415	2.21177
OVER	5	GO:0043231	intracellular membrane-bounded organelle	CELLULAR_COMPONENT	1.13585e-47	8.27348e-51	754	23041	292	23935	1046	46976	72.0841	49.0485
OVER	4	GO:0043227	membrane-bounded organelle	CELLULAR_COMPONENT	2.40336e-46	1.86001e-49	771	24023	275	22953	1046	46976	73.7094	51.1389
OVER	3	GO:0045321	leukocyte activation	BIOLOGICAL_PROCESS	7.11264e-46	5.82844e-49	189	2419	857	44557	1046	46976	18.0688	5.14944
OVER	3	GO:0043226	organelle	CELLULAR_COMPONENT	8.94516e-46	7.73732e-49	826	26877	220	20099	1046	46976	78.9675	57.2143
OVER	6	GO:0045333	cellular respiration	BIOLOGICAL_PROCESS	1.12736e-45	1.02645e-48	96	578	950	46398	1046	46976	9.17782	1.23042
OVER	5	GO:0002444	myeloid leukocyte mediated immunity	BIOLOGICAL_PROCESS	1.26328e-45	1.20773e-48	110	799	936	46177	1046	46976	10.5163	1.70087
OVER	2	GO:0044419	biological process involved in interspecies interaction between organisms	BIOLOGICAL_PROCESS	1.62523e-45	1.62774e-48	213	3035	833	43941	1046	46976	20.3633	6.46075
OVER	3	GO:0001775	cell activation	BIOLOGICAL_PROCESS	1.15616e-44	1.21059e-47	200	2745	846	44231	1046	46976	19.1205	5.84341
OVER	6	GO:0005764	lysosome	CELLULAR_COMPONENT	1.18532e-44	1.29507e-47	125	1088	921	45888	1046	46976	11.9503	2.31608
OVER	5	GO:0000323	lytic vacuole	CELLULAR_COMPONENT	1.62346e-44	1.8477e-47	125	1092	921	45884	1046	46976	11.9503	2.32459
OVER	4	GO:0016469	proton-transporting two-sector ATPase complex	CELLULAR_COMPONENT	4.07233e-44	4.8202e-47	46	63	1000	46913	1046	46976	4.39771	0.134111
OVER	6	GO:0002283	neutrophil activation involved in immune response	BIOLOGICAL_PROCESS	2.16306e-43	2.65877e-46	100	684	946	46292	1046	46976	9.56023	1.45606
OVER	3	GO:0005829	cytosol	CELLULAR_COMPONENT	3.90519e-43	4.97793e-46	424	9803	622	37173	1046	46976	40.5354	20.8681
OVER	3	GO:0002682	regulation of immune system process	BIOLOGICAL_PROCESS	5.16442e-43	6.81819e-46	215	3214	831	43762	1046	46976	20.5545	6.84179
OVER	5	GO:0043312	neutrophil degranulation	BIOLOGICAL_PROCESS	5.44338e-43	7.43428e-46	98	661	948	46315	1046	46976	9.36902	1.4071
OVER	4	GO:0006810	transport	BIOLOGICAL_PROCESS	1.17613e-42	1.65983e-45	486	12148	560	34828	1046	46976	46.4627	25.86
OVER	6	GO:0042119	neutrophil activation	BIOLOGICAL_PROCESS	1.43891e-42	2.09619e-45	100	702	946	46274	1046	46976	9.56023	1.49438
OVER	6	GO:0002446	neutrophil mediated immunity	BIOLOGICAL_PROCESS	2.8156e-42	4.22993e-45	99	692	947	46284	1046	46976	9.46463	1.47309
OVER	5	GO:0036230	granulocyte activation	BIOLOGICAL_PROCESS	4.64864e-42	7.19538e-45	100	713	946	46263	1046	46976	9.56023	1.5178
OVER	3	GO:0051234	establishment of localization	BIOLOGICAL_PROCESS	1.6148e-41	2.57298e-44	490	12420	556	34556	1046	46976	46.8451	26.439
OVER	6	GO:0015078	proton transmembrane transporter activity	MOLECULAR_FUNCTION	9.41413e-41	1.54288e-43	66	260	980	46716	1046	46976	6.30975	0.553474
OVER	2	GO:0032991	protein-containing complex	CELLULAR_COMPONENT	1.36555e-40	2.30016e-43	561	15341	485	31635	1046	46976	53.6329	32.6571
OVER	3	GO:0002684	positive regulation of immune system process	BIOLOGICAL_PROCESS	5.26652e-40	9.11079e-43	163	2053	883	44923	1046	46976	15.5832	4.37032
OVER	4	GO:0031090	organelle membrane	CELLULAR_COMPONENT	1.46882e-39	2.60784e-42	314	6360	732	40616	1046	46976	30.0191	13.5388
OVER	3	GO:0051707	response to other organism	BIOLOGICAL_PROCESS	1.80342e-39	3.28402e-42	190	2743	856	44233	1046	46976	18.1644	5.83915
OVER	4	GO:0006091	generation of precursor metabolites and energy	BIOLOGICAL_PROCESS	1.9686e-39	3.67444e-42	115	1044	931	45932	1046	46976	10.9943	2.22241
OVER	4	GO:0043207	response to external biotic stimulus	BIOLOGICAL_PROCESS	2.64167e-39	5.05099e-42	190	2752	856	44224	1046	46976	18.1644	5.85831
OVER	3	GO:0009607	response to biotic stimulus	BIOLOGICAL_PROCESS	3.83098e-39	7.49942e-42	192	2812	854	44164	1046	46976	18.3556	5.98604
OVER	5	GO:0015980	energy derivation by oxidation of organic compounds	BIOLOGICAL_PROCESS	5.25643e-39	1.05291e-41	102	817	944	46159	1046	46976	9.75143	1.73919
OVER	2	GO:0051179	localization	BIOLOGICAL_PROCESS	2.40756e-38	4.93219e-41	517	13822	529	33154	1046	46976	49.4264	29.4235
OVER	4	GO:0006952	defense response	BIOLOGICAL_PROCESS	2.24532e-37	4.70203e-40	196	3008	850	43968	1046	46976	18.738	6.40327
OVER	3	GO:0006950	response to stress	BIOLOGICAL_PROCESS	4.93688e-37	1.05633e-39	374	8599	672	38377	1046	46976	35.7553	18.3051
OVER	3	GO:0051641	cellular localization	BIOLOGICAL_PROCESS	7.59055e-37	1.65868e-39	375	8652	671	38324	1046	46976	35.8509	18.4179
OVER	2	GO:0050896	response to stimulus	BIOLOGICAL_PROCESS	9.74082e-37	2.1729e-39	683	21098	363	25878	1046	46976	65.2964	44.9123
OVER	4	GO:0051649	establishment of localization in cell	BIOLOGICAL_PROCESS	1.87155e-35	4.26012e-38	292	5975	754	41001	1046	46976	27.9159	12.7193
OVER	4	GO:0050776	regulation of immune response	BIOLOGICAL_PROCESS	2.1029e-35	4.88245e-38	140	1706	906	45270	1046	46976	13.3843	3.63164
OVER	3	GO:0002253	activation of immune response	BIOLOGICAL_PROCESS	2.7387e-35	6.4833e-38	110	1067	936	45909	1046	46976	10.5163	2.27137
OVER	2	GO:0016032	viral process	BIOLOGICAL_PROCESS	2.86003e-35	6.90075e-38	119	1251	927	45725	1046	46976	11.3767	2.66306
OVER	4	GO:0050778	positive regulation of immune response	BIOLOGICAL_PROCESS	3.37035e-35	8.28549e-38	123	1338	923	45638	1046	46976	11.7591	2.84826
OVER	4	GO:0070887	cellular response to chemical stimulus	BIOLOGICAL_PROCESS	3.9141e-35	9.8004e-38	322	6989	724	39987	1046	46976	30.7839	14.8778
OVER	4	GO:0010033	response to organic substance	BIOLOGICAL_PROCESS	1.34029e-34	3.41693e-37	331	7339	715	39637	1046	46976	31.6444	15.6229
OVER	2	GO:0110165	cellular anatomical entity	CELLULAR_COMPONENT	1.49734e-34	3.88547e-37	962	36170	84	10806	1046	46976	91.9694	76.9968
OVER	6	GO:0045055	regulated exocytosis	BIOLOGICAL_PROCESS	1.47582e-33	3.89681e-36	125	1440	921	45536	1046	46976	11.9503	3.0654
OVER	4	GO:0002757	immune response-activating signaling pathway	BIOLOGICAL_PROCESS	2.44104e-33	6.55655e-36	102	968	944	46008	1046	46976	9.75143	2.06063
OVER	4	GO:0030141	secretory granule	CELLULAR_COMPONENT	5.08148e-33	1.388e-35	118	1307	928	45669	1046	46976	11.2811	2.78227
OVER	4	GO:0002764	immune response-regulating signaling pathway	BIOLOGICAL_PROCESS	1.08282e-32	3.007e-35	104	1027	942	45949	1046	46976	9.94264	2.18622
OVER	3	GO:0042221	response to chemical	BIOLOGICAL_PROCESS	1.72361e-32	4.86497e-35	399	9952	647	37024	1046	46976	38.1453	21.1853
OVER	4	GO:0031410	cytoplasmic vesicle	CELLULAR_COMPONENT	1.96291e-32	5.62976e-35	251	4917	795	42059	1046	46976	23.9962	10.467
OVER	6	GO:0097708	intracellular vesicle	CELLULAR_COMPONENT	1.99344e-32	5.80808e-35	251	4918	795	42058	1046	46976	23.9962	10.4692
[truncated: 2,465 more rows]

## Sheet: Dendritic cells
Trend	GO level	Go term	Description	Category	P value FDR	P value	Genes in test	Genes in reference	Annotated genes in test	Annotated genes in reference	Total genes in test	Total genes in reference	% in test	% in reference
[truncated: 326 more rows]

[truncated: 5 more sheets: Dendritic-like cells, Haematopoietic progenitor cells, Non-specific cytot cells pvalue, Neutrophils, Trombocytes]
