# Supplementary material for: Single-cell atlas of rainbow trout peripheral blood leukocytes and profiling of their early response to infectious pancreatic necrosis virus
Source: Front Immunol. 2024 Jul 5;15:1404209. doi: 10.3389/fimmu.2024.1404209 (PMC11258392; doi:10.3389/fimmu.2024.1404209)
Supplement: Supplementary Table S3 — Results from differential expression analysis between control vs IPNV treated cells. Table shows all transcript with significant differential expression for each cell type showing an adjusted p < 0.001 and with an average fold change in logarithmic scale > 0.25. Potential gene markers for each cell type are included in the corresponding spreadsheet. For ‘B cells ALL’, all populations of cells representing B cells were grouped together prior to the analysis. [file Table_3.xlsx]

## Sheet: Global_Control_VS_Infected
Gene	p_val	avg_logFC	pct.1	pct.2	p_val_adj	Diff pct.	ACC rainbow trout
sacsin-like (LOC110505631), transcript variant X1	0	-22.5362	0.052	0.342	0	0.29	XM_021584972.1
helicase with zinc finger 2 (helz2), transcript variant X1	0	-17.7908	0.075	0.362	0	0.287	XM_021610645.1
uncharacterized LOC110486424 (LOC110486424)	5.00642e-273	-1.42919	0.07	0.297	1.4429e-268	0.227	XM_021558024.1
tripartite motif-containing protein 16-like (LOC110513115)	7.58198e-271	-1.13223	0.09	0.327	2.1852e-266	0.237	XM_021593128.1
galectin-9-like (LOC110533869), transcript variant X1	1.26451e-203	-0.870499	0.108	0.313	3.64445e-199	0.205	XM_021618429.1
E3 ubiquitin-protein ligase rnf213-beta-like (LOC110502787), transcript variant X1	7.07958e-202	-1.56719	0.069	0.255	2.0404e-197	0.186	XM_021581062.1
signal transducer and activator of transcription 1-alpha/beta-like (LOC110520020), transcript variant X1	7.12418e-199	-0.800082	0.033	0.194	2.05326e-194	0.161	XM_021596979.1
E3 ubiquitin-protein ligase rnf213-alpha-like (LOC110508243)	5.49067e-184	-3.57918	0.072	0.248	1.58247e-179	0.176	XM_021588670.1
polyubiquitin-like (LOC110536134)	4.32084e-171	-86.829	0.014	0.141	1.24531e-166	0.127	XM_021621716.1
zinc finger NFX1-type containing 1 (znfx1)	1.74805e-163	-1.56992	0.051	0.204	5.03805e-159	0.153	XM_021610676.1
interferon-induced very large GTPase 1-like (LOC110531659)	8.56511e-158	-0.583918	0.027	0.158	2.46855e-153	0.131	XM_021614978.1
E3 ubiquitin-protein ligase rnf213-alpha-like (LOC110528546)	4.80876e-156	-12.9063	0.057	0.208	1.38593e-151	0.151	XM_021610666.1
polyubiquitin-like (LOC110536126)	6.95426e-148	-151.835	0.013	0.125	2.00429e-143	0.112	XM_021621707.1
receptor-transporting protein 2-like (LOC110529481), transcript variant X1	2.30733e-136	-18.7986	0.045	0.175	6.64995e-132	0.13	XM_021611716.1
VHSV-induced protein (LOC100136003), transcript variant X1	8.38508e-136	-2.8092	0.022	0.135	2.41666e-131	0.113	XM_021559475.1
sterile alpha motif domain-containing protein 9-like (LOC110520284)	2.07971e-130	-0.592931	0.084	0.231	5.99393e-126	0.147	XM_021597474.1
VHSV-induced protein-5 (LOC100135997)	8.12245e-120	-27.3001	0.019	0.118	2.34097e-115	0.099	NM_001124334.1
urokinase plasminogen activator surface receptor-like (LOC110510776)	2.40973e-116	-29.8025	0.208	0.365	6.94507e-112	0.157	XM_021591999.1
heat shock protein 70b (hsp70b)	2.64726e-116	-19.9443	0.683	0.797	7.62967e-112	0.114	NM_001124745.1
tripartite motif-containing protein 16-like (LOC110516150)	2.0142e-113	-0.273929	0.041	0.155	5.80512e-109	0.114	XM_021594726.1
sterile alpha motif domain-containing protein 9-like (LOC110538771), transcript variant X1	1.91906e-111	-0.914898	0.047	0.162	5.53091e-107	0.115	XM_021625735.1
60S ribosomal protein L39-like (LOC110488974)	6.53624e-109	-6.08578	0.684	0.765	1.88381e-104	0.081	XM_021561479.1
signal transducer and activator of transcription 1-alpha/beta-like (LOC110494323), transcript variant X1	1.20775e-103	-0.366741	0.033	0.135	3.48086e-99	0.102	XM_021569281.1
guanylate-binding protein 1-like (LOC110529748)	1.98655e-103	-0.381341	0.028	0.126	5.72544e-99	0.098	XM_021612228.1
MT-COX2	8.57553e-103	-55.8352	0.996	0.997	2.47155e-98	0.001	NC_001717.1_MT_COX2
60S ribosomal protein L37a (rl37a)	4.00258e-99	-16.7325	0.727	0.796	1.15358e-94	0.069	NM_001165241.1
ribosomal protein L39 protein-like (LOC100136046)	2.39452e-96	-5.1833	0.634	0.72	6.90124e-92	0.086	NM_001124365.1
heat shock 70 kDa protein-like (LOC110485160)	7.36107e-94	-9.83507	0.513	0.649	2.12153e-89	0.136	XM_021556226.1
60S ribosomal protein L34 (LOC110531928)	1.47908e-91	-12.9692	0.765	0.832	4.26286e-87	0.067	XM_021615423.1
60S ribosomal protein L36-like (LOC110524836)	2.48983e-91	-14.4471	0.647	0.732	7.17595e-87	0.085	XM_021604754.1
60S ribosomal protein L37 (LOC110523343)	7.25437e-91	-9.35913	0.604	0.707	2.09078e-86	0.103	XM_021601960.1
probable E3 ubiquitin-protein ligase RNF144A-A (LOC110500498)	1.00044e-90	-9.79776	0.109	0.234	2.88338e-86	0.125	XM_021577893.1
helicase with zinc finger domain 2-like (LOC110528534), transcript variant X1	1.48155e-88	-0.927684	0.226	0.37	4.26996e-84	0.144	XM_021610647.1
uncharacterized LOC110523317 (LOC110523317)	8.58637e-84	-0.429388	0.057	0.158	2.47468e-79	0.101	XM_021601911.1
40S ribosomal protein S28 (LOC110530120)	7.26924e-83	-2.25275	0.469	0.59	2.09507e-78	0.121	XM_021612949.1
E3 ubiquitin-protein ligase rnf213-alpha-like (LOC110485301)	3.38018e-81	-0.495232	0.052	0.148	9.74201e-77	0.096	XM_021556365.1
MT-COX1	3.91922e-81	-7.7866	0.995	0.997	1.12956e-76	0.002	NC_001717.1_MT_COX1
60S ribosomal protein L38-like (LOC110499237)	4.05317e-81	-2.33526	0.574	0.669	1.16816e-76	0.095	XM_021576245.1
40S ribosomal protein S26 (LOC110532705)	1.31852e-78	-4.5436	0.766	0.84	3.80011e-74	0.074	XM_021616801.1
uncharacterized LOC110494310 (LOC110494310)	3.55944e-78	-22.5401	0.697	0.747	1.02587e-73	0.05	XR_002469251.1
uncharacterized LOC110498875 (LOC110498875)	1.31794e-77	-2.86233	0.042	0.129	3.79844e-73	0.087	XM_021575546.1
uncharacterized LOC110527213 (LOC110527213), transcript variant X1	4.25266e-77	0.410114	0.029	0.108	1.22566e-72	0.079	XM_021608372.1
60S ribosomal protein L29 (rl29)	9.79696e-74	-2.69777	0.499	0.619	2.82358e-69	0.12	NM_001160646.1
60S ribosomal protein L34 (LOC110500321)	1.84323e-73	-7.8412	0.61	0.695	5.31238e-69	0.085	XM_021577625.1
60S ribosomal protein L36a-like (LOC110488986)	3.72277e-72	-6.71642	0.658	0.718	1.07294e-67	0.06	XM_021561507.1
beta-2-microglobulin-like (LOC110491891)	9.46965e-68	-9.89062	0.77	0.826	2.72925e-63	0.056	XM_021565716.1
40S ribosomal protein S29-like (LOC110522478)	1.20684e-66	-1.80668	0.383	0.503	3.47823e-62	0.12	XM_021600908.1
40S ribosomal protein S28 (LOC110508919)	1.66632e-66	-2.15084	0.448	0.556	4.80251e-62	0.108	XM_021589831.1
placenta-specific gene 8 protein-like (LOC110531714)	5.45898e-63	-2.92191	0.372	0.48	1.57333e-58	0.108	XM_021615046.1
tripartite motif-containing protein 16-like (LOC110521165)	3.49174e-62	-1.63109	0.239	0.363	1.00636e-57	0.124	XM_021598598.1
uncharacterized LOC110500499 (LOC110500499)	2.28786e-59	-3.0585	0.035	0.104	6.59385e-55	0.069	XR_002470116.1
60S acidic ribosomal protein P2-like (LOC110527753)	7.38153e-59	-0.755043	0.55	0.637	2.12743e-54	0.087	XM_021609250.1
glycerol-3-phosphate acyltransferase 3-like (LOC110520337), transcript variant X1	9.59485e-59	-0.929815	0.607	0.683	2.76533e-54	0.076	XM_021597587.1
60S ribosomal protein L37-like (LOC110536331)	3.1896e-58	-1.47888	0.325	0.438	9.19275e-54	0.113	XM_021622068.1
40S ribosomal protein S21 (rs21)	3.6878e-56	-2.32566	0.523	0.612	1.06286e-51	0.089	NM_001160683.1
60S ribosomal protein L23 (rl23)	5.21292e-56	-5.2598	0.805	0.848	1.50241e-51	0.043	NM_001160565.2
40S ribosomal protein S15a (LOC110485732)	7.53447e-55	-5.46759	0.695	0.756	2.17151e-50	0.061	XM_021556885.1
40S ribosomal protein S26-like (LOC110491972)	6.19362e-54	-7.89257	0.672	0.738	1.78506e-49	0.066	XM_021565882.1
MT-COX3	7.25589e-54	-2.83507	0.975	0.986	2.09122e-49	0.011	NC_001717.1_MT_COX3
60S acidic ribosomal protein P2-like (LOC110526528)	3.96533e-53	-11.6207	0.635	0.694	1.14285e-48	0.059	XM_021607572.1
heat shock 70 kDa protein-like (LOC110512845)	1.29946e-52	-17.5254	0.27	0.381	3.74518e-48	0.111	XM_021592992.1
cytochrome c oxidase subunit 7B, mitochondrial-like (LOC110537530), transcript variant X1	2.23828e-52	-2.55819	0.35	0.462	6.45094e-48	0.112	XM_021623638.1
peptidyl-prolyl cis-trans isomerase A-like (LOC110509549)	3.16026e-52	-4.18801	0.659	0.745	9.10818e-48	0.086	XM_021590485.1
peptidyl-prolyl cis-trans isomerase A-like (LOC110523330)	5.4648e-52	17.1097	0.824	0.871	1.57501e-47	0.047	XM_021601941.1
inhibitor of nuclear factor kappa B alpha (LOC100136058)	1.71009e-50	-3.08592	0.267	0.372	4.92865e-46	0.105	NM_001124368.1
60S ribosomal protein L27 (LOC110486640)	2.58679e-50	-1.68655	0.57	0.646	7.45539e-46	0.076	XM_021558395.1
60S ribosomal protein L30 (LOC110496774)	3.21217e-50	4.34515	0.527	0.616	9.2578e-46	0.089	XM_021572809.1
40S ribosomal protein S17 (LOC110522473), transcript variant X1	3.66818e-50	-3.39354	0.68	0.746	1.05721e-45	0.066	XM_021600900.1
60S ribosomal protein L35-like (LOC110525492)	9.2712e-50	-2.01637	0.396	0.494	2.67205e-45	0.098	XM_021605626.1
60S ribosomal protein L36a (rl36a)	1.83766e-49	-0.895131	0.228	0.333	5.29633e-45	0.105	NM_001165096.2
60S ribosomal protein L30 (LOC110487816)	1.88456e-49	-2.41335	0.498	0.585	5.43149e-45	0.087	XM_021559733.1
60S ribosomal protein L28 (rl28)	1.91444e-49	-5.84155	0.634	0.695	5.51762e-45	0.061	NM_001160602.2
40S ribosomal protein S15-like (LOC110530123)	4.31361e-49	-2.1118	0.435	0.539	1.24323e-44	0.104	XM_021612952.1
glycine-rich RNA-binding protein-like (LOC110508373), transcript variant X1	6.71817e-49	-39.835	0.39	0.492	1.93624e-44	0.102	XM_021588864.1
60S ribosomal protein L14-like (LOC110487882)	1.28073e-48	-3.41285	0.575	0.65	3.6912e-44	0.075	XM_021559799.1
60S acidic ribosomal protein P2-like (LOC110506657), transcript variant X1	2.67453e-48	-9.97917	0.583	0.657	7.70827e-44	0.074	XM_021586445.1
MT-ND2	1.07583e-47	-11.9583	0.904	0.936	3.10065e-43	0.032	NC_001717.1_MT_ND2
uncharacterized LOC110510080 (LOC110510080)	1.36083e-47	-84.4241	0.108	0.189	3.92204e-43	0.081	XM_021591403.1
60S ribosomal protein L23 (LOC110538399)	2.32405e-47	-2.45988	0.763	0.812	6.69813e-43	0.049	XM_021625192.1
60S ribosomal protein L35 (LOC110535878)	4.04871e-47	-1.21129	0.372	0.471	1.16688e-42	0.099	XM_021621222.1
polyubiquitin (LOC100135966)	2.41691e-46	-8.70835	0.878	0.912	6.96577e-42	0.034	NM_001124306.1
40S ribosomal protein S17 (LOC110497399)	3.50771e-46	-4.68307	0.581	0.655	1.01096e-41	0.074	XM_021573490.1
class I histocompatibility antigen, F10 alpha chain-like (LOC110488340)	5.43005e-46	-0.414338	0.542	0.635	1.565e-41	0.093	XM_021560551.1
40S ribosomal protein S24 (LOC100136101), transcript variant X1	1.37057e-45	-10.8185	0.77	0.818	3.95013e-41	0.048	XM_021613497.1
ribosomal protein L27a (rpl27a)	4.26006e-45	-17.7022	0.847	0.884	1.22779e-40	0.037	XM_021566755.1
60S ribosomal protein L28-like (LOC110523984)	5.9276e-45	-6.51132	0.574	0.644	1.70839e-40	0.07	XM_021603217.1
macrosialin-like (LOC110500783)	2.30746e-44	-13.6884	0.229	0.329	6.65033e-40	0.1	XM_021578316.1
60S ribosomal protein L35a (LOC110490080), transcript variant X1	2.38148e-44	-1.4249	0.283	0.383	6.86366e-40	0.1	XM_021563227.1
60S acidic ribosomal protein P1-like (LOC110488059)	2.60264e-44	-11.0038	0.772	0.808	7.50106e-40	0.036	XM_021560039.1
40S ribosomal protein S15a (LOC110493491)	3.3129e-44	-2.89077	0.765	0.811	9.54811e-40	0.046	XM_021567793.1
40S ribosomal protein S16 (LOC110500001), transcript variant X1	3.57086e-44	-11.0407	0.617	0.678	1.02916e-39	0.061	XM_021577096.1
40S ribosomal protein S14 (rs14)	4.69918e-44	-13.874	0.783	0.832	1.35435e-39	0.049	NM_001165056.2
E3 ubiquitin/ISG15 ligase TRIM25-like (LOC110516270)	1.02091e-43	-0.277644	0.203	0.301	2.94237e-39	0.098	XM_021594786.1
40S ribosomal protein S14 (LOC110534186)	2.50275e-43	-7.81851	0.842	0.883	7.21318e-39	0.041	XM_021618904.1
uncharacterized LOC110489840 (LOC110489840)	3.84992e-43	-42.634	0.374	0.464	1.10959e-38	0.09	XR_002468630.1
interferon regulatory factor 1 (irf-1), transcript variant X1	6.71108e-43	-0.96154	0.058	0.124	1.9342e-38	0.066	XM_021622398.1
ubiquitin-like protein FUBI (LOC110529850)	1.4325e-42	-0.911774	0.605	0.672	4.1286e-38	0.067	XM_021612451.1
60S ribosomal protein L32-like (LOC110528607)	1.85641e-42	-2.35996	0.478	0.571	5.35037e-38	0.093	XM_021610741.1
heat shock 90kDa protein 1 beta isoform a (hsp90ba)	2.05415e-42	-1.84792	0.657	0.73	5.92027e-38	0.073	NM_001124231.1
40S ribosomal protein S13-like (LOC110526541)	2.38913e-42	-2.68941	0.571	0.648	6.8857e-38	0.077	XM_021607593.1
interferon-induced protein 44-like (LOC110488243), transcript variant X1	2.57206e-42	-3.00104	0.054	0.117	7.41293e-38	0.063	XM_021560396.1
60S ribosomal protein L27 (LOC110538598)	2.65716e-42	-5.54696	0.603	0.661	7.65819e-38	0.058	XM_021625512.1
Ferritin, heavy subunit (frih)	5.4007e-42	29.1648	0.795	0.847	1.55653e-37	0.052	NM_001160521.1
60S ribosomal protein L19-like (LOC110538147)	5.66268e-42	-1.23026	0.54	0.625	1.63204e-37	0.085	XM_021624778.1
ubiquitin-60S ribosomal protein L40-like (LOC110524136)	2.41707e-41	-3.7327	0.551	0.619	6.96624e-37	0.068	XM_021603493.1
40S ribosomal protein S12 (LOC110516962)	3.14049e-41	-19.5556	0.767	0.807	9.0512e-37	0.04	XM_021595238.1
putative helicase mov-10-B.1 (LOC110490198)	3.48199e-41	-0.391086	0.114	0.194	1.00354e-36	0.08	XM_021563446.1
60S ribosomal protein L32 (LOC110492489)	5.54149e-41	-2.45422	0.535	0.614	1.59711e-36	0.079	XM_021566855.1
ATP synthase subunit f, mitochondrial-like (LOC110512930)	9.31991e-41	-0.334176	0.224	0.318	2.68609e-36	0.094	XM_021593023.1
ribosomal protein S20 (rps20)	1.13333e-40	-25.8161	0.762	0.792	3.26638e-36	0.03	NM_001124364.1
induced myeloid leukemia cell differentiation protein Mcl-1 homolog (LOC110487180)	1.28888e-40	-0.74041	0.318	0.418	3.71469e-36	0.1	XM_021559104.1
40S ribosomal protein S19 (LOC110537987)	7.31361e-40	-13.7637	0.72	0.772	2.10786e-35	0.052	XM_021624488.1
60S ribosomal protein L21 (rl21)	1.12131e-39	-2.66817	0.632	0.701	3.23172e-35	0.069	NM_001160637.2
60S ribosomal protein L36 (LOC110521855)	1.1662e-39	-1.43434	0.355	0.448	3.36109e-35	0.093	XM_021599788.1
60S ribosomal protein L22 (LOC110532121)	1.57517e-39	-1.44955	0.445	0.531	4.5398e-35	0.086	XM_021615739.1
60S ribosomal protein L26 (rl26)	3.8116e-39	-3.79411	0.788	0.829	1.09854e-34	0.041	NM_001278931.2
40S ribosomal protein S13 (rs13)	3.8775e-39	-1.355	0.588	0.659	1.11754e-34	0.071	NM_001160671.1
prothymosin alpha-A-like (LOC110524814)	5.98553e-39	7.20321	0.632	0.704	1.72509e-34	0.072	XM_021604724.1
cofilin-2-like (LOC110509956)	1.04455e-38	-11.1937	0.63	0.709	3.01049e-34	0.079	XM_021591193.1
40S ribosomal protein S27-like (LOC110520892)	1.79007e-38	-1.14929	0.749	0.794	5.15917e-34	0.045	XM_021598339.1
actin beta (actb)	1.96839e-38	-27.9194	0.988	0.988	5.67311e-34	0	NM_001124235.1
40S ribosomal protein S27-like (LOC110520880), transcript variant X1	2.24265e-38	-4.35608	0.476	0.554	6.46354e-34	0.078	XM_021598325.1
60S ribosomal protein L23a-like (LOC110510308)	3.15382e-38	-3.23772	0.657	0.71	9.08963e-34	0.053	XM_021591707.1
60S ribosomal protein L22-like (LOC110492295)	5.22623e-38	-1.06662	0.32	0.413	1.50625e-33	0.093	XM_021566499.1
60S ribosomal protein L35 (LOC110523244)	6.58483e-38	-1.15422	0.284	0.375	1.89781e-33	0.091	XM_021601767.1
40S ribosomal protein S16 (LOC110490463)	9.30275e-38	-5.06625	0.686	0.738	2.68114e-33	0.052	XM_021563866.1
cytochrome c oxidase subunit 6C-1 (LOC110527679)	1.24785e-37	-0.314444	0.177	0.264	3.59644e-33	0.087	XM_021609117.1
60S ribosomal protein L31-like (LOC110528852)	4.66704e-37	-0.347671	0.188	0.273	1.34509e-32	0.085	XM_021611013.1
40S ribosomal protein S12 (LOC110529255)	6.21732e-37	-4.02586	0.641	0.688	1.79189e-32	0.047	XM_021611373.1
40S ribosomal protein S15 (rs15)	1.8814e-36	-0.863475	0.411	0.501	5.42239e-32	0.09	NM_001165174.2
glycine-rich RNA-binding protein GRP1A-like (LOC110536383)	1.89937e-35	3.28132	0.926	0.953	5.47417e-31	0.027	XM_021622142.1
40S ribosomal protein S18 (LOC110488339)	2.17349e-35	-2.87574	0.62	0.682	6.26423e-31	0.062	XM_021560550.1
40S ribosomal protein S25-like (LOC110504015)	2.28419e-35	-20.7013	0.806	0.846	6.58325e-31	0.04	XM_021582789.1
40S ribosomal protein S23 (LOC110527726)	2.45753e-35	0.664338	0.449	0.524	7.08284e-31	0.075	XM_021609188.1
40S ribosomal protein S13 (LOC110492185)	5.13164e-35	-1.93394	0.652	0.699	1.47899e-30	0.047	XM_021566280.1
uncharacterized LOC110504686 (LOC110504686)	9.64004e-35	-0.836428	0.716	0.781	2.77836e-30	0.065	XR_002470633.1
S6 ribosomal protein (LOC100135859)	1.22087e-34	-1.49053	0.632	0.685	3.51867e-30	0.053	NM_001124244.1
60S ribosomal protein L35a (LOC110507332)	3.65985e-34	-0.528838	0.279	0.363	1.05481e-29	0.084	XM_021587251.1
ubiquitin-40S ribosomal protein S27a-like (LOC110502567)	3.86303e-34	-9.58763	0.668	0.722	1.11336e-29	0.054	XM_021580699.1
Profilin-1 (prof1)	5.63139e-34	-151.787	0.905	0.918	1.62302e-29	0.013	NM_001165157.1
60S ribosomal protein L26 (LOC110504601)	6.92652e-34	-8.25922	0.762	0.806	1.99629e-29	0.044	XM_021583362.1
60S ribosomal protein L18a (LOC110516869)	1.12579e-33	-2.32217	0.46	0.538	3.24463e-29	0.078	XM_021595183.1
induced myeloid leukemia cell differentiation protein Mcl-1-like (LOC110514588)	1.63319e-33	-5.60898	0.314	0.401	4.70702e-29	0.087	XM_021593909.1
40S ribosomal protein S10 (LOC110492190)	1.92261e-33	-3.79835	0.649	0.712	5.54115e-29	0.063	XM_021566282.1
ubiquitin-60S ribosomal protein L40-like (LOC110508899)	2.14292e-33	-0.715184	0.334	0.422	6.17612e-29	0.088	XM_021589797.1
MT-ND1	3.31611e-33	-2.02877	0.459	0.543	9.55737e-29	0.084	NC_001717.1_MT_ND1
60S ribosomal protein L24-like (LOC110520573)	3.422e-33	-1.26964	0.585	0.656	9.86256e-29	0.071	XM_021597961.1
40S ribosomal protein S24 (LOC110502606), transcript variant X1	4.29465e-33	-11.5689	0.714	0.749	1.23776e-28	0.035	XM_021580777.1
60S ribosomal protein L23a (LOC100135923)	5.02056e-33	-3.34642	0.644	0.704	1.44698e-28	0.06	XM_021617305.1
histone H3.3 (LOC110503698)	8.46287e-33	-0.901423	0.449	0.54	2.43908e-28	0.091	XM_021582159.1
heterogeneous nuclear ribonucleoprotein A0-like (LOC110504781)	1.52196e-32	-1.37809	0.298	0.383	4.38645e-28	0.085	XM_021583593.1
40S ribosomal protein S18 (LOC110496245), transcript variant X1	1.60538e-32	-8.76277	0.667	0.713	4.62686e-28	0.046	XM_021572029.1
uncharacterized LOC110520613 (LOC110520613)	1.77866e-32	5.62245	0.733	0.775	5.12628e-28	0.042	XR_002473013.1
40S ribosomal protein S29 (LOC110529849)	1.92834e-32	-0.408437	0.201	0.281	5.55768e-28	0.08	XM_021612450.1
ATPase inhibitor A, mitochondrial-like (LOC110496025)	2.49505e-32	-0.40077	0.279	0.367	7.19098e-28	0.088	XM_021571651.1
40S ribosomal protein S13-like (LOC110506672)	1.20866e-31	-2.16395	0.486	0.557	3.48347e-27	0.071	XM_021586465.1
60S ribosomal protein L36a (LOC110533861)	1.69098e-31	-0.323	0.219	0.298	4.87359e-27	0.079	XM_021618418.1
ribosomal protein L21 (rpl21)	1.86107e-31	-3.10189	0.717	0.763	5.36378e-27	0.046	XM_021620286.1
60S ribosomal protein L24 (LOC110501340)	2.11898e-31	-15.6154	0.707	0.746	6.1071e-27	0.039	XM_021578835.1
ubiquitin-40S ribosomal protein S27a (LOC110530107)	1.05624e-30	-6.54228	0.738	0.765	3.0442e-26	0.027	XM_021612927.1
cytochrome c oxidase subunit 7C, mitochondrial-like (LOC110525312)	1.47806e-30	-0.330407	0.152	0.225	4.25991e-26	0.073	XM_021605326.1
ubiquitin-60S ribosomal protein L40-like (LOC110530139)	5.5268e-30	-0.814229	0.25	0.331	1.59288e-25	0.081	XM_021612981.1
MT-R16S	6.8461e-30	-157.708	0.988	0.991	1.97311e-25	0.003	NC_001717.1_MT_R16S
C-C chemokine receptor type 9-like (ccr9)	6.95346e-30	-0.874724	0.522	0.572	2.00406e-25	0.05	NM_001124610.2
sodium- and chloride-dependent taurine transporter-like (LOC110528591)	9.07999e-30	1.95722	0.475	0.552	2.61694e-25	0.077	XM_021610721.1
histone H3.3 (LOC110507576)	1.15684e-29	-0.54491	0.397	0.479	3.33414e-25	0.082	XM_021587646.1
L-lactate dehydrogenase B chain-like (LOC110500268), transcript variant X1	1.17285e-29	-3.38143	0.384	0.468	3.38027e-25	0.084	XM_021577544.1
SH3 domain-binding glutamic acid-rich-like protein 3 (LOC110488193), transcript variant X1	1.84841e-29	-0.625864	0.537	0.612	5.32729e-25	0.075	XM_021560299.1
60S ribosomal protein L11 (rl11)	2.62282e-29	-3.24036	0.795	0.827	7.55924e-25	0.032	NM_001165165.2
C-C chemokine receptor type 9-like (LOC110509110)	3.88952e-29	-1.50122	0.223	0.299	1.121e-24	0.076	XM_021590079.1
histone H3.3 (LOC110533482)	7.73589e-29	-1.36662	0.512	0.588	2.22956e-24	0.076	XM_021617736.1
60S ribosomal protein L32 (rl32)	8.89539e-29	-7.30767	0.626	0.665	2.56374e-24	0.039	NM_001160636.2
NF-kappa-B inhibitor alpha-like (LOC110522049)	9.19059e-29	-5.77167	0.067	0.122	2.64882e-24	0.055	XM_021600117.1
heat shock cognate protein 70a (hsc70a)	1.04883e-28	-4.8112	0.844	0.871	3.02282e-24	0.027	NM_001124232.1
trypsin inhibitor ClTI-1-like (LOC110504451)	1.24699e-28	-11.8347	0.658	0.703	3.59394e-24	0.045	XM_021583209.1
VIG-2 protein (vig-2)	1.726e-28	-3.95779	0.053	0.103	4.97451e-24	0.05	NM_001124285.1
Myosin regulatory light chain 2, smooth muscle isoform (mlrn)	1.74662e-28	0.457622	0.49	0.567	5.03393e-24	0.077	NM_001160663.2
40S ribosomal protein S3-like (LOC110507642)	6.68929e-28	-4.35739	0.591	0.65	1.92792e-23	0.059	XM_021587755.1
40S ribosomal protein S25 (rs25), transcript variant X1	9.67722e-28	-2.99095	0.578	0.635	2.78907e-23	0.057	XM_021586921.1
small nuclear ribonucleoprotein G (LOC110492664)	1.10746e-27	-0.337078	0.123	0.188	3.19181e-23	0.065	XM_021567108.1
60S ribosomal protein L4-B (LOC100136055)	2.11247e-27	-1.06603	0.637	0.682	6.08836e-23	0.045	XM_021598576.1
wiskott-Aldrich syndrome protein-like (LOC110532474), transcript variant X1	2.72608e-27	-0.511439	0.363	0.443	7.85685e-23	0.08	XM_021616416.1
transmembrane protein 258-like (LOC110521162)	3.11733e-27	-0.32979	0.167	0.237	8.98445e-23	0.07	XM_021598594.1
60S ribosomal protein L27a (LOC110521278), transcript variant X1	3.2458e-27	0.373063	0.343	0.422	9.35471e-23	0.079	XM_021598733.1
receptor-interacting serine/threonine-protein kinase 3-like (LOC110485435)	4.46754e-27	-0.299952	0.061	0.111	1.28759e-22	0.05	XM_021556501.1
galectin like protein (LOC100135795)	5.1173e-27	-4.26987	0.199	0.272	1.47486e-22	0.073	NM_001124191.1
uncharacterized LOC110496535 (LOC110496535)	9.51166e-27	-0.275037	0.15	0.216	2.74136e-22	0.066	XR_002469564.1
nuclease-sensitive element-binding protein 1-like (LOC110532160), transcript variant X1	1.49159e-26	-0.833161	0.662	0.718	4.29891e-22	0.056	XM_021615817.1
ribosomal protein L12 (rpl12), transcript variant X1	1.91056e-26	-11.6496	0.838	0.871	5.50642e-22	0.033	XM_021601750.1
40S ribosomal protein S27 (LOC110488442)	2.43489e-26	-6.86965	0.683	0.722	7.0176e-22	0.039	XM_021560666.1
BOLA class I histocompatibility antigen, alpha chain BL3-6-like (LOC110496224)	2.51396e-26	-0.71886	0.301	0.378	7.24547e-22	0.077	XM_021571998.1
60S ribosomal protein L18 (LOC110536674)	2.66079e-26	-5.84077	0.746	0.785	7.66866e-22	0.039	XM_021622388.1
actin, cytoplasmic 1 (LOC110517977), transcript variant X1	3.1357e-26	-6.41689	0.911	0.926	9.03741e-22	0.015	XM_021595779.1
elongation factor 2-like (LOC110530688)	4.0308e-26	-0.794389	0.484	0.558	1.16172e-21	0.074	XM_021613929.1
60S ribosomal protein L15-like (LOC110488158)	4.62935e-26	-6.09306	0.595	0.654	1.33422e-21	0.059	XM_021560244.1
actin related protein 2/3 complex, subunit 3 (arpc3)	5.81889e-26	-4.83241	0.503	0.574	1.67706e-21	0.071	NM_001160601.2
uncharacterized LOC110488454 (LOC110488454)	6.43519e-26	-0.308821	0.228	0.3	1.85469e-21	0.072	XR_002468410.1
60S ribosomal protein L10a (LOC110528390)	6.88178e-26	-1.04721	0.464	0.537	1.9834e-21	0.073	XM_021610421.1
heat shock 70 kDa protein-like (LOC110486254)	8.07965e-26	-0.275713	0.182	0.252	2.32863e-21	0.07	XM_021557703.1
MT-R12S	1.16915e-25	-30.8508	0.575	0.636	3.3696e-21	0.061	NC_001717.1_MT_R12S
myosin regulatory light polypeptide 9 (LOC110489935)	2.00383e-25	-4.78936	0.386	0.462	5.77523e-21	0.076	XM_021562949.1
apoptosis-associated speck-like protein containing a CARD (LOC110516260)	2.89448e-25	-0.392965	0.163	0.229	8.34217e-21	0.066	XM_021594781.1
serine/threonine-protein kinase pim-2-like (LOC110492581)	2.89833e-25	-26.3791	0.108	0.166	8.35327e-21	0.058	XM_021566991.1
transcription factor BTF3 (LOC110523362), transcript variant X1	6.34398e-25	-3.13985	0.68	0.725	1.8284e-20	0.045	XM_021601989.1
40S ribosomal protein S8 (LOC100136056)	6.35184e-25	-3.55471	0.649	0.697	1.83066e-20	0.048	XM_021614196.1
60S ribosomal protein L31 (rl31), transcript variant X1	7.30104e-25	-1.67497	0.653	0.696	2.10423e-20	0.043	XM_021578580.1
tapasin long form (LOC100136299)	7.38877e-25	-0.28134	0.085	0.138	2.12952e-20	0.053	NM_001124553.1
60S ribosomal protein L18 (LOC110508611)	7.90437e-25	-3.82255	0.747	0.782	2.27812e-20	0.035	XM_021589267.1
60S ribosomal protein L7a (LOC110509510)	8.81181e-25	-3.28549	0.725	0.757	2.53965e-20	0.032	XM_021590414.1
ADP/ATP translocase 2-like (LOC110504971)	1.38534e-24	-6.51588	0.587	0.649	3.9927e-20	0.062	XM_021583888.1
60S ribosomal protein L17 (LOC110537136)	1.70616e-24	-11.8673	0.762	0.793	4.91732e-20	0.031	XM_021622937.1
40S ribosomal protein S3 (LOC110503803)	1.76633e-24	-3.65799	0.558	0.619	5.09074e-20	0.061	XM_021582341.1
60S ribosomal protein L13a (LOC110498145)	2.59787e-24	-11.1447	0.846	0.872	7.48732e-20	0.026	XM_021574753.1
ferritin, heavy subunit (LOC110506658)	2.60351e-24	-9.75487	0.617	0.644	7.50356e-20	0.027	XM_021586447.1
coactosin-like protein (LOC110518777)	3.14069e-24	0.589918	0.557	0.622	9.05178e-20	0.065	XM_021596222.1
actin-related protein 2/3 complex subunit 1B-like (LOC110518526)	3.57402e-24	-3.07725	0.606	0.659	1.03007e-19	0.053	XM_021596065.1
probable ATP-dependent RNA helicase DDX5 (LOC110538511), transcript variant X1	4.03879e-24	-0.781759	0.13	0.191	1.16402e-19	0.061	XM_021625375.1
TNFAIP3-interacting protein 1 (LOC100305133)	8.61435e-24	-0.339803	0.141	0.202	2.48274e-19	0.061	XM_021561806.1
60S ribosomal protein L19-like (LOC110486219)	8.65116e-24	-2.02436	0.502	0.572	2.49335e-19	0.07	XM_021557658.1
elongation factor EF1 alpha (LOC100136004)	9.30329e-24	-6.78674	0.801	0.837	2.6813e-19	0.036	NM_001124339.1
40S ribosomal protein S10-like (LOC110527735)	9.31297e-24	2.97712	0.682	0.723	2.68409e-19	0.041	XM_021609203.1
40S ribosomal protein S11 (LOC110538230)	1.17148e-23	-14.1425	0.713	0.747	3.37633e-19	0.034	XM_021624921.1
guanine nucleotide-binding protein subunit beta-2-like 1 (LOC110504806)	2.59624e-23	-2.31614	0.721	0.762	7.48263e-19	0.041	XM_021583623.1
translationally-controlled tumor protein homolog (LOC110515392)	2.91527e-23	-3.18657	0.82	0.854	8.40209e-19	0.034	XM_021594308.1
ribosomal protein S7 (rps7)	3.65976e-23	-0.508943	0.243	0.313	1.05478e-18	0.07	NM_001124430.1
rho GTPase-activating protein 45-like (LOC110524240), transcript variant X1	5.59113e-23	-1.35764	0.54	0.603	1.61142e-18	0.063	XM_021603699.1
60S ribosomal protein L10 (LOC110512849)	6.64544e-23	-3.72021	0.45	0.516	1.91528e-18	0.066	XM_021592996.1
40S ribosomal protein S3a (LOC110534513)	8.30138e-23	-5.82782	0.728	0.768	2.39254e-18	0.04	XM_021619396.1
heat shock 90kDa protein 1 beta isoform a (hsp90ba), transcript variant X1	1.15107e-22	-16.8281	0.583	0.637	3.3175e-18	0.054	XM_021611214.1
prothymosin alpha-like (LOC110527845)	1.24457e-22	-2.53846	0.405	0.476	3.58699e-18	0.071	XM_021609397.1
60S ribosomal protein L31-like (LOC110528851)	1.30916e-22	-2.02085	0.329	0.398	3.77314e-18	0.069	XM_021611012.1
40S ribosomal protein S11 (rs11)	1.37608e-22	-2.78725	0.501	0.558	3.96599e-18	0.057	NM_001246324.2
tumor necrosis factor alpha-induced protein 2-like (LOC110497812), transcript variant X1	1.51157e-22	-0.38656	0.059	0.103	4.35651e-18	0.044	XM_021574196.1
40S ribosomal protein S4, X isoform (rs4x)	1.81607e-22	-1.36882	0.492	0.554	5.23409e-18	0.062	NM_001165051.1
splicing factor 3b subunit 5 (sf3b5)	2.6599e-22	-0.275596	0.222	0.29	7.66609e-18	0.068	NM_001165217.2
60S acidic ribosomal protein P1-like (LOC110496675)	3.32626e-22	-2.96862	0.275	0.344	9.5866e-18	0.069	XM_021572698.1
myosin light polypeptide 6 (LOC110528106), transcript variant X1	3.35705e-22	3.24297	0.451	0.516	9.67535e-18	0.065	XM_021609924.1
cytochrome c oxidase subunit 6B1-like (LOC110509074)	4.17849e-22	-0.251527	0.178	0.241	1.20428e-17	0.063	XM_021590033.1
40S ribosomal protein S8 (LOC110509161)	4.55528e-22	-3.84963	0.704	0.737	1.31288e-17	0.033	XM_021590131.1
40S ribosomal protein SA (LOC110485798), transcript variant X1	5.20724e-22	5.73419	0.659	0.706	1.50078e-17	0.047	XM_021556973.1
interferon regulatory factor 1-like (LOC110533376), transcript variant X1	5.20847e-22	-2.69134	0.2	0.264	1.50113e-17	0.064	XM_021617512.1
60S ribosomal protein L13 (LOC110506511)	6.62038e-22	-4.89529	0.717	0.752	1.90806e-17	0.035	XM_021586171.1
ribonuclease T2-like (LOC110503620), transcript variant X1	7.70501e-22	-1.04426	0.197	0.26	2.22066e-17	0.063	XM_021582052.1
nascent polypeptide-associated complex subunit alpha-like (LOC110492373), transcript variant X1	9.00835e-22	-5.60157	0.669	0.709	2.5963e-17	0.04	XM_021566630.1
uncharacterized LOC110515983 (LOC110515983)	1.01896e-21	-0.59526	0.376	0.446	2.93675e-17	0.07	XR_002472316.1
eukaryotic translation initiation factor 3 subunit A-like (LOC110502281), transcript variant X1	1.17324e-21	-0.319783	0.242	0.31	3.3814e-17	0.068	XM_021580194.1
40S ribosomal protein S10 (rs10), transcript variant X1	1.32585e-21	-1.887	0.481	0.538	3.82123e-17	0.057	XM_021567430.1
neutrophil cytosolic factor 1-like (LOC110533447)	1.37083e-21	-10.1549	0.258	0.32	3.95087e-17	0.062	XM_021617659.1
RACK1 (LOC100136700)	1.98233e-21	-3.49002	0.647	0.689	5.71326e-17	0.042	NM_001124668.1
lipopolysaccharide-binding protein-like (LOC110492346)	2.01887e-21	-0.879525	0.152	0.211	5.81858e-17	0.059	XM_021566584.1
ubiquitin-conjugating enzyme E2 D2 (LOC110504684)	2.64057e-21	-0.282341	0.283	0.354	7.61038e-17	0.071	XM_021583456.1
mRNA decay activator protein ZFP36-like (LOC110503576)	2.71049e-21	-11.3452	0.29	0.355	7.81191e-17	0.065	XM_021581976.1
60S ribosomal protein L11-like (LOC110489326)	2.82915e-21	-4.82822	0.754	0.795	8.1539e-17	0.041	XM_021562053.1
14-3-3B2 protein (LOC100136193)	3.14734e-21	-1.47701	0.331	0.401	9.07096e-17	0.07	NM_001124469.1
40S ribosomal protein S25 (rs25)	3.72105e-21	-1.54293	0.675	0.706	1.07244e-16	0.031	NM_001165195.1
protein phosphatase 1 regulatory subunit 15B-like (LOC110492175), transcript variant X1	3.83536e-21	-4.8353	0.121	0.176	1.10539e-16	0.055	XM_021566259.1
10 kDa heat shock protein, mitochondrial-like (LOC110501840)	5.04976e-21	-0.952973	0.178	0.24	1.45539e-16	0.062	XM_021579688.1
nucleolar RNA helicase 2-like (LOC110499400), transcript variant X1	1.14707e-20	-0.303255	0.179	0.24	3.30597e-16	0.061	XM_021576525.1
IL-6R alpha precursor (il6ra)	1.87438e-20	-1.66615	0.159	0.217	5.40216e-16	0.058	NM_001281406.1
ubiquitin-like protein FUBI (LOC110522472)	2.17399e-20	-0.534314	0.368	0.437	6.26567e-16	0.069	XM_021600897.1
60S ribosomal protein L5-like (LOC110524610)	2.62939e-20	-1.8065	0.5	0.553	7.57817e-16	0.053	XM_021604435.1
60S ribosomal protein L5 (LOC110521719)	2.70159e-20	1.36447	0.386	0.452	7.78624e-16	0.066	XM_021599522.1
14-3-3 protein beta/alpha-2-like (LOC110531955)	2.7533e-20	-0.50022	0.326	0.394	7.93529e-16	0.068	XM_021615501.1
40S ribosomal protein S6 (LOC110534271)	2.86301e-20	-2.98425	0.734	0.767	8.25149e-16	0.033	XM_021619033.1
ribosomal protein L10 (rpl10), transcript variant X1	3.68251e-20	1.47553	0.728	0.761	1.06134e-15	0.033	XM_021617024.1
ribosomal protein L7a (rpl7a)	4.43448e-20	-0.838425	0.711	0.742	1.27806e-15	0.031	XM_021601906.1
eukaryotic translation initiation factor 3 subunit F-like (LOC110530762)	5.51921e-20	-1.59202	0.493	0.554	1.59069e-15	0.061	XM_021614021.1
elongation factor 2 (LOC110524284), transcript variant X1	7.44232e-20	-1.92329	0.605	0.649	2.14495e-15	0.044	XM_021603788.1
ribosomal protein S9 (rps9)	7.50751e-20	-6.58054	0.608	0.638	2.16374e-15	0.03	XM_021589539.1
60S ribosomal protein L18a-like (LOC110516870)	7.67694e-20	4.63345	0.665	0.699	2.21257e-15	0.034	XM_021595184.1
gelsolin-like (LOC110530103)	8.51717e-20	-0.887025	0.531	0.583	2.45473e-15	0.052	XM_021612921.1
invariant chain INVX (LOC100136157)	9.99732e-20	-24.6297	0.553	0.6	2.88133e-15	0.047	NM_001124443.1
integral membrane protein 2B-like (LOC110501739)	1.1482e-19	-3.54188	0.415	0.486	3.30922e-15	0.071	XM_021579492.1
60S ribosomal protein L8 (LOC100136284)	1.31027e-19	-11.8323	0.78	0.811	3.77632e-15	0.031	XM_021597965.1
actin-related protein 2/3 complex subunit 5-like (LOC110508866)	1.43892e-19	-0.836661	0.261	0.324	4.14712e-15	0.063	XM_021589735.1
60S ribosomal protein L13a-like (LOC110505289)	1.54042e-19	-3.07611	0.702	0.733	4.43963e-15	0.031	XM_021584433.1
60S ribosomal protein L10a (LOC110494983)	1.58754e-19	-6.83486	0.69	0.716	4.57546e-15	0.026	XM_021570337.1
40S ribosomal protein S19 (rs19)	2.5497e-19	-2.63374	0.556	0.602	7.34848e-15	0.046	NM_001160511.2
lysozyme g-like (LOC110488547), transcript variant X1	3.9098e-19	-2.01523	0.256	0.318	1.12684e-14	0.062	XM_021560783.1
60S ribosomal protein L7 (rl7), transcript variant X1	4.10965e-19	-1.02833	0.45	0.509	1.18444e-14	0.059	XM_021562211.1
cytokine receptor-like factor 3 (LOC110539053)	4.30889e-19	-0.325677	0.29	0.354	1.24187e-14	0.064	XM_021626010.1
adenylyl cyclase-associated protein 1-like (LOC110489284)	4.32953e-19	-5.21693	0.558	0.608	1.24781e-14	0.05	XM_021561979.1
tetraspanin-8-like (LOC110499712)	4.95061e-19	1.83402	0.394	0.462	1.42682e-14	0.068	XM_021576771.1
interferon inducible protein (iip)	5.12596e-19	-4.37341	0.39	0.449	1.47735e-14	0.059	NM_001124613.1
cell division control protein 42 homolog (LOC110528041), transcript variant X1	5.15255e-19	-0.384798	0.223	0.284	1.48502e-14	0.061	XM_021609823.1
putative 60S ribosomal protein L37a (LOC110530875)	6.46989e-19	-0.589594	0.345	0.406	1.86469e-14	0.061	XM_021614166.1
protein S100-A1-like (LOC110496006)	8.0799e-19	-28.7081	0.486	0.535	2.32871e-14	0.049	XM_021571618.1
tumor necrosis factor receptor superfamily member 5 (LOC101268951)	1.06021e-18	-2.05768	0.141	0.194	3.05564e-14	0.053	XM_021616655.1
beta-2-microglobulin-like (LOC110491889), transcript variant X1	1.16851e-18	-2.56976	0.323	0.379	3.36776e-14	0.056	XM_021565711.1
60S ribosomal protein L7 (rl7)	1.40078e-18	-15.8324	0.836	0.858	4.0372e-14	0.022	NM_001165156.1
acyl-CoA desaturase-like (LOC110530485), transcript variant X1	1.61694e-18	-0.25614	0.078	0.121	4.66017e-14	0.043	XM_021613615.1
moesin (LOC110537292), transcript variant X1	1.662e-18	-5.45547	0.389	0.451	4.79004e-14	0.062	XM_021623219.1
beta-2-microglobulin-like (LOC110491893)	1.97713e-18	-1.26417	0.489	0.543	5.69828e-14	0.054	XM_021565718.1
bifunctional methylenetetrahydrofolate dehydrogenase/cyclohydrolase, mitochondrial-like (LOC110536073)	2.23774e-18	0.5036	0.101	0.15	6.44938e-14	0.049	XM_021621606.1
proto-oncogene c-Rel-like (LOC110531439)	2.29664e-18	-0.458582	0.229	0.289	6.61913e-14	0.06	XM_021614641.1
uncharacterized LOC110487821 (LOC110487821)	2.86599e-18	-0.353207	0.262	0.326	8.26007e-14	0.064	XM_021559741.1
40S ribosomal protein S9 (LOC110536796)	3.17053e-18	-3.69063	0.682	0.723	9.13778e-14	0.041	XM_021622480.1
cold-inducible RNA-binding protein B-like (LOC110530711), transcript variant X1	3.34284e-18	2.24315	0.346	0.412	9.63441e-14	0.066	XM_021613961.1
40S ribosomal protein S3a (LOC110497379)	3.49823e-18	-0.853572	0.873	0.895	1.00823e-13	0.022	XM_021573457.1
40S ribosomal protein S7 (LOC110529819)	5.2632e-18	-3.43639	0.812	0.84	1.51691e-13	0.028	XM_021612377.1
proteasome subunit beta type-6-B like protein (LOC110488349)	6.14557e-18	-0.360239	0.088	0.132	1.77122e-13	0.044	XM_021560570.1
60S ribosomal protein L17 (rl17)	6.93929e-18	-2.77952	0.656	0.696	1.99997e-13	0.04	NM_001195159.2
ribonuclease ZC3H12A-like (LOC110529532)	7.53087e-18	-0.26623	0.184	0.24	2.17047e-13	0.056	XM_021611785.1
histone H3.3 (LOC110491601), transcript variant X1	1.00328e-17	0.306883	0.306	0.37	2.89156e-13	0.064	XM_021565167.1
cofilin-2-like (LOC110533964)	1.4646e-17	-3.4392	0.436	0.496	4.22111e-13	0.06	XM_021618561.1
60S ribosomal protein L6-like (LOC110536189)	1.62057e-17	-0.799276	0.507	0.557	4.67063e-13	0.05	XM_021621812.1
Proteasome subunit beta type 2 (psb2)	2.20277e-17	-0.588062	0.155	0.21	6.34859e-13	0.055	NM_001165115.1
uncharacterized LOC110534122 (LOC110534122)	2.40341e-17	-0.320933	0.148	0.201	6.92686e-13	0.053	XM_021618801.1
granulins-like (LOC110496647), transcript variant X1	2.99243e-17	0.52249	0.295	0.356	8.62448e-13	0.061	XM_021572664.1
Eukaryotic translation initiation factor 3 subunit 12 (if3c)	3.1948e-17	-0.944976	0.332	0.396	9.20774e-13	0.064	NM_001160658.1
guanine nucleotide-binding protein G(I)/G(S)/G(O) subunit gamma-5 (LOC110508545), transcript variant X1	3.30203e-17	-0.534245	0.24	0.3	9.51679e-13	0.06	XM_021589121.1
14-3-3 protein beta/alpha-1-like (LOC110493854)	3.48598e-17	-0.544276	0.251	0.313	1.00469e-12	0.062	XM_021568372.1
cofilin-2-like (LOC110504986)	3.7205e-17	-1.82825	0.396	0.46	1.07228e-12	0.064	XM_021583910.1
nucleolin (LOC100135911)	3.90958e-17	-12.8055	0.248	0.307	1.12678e-12	0.059	XM_021609536.1
basic transcription factor 3 (btf3), transcript variant X1	4.44444e-17	-3.07504	0.356	0.412	1.28093e-12	0.056	XM_021590546.1
glyceraldehyde-3-phosphate dehydrogenase (gapdh)	5.19168e-17	-13.3615	0.288	0.347	1.4963e-12	0.059	NM_001124246.1
amyloid beta A4 protein-like (LOC110495970)	5.53697e-17	-2.00139	0.292	0.348	1.59581e-12	0.056	XM_021571540.1
elongation factor 2-like (LOC110521428), transcript variant X1	5.55167e-17	0.739184	0.477	0.529	1.60005e-12	0.052	XM_021598960.1
myosin-9-like (LOC110486511), transcript variant X1	7.54015e-17	-2.58237	0.467	0.529	2.17315e-12	0.062	XM_021558158.1
eukaryotic translation initiation factor 3 subunit H (eif3h)	7.95e-17	-1.87707	0.299	0.36	2.29127e-12	0.061	NM_001165087.1
proteasome subunit beta type-8-like (LOC110488347)	9.0374e-17	-0.65902	0.276	0.332	2.60467e-12	0.056	XM_021560568.1
ATP synthase subunit alpha, mitochondrial-like (LOC110536328)	9.84695e-17	-0.37042	0.133	0.182	2.83799e-12	0.049	XM_021622063.1
glia maturation factor gamma-like (LOC110507784)	1.02875e-16	-0.851105	0.273	0.333	2.96497e-12	0.06	XM_021588017.1
60S ribosomal protein L7-like (LOC110536525)	1.14189e-16	-10.818	0.628	0.661	3.29104e-12	0.033	XM_021622291.1
2',3'-cyclic-nucleotide 3'-phosphodiesterase-like (LOC110486251), transcript variant X1	1.36639e-16	-0.651235	0.306	0.364	3.93808e-12	0.058	XM_021557698.1
ubiquitin B (ubb), transcript variant X1	1.40773e-16	-0.323354	0.111	0.158	4.05721e-12	0.047	XM_021623571.1
heterogeneous nuclear ribonucleoprotein A1-like (LOC110492002), transcript variant X1	1.48209e-16	-0.283203	0.198	0.253	4.27154e-12	0.055	XM_021565934.1
microtubule-actin cross-linking factor 1-like (LOC110487604)	1.62758e-16	10.0401	0.44	0.501	4.69086e-12	0.061	XM_021559523.1
high mobility group protein B2-like (LOC110534497)	2.44271e-16	19.7846	0.428	0.484	7.04014e-12	0.056	XM_021619375.1
uncharacterized LOC110521569 (LOC110521569)	2.66695e-16	-7.86234	0.138	0.187	7.68642e-12	0.049	XR_002473171.1
G1/S-specific cyclin-D2-like (LOC110498391), transcript variant X1	2.82423e-16	-1.70986	0.266	0.325	8.1397e-12	0.059	XM_021575010.1
Cd63 antigen (cd63)	3.17465e-16	-4.99563	0.443	0.504	9.14965e-12	0.061	NM_001124496.2
GTP-binding nuclear protein Ran (LOC110488823), transcript variant X1	4.54768e-16	-1.05058	0.368	0.432	1.31069e-11	0.064	XM_021561242.1
glutathione-specific gamma-glutamylcyclotransferase 1-like (LOC110522620)	5.72623e-16	-1.55969	0.103	0.148	1.65036e-11	0.045	XM_021601082.1
peptidyl-prolyl cis-trans isomerase FKBP1A-like (LOC110492764)	6.3554e-16	-0.829054	0.317	0.374	1.83169e-11	0.057	XM_021567243.1
fructose-bisphosphate aldolase A-like (LOC110539093)	7.1746e-16	-2.9568	0.37	0.425	2.06779e-11	0.055	XM_021626067.1
40S ribosomal protein SA (LOC110493546), transcript variant X1	7.36725e-16	-5.17185	0.549	0.592	2.12331e-11	0.043	XM_021567889.1
60S acidic ribosomal protein P0-like (LOC110494133)	1.0721e-15	-4.57054	0.704	0.725	3.0899e-11	0.021	XM_021568901.1
MT-ND4	1.2746e-15	0.252321	0.326	0.385	3.67354e-11	0.059	NC_001717.1_MT_ND4
FK506-binding protein 1B (fkb1b)	1.43032e-15	-3.43889	0.34	0.399	4.12232e-11	0.059	NM_001165052.1
ATP synthase subunit beta, mitochondrial (LOC100136600), transcript variant X1	1.45217e-15	-0.593958	0.217	0.273	4.1853e-11	0.056	XM_021608668.1
60S ribosomal protein L19 (LOC110491682), transcript variant X1	1.49149e-15	-0.493945	0.231	0.287	4.29863e-11	0.056	XM_021565309.1
LIM domain-containing protein 2-like (LOC110486687), transcript variant X1	1.53269e-15	0.260206	0.359	0.414	4.41737e-11	0.055	XM_021558458.1
proteasome subunit alpha 5 (psma5)	1.59779e-15	-0.356335	0.14	0.189	4.605e-11	0.049	XM_021609811.1
growth factor receptor-bound protein 2-like (LOC110486545), transcript variant X1	1.9054e-15	-0.306105	0.265	0.322	5.49156e-11	0.057	XM_021558235.1
histone H2AX (LOC110534249)	1.90698e-15	3.47744	0.307	0.362	5.49609e-11	0.055	XM_021618999.1
40S ribosomal protein S2-like (LOC110515850)	1.96286e-15	1.16476	0.834	0.856	5.65717e-11	0.022	XM_021594578.1
mRNA decay activator protein ZFP36-like (LOC110507452)	2.21053e-15	-13.5004	0.095	0.136	6.37097e-11	0.041	XM_021587455.1
ribosomal protein L9 (rpl9)	2.53576e-15	8.97172	0.768	0.798	7.30832e-11	0.03	NM_001160527.1
histone H3.3 (LOC110491318)	4.35763e-15	-1.44955	0.23	0.285	1.25591e-10	0.055	XM_021564682.1
F-actin-capping protein subunit alpha-2 (LOC110499482)	5.17683e-15	-0.378693	0.362	0.418	1.49201e-10	0.056	XM_021576618.1
actin-related protein 2/3 complex subunit 4-like (LOC110527945), transcript variant X1	5.22503e-15	-0.526115	0.235	0.289	1.50591e-10	0.054	XM_021609583.1
fermitin family homolog 3-like (LOC110489050)	5.66774e-15	-0.393297	0.462	0.518	1.6335e-10	0.056	XM_021561602.1
cytochrome c (LOC110520139)	6.52538e-15	-0.475254	0.258	0.311	1.88068e-10	0.053	XM_021597228.1
fructose-bisphosphate aldolase A-like (LOC110521904)	7.39168e-15	-0.635341	0.276	0.332	2.13036e-10	0.056	XM_021599850.1
succinate dehydrogenase [ubiquinone] iron-sulfur subunit, mitochondrial-like (LOC110492247)	9.06901e-15	-0.315515	0.239	0.294	2.61378e-10	0.055	XM_021566394.1
cathepsin Y (cathy)	1.10698e-14	-10.8346	0.161	0.212	3.19041e-10	0.051	NM_001124495.1
glyceraldehyde-3-phosphate dehydrogenase (LOC110519927), transcript variant X1	1.47292e-14	-0.67844	0.461	0.511	4.24511e-10	0.05	XM_021596797.1
microsomal glutathione S-transferase 3-like (LOC110498009)	1.48234e-14	-0.668084	0.263	0.319	4.27226e-10	0.056	XM_021574537.1
immediate early response 2 (ier2)	1.52494e-14	-10.404	0.114	0.156	4.39503e-10	0.042	XM_021556412.1
NPC intracellular cholesterol transporter 2 (npc2)	1.61709e-14	-2.00046	0.317	0.374	4.66063e-10	0.057	NM_001160676.2
endonuclease domain-containing 1 protein-like (LOC110534397)	1.79772e-14	-5.62874	0.335	0.388	5.18121e-10	0.053	XM_021619248.1
eukaryotic translation elongation factor 1 gamma (eef1g)	1.80054e-14	-1.21441	0.416	0.465	5.18934e-10	0.049	XM_021583249.1
bcl-2-like protein 2 (LOC110494754)	2.30175e-14	-0.661175	0.224	0.275	6.63386e-10	0.051	XM_021570084.1
proteasome maturation protein-like (LOC110535446), transcript variant X1	2.56379e-14	-0.348193	0.158	0.205	7.3891e-10	0.047	XM_021620438.1
plasminogen activator inhibitor 1 RNA-binding protein-like (LOC110521688), transcript variant X1	3.12186e-14	-3.60503	0.406	0.46	8.9975e-10	0.054	XM_021599457.1
plasminogen activator inhibitor 1 RNA-binding protein-like (LOC110524572), transcript variant X1	3.13301e-14	0.261886	0.309	0.366	9.02964e-10	0.057	XM_021604365.1
reactive intermediate imine deaminase A homolog (rida)	3.18893e-14	-0.783481	0.236	0.286	9.19081e-10	0.05	XM_021591881.1
Acyl-CoA-binding protein (acbp)	3.64855e-14	-0.705057	0.271	0.324	1.05155e-09	0.053	NM_001160694.2
neutrophil cytosolic factor 4 (ncf4)	4.12982e-14	-0.444463	0.107	0.148	1.19026e-09	0.041	NM_001124505.1
prothymosin alpha-like (LOC110494624), transcript variant X1	4.46526e-14	7.291	0.369	0.412	1.28693e-09	0.043	XM_021569855.1
60S ribosomal protein L8 (LOC110501348), transcript variant X1	5.23586e-14	-3.87411	0.707	0.731	1.50903e-09	0.024	XM_021578857.1
polyadenylate-binding protein 1 (LOC110525148)	5.37342e-14	2.78611	0.566	0.613	1.54867e-09	0.047	XM_021605096.1
Immunoglobulin light chain kappa G3 constant region	6.57573e-14	-41.212	0.335	0.382	1.89519e-09	0.047	Igkappa_G3
chromodomain-helicase-DNA-binding protein 2-like (LOC110520827), transcript variant X1	7.6251e-14	-1.75371	0.223	0.275	2.19763e-09	0.052	XM_021598247.1
chaperonin containing TCP1 subunit 8 (cct8)	7.64262e-14	-0.273074	0.115	0.157	2.20268e-09	0.042	NM_001124233.1
MT-ND5	9.21909e-14	-0.473791	0.272	0.326	2.65703e-09	0.054	NC_001717.1_MT_ND5
NHP2-like protein 1 (LOC110499221)	1.09851e-13	-12.0898	0.136	0.18	3.16602e-09	0.044	XM_021576213.1
ATP synthase F(0) complex subunit C2, mitochondrial-like (LOC110501942), transcript variant X1	1.21931e-13	-0.678112	0.353	0.406	3.51418e-09	0.053	XM_021579820.1
heterogeneous nuclear ribonucleoprotein A1-like (LOC110532662)	1.26671e-13	-0.493643	0.157	0.202	3.65078e-09	0.045	XM_021616750.1
elongation factor 2-like (LOC110508425)	1.32248e-13	-0.2527	0.291	0.347	3.81152e-09	0.056	XM_021588943.1
eukaryotic translation initiation factor 3 subunit C (LOC110498804)	1.45339e-13	-0.47505	0.237	0.288	4.1888e-09	0.051	XM_021575433.1
uncharacterized LOC110487069 (LOC110487069)	1.51147e-13	-6.87383	0.155	0.197	4.3562e-09	0.042	XM_021558988.1
Proteasome subunit beta type 4 (psb4)	1.61013e-13	-0.345921	0.136	0.18	4.64055e-09	0.044	NM_001165075.2
rab GDP dissociation inhibitor beta-like (LOC110490378)	1.66165e-13	-0.398994	0.257	0.308	4.78903e-09	0.051	XM_021563740.1
tubulin alpha chain-like (LOC110511912)	1.69478e-13	6.33023	0.265	0.316	4.88452e-09	0.051	XM_021592608.1
cyclic AMP-dependent transcription factor ATF-4-like (LOC110494903), transcript variant X1	1.74242e-13	-0.479404	0.136	0.179	5.02183e-09	0.043	XM_021570233.1
Gamma-aminobutyric acid receptor-associated protein (gbrap)	1.77147e-13	-0.791902	0.35	0.406	5.10556e-09	0.056	NM_001165091.1
cellular nucleic acid-binding protein-like (LOC110492416), transcript variant X1	2.03646e-13	-2.15805	0.172	0.219	5.86929e-09	0.047	XM_021566715.1
chromodomain-helicase-DNA-binding protein 2-like (LOC110495580), transcript variant X1	2.3473e-13	-0.902334	0.324	0.379	6.76516e-09	0.055	XM_021570908.1
LIM domain only 2 (lmo2), transcript variant X1	2.36541e-13	-1.01211	0.262	0.312	6.81735e-09	0.05	XM_021617578.1
regulator of G-protein signaling 1 (rgs1)	2.87878e-13	4.23358	0.217	0.266	8.29692e-09	0.049	NM_001165154.2
Immunoglobulin light chain kappa F1 constant region	3.04239e-13	26.1641	0.262	0.308	8.76848e-09	0.046	Igkappa_F1
rho GTPase-activating protein 15-like (LOC110501886), transcript variant X1	3.09576e-13	-0.259574	0.224	0.273	8.92228e-09	0.049	XM_021579738.1
leucine-rich repeat flightless-interacting protein 2-like (LOC110501269), transcript variant X1	3.26177e-13	-1.54202	0.332	0.386	9.40076e-09	0.054	XM_021578661.1
TSC22 domain family protein 3-like (LOC110504506), transcript variant X1	3.39675e-13	-0.313696	0.198	0.246	9.78978e-09	0.048	XM_021583258.1
integral membrane protein 2B-like (LOC110520342)	3.52029e-13	4.35688	0.171	0.217	1.01458e-08	0.046	XM_021597597.1
high mobility group protein B2-like (LOC110497386)	3.76702e-13	-3.50265	0.346	0.399	1.08569e-08	0.053	XM_021573467.1
elongation factor 1-gamma-like (LOC110489228)	4.66986e-13	-3.87577	0.521	0.558	1.3459e-08	0.037	XM_021561863.1
ATP synthase F(0) complex subunit C3, mitochondrial-like (LOC110527607), transcript variant X1	5.40422e-13	-4.09042	0.207	0.256	1.55755e-08	0.049	XM_021609001.1
proto-oncogene tyrosine-protein kinase Yrk-like (LOC110496493), transcript variant X1	5.60024e-13	-0.317089	0.188	0.234	1.61405e-08	0.046	XM_021572427.1
uncharacterized LOC110520552 (LOC110520552)	5.68727e-13	-4.44683	0.51	0.554	1.63913e-08	0.044	XR_002473000.1
tyrosine-protein kinase HCK-like (LOC110492657)	6.16025e-13	-1.86906	0.421	0.467	1.77544e-08	0.046	XM_021567092.1
nck-associated protein 1-like (LOC110493288)	6.48188e-13	-0.32001	0.285	0.338	1.86814e-08	0.053	XM_021567542.1
actin-related protein 2-A-like (LOC110493731)	6.79626e-13	-0.267206	0.218	0.269	1.95875e-08	0.051	XM_021568159.1
actin, cytoplasmic 1-like (LOC110512094)	6.87583e-13	-4.65973	0.323	0.375	1.98168e-08	0.052	XM_021592674.1
elongation factor 1-alpha, oocyte form (LOC110496143)	7.00631e-13	-4.83506	0.663	0.692	2.01929e-08	0.029	XM_021571866.1
Ictacalcin (s10i)	7.31694e-13	-4.88382	0.83	0.831	2.10881e-08	0.001	NM_001165171.1
elongation factor 1-beta-like (LOC110538825)	7.61825e-13	-4.77897	0.616	0.649	2.19566e-08	0.033	XM_021625804.1
60S ribosomal protein L3 (LOC110538594)	7.96688e-13	-0.541003	0.548	0.582	2.29613e-08	0.034	XM_021625503.1
myosin light polypeptide 6-like (LOC110494328), transcript variant X1	1.04317e-12	-1.75924	0.292	0.342	3.00651e-08	0.05	XM_021569289.1
ribosomal protein L22 like 1 (rpl22l1)	1.20423e-12	-0.290069	0.46	0.5	3.47071e-08	0.04	XM_021562349.1
rho GTPase-activating protein 30-like (LOC110530544), transcript variant X1	1.23624e-12	-0.700151	0.315	0.365	3.56297e-08	0.05	XM_021613717.1
putative aminopeptidase W07G4.4 (LOC110536209), transcript variant X1	1.29609e-12	-0.5283	0.293	0.344	3.73545e-08	0.051	XM_021621840.1
protein SET (LOC110525504)	1.70373e-12	-0.375545	0.14	0.184	4.91032e-08	0.044	XM_021605673.1
uncharacterized LOC110531802 (LOC110531802)	1.81504e-12	0.312453	0.322	0.371	5.23112e-08	0.049	XM_021615235.1
94 kD glucose-regulated protein (grp94)	1.81642e-12	-25.7651	0.251	0.3	5.2351e-08	0.049	NM_001195009.2
actin-related protein 2/3 complex subunit 4 (LOC110494296)	1.97787e-12	-0.322493	0.263	0.311	5.70043e-08	0.048	XM_021569241.1
thioredoxin-interacting protein-like (LOC110496349)	2.01872e-12	-0.91653	0.274	0.325	5.81815e-08	0.051	XM_021572190.1
ras-related protein Rap-1b (LOC110490689)	2.15368e-12	-0.654087	0.2	0.247	6.20713e-08	0.047	XM_021564151.1
osteoclast-stimulating factor 1 (LOC110535795)	2.19515e-12	-0.302656	0.144	0.187	6.32664e-08	0.043	XM_021621076.1
lymphocyte cytosolic protein 1 (lcp1)	2.19758e-12	-4.8342	0.353	0.403	6.33365e-08	0.05	XM_021597585.1
H-2 class II histocompatibility antigen, A-B alpha chain-like (LOC110494409)	2.21515e-12	-11.7868	0.33	0.38	6.38427e-08	0.05	XM_021569416.1
uncharacterized LOC110527700 (LOC110527700)	2.53478e-12	-0.404575	0.093	0.129	7.3055e-08	0.036	XR_002474154.1
calmodulin (LOC110502333)	2.54728e-12	3.57118	0.275	0.326	7.34151e-08	0.051	XM_021580278.1
SH3 domain binding glutamate rich protein like (sh3bgrl)	2.79606e-12	-0.854695	0.245	0.294	8.05852e-08	0.049	XM_021583212.1
myosin-9-like (LOC110538472), transcript variant X1	2.85994e-12	-0.735812	0.311	0.362	8.24263e-08	0.051	XM_021625311.1
runt-related transcription factor 3-like (LOC110498012)	3.58175e-12	-1.15543	0.141	0.183	1.0323e-07	0.042	XM_021574542.1
uncharacterized LOC110512049 (LOC110512049)	4.31901e-12	_-Inf	0.956	0.964	1.24478e-07	0.008	XR_002471830.1
thioredoxin-interacting protein-like (LOC110488228)	4.842e-12	-1.56872	0.25	0.297	1.39551e-07	0.047	XM_021560366.1
uncharacterized LOC110520017 (LOC110520017)	6.29733e-12	-2.38648	0.223	0.269	1.81495e-07	0.046	XM_021596974.1
rho-related GTP-binding protein RhoA-B (LOC110532093)	6.48943e-12	-0.291773	0.292	0.342	1.87032e-07	0.05	XM_021615701.1
dynein cytoplasmic 1 heavy chain 1 (dync1h1)	6.96588e-12	-0.272622	0.206	0.252	2.00764e-07	0.046	XM_021575011.1
pleckstrin (LOC100136042)	7.13668e-12	-2.02863	0.4	0.444	2.05686e-07	0.044	NM_001124363.1
nascent polypeptide-associated complex subunit alpha-like (LOC110532729), transcript variant X1	7.42424e-12	-0.401705	0.088	0.123	2.13974e-07	0.035	XM_021616841.1
40S ribosomal protein S27 (LOC100136047)	8.43085e-12	-2.97001	0.45	0.488	2.42986e-07	0.038	XM_021571625.1
natural killer cell enhancement factor (nkef)	8.53445e-12	2.13338	0.168	0.212	2.45972e-07	0.044	NM_001124277.1
KH domain-containing, RNA-binding, signal transduction-associated protein 1-like (LOC110497990), transcript variant X1	8.65058e-12	-0.587582	0.215	0.262	2.49318e-07	0.047	XM_021574501.1
glycine-rich RNA-binding protein 1-like (LOC110526019)	1.0264e-11	-2.39282	0.233	0.279	2.95818e-07	0.046	XM_021606597.1
syntenin-1-like (LOC110532251)	1.56312e-11	-1.0349	0.286	0.332	4.50508e-07	0.046	XM_021615979.1
t-complex 1 (tcp1)	1.71562e-11	1.86791	0.229	0.275	4.94458e-07	0.046	XM_021600692.1
NOP56 ribonucleoprotein (nop56)	1.80596e-11	-3.07852	0.074	0.105	5.20496e-07	0.031	XM_021568666.1
histone H3.3 (LOC110537661)	2.25961e-11	-0.422574	0.373	0.42	6.51241e-07	0.047	XM_021623872.1
ATP synthase F(0) complex subunit B1, mitochondrial-like (LOC110532814)	2.61331e-11	-0.26839	0.232	0.277	7.53183e-07	0.045	XM_021616957.1
uncharacterized LOC110506160 (LOC110506160)	3.1376e-11	-0.81664	0.214	0.259	9.04289e-07	0.045	XM_021585571.1
prosaposin-like (LOC110525711)	3.30604e-11	-1.83695	0.349	0.395	9.52834e-07	0.046	XM_021606086.1
ras-related C3 botulinum toxin substrate 2 (LOC110538589), transcript variant X1	3.50071e-11	-0.719679	0.272	0.316	1.00894e-06	0.044	XM_021625496.1
uncharacterized LOC110513619 (LOC110513619)	3.64056e-11	-155.835	0.745	0.78	1.04925e-06	0.035	XR_002472016.1
ATP synthase subunit alpha, mitochondrial-like (LOC110525946)	3.85078e-11	-1.0305	0.154	0.196	1.10983e-06	0.042	XM_021606473.1
histone H2A.Z (LOC110531775)	4.39083e-11	-0.38752	0.15	0.19	1.26548e-06	0.04	XM_021615180.1
ATP-dependent RNA helicase DDX39A (LOC110493580)	4.40582e-11	0.307927	0.203	0.248	1.2698e-06	0.045	XM_021567933.1
cytochrome b-245 heavy chain-like (LOC110495505)	4.66874e-11	-14.7821	0.371	0.412	1.34558e-06	0.041	XM_021570799.1
ATP synthase subunit g, mitochondrial-like (LOC110491241)	4.69638e-11	0.320856	0.176	0.219	1.35354e-06	0.043	XM_021564589.1
B-cell linker protein-like (LOC110526728), transcript variant X1	5.84435e-11	-0.679986	0.272	0.319	1.6844e-06	0.047	XM_021607904.1
uncharacterized LOC110525307 (LOC110525307)	7.29549e-11	-1.38058	0.27	0.312	2.10263e-06	0.042	XR_002473735.1
death associated protein like 1 (dapl1)	7.74305e-11	0.726231	0.561	0.597	2.23162e-06	0.036	XM_021579151.1
60S ribosomal protein L15 (rl15)	7.97768e-11	-0.404006	0.346	0.392	2.29925e-06	0.046	NM_001160632.2
annexin A4-like (LOC110537213)	8.37682e-11	-0.346822	0.146	0.186	2.41428e-06	0.04	XM_021623080.1
MHC class II beta chain (oncmyk-dab)	8.57506e-11	-2.69761	0.23	0.275	2.47142e-06	0.045	XM_021569415.1
glucose-6-phosphate isomerase-like (LOC110499257)	8.85226e-11	-0.940219	0.207	0.25	2.55131e-06	0.043	XM_021576280.1
tumor necrosis factor receptor superfamily member 1A-like (LOC110509528)	1.15049e-10	-3.60471	0.097	0.131	3.31584e-06	0.034	XM_021590448.1
BH3-interacting domain death agonist-like (LOC110498185)	1.27037e-10	-0.918486	0.121	0.157	3.66132e-06	0.036	XM_021574806.1
trichohyalin-like (LOC110500458)	1.38558e-10	-0.749666	0.146	0.184	3.99338e-06	0.038	XM_021577843.1
signal peptidase complex subunit 3-like (LOC110534484), transcript variant X1	1.50519e-10	-10.1814	0.15	0.19	4.33811e-06	0.04	XM_021619358.1
brain creatine kinase b (LOC100301659)	1.52754e-10	-3.48446	0.312	0.354	4.40251e-06	0.042	NM_001160490.1
copine-3-like (LOC110493848), transcript variant X1	1.58114e-10	2.5625	0.273	0.319	4.55701e-06	0.046	XM_021568361.1
F-actin-capping protein subunit beta isoforms 1 and 2 (LOC110494362), transcript variant X1	1.89866e-10	-0.735458	0.31	0.355	5.47213e-06	0.045	XM_021569350.1
histone H2A.V-like (LOC110512313)	2.03614e-10	-0.689583	0.132	0.17	5.86836e-06	0.038	XM_021592780.1
uncharacterized LOC110496411 (LOC110496411), transcript variant X1	2.19929e-10	-1.18968	0.105	0.139	6.33858e-06	0.034	XR_002469550.1
glutathione S-transferase P-like (LOC110488957)	2.20675e-10	-9.81473	0.182	0.223	6.36008e-06	0.041	XM_021561454.1
zinc finger protein 34-like (LOC110500012), transcript variant X1	2.31884e-10	249.038	0.272	0.314	6.68313e-06	0.042	XM_021577128.1
beta-2-microglobulin-like (LOC110491894)	2.5694e-10	-1.02245	0.247	0.292	7.40527e-06	0.045	XM_021565719.1
uncharacterized LOC110533868 (LOC110533868)	2.72582e-10	-0.892043	0.324	0.367	7.85609e-06	0.043	XM_021618428.1
thioredoxin reductase 1, cytoplasmic-like (LOC110493941)	3.02315e-10	-0.456353	0.097	0.129	8.71302e-06	0.032	XM_021568557.1
TSC22 domain family protein 1-like (LOC110489223), transcript variant X1	3.19419e-10	-0.425998	0.185	0.225	9.20598e-06	0.04	XM_021561857.1
partner of NOB1 homolog (pno1)	3.43929e-10	-0.447827	0.274	0.315	9.91237e-06	0.041	XM_021564644.1
Vacuolar ATP synthase subunit G 1 (vatg1)	3.56748e-10	-0.983377	0.189	0.23	1.02818e-05	0.041	NM_001165176.2
beta thymosin (LOC100136027)	3.62295e-10	-81.8352	0.793	0.796	1.04417e-05	0.003	NM_001124350.1
ADP/ATP translocase 2-like (LOC110488772)	3.98783e-10	-0.674236	0.295	0.341	1.14933e-05	0.046	XM_021561140.1
sequestosome-1-like (LOC110488911)	4.24664e-10	-2.96358	0.091	0.122	1.22392e-05	0.031	XM_021561371.1
peroxiredoxin-1-like (LOC110493450)	4.39427e-10	-1.08084	0.147	0.185	1.26647e-05	0.038	XM_021567721.1
translocon-associated protein subunit beta-like (LOC110496355), transcript variant X1	4.48745e-10	-1.19598	0.203	0.244	1.29333e-05	0.041	XM_021572200.1
rho GDP-dissociation inhibitor 1-like (LOC110538530), transcript variant X1	4.97823e-10	1.65362	0.266	0.309	1.43478e-05	0.043	XM_021625406.1
filamin-A-like (LOC110492715)	5.04538e-10	-19.8474	0.562	0.601	1.45413e-05	0.039	XM_021567172.1
phosphatidylinositol 3,4,5-trisphosphate 5-phosphatase 1-like (LOC110532153)	5.09398e-10	-0.325142	0.197	0.238	1.46814e-05	0.041	XM_021615844.1
myosin light polypeptide 6-like (LOC110491955), transcript variant X1	5.57677e-10	1.28347	0.198	0.241	1.60728e-05	0.043	XM_021565848.1
histone H3.3 (LOC110498913), transcript variant X1	5.66143e-10	1.16099	0.123	0.158	1.63168e-05	0.035	XM_021575616.1
uncharacterized LOC110533782 (LOC110533782)	5.9275e-10	-0.264123	0.175	0.216	1.70836e-05	0.041	XR_002475040.1
proteasome subunit beta type-3-like (LOC110493640)	6.58183e-10	-0.526001	0.136	0.171	1.89695e-05	0.035	XM_021568027.1
actin-related protein 2/3 complex subunit 3-like (LOC110523522)	6.75588e-10	-0.89592	0.251	0.295	1.94711e-05	0.044	XM_021602281.1
ATP synthase subunit O, mitochondrial-like (LOC110520444)	6.99887e-10	-1.2459	0.16	0.198	2.01715e-05	0.038	XM_021597765.1
prothymosin alpha-A-like (LOC110521845), transcript variant X1	7.47862e-10	-0.423386	0.238	0.282	2.15541e-05	0.044	XM_021599760.1
serglycin-like (LOC110499404)	7.6858e-10	-1.58386	0.294	0.336	2.21513e-05	0.042	XM_021576532.1
tubulin alpha chain-like (LOC110501960)	8.60315e-10	2.43815	0.224	0.266	2.47951e-05	0.042	XM_021579838.1
gamma-aminobutyric acid receptor-associated protein-like (LOC110531818)	9.30836e-10	-0.310788	0.212	0.253	2.68276e-05	0.041	XM_021615250.1
Immunoglobulin light chain kappa G1 constant region	1.0091e-09	-3.88126	0.453	0.479	2.90834e-05	0.026	Igkappa_G1
GTP-binding nuclear protein Ran (LOC110505029)	1.1812e-09	-0.397805	0.177	0.216	3.40434e-05	0.039	XM_021583969.1
serine protease inhibitor Kazal-type 1-like (LOC110487966)	1.19371e-09	-11.8146	0.136	0.172	3.44038e-05	0.036	XM_021559894.1
fibrinogen like 2 (fgl2)	1.27862e-09	2.17454	0.375	0.408	3.6851e-05	0.033	XM_021615386.1
cytochrome c oxidase subunit 5B, mitochondrial-like (LOC110523434)	1.2973e-09	-0.916905	0.162	0.2	3.73895e-05	0.038	XM_021602118.1
actin-related protein 2/3 complex subunit 2 (LOC110495454)	1.37655e-09	-0.413639	0.109	0.142	3.96734e-05	0.033	XM_021570723.1
rho GTPase-activating protein 25-like (LOC110536253)	1.44763e-09	-0.374925	0.23	0.271	4.17221e-05	0.041	XM_021621935.1
serine/arginine-rich splicing factor 6-like (LOC110487881)	1.45738e-09	-0.66962	0.088	0.118	4.20033e-05	0.03	XM_021559798.1
mitogen-activated protein kinase kinase kinase 14-like (LOC110538227), transcript variant X1	1.51987e-09	-0.268289	0.25	0.289	4.38042e-05	0.039	XM_021624913.1
calpain small subunit 1-like (capn4)	1.53171e-09	-2.05864	0.283	0.321	4.41455e-05	0.038	NM_001124331.2
peptidylprolyl isomerase B (ppib)	1.54994e-09	-29.8349	0.192	0.231	4.46709e-05	0.039	XM_021565135.1
Vacuolar ATP synthase 16 kDa proteolipid subunit (vatl)	1.55858e-09	-4.60716	0.107	0.14	4.49198e-05	0.033	NM_001160640.2
B-cell antigen receptor complex-associated protein alpha chain-like (LOC110537828)	1.86159e-09	-3.1451	0.45	0.47	5.36528e-05	0.02	XM_021624248.1
histone H2A.V (LOC110523337)	1.87896e-09	-1.02066	0.175	0.213	5.41534e-05	0.038	XM_021601951.1
protein regulator of cytokinesis 1-like (LOC110526676), transcript variant X1	1.90269e-09	-0.772771	0.226	0.269	5.48376e-05	0.043	XM_021607817.1
ras-related C3 botulinum toxin substrate 2-like (LOC110526382)	1.91989e-09	-9.69104	0.112	0.144	5.5333e-05	0.032	XM_021607360.1
rho GDP-dissociation inhibitor 1-like (LOC110486565), transcript variant X1	2.00418e-09	-0.434263	0.206	0.245	5.77626e-05	0.039	XM_021558270.1
CD79b molecule (cd79b)	2.13277e-09	-1.44848	0.319	0.358	6.14686e-05	0.039	XM_021565350.1
AMP deaminase 3-like (LOC110499075), transcript variant X1	2.32463e-09	-0.346764	0.229	0.27	6.6998e-05	0.041	XM_021575962.1
integrin alpha-E-like (LOC110503895)	2.33322e-09	-0.426548	0.133	0.168	6.72459e-05	0.035	XM_021582517.1
pleckstrin-like (LOC110528879), transcript variant X1	2.45247e-09	-0.270282	0.201	0.239	7.06827e-05	0.038	XM_021611054.1
immunoglobulin delta heavy chain constant region	2.56866e-09	-3.24456	0.265	0.302	7.40313e-05	0.037	IgD
plastin-2 (LOC100136146)	2.66137e-09	-2.50433	0.233	0.273	7.67032e-05	0.04	XM_021579495.1
annexin A11-like (LOC110519916), transcript variant X1	3.15886e-09	-1.47836	0.249	0.281	9.10414e-05	0.032	XM_021596782.1
tyrosine-protein phosphatase non-receptor type 6-like (LOC110509511), transcript variant X1	3.98145e-09	-13.6664	0.231	0.271	0.000114749	0.04	XM_021590419.1
eukaryotic initiation factor 4A-I (LOC110531476)	4.37176e-09	-0.260092	0.127	0.161	0.000125999	0.034	XM_021614681.1
5-aminolevulinate synthase, nonspecific, mitochondrial-like (LOC110494837)	4.41449e-09	-0.400758	0.077	0.105	0.00012723	0.028	XM_021570161.1
uncharacterized LOC110490088 (LOC110490088)	4.45587e-09	76.1648	0.891	0.912	0.000128423	0.021	XR_002468655.1
nucleosome assembly protein 1 like 1 (nap1l1), transcript variant X1	4.52504e-09	-0.513806	0.198	0.238	0.000130416	0.04	XM_021576823.1
RAS related protein 1b (rap1b)	4.56492e-09	1.30816	0.29	0.334	0.000131565	0.044	NM_001165220.2
ATP synthase subunit beta, mitochondrial (LOC110495788)	4.62814e-09	-0.349814	0.184	0.222	0.000133388	0.038	XM_021571217.1
protein furry homolog (LOC110507323), transcript variant X1	4.64395e-09	-0.914947	0.231	0.271	0.000133843	0.04	XM_021587240.1
tubulin beta-4B chain-like (LOC110488724)	4.66783e-09	7.01832	0.115	0.149	0.000134532	0.034	XM_021561052.1
sequestosome-1-like (LOC110505107)	6.19267e-09	-2.19211	0.122	0.155	0.000178479	0.033	XM_021584084.1
adenylate kinase 2, mitochondrial (LOC110496156), transcript variant X1	6.99893e-09	-4.79569	0.311	0.349	0.000201716	0.038	XM_021571890.1
60S ribosomal protein L3 (LOC110486633)	1.02325e-08	-0.467794	0.258	0.298	0.000294911	0.04	XM_021558384.1
invariant chain S25-7 (LOC100136156), transcript variant X1	1.11188e-08	-6.83519	0.381	0.42	0.000320454	0.039	XM_021559480.1
spectrin alpha chain, non-erythrocytic 1 (LOC110523261), transcript variant X1	1.2077e-08	-1.593	0.474	0.513	0.00034807	0.039	XM_021601791.1
78 kDa glucose-regulated protein (LOC100135840)	1.24389e-08	-26.7171	0.25	0.289	0.000358501	0.039	XM_021590926.1
latexin-like (LOC110503552)	1.31356e-08	-0.376359	0.21	0.246	0.000378582	0.036	XM_021581937.1
mucin-6-like (LOC110539090)	1.35546e-08	-0.285845	0.179	0.215	0.000390658	0.036	XM_021626063.1
dexamethasone-induced Ras-related protein 1-like (LOC110499050)	1.37343e-08	-0.890238	0.124	0.154	0.000395836	0.03	XM_021575883.1
ras-related protein Rap-1A-like (LOC110494688), transcript variant X1	1.59313e-08	-1.29771	0.221	0.258	0.000459155	0.037	XM_021569977.1
prosaposin-like (LOC110491274), transcript variant X1	1.62719e-08	-2.57351	0.404	0.441	0.000468972	0.037	XM_021564623.1
Immunoglobulin light chain kappa F2 constant region	1.65728e-08	0.329432	0.454	0.476	0.000477646	0.022	Igkappa_F2
B-cell receptor CD22-like (LOC110516594)	1.78472e-08	-0.379329	0.114	0.145	0.000514375	0.031	XM_021594991.1
intercellular adhesion molecule 1-like (LOC110510993), transcript variant X1	2.06091e-08	-0.420543	0.158	0.193	0.000593974	0.035	XM_021592113.1
transcription activator BRG1-like (LOC110486526), transcript variant X1	2.28302e-08	-0.376993	0.176	0.213	0.00065799	0.037	XM_021558192.1
MHC class II beta chain (oncmyk-dbb)	2.28763e-08	-6.13339	0.219	0.256	0.000659319	0.037	NM_001195534.1
integrin beta-2-like (LOC110501577)	2.37712e-08	-8.84647	0.393	0.429	0.00068511	0.036	XM_021579244.1
cathepsin S-like (LOC110487241)	2.38701e-08	1.82291	0.136	0.17	0.000687961	0.034	XM_021559165.1
protein transport protein Sec61 subunit beta-like (LOC110508208)	2.55867e-08	-1.54654	0.308	0.344	0.000737434	0.036	XM_021588643.1
cell division control protein 42 homolog (LOC110496203), transcript variant X1	2.73434e-08	-0.366698	0.273	0.31	0.000788065	0.037	XM_021571966.1
transcriptional regulator ATRX-like (LOC110504448)	2.76761e-08	-0.262855	0.186	0.22	0.000797653	0.034	XM_021583206.1
lysosomal protective protein-like (LOC110506581)	2.87698e-08	-0.389848	0.215	0.252	0.000829173	0.037	XM_021586309.1
Immunoglobulin light chain kappa G2 constant region	2.88181e-08	-6.83514	0.432	0.46	0.000830568	0.028	Igkappa_G2
procathepsin L (LOC100135965)	3.1086e-08	-24.1484	0.135	0.168	0.000895928	0.033	NM_001124305.1
tumor protein p53-inducible nuclear protein 2-like (LOC110526257)	3.14312e-08	-1.98517	0.117	0.148	0.000905877	0.031	XM_021607065.1
protein phosphatase 1 regulatory subunit 14B-like (LOC110529351)	3.18637e-08	-0.399156	0.137	0.168	0.000918344	0.031	XM_021611487.1

## Sheet: B cells IgM-IgD
Gene	p_val	avg_logFC	pct.1	pct.2	p_val_adj	Diff pct.	ACC rainbow trout
sacsin-like (LOC110505631), transcript variant X1	5.24608e-184	-16.0577	0.039	0.38	1.51197e-179	0.341	XM_021584972.1
helicase with zinc finger 2 (helz2), transcript variant X1	1.26861e-167	-3.64384	0.04	0.361	3.65627e-163	0.321	XM_021610645.1
uncharacterized LOC110486424 (LOC110486424)	1.19667e-131	-1.40974	0.057	0.338	3.44893e-127	0.281	XM_021558024.1
tripartite motif-containing protein 16-like (LOC110513115)	6.75192e-115	-0.753995	0.068	0.331	1.94597e-110	0.263	XM_021593128.1
60S ribosomal protein L37a (rl37a)	2.78336e-100	-19.8427	0.946	0.973	8.02191e-96	0.027	NM_001165241.1
galectin-9-like (LOC110533869), transcript variant X1	9.44458e-99	-0.627688	0.072	0.309	2.72202e-94	0.237	XM_021618429.1
signal transducer and activator of transcription 1-alpha/beta-like (LOC110520020), transcript variant X1	1.4987e-98	-0.588057	0.029	0.238	4.31939e-94	0.209	XM_021596979.1
60S ribosomal protein L39-like (LOC110488974)	1.85605e-94	-5.56495	0.88	0.94	5.34933e-90	0.06	XM_021561479.1
60S ribosomal protein L34 (LOC110531928)	9.41464e-83	-15.6193	0.944	0.959	2.71339e-78	0.015	XM_021615423.1
E3 ubiquitin-protein ligase rnf213-alpha-like (LOC110508243)	2.11327e-82	-1.37258	0.065	0.272	6.09066e-78	0.207	XM_021588670.1
ribosomal protein L39 protein-like (LOC100136046)	3.62192e-82	-5.80435	0.842	0.921	1.04387e-77	0.079	NM_001124365.1
60S ribosomal protein L36-like (LOC110524836)	2.08035e-78	-18.3741	0.859	0.934	5.99576e-74	0.075	XM_021604754.1
E3 ubiquitin-protein ligase rnf213-beta-like (LOC110502787), transcript variant X1	1.15231e-77	-0.655174	0.036	0.216	3.32107e-73	0.18	XM_021581062.1
E3 ubiquitin-protein ligase rnf213-alpha-like (LOC110528546)	5.25427e-76	-0.927895	0.071	0.269	1.51433e-71	0.198	XM_021610666.1
60S ribosomal protein L36a-like (LOC110488986)	2.56238e-72	-10.6951	0.905	0.941	7.38504e-68	0.036	XM_021561507.1
interferon alpha/beta receptor 2 (LOC110501424), transcript variant X1	3.12815e-68	-3.15855	0.043	0.211	9.01564e-64	0.168	XM_021578985.1
urokinase plasminogen activator surface receptor-like (LOC110510776)	2.1781e-66	-7.37681	0.304	0.513	6.2775e-62	0.209	XM_021591999.1
60S ribosomal protein L38-like (LOC110499237)	3.14618e-66	-1.7395	0.782	0.884	9.0676e-62	0.102	XM_021576245.1
40S ribosomal protein S26 (LOC110532705)	1.85921e-64	-10.1915	0.934	0.959	5.35842e-60	0.025	XM_021616801.1
MT-COX2	7.7818e-63	-17.793	0.996	0.996	2.24279e-58	0	NC_001717.1_MT_COX2
interferon-induced very large GTPase 1-like (LOC110531659)	6.42229e-60	-0.497967	0.023	0.161	1.85097e-55	0.138	XM_021614978.1
60S ribosomal protein L34 (LOC110500321)	1.20404e-56	-10.2863	0.802	0.873	3.47015e-52	0.071	XM_021577625.1
sterile alpha motif domain-containing protein 9-like (LOC110520284)	4.10287e-56	-0.352033	0.057	0.212	1.18249e-51	0.155	XM_021597474.1
placenta-specific gene 8 protein-like (LOC110531714)	4.68379e-56	-2.27912	0.554	0.71	1.34991e-51	0.156	XM_021615046.1
60S ribosomal protein L23 (rl23)	4.76856e-56	-11.7855	0.961	0.964	1.37435e-51	0.003	NM_001160565.2
60S ribosomal protein L37 (LOC110523343)	2.97073e-54	-2.75942	0.792	0.874	8.56195e-50	0.082	XM_021601960.1
60S acidic ribosomal protein P1-like (LOC110488059)	6.77021e-52	-9.57247	0.978	0.977	1.95124e-47	-0.001	XM_021560039.1
40S ribosomal protein S28 (LOC110530120)	1.28297e-51	-3.3126	0.669	0.808	3.69765e-47	0.139	XM_021612949.1
tripartite motif-containing protein 16-like (LOC110516150)	1.89616e-51	-0.272544	0.034	0.166	5.46492e-47	0.132	XM_021594726.1
glycerol-3-phosphate acyltransferase 3-like (LOC110520337), transcript variant X1	1.0846e-50	-5.91738	0.847	0.897	3.12591e-46	0.05	XM_021597587.1
60S acidic ribosomal protein P2-like (LOC110526528)	2.09402e-50	-11.8232	0.863	0.905	6.03516e-46	0.042	XM_021607572.1
zinc finger NFX1-type containing 1 (znfx1)	7.28236e-50	-0.319781	0.039	0.172	2.09885e-45	0.133	XM_021610676.1
60S ribosomal protein L28 (rl28)	5.92704e-49	-3.10072	0.863	0.907	1.70823e-44	0.044	NM_001160602.2
helicase with zinc finger domain 2-like (LOC110528534), transcript variant X1	7.26441e-49	-0.652855	0.236	0.423	2.09367e-44	0.187	XM_021610647.1
ribosomal protein S20 (rps20)	5.84193e-48	-13.8505	0.97	0.977	1.6837e-43	0.007	NM_001124364.1
40S ribosomal protein S28 (LOC110508919)	7.49469e-48	-2.51111	0.62	0.748	2.16004e-43	0.128	XM_021589831.1
40S ribosomal protein S15a (LOC110485732)	2.00508e-47	-10.6613	0.898	0.925	5.77883e-43	0.027	XM_021556885.1
E3 ubiquitin-protein ligase rnf213-alpha-like (LOC110485301)	2.99391e-46	-0.322418	0.025	0.139	8.62876e-42	0.114	XM_021556365.1
60S ribosomal protein L23 (LOC110538399)	9.8111e-46	-16.8218	0.954	0.961	2.82766e-41	0.007	XM_021625192.1
signal transducer and activator of transcription 1-alpha/beta-like (LOC110494323), transcript variant X1	3.72321e-45	-0.276373	0.019	0.126	1.07307e-40	0.107	XM_021569281.1
MT-COX1	1.37047e-44	-33.8476	0.992	0.997	3.94984e-40	0.005	NC_001717.1_MT_COX1
receptor-transporting protein 2-like (LOC110529481), transcript variant X1	1.93228e-44	-0.401993	0.008	0.103	5.56902e-40	0.095	XM_021611716.1
ribosomal protein L27a (rpl27a)	3.76023e-44	-19.8297	0.973	0.971	1.08374e-39	-0.002	XM_021566755.1
40S ribosomal protein S14 (rs14)	6.76837e-44	-22.825	0.968	0.973	1.95071e-39	0.005	NM_001165056.2
E3 ubiquitin/ISG15 ligase TRIM25-like (LOC110518678)	8.38724e-44	-0.265064	0.015	0.116	2.41729e-39	0.101	XM_021596130.1
40S ribosomal protein S26-like (LOC110491972)	2.3712e-43	-15.8438	0.851	0.905	6.83402e-39	0.054	XM_021565882.1
60S ribosomal protein L14-like (LOC110487882)	1.46629e-42	-4.99816	0.812	0.876	4.226e-38	0.064	XM_021559799.1
guanylate-binding protein 1-like (LOC110529748)	1.84725e-42	-0.273149	0.02	0.123	5.32395e-38	0.103	XM_021612228.1
60S ribosomal protein L27 (LOC110538598)	4.61998e-42	-4.19971	0.85	0.897	1.33153e-37	0.047	XM_021625512.1
40S ribosomal protein S14 (LOC110534186)	2.83073e-41	-10.8502	0.979	0.976	8.15846e-37	-0.003	XM_021618904.1
60S ribosomal protein L27 (LOC110486640)	3.45776e-41	-4.4702	0.773	0.861	9.96561e-37	0.088	XM_021558395.1
60S ribosomal protein L29 (rl29)	9.36294e-41	-2.44333	0.642	0.766	2.69849e-36	0.124	NM_001160646.1
40S ribosomal protein S12 (LOC110516962)	9.49314e-41	-26.7188	0.958	0.97	2.73602e-36	0.012	XM_021595238.1
CD9 antigen-like (LOC110486460)	9.85278e-41	-1.60825	0.304	0.471	2.83967e-36	0.167	XM_021558082.1
60S acidic ribosomal protein P2-like (LOC110506657), transcript variant X1	2.29022e-40	-6.97842	0.775	0.848	6.60064e-36	0.073	XM_021586445.1
60S acidic ribosomal protein P2-like (LOC110527753)	1.29484e-39	-7.11096	0.725	0.819	3.73186e-35	0.094	XM_021609250.1
heat shock protein 70b (hsp70b)	1.53923e-39	-13.778	0.667	0.781	4.43621e-35	0.114	NM_001124745.1
40S ribosomal protein S15a (LOC110493491)	2.05407e-39	-14.4943	0.941	0.948	5.92004e-35	0.007	XM_021567793.1
40S ribosomal protein S27-like (LOC110520892)	2.89105e-39	-8.74255	0.947	0.955	8.3323e-35	0.008	XM_021598339.1
40S ribosomal protein S13 (LOC110492185)	3.44675e-39	1.58416	0.91	0.939	9.93388e-35	0.029	XM_021566280.1
40S ribosomal protein S24 (LOC100136101), transcript variant X1	1.65005e-38	-11.0865	0.946	0.948	4.7556e-34	0.002	XM_021613497.1
40S ribosomal protein S16 (LOC110500001), transcript variant X1	1.98608e-38	-11.8464	0.844	0.882	5.72407e-34	0.038	XM_021577096.1
uncharacterized LOC110510080 (LOC110510080)	2.76392e-38	-40.748	0.14	0.285	7.96588e-34	0.145	XM_021591403.1
40S ribosomal protein S29-like (LOC110522478)	3.98447e-38	-2.23366	0.541	0.682	1.14836e-33	0.141	XM_021600908.1
60S ribosomal protein L30 (LOC110487816)	7.2259e-38	-2.95651	0.699	0.808	2.08258e-33	0.109	XM_021559733.1
C-C chemokine receptor type 9-like (ccr9)	2.08259e-37	-10.8593	0.771	0.846	6.00222e-33	0.075	NM_001124610.2
40S ribosomal protein S12 (LOC110529255)	3.86732e-37	5.35806	0.883	0.927	1.1146e-32	0.044	XM_021611373.1
60S ribosomal protein L37-like (LOC110536331)	1.93083e-36	-1.27571	0.474	0.617	5.56484e-32	0.143	XM_021622068.1
heat shock 70 kDa protein-like (LOC110485160)	2.1438e-35	16.0226	0.537	0.677	6.17864e-31	0.14	XM_021556226.1
40S ribosomal protein S21 (rs21)	2.25229e-35	-3.01092	0.688	0.776	6.49131e-31	0.088	NM_001160683.1
ubiquitin-40S ribosomal protein S27a (LOC110530107)	1.9607e-34	2.81556	0.958	0.956	5.65094e-30	-0.002	XM_021612927.1
60S ribosomal protein L30 (LOC110496774)	3.45591e-34	-2.06678	0.741	0.833	9.96027e-30	0.092	XM_021572809.1
60S ribosomal protein L28-like (LOC110523984)	1.34511e-33	-7.4103	0.779	0.852	3.87675e-29	0.073	XM_021603217.1
sterile alpha motif domain-containing protein 9-like (LOC110538771), transcript variant X1	1.55295e-33	-0.280197	0.037	0.135	4.47576e-29	0.098	XM_021625735.1
MT-COX3	1.58037e-33	-7.79292	0.981	0.991	4.55477e-29	0.01	NC_001717.1_MT_COX3
60S ribosomal protein L26 (rl26)	3.14114e-33	-4.23804	0.941	0.955	9.05308e-29	0.014	NM_001278931.2
MT-CYTB	7.11507e-33	-19.8452	0.985	0.989	2.05063e-28	0.004	NC_001717.1_MT_CYTB
60S ribosomal protein L32 (rl32)	2.66104e-32	-6.78966	0.883	0.91	7.66938e-28	0.027	NM_001160636.2
40S ribosomal protein S17 (LOC110522473), transcript variant X1	3.85874e-32	-5.22783	0.856	0.896	1.11213e-27	0.04	XM_021600900.1
40S ribosomal protein S25-like (LOC110504015)	9.96359e-32	-10.8452	0.963	0.963	2.8716e-27	0	XM_021582789.1
60S ribosomal protein L23a-like (LOC110510308)	2.48314e-31	-5.13128	0.864	0.907	7.15667e-27	0.043	XM_021591707.1
40S ribosomal protein S17 (LOC110497399)	2.6798e-31	-5.40174	0.777	0.846	7.72344e-27	0.069	XM_021573490.1
60S ribosomal protein L21 (rl21)	4.29397e-31	-2.91762	0.813	0.874	1.23756e-26	0.061	NM_001160637.2
40S ribosomal protein S19 (LOC110537987)	1.10631e-30	-25.8204	0.914	0.924	3.18848e-26	0.01	XM_021624488.1
60S ribosomal protein L35-like (LOC110525492)	1.14854e-30	-1.47113	0.558	0.675	3.31021e-26	0.117	XM_021605626.1
probable E3 ubiquitin-protein ligase RNF144A-A (LOC110500498)	1.55507e-30	-0.386272	0.071	0.18	4.48187e-26	0.109	XM_021577893.1
ubiquitin-40S ribosomal protein S27a-like (LOC110502567)	4.01033e-30	6.20306	0.865	0.899	1.15582e-25	0.034	XM_021580699.1
60S ribosomal protein L26 (LOC110504601)	9.56499e-30	-7.16203	0.945	0.957	2.75673e-25	0.012	XM_021583362.1
S6 ribosomal protein (LOC100135859)	1.81942e-29	-0.540854	0.873	0.912	5.24376e-25	0.039	NM_001124244.1
60S ribosomal protein L32 (LOC110492489)	2.28897e-29	-3.99371	0.71	0.804	6.59704e-25	0.094	XM_021566855.1
60S ribosomal protein L35 (LOC110535878)	3.14902e-29	-2.58787	0.525	0.651	9.07579e-25	0.126	XM_021621222.1
40S ribosomal protein S24 (LOC110502606), transcript variant X1	1.22701e-28	-8.13443	0.917	0.923	3.53635e-24	0.006	XM_021580777.1
ubiquitin-like protein FUBI (LOC110529850)	3.08818e-28	-10.1911	0.787	0.852	8.90044e-24	0.065	XM_021612451.1
40S ribosomal protein S16 (LOC110490463)	4.78709e-28	-9.83062	0.892	0.919	1.37969e-23	0.027	XM_021563866.1
60S ribosomal protein L24 (LOC110501340)	6.37359e-28	-5.60889	0.917	0.937	1.83693e-23	0.02	XM_021578835.1
60S ribosomal protein L11 (rl11)	1.62285e-27	-7.31611	0.949	0.946	4.67721e-23	-0.003	NM_001165165.2
ubiquitin (LOC100135798), transcript variant X1	4.06563e-27	-0.841688	0.712	0.796	1.17175e-22	0.084	XM_021603690.1
uncharacterized LOC110489840 (LOC110489840)	4.33344e-27	-2.95895	0.476	0.598	1.24894e-22	0.122	XR_002468630.1
glycine-rich RNA-binding protein GRP1A-like (LOC110536383)	8.49242e-27	-12.9757	0.981	0.982	2.4476e-22	0.001	XM_021622142.1
40S ribosomal protein S18 (LOC110496245), transcript variant X1	9.74039e-27	-6.44629	0.879	0.907	2.80728e-22	0.028	XM_021572029.1
60S ribosomal protein L22 (LOC110532121)	1.3419e-26	-0.738395	0.585	0.694	3.8675e-22	0.109	XM_021615739.1
40S ribosomal protein S13 (rs13)	1.36118e-26	-1.56778	0.734	0.81	3.92306e-22	0.076	NM_001160671.1
60S ribosomal protein L7a (LOC110509510)	1.49903e-26	-3.86578	0.933	0.941	4.32035e-22	0.008	XM_021590414.1
60S ribosomal protein L35a (LOC110490080), transcript variant X1	2.36992e-26	-1.4431	0.391	0.533	6.83035e-22	0.142	XM_021563227.1
tripartite motif-containing protein 16-like (LOC110521165)	2.73383e-26	-0.421378	0.192	0.321	7.87916e-22	0.129	XM_021598598.1
40S ribosomal protein S23 (LOC110494734)	3.32239e-26	0.843107	0.691	0.766	9.57546e-22	0.075	XM_021570053.1
poly [ADP-ribose] polymerase 12-like (LOC110490445)	3.44286e-26	-0.265708	0.05	0.139	9.92268e-22	0.089	XM_021563839.1
60S ribosomal protein L17 (LOC110537136)	8.47733e-26	-33.7659	0.964	0.969	2.44325e-21	0.005	XM_021622937.1
ferritin, heavy subunit (LOC110506658)	1.28248e-25	-8.87681	0.87	0.883	3.69625e-21	0.013	XM_021586447.1
ubiquitin-60S ribosomal protein L40-like (LOC110524136)	1.54735e-25	-7.59062	0.748	0.803	4.45962e-21	0.055	XM_021603493.1
40S ribosomal protein S15 (rs15)	4.47614e-25	-0.510037	0.565	0.687	1.29007e-20	0.122	NM_001165174.2
heat shock cognate protein 70a (hsc70a)	1.59128e-24	-19.187	0.949	0.963	4.58622e-20	0.014	NM_001124232.1
40S ribosomal protein S13-like (LOC110526541)	2.61694e-24	-4.30848	0.771	0.831	7.54227e-20	0.06	XM_021607593.1
60S ribosomal protein L32-like (LOC110528607)	2.62346e-24	-1.41322	0.607	0.713	7.56107e-20	0.106	XM_021610741.1
beta-2-microglobulin-like (LOC110491891)	8.55952e-24	-16.1971	0.783	0.818	2.46694e-19	0.035	XM_021565716.1
60S ribosomal protein L4-B (LOC100136055)	1.11465e-23	-2.82122	0.852	0.895	3.21254e-19	0.043	XM_021598576.1
40S ribosomal protein S13-like (LOC110506672)	3.06201e-23	-3.40815	0.65	0.736	8.82502e-19	0.086	XM_021586465.1
ribosomal protein S9 (rps9)	3.78089e-23	-7.62346	0.866	0.901	1.08969e-18	0.035	XM_021589539.1
60S ribosomal protein L36a (rl36a)	7.80254e-23	-0.942622	0.288	0.413	2.24877e-18	0.125	NM_001165096.2
cytochrome c oxidase subunit 7B, mitochondrial-like (LOC110537530), transcript variant X1	1.7316e-22	-0.480929	0.331	0.454	4.99065e-18	0.123	XM_021623638.1
60S ribosomal protein L18a (LOC110516869)	1.79002e-22	-1.19912	0.638	0.73	5.15902e-18	0.092	XM_021595183.1
60S ribosomal protein L13a (LOC110498145)	1.83757e-22	-9.80491	0.972	0.965	5.29606e-18	-0.007	XM_021574753.1
40S ribosomal protein S27-like (LOC110520880), transcript variant X1	2.40972e-22	-3.88539	0.694	0.764	6.94505e-18	0.07	XM_021598325.1
40S ribosomal protein S25 (rs25)	5.77796e-22	-6.51765	0.906	0.925	1.66527e-17	0.019	NM_001165195.1
40S ribosomal protein S3a (LOC110534513)	8.62236e-22	-7.2449	0.921	0.935	2.48505e-17	0.014	XM_021619396.1
uncharacterized LOC110504686 (LOC110504686)	8.77565e-22	-6.71709	0.731	0.811	2.52923e-17	0.08	XR_002470633.1
40S ribosomal protein S11 (LOC110538230)	8.85169e-22	-22.2735	0.902	0.924	2.55115e-17	0.022	XM_021624921.1
translationally-controlled tumor protein homolog (LOC110515392)	2.35044e-21	-5.84209	0.936	0.944	6.7742e-17	0.008	XM_021594308.1
60S ribosomal protein L18 (LOC110536674)	6.06472e-21	-7.69518	0.921	0.936	1.74791e-16	0.015	XM_021622388.1
elongation factor EF1 alpha (LOC100136004)	6.16523e-21	-21.8477	0.943	0.95	1.77688e-16	0.007	NM_001124339.1
60S ribosomal protein L35 (LOC110523244)	8.80339e-21	-1.1345	0.408	0.526	2.53723e-16	0.118	XM_021601767.1
ribosomal protein L12 (rpl12), transcript variant X1	9.63569e-21	-6.16125	0.97	0.962	2.7771e-16	-0.008	XM_021601750.1
40S ribosomal protein S27 (LOC110488442)	1.07907e-20	-2.34086	0.869	0.901	3.11e-16	0.032	XM_021560666.1
40S ribosomal protein S17-like (LOC110526766)	1.22234e-20	-2.74107	0.877	0.903	3.52289e-16	0.026	XM_021607950.1
40S ribosomal protein S8 (LOC100136056)	1.75616e-20	0.916791	0.848	0.892	5.06143e-16	0.044	XM_021614196.1
40S ribosomal protein S23 (LOC110527726)	2.62193e-20	-3.06654	0.641	0.721	7.55665e-16	0.08	XM_021609188.1
heat shock 90kDa protein 1 beta isoform a (hsp90ba)	4.61411e-20	-3.96259	0.767	0.836	1.32983e-15	0.069	NM_001124231.1
60S ribosomal protein L13 (LOC110506511)	4.94324e-20	-11.668	0.93	0.935	1.42469e-15	0.005	XM_021586171.1
60S ribosomal protein L10a (LOC110494983)	6.34137e-20	4.11452	0.938	0.942	1.82765e-15	0.004	XM_021570337.1
guanine nucleotide-binding protein subunit beta-2-like 1 (LOC110504806)	7.90123e-20	-6.67158	0.908	0.916	2.27721e-15	0.008	XM_021583623.1
invariant chain INVX (LOC100136157)	9.35173e-20	-2.55372	0.736	0.805	2.69526e-15	0.069	NM_001124443.1
RACK1 (LOC100136700)	1.0248e-19	-5.39613	0.854	0.896	2.95359e-15	0.042	NM_001124668.1
40S ribosomal protein S25 (rs25), transcript variant X1	1.37027e-19	-4.37445	0.804	0.86	3.94925e-15	0.056	XM_021586921.1
60S ribosomal protein L36 (LOC110521855)	1.50786e-19	-0.533549	0.504	0.61	4.3458e-15	0.106	XM_021599788.1
40S ribosomal protein S15-like (LOC110530123)	2.20235e-19	-3.03918	0.576	0.676	6.34738e-15	0.1	XM_021612952.1
MT-ND2	2.39782e-19	-14.6348	0.872	0.92	6.91077e-15	0.048	NC_001717.1_MT_ND2
40S ribosomal protein S10 (rs10), transcript variant X1	2.69184e-19	-1.44904	0.709	0.778	7.75815e-15	0.069	XM_021567430.1
60S ribosomal protein L7 (rl7)	3.93701e-19	-6.54108	0.971	0.969	1.13468e-14	-0.002	NM_001165156.1
40S ribosomal protein S5 (LOC100136630)	4.32504e-19	-2.78167	0.863	0.892	1.24652e-14	0.029	XM_021571682.1
40S ribosomal protein S3-like (LOC110507642)	5.95025e-19	-4.35329	0.804	0.865	1.71492e-14	0.061	XM_021587755.1
40S ribosomal protein S8 (LOC110509161)	6.09861e-19	-14.8	0.926	0.931	1.75768e-14	0.005	XM_021590131.1
C-C chemokine receptor type 9-like (LOC110509110)	8.12618e-19	-1.36844	0.316	0.428	2.34205e-14	0.112	XM_021590079.1
40S ribosomal protein SA (LOC110485798), transcript variant X1	9.24597e-19	6.98565	0.841	0.885	2.66478e-14	0.044	XM_021556973.1
60S ribosomal protein L8 (LOC100136284)	9.92105e-19	-14.3911	0.938	0.933	2.85935e-14	-0.005	XM_021597965.1
40S ribosomal protein S10-like (LOC110527735)	1.04612e-18	-7.12262	0.865	0.893	3.01502e-14	0.028	XM_021609203.1
40S ribosomal protein S3a (LOC110497379)	1.28801e-18	-11.8476	0.977	0.972	3.71219e-14	-0.005	XM_021573457.1
macrosialin-like (LOC110500783)	1.49601e-18	-0.381343	0.204	0.308	4.31165e-14	0.104	XM_021578316.1
ribonuclease T2-like (LOC110503620), transcript variant X1	1.53225e-18	-0.429392	0.297	0.409	4.4161e-14	0.112	XM_021582052.1
ribosomal protein L7a (rpl7a)	1.91488e-18	-5.28138	0.925	0.933	5.51887e-14	0.008	XM_021601906.1
60S ribosomal protein L31 (rl31), transcript variant X1	2.00737e-18	-2.04099	0.843	0.867	5.78544e-14	0.024	XM_021578580.1
B-cell antigen receptor complex-associated protein alpha chain-like (LOC110537828)	4.5875e-18	-3.70692	0.82	0.856	1.32216e-13	0.036	XM_021624248.1
60S ribosomal protein L22-like (LOC110492295)	1.13599e-17	-0.530061	0.416	0.518	3.27403e-13	0.102	XM_021566499.1
interferon inducible protein (iip)	2.0332e-17	-2.173	0.543	0.628	5.85987e-13	0.085	NM_001124613.1
60S ribosomal protein L18 (LOC110508611)	2.46662e-17	-10.3643	0.892	0.906	7.10904e-13	0.014	XM_021589267.1
MT-R16S	2.92965e-17	-136.848	0.995	0.995	8.44356e-13	0	NC_001717.1_MT_R16S
nascent polypeptide-associated complex subunit alpha (LOC110532025), transcript variant X1	2.9451e-17	-0.909537	0.754	0.814	8.48807e-13	0.06	XM_021615611.1
40S ribosomal protein S18 (LOC110488339)	3.27824e-17	-4.57213	0.763	0.795	9.44822e-13	0.032	XM_021560550.1
amyloid beta A4 protein-like (LOC110495970)	3.74883e-17	-0.794401	0.485	0.581	1.08045e-12	0.096	XM_021571540.1
60S ribosomal protein L19-like (LOC110538147)	1.35376e-16	-1.52321	0.68	0.749	3.90166e-12	0.069	XM_021624778.1
60S ribosomal protein L24-like (LOC110520573)	1.41698e-16	-3.26339	0.746	0.805	4.08387e-12	0.059	XM_021597961.1
induced myeloid leukemia cell differentiation protein Mcl-1 homolog (LOC110487180)	2.06398e-16	-0.312737	0.238	0.339	5.94858e-12	0.101	XM_021559104.1
40S ribosomal protein S4-like (LOC110531420)	2.2208e-16	-3.63746	0.738	0.794	6.40056e-12	0.056	XM_021614618.1
60S ribosomal protein L35a (LOC110507332)	2.25029e-16	-0.712481	0.389	0.49	6.48556e-12	0.101	XM_021587251.1
ATP synthase subunit f, mitochondrial-like (LOC110512930)	2.37608e-16	-0.298066	0.232	0.333	6.84811e-12	0.101	XM_021593023.1
40S ribosomal protein S6 (LOC110534271)	2.45983e-16	-9.09437	0.934	0.932	7.08946e-12	-0.002	XM_021619033.1
transcription factor BTF3 (LOC110523362), transcript variant X1	2.52419e-16	-3.33055	0.853	0.87	7.27496e-12	0.017	XM_021601989.1
elongation factor 2 (LOC110524284), transcript variant X1	2.6304e-16	-2.14135	0.827	0.867	7.58107e-12	0.04	XM_021603788.1
heat shock 70 kDa protein-like (LOC110512845)	3.16331e-16	-0.608699	0.264	0.364	9.11699e-12	0.1	XM_021592992.1
60S ribosomal protein L15-like (LOC110488158)	3.42316e-16	-1.39315	0.806	0.859	9.86588e-12	0.053	XM_021560244.1
40S ribosomal protein S7 (LOC110529819)	3.93909e-16	-20.8298	0.962	0.957	1.13529e-11	-0.005	XM_021612377.1
lipopolysaccharide-binding protein-like (LOC110492346)	3.98033e-16	-0.428433	0.18	0.275	1.14717e-11	0.095	XM_021566584.1
60S ribosomal protein L18a-like (LOC110516870)	6.80758e-16	-2.98379	0.885	0.893	1.96201e-11	0.008	XM_021595184.1
prothymosin alpha-like (LOC110494624), transcript variant X1	7.16671e-16	-4.44566	0.635	0.71	2.06552e-11	0.075	XM_021569855.1
60S ribosomal protein L36a (LOC110533861)	7.82703e-16	-0.885215	0.279	0.376	2.25583e-11	0.097	XM_021618418.1
immunoglobulin delta heavy chain constant region	1.29837e-15	-3.6247	0.561	0.642	3.74202e-11	0.081	IgD
60S ribosomal protein L13a-like (LOC110505289)	1.38939e-15	-3.52171	0.892	0.907	4.00436e-11	0.015	XM_021584433.1
MT-R12S	1.4691e-15	-30.8454	0.62	0.705	4.23409e-11	0.085	NC_001717.1_MT_R12S
actin beta (actb)	2.38867e-15	13.1517	0.974	0.975	6.88438e-11	0.001	NM_001124235.1
inhibitor of nuclear factor kappa B alpha (LOC100136058)	2.42122e-15	-0.553204	0.179	0.273	6.97819e-11	0.094	NM_001124368.1
histone H2AX (LOC110534249)	2.47082e-15	8.63704	0.474	0.574	7.12114e-11	0.1	XM_021618999.1
60S acidic ribosomal protein P0-like (LOC110494133)	2.97965e-15	-29.2149	0.912	0.928	8.58766e-11	0.016	XM_021568901.1
elongation factor 2-like (LOC110530688)	2.98868e-15	0.340959	0.569	0.656	8.61367e-11	0.087	XM_021613929.1
60S ribosomal protein L23a (LOC100135923)	3.91954e-15	-7.24485	0.797	0.832	1.12965e-10	0.035	XM_021617305.1
peptidyl-prolyl cis-trans isomerase A-like (LOC110523330)	4.3273e-15	-53.0787	0.805	0.842	1.24717e-10	0.037	XM_021601941.1
40S ribosomal protein S29 (LOC110529849)	4.965e-15	-0.441349	0.26	0.357	1.43096e-10	0.097	XM_021612450.1
MT-ND1	8.02783e-15	-0.800604	0.473	0.566	2.3137e-10	0.093	NC_001717.1_MT_ND1
peptidyl-prolyl cis-trans isomerase A-like (LOC110509549)	8.62472e-15	-6.04624	0.526	0.62	2.48573e-10	0.094	XM_021590485.1
Immunoglobulin light chain kappa G1 constant region	1.06915e-14	-0.816092	0.821	0.859	3.08141e-10	0.038	Igkappa_G1
40S ribosomal protein S3 (LOC110503803)	1.66008e-14	-0.746011	0.751	0.814	4.78453e-10	0.063	XM_021582341.1
lysozyme g-like (LOC110488547), transcript variant X1	1.67796e-14	-0.531996	0.33	0.419	4.83605e-10	0.089	XM_021560783.1
60S ribosomal protein L7-like (LOC110536525)	2.45418e-14	-3.88835	0.847	0.868	7.07318e-10	0.021	XM_021622291.1
nascent polypeptide-associated complex subunit alpha-like (LOC110492373), transcript variant X1	2.52928e-14	-3.08981	0.852	0.87	7.28965e-10	0.018	XM_021566630.1
protein S100-A1-like (LOC110496006)	2.58223e-14	-2.97062	0.622	0.68	7.44225e-10	0.058	XM_021571618.1
ribosomal protein L10 (rpl10), transcript variant X1	3.50615e-14	-5.79626	0.879	0.895	1.01051e-09	0.016	XM_021617024.1
60S ribosomal protein L6-like (LOC110525811)	4.53516e-14	-0.991048	0.589	0.671	1.30708e-09	0.082	XM_021606249.1
Immunoglobulin light chain kappa G2 constant region	4.63704e-14	3.94455	0.836	0.868	1.33644e-09	0.032	Igkappa_G2
60S ribosomal protein L27a (LOC110521278), transcript variant X1	4.82936e-14	-1.57607	0.438	0.534	1.39187e-09	0.096	XM_021598733.1
polyubiquitin (LOC100135966)	6.71196e-14	-5.12972	0.822	0.859	1.93445e-09	0.037	NM_001124306.1
40S ribosomal protein SA (LOC110493546), transcript variant X1	7.67903e-14	-4.6698	0.723	0.79	2.21317e-09	0.067	XM_021567889.1
ADP/ATP translocase 2-like (LOC110504971)	9.07654e-14	-4.96887	0.701	0.753	2.61595e-09	0.052	XM_021583888.1
Immunoglobulin light chain kappa F2 constant region	1.35929e-13	-1.96477	0.838	0.868	3.91761e-09	0.03	Igkappa_F2
putative 60S ribosomal protein L37a (LOC110530875)	1.44482e-13	-0.264602	0.464	0.548	4.16412e-09	0.084	XM_021614166.1
heat shock 90kDa protein 1 beta isoform a (hsp90ba), transcript variant X1	1.47008e-13	-1.35679	0.67	0.725	4.23691e-09	0.055	XM_021611214.1
60S ribosomal protein L31-like (LOC110528852)	1.7254e-13	-0.357671	0.294	0.387	4.97277e-09	0.093	XM_021611013.1
60S ribosomal protein L5 (LOC110521719)	1.84897e-13	0.347536	0.524	0.614	5.3289e-09	0.09	XM_021599522.1
ribosomal protein S7 (rps7)	2.19824e-13	-0.514235	0.341	0.438	6.33554e-09	0.097	NM_001124430.1
nucleolar RNA helicase 2-like (LOC110499400), transcript variant X1	2.20142e-13	-0.327226	0.229	0.319	6.34471e-09	0.09	XM_021576525.1
putative helicase mov-10-B.1 (LOC110490198)	2.27889e-13	-0.287596	0.109	0.183	6.56799e-09	0.074	XM_021563446.1
40S ribosomal protein S10 (LOC110492190)	2.86598e-13	-2.82331	0.743	0.784	8.26004e-09	0.041	XM_021566282.1
ubiquitin-60S ribosomal protein L40-like (LOC110508899)	2.87039e-13	-1.39345	0.374	0.468	8.27275e-09	0.094	XM_021589797.1
Immunoglobulin light chain kappa G3 constant region	2.96202e-13	-1.18675	0.609	0.68	8.53683e-09	0.071	Igkappa_G3
60S ribosomal protein L4-B (LOC110501471), transcript variant X1	3.26278e-13	0.462232	0.573	0.657	9.40367e-09	0.084	XM_021579067.1
granulins-like (LOC110496647), transcript variant X1	3.75901e-13	-0.403646	0.47	0.565	1.08338e-08	0.095	XM_021572664.1
40S ribosomal protein S4, X isoform (rs4x)	4.3504e-13	-1.75262	0.695	0.752	1.25383e-08	0.057	NM_001165051.1
MT-ATP6	6.86264e-13	-0.687851	0.45	0.541	1.97788e-08	0.091	NC_001717.1_MT_ATP6
60S ribosomal protein L17 (rl17)	7.95079e-13	-6.84988	0.876	0.902	2.2915e-08	0.026	NM_001195159.2
ribosomal protein L9 (rpl9)	9.47684e-13	1.90548	0.914	0.911	2.73132e-08	-0.003	NM_001160527.1
wiskott-Aldrich syndrome protein-like (LOC110532474), transcript variant X1	1.1094e-12	-0.950066	0.371	0.465	3.19741e-08	0.094	XM_021616416.1
uncharacterized LOC110505920 (LOC110505920)	1.33657e-12	-1.89306	0.808	0.827	3.85214e-08	0.019	XM_021585396.1
ubiquitin-like protein FUBI (LOC110522472)	1.43583e-12	1.05556	0.547	0.62	4.13822e-08	0.073	XM_021600897.1
trypsin inhibitor ClTI-1-like (LOC110504451)	1.79892e-12	8.07563	0.659	0.715	5.18467e-08	0.056	XM_021583209.1
60S ribosomal protein L5-like (LOC110524610)	1.93207e-12	-0.419935	0.703	0.763	5.56842e-08	0.06	XM_021604435.1
uncharacterized LOC110488454 (LOC110488454)	1.93837e-12	-0.324175	0.307	0.394	5.58659e-08	0.087	XR_002468410.1
class I histocompatibility antigen, F10 alpha chain-like (LOC110488340)	2.22172e-12	-0.877136	0.456	0.537	6.40323e-08	0.081	XM_021560551.1
60S ribosomal protein L8 (LOC110501348), transcript variant X1	2.31968e-12	-6.13273	0.891	0.891	6.68555e-08	0	XM_021578857.1
uncharacterized LOC110492423 (LOC110492423)	2.50552e-12	-0.277868	0.286	0.377	7.22115e-08	0.091	XM_021566733.1
60S ribosomal protein L22 (LOC110494437)	3.228e-12	-0.258038	0.398	0.488	9.30342e-08	0.09	XM_021569467.1
40S ribosomal protein S9 (LOC110536796)	4.34142e-12	-3.69049	0.879	0.911	1.25124e-07	0.032	XM_021622480.1
60S ribosomal protein L31-like (LOC110528851)	4.8874e-12	-0.818247	0.49	0.565	1.4086e-07	0.075	XM_021611012.1
60S ribosomal protein L6-like (LOC110536189)	5.00428e-12	-2.58871	0.722	0.789	1.44228e-07	0.067	XM_021621812.1
actin-related protein 2/3 complex subunit 1B-like (LOC110518526)	5.47872e-12	-0.956323	0.658	0.72	1.57902e-07	0.062	XM_021596065.1
ubiquitin protein ligase E3 component n-recognin 4 (ubr4)	6.04753e-12	-0.253888	0.16	0.238	1.74296e-07	0.078	XM_021614490.1
60S ribosomal protein L10 (LOC110512849)	8.09488e-12	-5.35084	0.581	0.656	2.33303e-07	0.075	XM_021592996.1
60S ribosomal protein L11-like (LOC110489326)	1.26994e-11	-24.7969	0.921	0.92	3.66008e-07	-0.001	XM_021562053.1
heterogeneous nuclear ribonucleoprotein A0-like (LOC110504781)	1.33304e-11	-0.44354	0.283	0.366	3.84196e-07	0.083	XM_021583593.1
40S ribosomal protein S11 (rs11)	1.66851e-11	-1.35101	0.672	0.716	4.80883e-07	0.044	NM_001246324.2
60S ribosomal protein L10a (LOC110528390)	2.03963e-11	-2.42362	0.621	0.682	5.87843e-07	0.061	XM_021610421.1
60S ribosomal protein L19-like (LOC110486219)	2.39558e-11	-0.412259	0.695	0.755	6.90429e-07	0.06	XM_021557658.1
ubiquitin-60S ribosomal protein L40-like (LOC110530139)	3.5789e-11	-0.387669	0.241	0.321	1.03147e-06	0.08	XM_021612981.1
beta thymosin (LOC100136027)	4.05181e-11	-2.88997	0.945	0.944	1.16777e-06	-0.001	NM_001124350.1
eukaryotic translation initiation factor 3 subunit F-like (LOC110530762)	5.06203e-11	-1.02575	0.589	0.653	1.45893e-06	0.064	XM_021614021.1
2',3'-cyclic-nucleotide 3'-phosphodiesterase-like (LOC110486251), transcript variant X1	6.01772e-11	-0.299312	0.348	0.429	1.73437e-06	0.081	XM_021557698.1
Ferritin, heavy subunit (frih)	6.22276e-11	-2.95003	0.73	0.775	1.79346e-06	0.045	NM_001160521.1
40S ribosomal protein S2-like (LOC110515850)	6.23368e-11	-8.89904	0.937	0.929	1.79661e-06	-0.008	XM_021594578.1
60S ribosomal protein L9-like (LOC110515653)	1.27882e-10	-0.828903	0.574	0.65	3.68569e-06	0.076	XM_021594472.1
adenine nucleotide translocator 2 (LOC100301662)	1.29647e-10	0.478719	0.633	0.679	3.73655e-06	0.046	NM_001160491.1
nuclease-sensitive element-binding protein 1-like (LOC110532160), transcript variant X1	1.42258e-10	-7.83066	0.56	0.631	4.10002e-06	0.071	XM_021615817.1
coactosin-like protein (LOC110518777)	1.63227e-10	-1.36214	0.571	0.638	4.70437e-06	0.067	XM_021596222.1
L-lactate dehydrogenase B chain-like (LOC110500268), transcript variant X1	1.71956e-10	-0.297366	0.258	0.339	4.95593e-06	0.081	XM_021577544.1
cofilin-2-like (LOC110509956)	2.02217e-10	-0.408812	0.443	0.52	5.8281e-06	0.077	XM_021591193.1
IL-6R alpha precursor (il6ra)	2.97808e-10	-0.436732	0.268	0.35	8.58312e-06	0.082	NM_001281406.1
histone H3.3 (LOC110503698)	3.31055e-10	-0.707059	0.442	0.525	9.54134e-06	0.083	XM_021582159.1
spectrin alpha chain, non-erythrocytic 1 (LOC110523261), transcript variant X1	3.64383e-10	-0.336785	0.673	0.737	1.05019e-05	0.064	XM_021601791.1
B-cell lymphoma/leukemia 11A-like (LOC110493483)	3.6539e-10	-0.306598	0.166	0.235	1.05309e-05	0.069	XM_021567783.1
elongation factor 1-alpha, oocyte form (LOC110496143)	4.7729e-10	-29.8471	0.85	0.879	1.3756e-05	0.029	XM_021571866.1
induced myeloid leukemia cell differentiation protein Mcl-1-like (LOC110514588)	7.78284e-10	-1.13611	0.333	0.407	2.24309e-05	0.074	XM_021593909.1
actin, cytoplasmic 1 (LOC110517977), transcript variant X1	9.01446e-10	-5.00931	0.842	0.862	2.59806e-05	0.02	XM_021595779.1
40S ribosomal protein S19 (rs19)	9.31847e-10	1.45587	0.738	0.776	2.68568e-05	0.038	NM_001160511.2
Eukaryotic translation initiation factor 3 subunit 12 (if3c)	1.02794e-09	-0.336081	0.398	0.479	2.96262e-05	0.081	NM_001160658.1
uncharacterized LOC110520613 (LOC110520613)	1.06713e-09	-4.61014	0.604	0.653	3.07557e-05	0.049	XR_002473013.1
galectin like protein (LOC100135795)	1.0717e-09	-0.254735	0.153	0.22	3.08874e-05	0.067	NM_001124191.1
glycine-rich RNA-binding protein-like (LOC110508373), transcript variant X1	1.13624e-09	-35.7812	0.406	0.474	3.27477e-05	0.068	XM_021588864.1
elongation factor 2-like (LOC110521428), transcript variant X1	1.21409e-09	-1.15771	0.623	0.667	3.49913e-05	0.044	XM_021598960.1
60S ribosomal protein L7 (rl7), transcript variant X1	1.30087e-09	0.602679	0.63	0.691	3.74924e-05	0.061	XM_021562211.1
CD79b molecule (cd79b)	1.33451e-09	-1.02875	0.55	0.617	3.84619e-05	0.067	XM_021565350.1
elongation factor 1-gamma-like (LOC110489228)	1.40342e-09	-1.80603	0.693	0.74	4.0448e-05	0.047	XM_021561863.1
60S ribosomal protein L3 (LOC110538594)	1.5922e-09	-1.89384	0.771	0.797	4.58888e-05	0.026	XM_021625503.1
prothymosin alpha-like (LOC110527845)	1.81582e-09	-0.423613	0.282	0.358	5.23338e-05	0.076	XM_021609397.1
lymphocyte cytosolic protein 1 (lcp1)	2.19138e-09	-0.461345	0.321	0.4	6.31577e-05	0.079	XM_021597585.1
bcl-2-like protein 2 (LOC110494754)	2.28383e-09	-0.502985	0.333	0.406	6.58222e-05	0.073	XM_021570084.1
invariant chain S25-7 (LOC100136156), transcript variant X1	2.87566e-09	-0.860678	0.478	0.552	8.28793e-05	0.074	XM_021559480.1
60S acidic ribosomal protein P0 (LOC110528292)	3.52402e-09	-7.66766	0.58	0.644	0.000101566	0.064	XM_021610240.1
eukaryotic translation initiation factor 3 subunit C (LOC110498804)	3.56399e-09	-0.613019	0.253	0.325	0.000102718	0.072	XM_021575433.1
uncharacterized LOC110533868 (LOC110533868)	5.91381e-09	-0.850707	0.605	0.668	0.000170442	0.063	XM_021618428.1
spectrin beta chain, non-erythrocytic 1-like (LOC110530138), transcript variant X1	9.29789e-09	-0.843861	0.479	0.551	0.000267974	0.072	XM_021612985.1
XPC complex subunit, DNA damage recognition and repair factor (xpc)	9.57443e-09	1.54029	0.276	0.353	0.000275945	0.077	XM_021615695.1
prothymosin alpha-A-like (LOC110524814)	1.00302e-08	-0.500586	0.603	0.656	0.00028908	0.053	XM_021604724.1
Immunoglobulin light chain kappa F1 constant region	1.19132e-08	-1.86129	0.455	0.521	0.000343351	0.066	Igkappa_F1
basic transcription factor 3 (btf3), transcript variant X1	1.3235e-08	-0.733858	0.467	0.525	0.000381447	0.058	XM_021590546.1
rho GTPase-activating protein 15-like (LOC110501886), transcript variant X1	1.34552e-08	-0.26215	0.331	0.404	0.000387791	0.073	XM_021579738.1
eukaryotic translation elongation factor 1 gamma (eef1g)	1.52942e-08	-3.05372	0.579	0.641	0.000440793	0.062	XM_021583249.1
cytochrome b-245 heavy chain-like (LOC110495505)	1.69358e-08	-1.04288	0.449	0.515	0.000488105	0.066	XM_021570799.1
40S ribosomal protein S27 (LOC100136047)	1.91172e-08	-1.1186	0.664	0.703	0.000550977	0.039	XM_021571625.1
immunoglobulin mu heavy chain constant region	2.01325e-08	-1.48435	0.751	0.783	0.000580238	0.032	IgM
histone H3.3 (LOC110507576)	2.05931e-08	-0.318381	0.432	0.5	0.000593513	0.068	XM_021587646.1
actin-related protein 2/3 complex subunit 5-like (LOC110508866)	2.07339e-08	-0.345911	0.253	0.323	0.000597571	0.07	XM_021589735.1
tetraspanin-8-like (LOC110499712)	2.48285e-08	0.299257	0.246	0.317	0.000715582	0.071	XM_021576771.1
B-cell antigen receptor complex-associated protein alpha chain-like (LOC110510079)	2.58168e-08	-0.877237	0.596	0.647	0.000744065	0.051	XM_021591406.1
dispanin subfamily A member 2b-like (LOC110486040)	2.62619e-08	-14.547	0.849	0.853	0.000756894	0.004	XM_021557351.1
BOLA class I histocompatibility antigen, alpha chain BL3-6-like (LOC110496224)	2.91846e-08	-0.32985	0.197	0.261	0.000841129	0.064	XM_021571998.1
Profilin-1 (prof1)	3.12293e-08	-0.854824	0.802	0.817	0.000900059	0.015	NM_001165157.1
histone H3.3 (LOC110533482)	3.22084e-08	-0.781149	0.47	0.534	0.000928277	0.064	XM_021617736.1
partner of NOB1 homolog (pno1)	3.32017e-08	-0.362277	0.442	0.508	0.000956906	0.066	XM_021564644.1

## Sheet: B cells IgT
Gene	p_val	avg_logFC	pct.1	pct.2	p_val_adj	Diff pct.	ACC rainbow trout
60S ribosomal protein L37a (rl37a)	1.42069e-76	-18.8923	0.964	0.997	4.09456e-72	0.033	NM_001165241.1
uncharacterized LOC110494310 (LOC110494310)	1.9309e-73	-46.8213	0.966	0.992	5.56505e-69	0.026	XR_002469251.1
60S ribosomal protein L34 (LOC110531928)	1.71521e-69	-17.8985	0.978	0.994	4.9434e-65	0.016	XM_021615423.1
60S ribosomal protein L39-like (LOC110488974)	6.27411e-66	-9.87189	0.931	0.979	1.80826e-61	0.048	XM_021561479.1
ribosomal protein L39 protein-like (LOC100136046)	1.16352e-59	-11.6952	0.874	0.956	3.35338e-55	0.082	NM_001124365.1
60S ribosomal protein L36-like (LOC110524836)	7.00687e-59	-13.1563	0.88	0.96	2.01945e-54	0.08	XM_021604754.1
60S ribosomal protein L36a-like (LOC110488986)	2.85763e-56	-15.9709	0.908	0.971	8.23599e-52	0.063	XM_021561507.1
40S ribosomal protein S26 (LOC110532705)	4.08392e-55	-23.8119	0.972	0.994	1.17703e-50	0.022	XM_021616801.1
60S ribosomal protein L23 (rl23)	9.59303e-53	-20.9262	0.991	0.99	2.76481e-48	-0.001	NM_001160565.2
60S ribosomal protein L37 (LOC110523343)	9.09633e-52	-4.8258	0.816	0.93	2.62165e-47	0.114	XM_021601960.1
40S ribosomal protein S28 (LOC110530120)	2.93378e-50	-2.99422	0.623	0.832	8.45543e-46	0.209	XM_021612949.1
60S acidic ribosomal protein P1-like (LOC110488059)	1.61801e-46	-29.062	0.991	0.997	4.66327e-42	0.006	XM_021560039.1
40S ribosomal protein S14 (rs14)	4.15775e-45	-27.8666	0.981	0.994	1.19831e-40	0.013	NM_001165056.2
60S ribosomal protein L23 (LOC110538399)	1.08004e-44	-24.432	0.984	0.989	3.11279e-40	0.005	XM_021625192.1
60S ribosomal protein L38-like (LOC110499237)	1.64943e-44	-3.91811	0.83	0.931	4.75382e-40	0.101	XM_021576245.1
40S ribosomal protein S12 (LOC110516962)	1.71627e-44	-33.8235	0.99	0.994	4.94645e-40	0.004	XM_021595238.1
ribosomal protein L27a (rpl27a)	2.18527e-42	-24.0578	0.991	0.995	6.29816e-38	0.004	XM_021566755.1
uncharacterized LOC110486424 (LOC110486424)	3.38874e-42	-0.72502	0.077	0.301	9.7667e-38	0.224	XM_021558024.1
ribosomal protein S20 (rps20)	5.49929e-42	-53.8408	0.989	0.995	1.58495e-37	0.006	NM_001124364.1
MT-COX1	6.22823e-40	2.10702	0.998	0.998	1.79504e-35	0	NC_001717.1_MT_COX1
40S ribosomal protein S24 (LOC100136101), transcript variant X1	9.52443e-40	-16.3937	0.983	0.992	2.74503e-35	0.009	XM_021613497.1
40S ribosomal protein S15a (LOC110485732)	1.51719e-39	-14.4204	0.928	0.981	4.37268e-35	0.053	XM_021556885.1
MT-COX2	1.52299e-38	-9.58373	0.997	0.998	4.38942e-34	0.001	NC_001717.1_MT_COX2
tripartite motif-containing protein 16-like (LOC110513115)	7.88775e-38	-0.515781	0.049	0.241	2.27333e-33	0.192	XM_021593128.1
40S ribosomal protein S14 (LOC110534186)	9.13401e-38	-37.2162	0.995	0.998	2.63251e-33	0.003	XM_021618904.1
glycine-rich RNA-binding protein GRP1A-like (LOC110536383)	3.50578e-37	-48.8732	0.996	0.997	1.0104e-32	0.001	XM_021622142.1
ubiquitin-40S ribosomal protein S27a (LOC110530107)	5.39437e-37	-19.8896	0.981	0.989	1.55471e-32	0.008	XM_021612927.1
40S ribosomal protein S15a (LOC110493491)	9.41815e-37	-21.4577	0.98	0.988	2.71441e-32	0.008	XM_021567793.1
60S acidic ribosomal protein P2-like (LOC110526528)	2.35991e-36	-10.0837	0.891	0.942	6.80151e-32	0.051	XM_021607572.1
40S ribosomal protein S19 (LOC110537987)	3.73511e-36	-18.5815	0.963	0.985	1.07649e-31	0.022	XM_021624488.1
40S ribosomal protein S12 (LOC110529255)	1.05443e-34	-19.8569	0.925	0.965	3.03897e-30	0.04	XM_021611373.1
60S ribosomal protein L26 (rl26)	2.42034e-34	-14.224	0.973	0.99	6.97566e-30	0.017	NM_001278931.2
40S ribosomal protein S24 (LOC110502606), transcript variant X1	2.60791e-34	-17.6862	0.955	0.978	7.51624e-30	0.023	XM_021580777.1
helicase with zinc finger 2 (helz2), transcript variant X1	1.9162e-33	-0.880911	0.051	0.226	5.52267e-29	0.175	XM_021610645.1
60S ribosomal protein L34 (LOC110500321)	2.19306e-33	-7.95802	0.828	0.915	6.32062e-29	0.087	XM_021577625.1
60S ribosomal protein L23a-like (LOC110510308)	2.07489e-32	-11.6567	0.889	0.949	5.98004e-28	0.06	XM_021591707.1
MT-CYTB	2.62803e-32	2.85269	0.992	0.996	7.57425e-28	0.004	NC_001717.1_MT_CYTB
heat shock protein 70b (hsp70b)	4.26191e-32	-0.911941	0.864	0.934	1.22833e-27	0.07	NM_001124745.1
40S ribosomal protein S27-like (LOC110520892)	5.73137e-32	-17.8346	0.978	0.986	1.65184e-27	0.008	XM_021598339.1
glycerol-3-phosphate acyltransferase 3-like (LOC110520337), transcript variant X1	5.83155e-32	-8.18206	0.872	0.942	1.68071e-27	0.07	XM_021597587.1
40S ribosomal protein S26-like (LOC110491972)	9.00944e-32	-18.2314	0.886	0.946	2.59661e-27	0.06	XM_021565882.1
40S ribosomal protein S17 (LOC110522473), transcript variant X1	9.26262e-32	-15.0843	0.907	0.955	2.66958e-27	0.048	XM_021600900.1
60S ribosomal protein L28 (rl28)	1.04246e-31	-14.4022	0.884	0.949	3.00447e-27	0.065	NM_001160602.2
60S ribosomal protein L29 (rl29)	1.17465e-31	-3.47689	0.682	0.831	3.38544e-27	0.149	NM_001160646.1
sacsin-like (LOC110505631), transcript variant X1	7.45614e-31	-3.90235	0.045	0.208	2.14893e-26	0.163	XM_021584972.1
60S acidic ribosomal protein P2-like (LOC110527753)	7.79818e-31	-10.779	0.731	0.85	2.24751e-26	0.119	XM_021609250.1
40S ribosomal protein S25-like (LOC110504015)	9.12906e-31	-17.8766	0.986	0.993	2.63109e-26	0.007	XM_021582789.1
60S acidic ribosomal protein P2-like (LOC110506657), transcript variant X1	9.84567e-31	-16.2652	0.845	0.927	2.83762e-26	0.082	XM_021586445.1
40S ribosomal protein S13 (LOC110492185)	1.04634e-30	-5.84868	0.927	0.972	3.01567e-26	0.045	XM_021566280.1
40S ribosomal protein S21 (rs21)	1.29987e-30	-1.40734	0.726	0.858	3.74636e-26	0.132	NM_001160683.1
60S ribosomal protein L27 (LOC110538598)	1.80902e-30	-7.5934	0.862	0.935	5.21377e-26	0.073	XM_021625512.1
60S ribosomal protein L26 (LOC110504601)	2.0918e-30	-26.3422	0.97	0.987	6.02876e-26	0.017	XM_021583362.1
ribosomal protein L12 (rpl12), transcript variant X1	1.6428e-29	-35.175	0.995	0.995	4.7347e-25	0	XM_021601750.1
60S ribosomal protein L30 (LOC110496774)	1.71974e-29	-4.03548	0.73	0.854	4.95646e-25	0.124	XM_021572809.1
S6 ribosomal protein (LOC100135859)	2.21697e-29	-5.53143	0.877	0.944	6.38954e-25	0.067	NM_001124244.1
60S ribosomal protein L11 (rl11)	2.65404e-29	-14.4389	0.985	0.991	7.64922e-25	0.006	NM_001165165.2
40S ribosomal protein S16 (LOC110500001), transcript variant X1	2.6893e-29	-9.84476	0.854	0.939	7.75083e-25	0.085	XM_021577096.1
40S ribosomal protein S17 (LOC110497399)	6.98749e-29	-9.56251	0.818	0.902	2.01386e-24	0.084	XM_021573490.1
60S ribosomal protein L28-like (LOC110523984)	9.2939e-29	-15.8516	0.802	0.89	2.6786e-24	0.088	XM_021603217.1
40S ribosomal protein S16 (LOC110490463)	1.32135e-28	-15.9835	0.93	0.968	3.80825e-24	0.038	XM_021563866.1
ubiquitin-60S ribosomal protein L40-like (LOC110524136)	2.49916e-28	-4.64726	0.782	0.87	7.20282e-24	0.088	XM_021603493.1
signal transducer and activator of transcription 1-alpha/beta-like (LOC110520020), transcript variant X1	7.33213e-28	-0.412388	0.035	0.178	2.11319e-23	0.143	XM_021596979.1
60S ribosomal protein L30 (LOC110487816)	7.56607e-28	-4.80961	0.692	0.839	2.18062e-23	0.147	XM_021559733.1
60S ribosomal protein L27 (LOC110486640)	8.19884e-28	-2.95472	0.806	0.895	2.36299e-23	0.089	XM_021558395.1
40S ribosomal protein S27-like (LOC110520880), transcript variant X1	8.52637e-28	-2.15883	0.698	0.834	2.45738e-23	0.136	XM_021598325.1
40S ribosomal protein S17-like (LOC110526766)	1.09479e-27	-6.97533	0.91	0.942	3.1553e-23	0.032	XM_021607950.1
E3 ubiquitin-protein ligase rnf213-beta-like (LOC110502787), transcript variant X1	1.80305e-27	-0.650616	0.037	0.181	5.19658e-23	0.144	XM_021581062.1
40S ribosomal protein S29-like (LOC110522478)	2.26006e-27	-2.04396	0.551	0.71	6.51372e-23	0.159	XM_021600908.1
40S ribosomal protein S13-like (LOC110526541)	3.8614e-27	-4.18684	0.813	0.895	1.11289e-22	0.082	XM_021607593.1
MT-COX3	6.55813e-27	-8.22801	0.987	0.997	1.89012e-22	0.01	NC_001717.1_MT_COX3
40S ribosomal protein S28 (LOC110508919)	1.00149e-26	-3.02968	0.651	0.793	2.88639e-22	0.142	XM_021589831.1
60S ribosomal protein L13a (LOC110498145)	1.42784e-26	-36.8918	0.991	0.996	4.11519e-22	0.005	XM_021574753.1
60S ribosomal protein L14-like (LOC110487882)	6.45754e-26	-5.77347	0.837	0.904	1.86113e-21	0.067	XM_021559799.1
40S ribosomal protein S18 (LOC110496245), transcript variant X1	1.40146e-25	-14.5375	0.914	0.942	4.03914e-21	0.028	XM_021572029.1
ubiquitin-like protein FUBI (LOC110529850)	2.34831e-25	-5.08939	0.817	0.896	6.76805e-21	0.079	XM_021612451.1
placenta-specific gene 8 protein-like (LOC110531714)	3.93243e-25	-2.01658	0.611	0.761	1.13337e-20	0.15	XM_021615046.1
60S ribosomal protein L24 (LOC110501340)	4.25566e-25	-9.81582	0.936	0.96	1.22652e-20	0.024	XM_021578835.1
galectin-9-like (LOC110533869), transcript variant X1	6.68576e-25	-0.491949	0.097	0.26	1.9269e-20	0.163	XM_021618429.1
40S ribosomal protein S11 (LOC110538230)	9.42194e-25	-11.6984	0.973	0.981	2.7155e-20	0.008	XM_021624921.1
60S ribosomal protein L17 (LOC110537136)	9.70394e-25	-45.8145	0.983	0.992	2.79677e-20	0.009	XM_021622937.1
ribosomal protein L21 (rpl21)	1.00096e-24	-10.5208	0.931	0.969	2.88488e-20	0.038	XM_021620286.1
heat shock 70 kDa protein-like (LOC110485160)	5.98377e-24	-4.65822	0.733	0.842	1.72458e-19	0.109	XM_021556226.1
60S ribosomal protein L37-like (LOC110536331)	1.49239e-23	-1.07523	0.46	0.645	4.30122e-19	0.185	XM_021622068.1
60S ribosomal protein L7a (LOC110509510)	1.83964e-23	-10.8297	0.953	0.979	5.30203e-19	0.026	XM_021590414.1
invariant chain INVX (LOC100136157)	6.87561e-23	-6.74562	0.867	0.918	1.98162e-18	0.051	NM_001124443.1
40S ribosomal protein S25 (rs25), transcript variant X1	7.43453e-23	-4.47587	0.818	0.886	2.14271e-18	0.068	XM_021586921.1
60S ribosomal protein L32 (LOC110492489)	1.56349e-22	-1.88498	0.732	0.838	4.50614e-18	0.106	XM_021566855.1
60S ribosomal protein L35 (LOC110535878)	1.6074e-22	-2.33164	0.509	0.673	4.63268e-18	0.164	XM_021621222.1
ubiquitin-40S ribosomal protein S27a-like (LOC110502567)	3.55673e-22	-20.2279	0.906	0.949	1.02509e-17	0.043	XM_021580699.1
transcription factor BTF3 (LOC110523362), transcript variant X1	5.94893e-22	-7.88295	0.903	0.939	1.71454e-17	0.036	XM_021601989.1
60S ribosomal protein L10a (LOC110494983)	6.98722e-22	-27.3003	0.967	0.981	2.01379e-17	0.014	XM_021570337.1
C-C chemokine receptor type 9-like (ccr9)	9.07652e-22	-4.60461	0.828	0.912	2.61594e-17	0.084	NM_001124610.2
40S ribosomal protein S18 (LOC110488339)	1.47702e-21	-11.7306	0.818	0.884	4.25693e-17	0.066	XM_021560550.1
60S ribosomal protein L21 (rl21)	1.69481e-21	-5.23116	0.863	0.915	4.88461e-17	0.052	NM_001160637.2
urokinase plasminogen activator surface receptor-like (LOC110510776)	1.95514e-21	-7.86383	0.351	0.527	5.6349e-17	0.176	XM_021591999.1
ribosomal protein L7a (rpl7a)	3.71095e-21	-17.0982	0.966	0.972	1.06953e-16	0.006	XM_021601906.1
40S ribosomal protein S5 (LOC100136630)	4.55556e-21	-9.27458	0.863	0.922	1.31296e-16	0.059	XM_021571682.1
40S ribosomal protein S6 (LOC110534271)	5.01794e-21	-10.7377	0.966	0.968	1.44622e-16	0.002	XM_021619033.1
60S ribosomal protein L18a-like (LOC110516870)	5.61886e-21	-10.6395	0.909	0.955	1.61941e-16	0.046	XM_021595184.1
40S ribosomal protein S3-like (LOC110507642)	6.60937e-21	-4.18758	0.788	0.897	1.90489e-16	0.109	XM_021587755.1
60S ribosomal protein L4-B (LOC100136055)	8.92932e-21	-4.70302	0.87	0.918	2.57352e-16	0.048	XM_021598576.1
40S ribosomal protein S7 (LOC110529819)	1.74097e-20	-34.5787	0.993	0.992	5.01764e-16	-0.001	XM_021612377.1
40S ribosomal protein S15-like (LOC110530123)	1.88101e-20	-1.04548	0.609	0.752	5.42125e-16	0.143	XM_021612952.1
heat shock cognate protein 70a (hsc70a)	2.13356e-20	-19.0843	0.978	0.992	6.14912e-16	0.014	NM_001124232.1
40S ribosomal protein S8 (LOC110509161)	3.53702e-20	-13.6409	0.95	0.983	1.01941e-15	0.033	XM_021590131.1
E3 ubiquitin-protein ligase rnf213-alpha-like (LOC110508243)	6.13269e-20	-0.337708	0.058	0.184	1.7675e-15	0.126	XM_021588670.1
60S ribosomal protein L8 (LOC100136284)	6.49734e-20	-11.9059	0.984	0.987	1.8726e-15	0.003	XM_021597965.1
guanine nucleotide-binding protein subunit beta-2-like 1 (LOC110504806)	1.13569e-19	-8.96627	0.935	0.975	3.27316e-15	0.04	XM_021583623.1
beta-2-microglobulin-like (LOC110491891)	1.21422e-19	-1.34061	0.784	0.874	3.49952e-15	0.09	XM_021565716.1
60S ribosomal protein L35-like (LOC110525492)	1.28516e-19	-2.17246	0.57	0.708	3.70396e-15	0.138	XM_021605626.1
ubiquitin (LOC100135798), transcript variant X1	1.99822e-19	-3.88224	0.763	0.83	5.75907e-15	0.067	XM_021603690.1
60S ribosomal protein L18 (LOC110536674)	2.25553e-19	-9.84932	0.961	0.98	6.50067e-15	0.019	XM_021622388.1
40S ribosomal protein S23 (LOC110527726)	2.42364e-19	-1.66331	0.649	0.75	6.98518e-15	0.101	XM_021609188.1
B-cell antigen receptor complex-associated protein alpha chain-like (LOC110537828)	2.69604e-19	-1.23805	0.89	0.936	7.77024e-15	0.046	XM_021624248.1
40S ribosomal protein S27 (LOC110488442)	2.75172e-19	-8.8667	0.916	0.955	7.93072e-15	0.039	XM_021560666.1
60S ribosomal protein L13 (LOC110506511)	3.6376e-19	-9.84679	0.97	0.98	1.04839e-14	0.01	XM_021586171.1
elongation factor EF1 alpha (LOC100136004)	3.73469e-19	-18.8441	0.979	0.989	1.07638e-14	0.01	NM_001124339.1
40S ribosomal protein S8 (LOC100136056)	5.13155e-19	-9.92142	0.886	0.943	1.47896e-14	0.057	XM_021614196.1
40S ribosomal protein S13 (rs13)	7.90193e-19	-1.77991	0.825	0.878	2.27741e-14	0.053	NM_001160671.1
40S ribosomal protein S23 (LOC110494734)	8.06666e-19	-3.17031	0.742	0.846	2.32489e-14	0.104	XM_021570053.1
beta thymosin (LOC100136027)	1.68336e-18	-15.891	0.985	0.986	4.8516e-14	0.001	NM_001124350.1
60S ribosomal protein L8 (LOC110501348), transcript variant X1	1.95865e-18	-15.717	0.967	0.976	5.64502e-14	0.009	XM_021578857.1
60S ribosomal protein L23a (LOC100135923)	2.11049e-18	-12.4402	0.846	0.907	6.08265e-14	0.061	XM_021617305.1
ferritin, heavy subunit (LOC110506658)	2.43807e-18	-5.71726	0.923	0.966	7.02676e-14	0.043	XM_021586447.1
40S ribosomal protein S3a (LOC110497379)	2.95836e-18	-34.1972	0.994	0.997	8.52629e-14	0.003	XM_021573457.1
glycine-rich RNA-binding protein-like (LOC110508373), transcript variant X1	4.79888e-18	-6.01785	0.394	0.556	1.38309e-13	0.162	XM_021588864.1
60S ribosomal protein L11-like (LOC110489326)	5.05372e-18	-26.0094	0.965	0.987	1.45653e-13	0.022	XM_021562053.1
60S ribosomal protein L32 (rl32)	5.33292e-18	-12.6091	0.905	0.935	1.537e-13	0.03	NM_001160636.2
60S ribosomal protein L18a (LOC110516869)	6.18613e-18	-1.86776	0.616	0.747	1.78291e-13	0.131	XM_021595183.1
60S ribosomal protein L35 (LOC110523244)	6.76085e-18	-1.18782	0.378	0.54	1.94854e-13	0.162	XM_021601767.1
60S ribosomal protein L31-like (LOC110528852)	7.05289e-18	-0.509228	0.283	0.443	2.03271e-13	0.16	XM_021611013.1
60S ribosomal protein L24-like (LOC110520573)	7.73493e-18	-3.04944	0.762	0.851	2.22929e-13	0.089	XM_021597961.1
60S ribosomal protein L7 (rl7)	8.6571e-18	-31.8925	0.993	0.992	2.49506e-13	-0.001	NM_001165156.1
60S ribosomal protein L18 (LOC110508611)	1.38922e-17	-7.44376	0.94	0.976	4.00388e-13	0.036	XM_021589267.1
60S ribosomal protein L22 (LOC110532121)	2.01442e-17	-3.31527	0.603	0.722	5.80576e-13	0.119	XM_021615739.1
Profilin-1 (prof1)	2.12445e-17	-29.4884	0.941	0.973	6.12287e-13	0.032	NM_001165157.1
Immunoglobulin light chain kappa G1 constant region	2.30386e-17	-16.6962	0.856	0.915	6.63996e-13	0.059	Igkappa_G1
60S ribosomal protein L22-like (LOC110492295)	2.76941e-17	-0.781915	0.414	0.582	7.9817e-13	0.168	XM_021566499.1
E3 ubiquitin-protein ligase rnf213-alpha-like (LOC110528546)	2.88202e-17	-0.306266	0.073	0.194	8.30627e-13	0.121	XM_021610666.1
60S ribosomal protein L31 (rl31), transcript variant X1	4.01874e-17	-4.93142	0.896	0.928	1.15824e-12	0.032	XM_021578580.1
40S ribosomal protein S4-like (LOC110531420)	5.36145e-17	-3.01236	0.823	0.892	1.54522e-12	0.069	XM_021614618.1
40S ribosomal protein S25 (rs25)	6.35029e-17	-6.64329	0.948	0.965	1.83022e-12	0.017	NM_001165195.1
ribosomal protein L10 (rpl10), transcript variant X1	6.87603e-17	-9.99086	0.931	0.96	1.98174e-12	0.029	XM_021617024.1
60S ribosomal protein L13a-like (LOC110505289)	1.11227e-16	-16.4063	0.938	0.963	3.20568e-12	0.025	XM_021584433.1
nascent polypeptide-associated complex subunit alpha-like (LOC110492373), transcript variant X1	1.38972e-16	-3.11664	0.895	0.937	4.00531e-12	0.042	XM_021566630.1
trypsin inhibitor ClTI-1-like (LOC110504451)	1.68824e-16	3.15339	0.805	0.872	4.86567e-12	0.067	XM_021583209.1
helicase with zinc finger domain 2-like (LOC110528534), transcript variant X1	3.91722e-16	-0.508421	0.226	0.373	1.12898e-11	0.147	XM_021610647.1
40S ribosomal protein S10 (LOC110492190)	3.94112e-16	-7.71089	0.809	0.887	1.13587e-11	0.078	XM_021566282.1
uncharacterized LOC110489840 (LOC110489840)	4.48667e-16	-2.67918	0.53	0.655	1.2931e-11	0.125	XR_002468630.1
actin beta (actb)	5.48528e-16	-54.1318	0.995	0.997	1.58091e-11	0.002	NM_001124235.1
60S ribosomal protein L35a (LOC110490080), transcript variant X1	5.96841e-16	-3.01406	0.361	0.501	1.72016e-11	0.14	XM_021563227.1
40S ribosomal protein S19 (rs19)	6.86247e-16	-4.30005	0.792	0.857	1.97783e-11	0.065	NM_001160511.2
uncharacterized LOC110510080 (LOC110510080)	9.25411e-16	-6.69466	0.289	0.428	2.66713e-11	0.139	XM_021591403.1
heat shock 90kDa protein 1 beta isoform a (hsp90ba)	1.03634e-15	-3.98317	0.795	0.865	2.98684e-11	0.07	NM_001124231.1
40S ribosomal protein S3a (LOC110534513)	1.08625e-15	-16.235	0.954	0.965	3.13068e-11	0.011	XM_021619396.1
ribosomal protein S9 (rps9)	1.16948e-15	-8.18572	0.901	0.937	3.37055e-11	0.036	XM_021589539.1
histone H2AX (LOC110534249)	1.22882e-15	-1.89838	0.659	0.769	3.5416e-11	0.11	XM_021618999.1
40S ribosomal protein S4, X isoform (rs4x)	1.27467e-15	-1.84364	0.696	0.821	3.67373e-11	0.125	NM_001165051.1
cytochrome c oxidase subunit 7B, mitochondrial-like (LOC110537530), transcript variant X1	1.3046e-15	-0.80209	0.438	0.591	3.75999e-11	0.153	XM_021623638.1
protein S100-A1-like (LOC110496006)	1.57724e-15	-8.40853	0.78	0.836	4.54577e-11	0.056	XM_021571618.1
Immunoglobulin light chain kappa G3 constant region	1.62349e-15	-1.53682	0.664	0.763	4.67905e-11	0.099	Igkappa_G3
60S ribosomal protein L31-like (LOC110528851)	1.77729e-15	-1.43954	0.48	0.625	5.12234e-11	0.145	XM_021611012.1
elongation factor 2 (LOC110524284), transcript variant X1	1.87608e-15	-7.25093	0.875	0.928	5.40704e-11	0.053	XM_021603788.1
60S ribosomal protein L32-like (LOC110528607)	3.56465e-15	-2.93904	0.673	0.777	1.02737e-10	0.104	XM_021610741.1
60S acidic ribosomal protein P0-like (LOC110494133)	3.65287e-15	-22.8908	0.946	0.971	1.05279e-10	0.025	XM_021568901.1
40S ribosomal protein S11 (rs11)	5.03045e-15	-2.27922	0.693	0.802	1.44983e-10	0.109	NM_001246324.2
60S ribosomal protein L36 (LOC110521855)	5.23365e-15	-1.29725	0.519	0.646	1.50839e-10	0.127	XM_021599788.1
MT-R16S	6.26453e-15	3.08928	0.993	0.994	1.8055e-10	0.001	NC_001717.1_MT_R16S
60S ribosomal protein L10 (LOC110512849)	6.68213e-15	-3.81081	0.63	0.731	1.92586e-10	0.101	XM_021592996.1
60S ribosomal protein L15-like (LOC110488158)	7.07357e-15	-3.99695	0.824	0.896	2.03867e-10	0.072	XM_021560244.1
40S ribosomal protein S15 (rs15)	9.55284e-15	-1.02637	0.568	0.696	2.75322e-10	0.128	NM_001165174.2
interferon inducible protein (iip)	1.07702e-14	-3.20353	0.557	0.688	3.10408e-10	0.131	NM_001124613.1
translationally-controlled tumor protein homolog (LOC110515392)	1.42392e-14	-2.89523	0.972	0.984	4.10387e-10	0.012	XM_021594308.1
ribosomal protein L9 (rpl9)	1.76191e-14	-16.0227	0.963	0.981	5.07801e-10	0.018	NM_001160527.1
60S ribosomal protein L17 (rl17)	3.23914e-14	-16.001	0.903	0.935	9.33552e-10	0.032	NM_001195159.2
MT-ATP6	3.38532e-14	-0.666681	0.483	0.62	9.75682e-10	0.137	NC_001717.1_MT_ATP6
40S ribosomal protein S10 (rs10), transcript variant X1	3.88432e-14	-3.2744	0.723	0.811	1.1195e-09	0.088	XM_021567430.1
Immunoglobulin light chain sigma constant region	4.10531e-14	-2.02064	0.872	0.913	1.18319e-09	0.041	Igsigma
60S ribosomal protein L19-like (LOC110538147)	4.93734e-14	0.400775	0.675	0.774	1.42299e-09	0.099	XM_021624778.1
MT-ND2	5.64336e-14	-7.77713	0.911	0.95	1.62647e-09	0.039	NC_001717.1_MT_ND2
40S ribosomal protein S9 (LOC110536796)	6.00981e-14	-13.4279	0.874	0.936	1.73209e-09	0.062	XM_021622480.1
actin, cytoplasmic 1 (LOC110517977), transcript variant X1	6.3971e-14	-15.098	0.928	0.955	1.84371e-09	0.027	XM_021595779.1
Immunoglobulin light chain kappa F2 constant region	7.43607e-14	-0.47756	0.87	0.931	2.14315e-09	0.061	Igkappa_F2
uncharacterized LOC110520613 (LOC110520613)	7.65655e-14	-20.5292	0.765	0.827	2.20669e-09	0.062	XR_002473013.1
Immunoglobulin light chain kappa F1 constant region	1.08782e-13	0.450493	0.543	0.668	3.13519e-09	0.125	Igkappa_F1
60S ribosomal protein L28 (rl28), transcript variant X1	1.17145e-13	-0.408306	0.291	0.433	3.37623e-09	0.142	XM_021617626.1
60S ribosomal protein L36a (LOC110533861)	1.29823e-13	-0.416253	0.283	0.424	3.74164e-09	0.141	XM_021618418.1
40S ribosomal protein S13-like (LOC110506672)	1.42154e-13	-6.34202	0.739	0.825	4.09703e-09	0.086	XM_021586465.1
prothymosin alpha-A-like (LOC110524814)	1.61699e-13	-3.69115	0.673	0.768	4.66031e-09	0.095	XM_021604724.1
40S ribosomal protein S10-like (LOC110527735)	2.8409e-13	-14.456	0.91	0.935	8.18776e-09	0.025	XM_021609203.1
ADP/ATP translocase 2-like (LOC110504971)	2.85124e-13	-4.86877	0.813	0.88	8.21757e-09	0.067	XM_021583888.1
elongation factor 1-beta-like (LOC110538825)	3.82777e-13	-6.36183	0.812	0.868	1.1032e-08	0.056	XM_021625804.1
elongation factor 1-alpha, oocyte form (LOC110496143)	5.20098e-13	-27.8416	0.894	0.941	1.49897e-08	0.047	XM_021571866.1
60S ribosomal protein L35a (LOC110507332)	5.80579e-13	-0.659561	0.402	0.528	1.67329e-08	0.126	XM_021587251.1
uncharacterized LOC110504686 (LOC110504686)	6.89159e-13	-5.66949	0.723	0.817	1.98622e-08	0.094	XR_002470633.1
60S ribosomal protein L36a (rl36a)	7.89977e-13	-0.913252	0.306	0.434	2.27679e-08	0.128	NM_001165096.2
prothymosin alpha-like (LOC110494624), transcript variant X1	8.12727e-13	-5.19371	0.765	0.824	2.34236e-08	0.059	XM_021569855.1
peptidyl-prolyl cis-trans isomerase A-like (LOC110523330)	1.01626e-12	-31.5552	0.871	0.939	2.92896e-08	0.068	XM_021601941.1
60S ribosomal protein L5-like (LOC110524610)	1.16734e-12	-2.05888	0.739	0.822	3.3644e-08	0.083	XM_021604435.1
60S ribosomal protein L7-like (LOC110536525)	1.30361e-12	-12.6976	0.894	0.92	3.75713e-08	0.026	XM_021622291.1
60S ribosomal protein L3 (LOC110538594)	1.51895e-12	-5.7511	0.774	0.86	4.37776e-08	0.086	XM_021625503.1
nascent polypeptide-associated complex subunit alpha (LOC110532025), transcript variant X1	1.60304e-12	-1.63291	0.852	0.891	4.62011e-08	0.039	XM_021615611.1
RACK1 (LOC100136700)	1.66812e-12	-6.91199	0.9	0.934	4.8077e-08	0.034	NM_001124668.1
40S ribosomal protein SA (LOC110485798), transcript variant X1	1.71417e-12	-9.49685	0.878	0.924	4.9404e-08	0.046	XM_021556973.1
prosaposin-like (LOC110525711)	2.5891e-12	-0.879999	0.663	0.762	7.46205e-08	0.099	XM_021606086.1
40S ribosomal protein S27 (LOC100136047)	2.85452e-12	-3.65711	0.695	0.794	8.227e-08	0.099	XM_021571625.1
peptidyl-prolyl cis-trans isomerase A-like (LOC110509549)	3.44922e-12	-2.73843	0.715	0.765	9.94099e-08	0.05	XM_021590485.1
40S ribosomal protein S3 (LOC110503803)	6.8007e-12	-2.27981	0.767	0.854	1.96003e-07	0.087	XM_021582341.1
adenine nucleotide translocator 2 (LOC100301662)	7.57967e-12	-2.44387	0.765	0.825	2.18454e-07	0.06	NM_001160491.1
uncharacterized LOC110533868 (LOC110533868)	8.15129e-12	-0.732385	0.602	0.721	2.34928e-07	0.119	XM_021618428.1
zinc finger protein 35-like (LOC110490446), transcript variant X1	9.11737e-12	-1.8141	0.645	0.757	2.62772e-07	0.112	XM_021563840.1
40S ribosomal protein S2-like (LOC110515850)	1.05199e-11	-59.2401	0.969	0.976	3.03193e-07	0.007	XM_021594578.1
ubiquitin-like protein FUBI (LOC110522472)	1.17184e-11	-2.64266	0.523	0.649	3.37736e-07	0.126	XM_021600897.1
CD9 antigen-like (LOC110486460)	1.45151e-11	-2.41142	0.323	0.44	4.1834e-07	0.117	XM_021558082.1
tripartite motif-containing protein 16-like (LOC110521165)	2.24941e-11	-0.337936	0.217	0.344	6.48304e-07	0.127	XM_021598598.1
heat shock 90kDa protein 1 beta isoform a (hsp90ba), transcript variant X1	2.48213e-11	-5.0346	0.722	0.797	7.15376e-07	0.075	XM_021611214.1
60S ribosomal protein L4-B (LOC110501471), transcript variant X1	2.59415e-11	-0.961056	0.568	0.678	7.47661e-07	0.11	XM_021579067.1
ubiquitin-60S ribosomal protein L40-like (LOC110508899)	3.30525e-11	-2.512	0.401	0.519	9.52605e-07	0.118	XM_021589797.1
tripartite motif-containing protein 47-like (LOC110522087)	3.82703e-11	-0.273014	0.112	0.213	1.10299e-06	0.101	XM_021600184.1
Ferritin, heavy subunit (frih)	7.18238e-11	-1.637	0.801	0.88	2.07003e-06	0.079	NM_001160521.1
histone H3.3 (LOC110507576)	7.25622e-11	-0.25277	0.496	0.625	2.09131e-06	0.129	XM_021587646.1
60S ribosomal protein L6-like (LOC110525811)	1.01695e-10	-0.961285	0.62	0.729	2.93095e-06	0.109	XM_021606249.1
uncharacterized LOC110520552 (LOC110520552)	1.1217e-10	-5.89163	0.81	0.862	3.23285e-06	0.052	XR_002473000.1
60S acidic ribosomal protein P0 (LOC110528292)	1.34032e-10	-8.27243	0.641	0.726	3.86294e-06	0.085	XM_021610240.1
cysteine-rich protein 1 (crip1)	1.34388e-10	-1.67437	0.516	0.625	3.8732e-06	0.109	NM_001165059.1
brain creatine kinase b (LOC100301659)	1.45377e-10	-2.34469	0.611	0.713	4.1899e-06	0.102	NM_001160490.1
60S ribosomal protein L10a (LOC110528390)	1.47593e-10	-0.433077	0.643	0.747	4.25378e-06	0.104	XM_021610421.1
uncharacterized LOC110505920 (LOC110505920)	1.61661e-10	-3.76609	0.879	0.907	4.65923e-06	0.028	XM_021585396.1
60S ribosomal protein L9-like (LOC110515653)	1.81051e-10	-1.39211	0.606	0.699	5.21806e-06	0.093	XM_021594472.1
heterogeneous nuclear ribonucleoprotein A0-like (LOC110504781)	1.85042e-10	-0.741687	0.357	0.476	5.3331e-06	0.119	XM_021583593.1
actin related protein 2/3 complex, subunit 3 (arpc3)	2.56421e-10	-0.836989	0.572	0.684	7.3903e-06	0.112	NM_001160601.2
receptor-type tyrosine-protein phosphatase C-like (LOC110524796)	2.76771e-10	-1.57376	0.611	0.704	7.97683e-06	0.093	XM_021604704.1
coactosin-like protein (LOC110518777)	2.86566e-10	-1.97416	0.691	0.769	8.25911e-06	0.078	XM_021596222.1
gelsolin-like (LOC110530103)	3.65316e-10	-2.73082	0.525	0.625	1.05288e-05	0.1	XM_021612921.1
H-2 class II histocompatibility antigen, A-B alpha chain-like (LOC110494409)	4.02611e-10	-0.921008	0.457	0.552	1.16036e-05	0.095	XM_021569416.1
uncharacterized LOC110531802 (LOC110531802)	4.13484e-10	-0.543163	0.402	0.518	1.1917e-05	0.116	XM_021615235.1
60S ribosomal protein L27a (LOC110521278), transcript variant X1	4.35815e-10	-2.20186	0.462	0.569	1.25606e-05	0.107	XM_021598733.1
small nuclear ribonucleoprotein G (LOC110492664)	5.13744e-10	-0.43576	0.18	0.289	1.48066e-05	0.109	XM_021567108.1
prosaposin-like (LOC110509903), transcript variant X1	5.8077e-10	-2.21603	0.791	0.854	1.67384e-05	0.063	XM_021591100.1
polyubiquitin (LOC100135966)	7.19242e-10	-7.8443	0.85	0.907	2.07293e-05	0.057	NM_001124306.1
immunoglobulin tau-1 heavy chain constant region	7.97265e-10	-7.50359	0.785	0.843	2.2978e-05	0.058	IgT_1
ATP synthase subunit beta, mitochondrial (LOC100136600), transcript variant X1	8.11285e-10	-0.645988	0.23	0.349	2.33821e-05	0.119	XM_021608668.1
integrin beta-2-like (LOC110501577)	1.0027e-09	-1.03216	0.666	0.744	2.88988e-05	0.078	XM_021579244.1
cofilin-2-like (LOC110509956)	1.47321e-09	-2.20656	0.626	0.734	4.24595e-05	0.108	XM_021591193.1
granulins-like (LOC110496647), transcript variant X1	1.57849e-09	-0.392481	0.421	0.545	4.54935e-05	0.124	XM_021572664.1
actin-related protein 2/3 complex subunit 1B-like (LOC110518526)	1.74484e-09	-1.96876	0.748	0.806	5.0288e-05	0.058	XM_021596065.1
elongation factor 1-gamma-like (LOC110489228)	1.76375e-09	-3.48232	0.754	0.813	5.08331e-05	0.059	XM_021561863.1
60S ribosomal protein L17 (rl17), transcript variant X1	1.96177e-09	-0.308004	0.3	0.412	5.65402e-05	0.112	XM_021601277.1
60S ribosomal protein L6-like (LOC110536189)	2.05013e-09	-0.769046	0.754	0.814	5.90867e-05	0.06	XM_021621812.1
40S ribosomal protein SA (LOC110493546), transcript variant X1	2.16998e-09	-5.00518	0.797	0.841	6.2541e-05	0.044	XM_021567889.1
sodium- and chloride-dependent taurine transporter-like (LOC110528591)	3.08181e-09	-0.993415	0.52	0.623	8.88209e-05	0.103	XM_021610721.1
MT-ND1	3.15712e-09	-0.474196	0.445	0.561	9.09912e-05	0.116	NC_001717.1_MT_ND1
immunoglobulin tau-2 heavy chain constant region	3.1723e-09	-29.8305	0.839	0.893	9.14289e-05	0.054	IgT_2
60S ribosomal protein L7 (rl7), transcript variant X1	3.39493e-09	-0.79952	0.639	0.732	9.78454e-05	0.093	XM_021562211.1
uncharacterized LOC110488454 (LOC110488454)	4.28148e-09	-0.375466	0.272	0.383	0.000123396	0.111	XR_002468410.1
putative 60S ribosomal protein L37a (LOC110530875)	4.98756e-09	-0.789696	0.479	0.58	0.000143747	0.101	XM_021614166.1
ribosomal protein L22 like 1 (rpl22l1)	5.23924e-09	-4.16639	0.703	0.77	0.000151	0.067	XM_021562349.1
uncharacterized LOC110499420 (LOC110499420)	5.67956e-09	-0.274103	0.138	0.233	0.000163691	0.095	XM_021576559.1
death associated protein like 1 (dapl1)	6.35223e-09	-1.84199	0.758	0.817	0.000183078	0.059	XM_021579151.1
zinc finger protein 34-like (LOC110500012), transcript variant X1	6.41593e-09	-0.665803	0.51	0.611	0.000184914	0.101	XM_021577128.1
60S ribosomal protein L22 (LOC110494437)	6.43353e-09	-0.541814	0.368	0.48	0.000185421	0.112	XM_021569467.1
rho GTPase-activating protein 15-like (LOC110501886), transcript variant X1	7.07663e-09	-0.502671	0.372	0.473	0.000203956	0.101	XM_021579738.1
40S ribosomal protein S29 (LOC110529849)	7.11479e-09	-0.530021	0.285	0.392	0.000205055	0.107	XM_021612450.1
polyadenylate-binding protein 1 (LOC110525148)	7.36741e-09	-2.39116	0.721	0.786	0.000212336	0.065	XM_021605096.1
rab GDP dissociation inhibitor beta-like (LOC110490378)	8.68211e-09	-0.571958	0.396	0.503	0.000250227	0.107	XM_021563740.1
growth factor receptor-bound protein 2-like (LOC110486545), transcript variant X1	8.84555e-09	-0.448391	0.367	0.478	0.000254938	0.111	XM_021558235.1
MT-R12S	9.88295e-09	-22.8901	0.565	0.648	0.000284836	0.083	NC_001717.1_MT_R12S
lipopolysaccharide-binding protein-like (LOC110492346)	1.06806e-08	-0.380436	0.297	0.401	0.000307826	0.104	XM_021566584.1
myocyte enhancer factor 2C (mef2c), transcript variant X1	1.08011e-08	-1.45878	0.619	0.696	0.000311299	0.077	XM_021620929.1
interferon regulatory factor 1-like (LOC110533376), transcript variant X1	1.2357e-08	-0.440718	0.199	0.296	0.000356141	0.097	XM_021617512.1
tyrosine-protein phosphatase non-receptor type 6-like (LOC110509511), transcript variant X1	1.2381e-08	-0.500006	0.34	0.454	0.000356834	0.114	XM_021590419.1
eukaryotic translation initiation factor 3 subunit F-like (LOC110530762)	1.32153e-08	-1.34257	0.726	0.789	0.000380877	0.063	XM_021614021.1
lymphocyte cytosolic protein 2-like (LOC110533390), transcript variant X1	1.43536e-08	-0.269048	0.236	0.34	0.000413685	0.104	XM_021617536.1
cytochrome c oxidase subunit 5A, mitochondrial-like (LOC110526359)	1.43891e-08	-0.321505	0.166	0.263	0.000414709	0.097	XM_021607264.1
eukaryotic translation elongation factor 1 gamma (eef1g)	1.44137e-08	-3.33592	0.62	0.693	0.000415418	0.073	XM_021583249.1
spectrin beta chain, non-erythrocytic 1-like (LOC110530138), transcript variant X1	1.47545e-08	-1.18343	0.614	0.694	0.000425241	0.08	XM_021612985.1
T-complex protein 1 subunit epsilon (LOC110535450)	1.49453e-08	-0.505896	0.273	0.378	0.000430739	0.105	XM_021620451.1
NPC intracellular cholesterol transporter 2 (npc2)	2.06606e-08	0.287828	0.379	0.481	0.000595458	0.102	NM_001160676.2
plastin-2 (LOC100136146)	2.10827e-08	-0.444527	0.299	0.408	0.000607624	0.109	XM_021579495.1
basic transcription factor 3 (btf3), transcript variant X1	2.48644e-08	-1.24303	0.485	0.589	0.000716617	0.104	XM_021590546.1
elongation factor 2-like (LOC110521428), transcript variant X1	2.65899e-08	-0.636806	0.641	0.72	0.000766346	0.079	XM_021598960.1
Myosin regulatory light chain 2, smooth muscle isoform (mlrn)	2.92991e-08	-0.721516	0.489	0.582	0.000844431	0.093	NM_001160663.2
histone H3.3 (LOC110503698)	3.03383e-08	-0.703304	0.542	0.639	0.000874381	0.097	XM_021582159.1
Immunoglobulin light chain kappa G2 constant region	3.08618e-08	-6.88975	0.669	0.747	0.000889467	0.078	Igkappa_G2
apoptosis-associated speck-like protein containing a CARD (LOC110516260)	3.11431e-08	-0.394992	0.113	0.197	0.000897575	0.084	XM_021594781.1

## Sheet: B cells ccl4
Gene	p_val	avg_logFC	pct.1	pct.2	p_val_adj	Diff pct.	ACC rainbow trout
sacsin-like (LOC110505631), transcript variant X1	1.16488e-15	-6.93768	0.078	0.564	3.35731e-11	0.486	XM_021584972.1
C-C motif chemokine 4-like (LOC110494096)	7.28066e-14	-232.231	0.265	0.677	2.09836e-09	0.412	XM_021568818.1
uncharacterized LOC110486424 (LOC110486424)	8.40357e-11	-1.43081	0.039	0.391	2.42199e-06	0.352	XM_021558024.1
CCL4 protein (ccl4)	1.41714e-10	-610.104	0.529	0.741	4.08434e-06	0.212	NM_001124489.2
urokinase plasminogen activator surface receptor-like (LOC110510776)	3.47603e-09	-40.6807	0.206	0.559	0.000100183	0.353	XM_021591999.1
interferon-induced protein 44-like (LOC110488243), transcript variant X1	6.95967e-09	-5.87731	0.167	0.491	0.000200585	0.324	XM_021560396.1
60S ribosomal protein L37a (rl37a)	1.05779e-08	-6.52771	0.99	0.982	0.000304867	-0.008	NM_001165241.1
E3 ubiquitin-protein ligase rnf213-alpha-like (LOC110508243)	1.06082e-08	-2.07524	0.049	0.341	0.00030574	0.292	XM_021588670.1
helicase with zinc finger 2 (helz2), transcript variant X1	1.32937e-08	-1.98347	0.088	0.405	0.000383137	0.317	XM_021610645.1
signal transducer and activator of transcription 1-alpha/beta-like (LOC110520020), transcript variant X1	1.67367e-08	-0.89241	0.01	0.277	0.000482367	0.267	XM_021596979.1
60S ribosomal protein L39-like (LOC110488974)	1.30239e-07	-2.27395	0.882	0.955	0.00375362	0.073	XM_021561479.1
placenta-specific gene 8 protein-like (LOC110531714)	2.29512e-07	-4.11124	0.569	0.745	0.00661477	0.176	XM_021615046.1
40S ribosomal protein S28 (LOC110530120)	2.51762e-07	-1.98975	0.637	0.855	0.00725604	0.218	XM_021612949.1
uncharacterized LOC110510080 (LOC110510080)	3.72779e-07	-33.2263	0.216	0.477	0.0107439	0.261	XM_021591403.1
serine/threonine-protein kinase pim-2-like (LOC110492581)	6.17918e-07	-26.966	0.48	0.727	0.017809	0.247	XM_021566991.1
60S ribosomal protein L34 (LOC110531928)	8.42358e-07	-3.45312	0.961	0.964	0.0242776	0.003	XM_021615423.1
60S ribosomal protein L36-like (LOC110524836)	1.00388e-06	-6.14342	0.882	0.955	0.0289328	0.073	XM_021604754.1
40S ribosomal protein S16 (LOC110490463)	1.24463e-06	-1.92607	0.882	0.932	0.0358714	0.05	XM_021563866.1
neutrophil cytosolic factor 1-like (LOC110533447)	1.624e-06	-3.90267	0.294	0.582	0.0468053	0.288	XM_021617659.1
jun proto-oncogene (jun)	2.34707e-06	-22.9625	0.353	0.605	0.0676448	0.252	NM_001124411.1
60S acidic ribosomal protein P2-like (LOC110527753)	3.37415e-06	-8.83141	0.814	0.914	0.0972464	0.1	XM_021609250.1
induced myeloid leukemia cell differentiation protein Mcl-1-like (LOC110514588)	3.87782e-06	-9.33729	0.52	0.745	0.111763	0.225	XM_021593909.1
zinc finger NFX1-type containing 1 (znfx1)	3.92036e-06	-1.37647	0.069	0.295	0.112989	0.226	XM_021610676.1
ferritin, heavy subunit (LOC110506658)	6.59042e-06	-8.50862	0.873	0.941	0.189942	0.068	XM_021586447.1
ubiquitin-60S ribosomal protein L40-like (LOC110508899)	7.7285e-06	-5.17448	0.618	0.75	0.222743	0.132	XM_021589797.1
uncharacterized LOC110498875 (LOC110498875)	7.94459e-06	-2.0183	0.01	0.195	0.228971	0.185	XM_021575546.1
E3 ubiquitin-protein ligase rnf213-alpha-like (LOC110528546)	8.56963e-06	-16.3887	0.088	0.314	0.246985	0.226	XM_021610666.1
10 kDa heat shock protein, mitochondrial-like (LOC110501840)	9.44035e-06	-2.54734	0.304	0.577	0.27208	0.273	XM_021579688.1
lysozyme g-like (LOC110488547), transcript variant X1	1.1985e-05	-0.761541	0.294	0.559	0.345419	0.265	XM_021560783.1
E3 ubiquitin/ISG15 ligase TRIM25-like (LOC110485965), transcript variant X1	1.26058e-05	-0.298989	0.02	0.205	0.363311	0.185	XM_021557233.1
rRNA 2'-O-methyltransferase fibrillarin-like (LOC110512218)	1.69533e-05	-0.778717	0.245	0.482	0.48861	0.237	XM_021592731.1
60S ribosomal protein L38-like (LOC110499237)	1.92475e-05	-1.21214	0.755	0.882	0.554733	0.127	XM_021576245.1
guanylate-binding protein 1-like (LOC110501730)	2.04722e-05	-0.544158	0.029	0.214	0.590029	0.185	XM_021579478.1
procathepsin L (LOC100135965)	2.06501e-05	-7.14975	0.245	0.455	0.595156	0.21	NM_001124305.1
receptor-transporting protein 2-like (LOC110529481), transcript variant X1	2.13239e-05	-17.0079	0.01	0.182	0.614575	0.172	XM_021611716.1
VHSV-induced protein-4 (LOC100135996), transcript variant X1	2.21368e-05	-12.5732	0.02	0.195	0.638005	0.175	XM_021575338.1
inhibitor of nuclear factor kappa B alpha (LOC100136058)	2.22764e-05	-7.08254	0.431	0.636	0.642028	0.205	NM_001124368.1
serine/arginine-rich splicing factor 6-like (LOC110492341)	2.52503e-05	-0.78507	0.157	0.386	0.727738	0.229	XM_021566575.1
NF-kappa-B inhibitor alpha-like (LOC110522049)	2.65111e-05	-8.85238	0.225	0.473	0.764075	0.248	XM_021600117.1
40S ribosomal protein S26 (LOC110532705)	2.81301e-05	1.84962	0.971	0.986	0.810736	0.015	XM_021616801.1
U3 small nucleolar RNA-associated protein 14 homolog A-like (LOC110510095)	2.82347e-05	-0.449802	0.039	0.227	0.813753	0.188	XM_021591421.1
dyskerin pseudouridine synthase 1 (dkc1)	3.09974e-05	-1.51559	0.235	0.482	0.893376	0.247	XM_021591156.1
MT-COX2	3.28919e-05	-3.21582	1	1	0.947978	0	NC_001717.1_MT_COX2
uncharacterized LOC110510081 (LOC110510081)	3.33849e-05	-9.0627	0.098	0.305	0.962187	0.207	XM_021591404.1
40S ribosomal protein S12 (LOC110516962)	3.4921e-05	0.503884	0.98	0.982	1	0.002	XM_021595238.1
MT-ND1	3.75765e-05	-1.82865	0.578	0.727	1	0.149	NC_001717.1_MT_ND1
polyubiquitin-like (LOC110536126)	4.21376e-05	-151.231	0.049	0.241	1	0.192	XM_021621707.1
60S ribosomal protein L37 (LOC110523343)	4.31957e-05	-1.73353	0.833	0.895	1	0.062	XM_021601960.1
serine/arginine-rich splicing factor 6-like (LOC110487881)	4.41688e-05	-2.70112	0.235	0.482	1	0.247	XM_021559798.1
pescadillo homolog (LOC110535752)	4.55309e-05	-1.79104	0.118	0.332	1	0.214	XM_021620980.1
40S ribosomal protein S26-like (LOC110491972)	4.71253e-05	-14.2428	0.931	0.955	1	0.024	XM_021565882.1
E3 ubiquitin-protein ligase rnf213-beta-like (LOC110502787), transcript variant X1	4.71808e-05	-0.468431	0.049	0.232	1	0.183	XM_021581062.1
FtsJ homolog 3 (ftsj3)	5.70169e-05	-0.914341	0.127	0.341	1	0.214	XM_021617474.1
plasminogen activator inhibitor 1 RNA-binding protein-like (LOC110521688), transcript variant X1	6.92288e-05	-4.45952	0.529	0.723	1	0.194	XM_021599457.1
nucleophosmin-like (LOC110533931)	7.06799e-05	-3.69357	0.275	0.477	1	0.202	XM_021618522.1
glycerol-3-phosphate acyltransferase 3-like (LOC110520337), transcript variant X1	7.09446e-05	-4.35015	0.775	0.909	1	0.134	XM_021597587.1
probable ATP-dependent RNA helicase DDX5 (LOC110538511), transcript variant X1	7.82715e-05	-2.88796	0.382	0.582	1	0.2	XM_021625375.1
uncharacterized LOC110528183 (LOC110528183)	7.86653e-05	-1.13343	0.02	0.177	1	0.157	XM_021610041.1
uncharacterized LOC110494310 (LOC110494310)	8.49914e-05	-7.2315	0.99	0.986	1	-0.004	XR_002469251.1
prohibitin-like (LOC110486224), transcript variant X1	8.56639e-05	-0.758927	0.108	0.309	1	0.201	XM_021557666.1
NOP56 ribonucleoprotein (nop56)	8.6293e-05	-4.17166	0.363	0.577	1	0.214	XM_021568666.1
60S acidic ribosomal protein P2-like (LOC110526528)	9.36438e-05	-2.92729	0.863	0.909	1	0.046	XM_021607572.1
ubl carboxyl-terminal hydrolase 18-like (LOC110490405), transcript variant X1	0.000105486	-0.29935	0.01	0.155	1	0.145	XM_021563784.1
40S ribosomal protein S16 (LOC110500001), transcript variant X1	0.00011509	-4.24002	0.843	0.932	1	0.089	XM_021577096.1
ras GTPase-activating protein-binding protein 1-like (LOC110489214)	0.000127251	-0.582645	0.098	0.291	1	0.193	XM_021561843.1
diamine acetyltransferase 1-like (LOC110535378)	0.000137008	0.322895	0.127	0.023	1	-0.104	XM_021620352.1
tripartite motif-containing protein 16-like (LOC110516150)	0.000142203	-0.335083	0.01	0.15	1	0.14	XM_021594726.1
40S ribosomal protein S21 (rs21)	0.000146997	-3.83135	0.725	0.823	1	0.098	NM_001160683.1
chaperonin containing TCP1 subunit 8 (cct8)	0.000147278	-1.09723	0.245	0.455	1	0.21	NM_001124233.1
antigen peptide transporter 1-like (LOC110487866)	0.0001556	-0.301579	0.059	0.236	1	0.177	XM_021559784.1
prosaposin-like (LOC110491274), transcript variant X1	0.00015772	-3.36637	0.618	0.759	1	0.141	XM_021564623.1
ornithine aminotransferase, mitochondrial-like (LOC110516215)	0.000159223	-1.07147	0.235	0.445	1	0.21	XM_021594768.1
40S ribosomal protein S5 (rs5)	0.000160484	-0.480079	0.255	0.486	1	0.231	NM_001160519.1
guanylate-binding protein 1-like (LOC110529748)	0.000161119	-0.606434	0.049	0.214	1	0.165	XM_021612228.1
importin-7 (LOC110506696), transcript variant X1	0.0001639	-0.412061	0.049	0.214	1	0.165	XM_021586504.1
chloride intracellular channel protein 2-like (LOC110505170)	0.00017651	-4.055	0.294	0.491	1	0.197	XM_021584197.1
heterogeneous nuclear ribonucleoprotein A0-like (LOC110504782)	0.000178392	-0.902223	0.196	0.386	1	0.19	XM_021583594.1
40S ribosomal protein S17 (LOC110497399)	0.000194982	-0.640633	0.814	0.855	1	0.041	XM_021573490.1
galectin-9-like (LOC110533869), transcript variant X1	0.000202598	-2.57499	0.108	0.291	1	0.183	XM_021618429.1
C-X-C chemokine receptor type 4-like (LOC110516585)	0.000203424	-0.712408	0.118	0.3	1	0.182	XM_021594980.1
60S ribosomal protein L19-like (LOC110538147)	0.000204258	-0.490347	0.706	0.841	1	0.135	XM_021624778.1
family with sequence similarity 133 member B (fam133b), transcript variant X1	0.000209825	-0.507334	0.078	0.25	1	0.172	XM_021559982.1
elongation of very long chain fatty acids protein 1-like (LOC110537626), transcript variant X1	0.000222417	0.288755	0.206	0.068	1	-0.138	XM_021623850.1
intracellular hyaluronan-binding protein 4-like (LOC110523552)	0.000226533	-1.77264	0.216	0.414	1	0.198	XM_021602343.1
ribosomal protein L39 protein-like (LOC100136046)	0.000227481	3.1784	0.873	0.914	1	0.041	NM_001124365.1
ribosome biogenesis regulatory protein homolog (LOC110489688)	0.0002278	-0.258034	0.049	0.218	1	0.169	XM_021562457.1
basic leucine zipper transcriptional factor ATF-like (LOC110522638), transcript variant X1	0.000230043	-2.66573	0.078	0.255	1	0.177	XM_021601107.1
glycylpeptide N-tetradecanoyltransferase 1-like (LOC110486212), transcript variant X1	0.000233942	-0.474857	0.029	0.177	1	0.148	XM_021557642.1
macrosialin-like (LOC110500783)	0.000243884	-3.44653	0.392	0.55	1	0.158	XM_021578316.1
T-complex protein 1 subunit delta-like (LOC110493717)	0.000254079	-0.675705	0.422	0.577	1	0.155	XM_021568134.1
heat shock 70 kDa protein-like (LOC110485160)	0.000257815	-9.23135	0.686	0.823	1	0.137	XM_021556226.1
60S ribosomal protein L35 (LOC110535878)	0.000263513	-1.72543	0.529	0.691	1	0.162	XM_021621222.1
la-related protein 1-like (LOC110534836)	0.000267341	-0.654407	0.078	0.25	1	0.172	XM_021619775.1
IL-10 receptor-1 precursor (il10r1)	0.000303301	-0.516681	0.029	0.173	1	0.144	NM_001281374.1
syndecan-4-like (LOC110527669)	0.000308247	-11.4695	0.059	0.218	1	0.159	XM_021609100.1
interferon-induced very large GTPase 1-like (LOC110531659)	0.000321948	-0.588956	0.049	0.205	1	0.156	XM_021614978.1
eukaryotic translation initiation factor 1A, X-chromosomal-like (LOC110510069)	0.00032573	-0.586914	0.137	0.318	1	0.181	XM_021591383.1
beta-2-microglobulin-like (LOC110491891)	0.000353062	-13.0491	0.853	0.9	1	0.047	XM_021565716.1
ATP-binding cassette sub-family F member 1-like (LOC110488117)	0.000375762	-0.64296	0.098	0.268	1	0.17	XM_021560145.1
signal transducer and activator of transcription 1-alpha/beta-like (LOC110494323), transcript variant X1	0.000389119	-0.50705	0.039	0.186	1	0.147	XM_021569281.1
TRAF-interacting protein with FHA domain-containing protein A-like (LOC110500540)	0.000406372	-0.322341	0	0.114	1	0.114	XM_021577948.1
60S ribosomal protein L27 (LOC110486640)	0.000416305	-2.95993	0.745	0.868	1	0.123	XM_021558395.1
nicotinamide phosphoribosyltransferase-like (LOC110500466)	0.000442058	-0.294562	0.029	0.168	1	0.139	XM_021577854.1
NHP2-like protein 1 (LOC110499221)	0.00045015	-12.9428	0.51	0.641	1	0.131	XM_021576213.1
tumor necrosis factor receptor superfamily member 5 (LOC101268951)	0.000461763	-2.14576	0.382	0.568	1	0.186	XM_021616655.1
interferon regulatory factor 1 (irf-1), transcript variant X1	0.0004793	-0.72948	0.098	0.268	1	0.17	XM_021622398.1
60S ribosomal protein L36a-like (LOC110488986)	0.000487901	-6.8032	0.931	0.95	1	0.019	XM_021561507.1
glycogen synthase kinase binding protein (gbp), transcript variant X1	0.000492379	-1.53782	0.029	0.164	1	0.135	XM_021578576.1
40S ribosomal protein S14 (LOC110534186)	0.00049388	-3.95287	1	0.991	1	-0.009	XM_021618904.1
baculoviral IAP repeat-containing protein 2-like (LOC110514649)	0.000519679	-0.615304	0.127	0.309	1	0.182	XM_021593941.1
interferon alpha/beta receptor 2 (LOC110501424), transcript variant X1	0.00052912	-1.1093	0.029	0.164	1	0.135	XM_021578985.1
uncharacterized LOC110496411 (LOC110496411), transcript variant X1	0.000531368	-3.01131	0.294	0.491	1	0.197	XR_002469550.1
probable E3 ubiquitin-protein ligase HERC3 (LOC110498431)	0.000542813	-0.53213	0	0.109	1	0.109	XM_021575048.1
60S acidic ribosomal protein P1-like (LOC110488059)	0.00055142	-5.23322	0.98	0.982	1	0.002	XM_021560039.1
invariant chain-like protein 14-1 (LOC100136155)	0.00055324	-3.41975	0.5	0.673	1	0.173	NM_001124441.1
40S ribosomal protein S28 (LOC110508919)	0.000559616	-3.36048	0.676	0.809	1	0.133	XM_021589831.1
transcriptional regulator Myc-2-like (LOC110493870)	0.000559642	-1.8252	0.029	0.164	1	0.135	XM_021568423.1
BRX1, biogenesis of ribosomes (brix1), transcript variant X1	0.000562139	-1.00834	0.088	0.25	1	0.162	XM_021622614.1
ribosomal RNA processing 12 homolog (rrp12)	0.000569482	-0.471867	0.069	0.227	1	0.158	XM_021606709.1
cellular nucleic acid-binding protein-like (LOC110531994)	0.000572136	-1.98294	0.314	0.5	1	0.186	XM_021615556.1
WD repeat-containing protein 3-like (LOC110501664)	0.000592347	-0.573523	0.098	0.259	1	0.161	XM_021579374.1
40S ribosomal protein S27-like (LOC110520880), transcript variant X1	0.000615153	-1.52079	0.618	0.745	1	0.127	XM_021598325.1
serine--tRNA ligase, cytoplasmic-like (LOC110532757)	0.000632596	-0.387811	0.078	0.236	1	0.158	XM_021616881.1
uncharacterized protein CXorf21-like (LOC110501290)	0.000651927	-2.21026	0.069	0.218	1	0.149	XM_021578741.1
nucleophosmin/nucleoplasmin 3 (npm3)	0.000660229	-0.942257	0.108	0.268	1	0.16	XM_021580133.1
ribosomal L1 domain-containing protein 1-like (LOC110502888)	0.000669373	-1.18119	0.137	0.309	1	0.172	XM_021581234.1
protein SET (LOC110525504)	0.000670777	-1.271	0.206	0.395	1	0.189	XM_021605673.1
T-complex protein 1 subunit zeta (LOC110507714)	0.000689823	-0.512127	0.127	0.309	1	0.182	XM_021587915.1
rho-related GTP-binding protein RhoA-B-like (LOC110492312)	0.00069638	-0.442142	0.088	0.245	1	0.157	XM_021566527.1
ubiquitin-like protein FUBI (LOC110529850)	0.0007058	0.250353	0.784	0.886	1	0.102	XM_021612451.1
40S ribosomal protein S17 (LOC110522473), transcript variant X1	0.000706725	-0.393356	0.833	0.909	1	0.076	XM_021600900.1
cytidine/uridine monophosphate kinase 2 (cmpk2)	0.00072469	-0.470349	0	0.105	1	0.105	XM_021584478.1
ribosomal protein S20 (rps20)	0.000724709	-12.9229	0.99	0.986	1	-0.004	NM_001124364.1
growth arrest and DNA damage-inducible protein GADD45 beta-like (LOC110524120)	0.000725334	-3.55517	0.039	0.177	1	0.138	XM_021603472.1
60S acidic ribosomal protein P1-like (LOC110496675)	0.000729929	-3.2777	0.431	0.605	1	0.174	XM_021572698.1
nuclease-sensitive element-binding protein 1-like (LOC110532160), transcript variant X1	0.00075151	-2.07425	0.657	0.782	1	0.125	XM_021615817.1
proteasome activator subunit 1 (psme1)	0.000756077	-0.671479	0.088	0.245	1	0.157	XM_021562671.1
KH domain-containing, RNA-binding, signal transduction-associated protein 1-like (LOC110505459), transcript variant X1	0.000772735	-0.699172	0.235	0.423	1	0.188	XM_021584689.1
40S ribosomal protein S24 (LOC110502606), transcript variant X1	0.000789968	-2.75897	0.941	0.964	1	0.023	XM_021580777.1
E3 ubiquitin-protein ligase rnf213-alpha-like (LOC110485301)	0.000810134	-0.566898	0.039	0.173	1	0.134	XM_021556365.1
prepro-cathepsin C (LOC100136230), transcript variant X1	0.000819447	-0.862431	0.157	0.332	1	0.175	XM_021581483.1
DNA-binding protein inhibitor ID-3-A-like (LOC110505274)	0.000838426	-0.462588	0.324	0.155	1	-0.169	XM_021584405.1
ubiquitin B (ubb), transcript variant X1	0.000875459	-1.13572	0.304	0.491	1	0.187	XM_021623571.1
60S ribosomal protein L36a (rl36a)	0.000880458	-1.77775	0.333	0.536	1	0.203	NM_001165096.2
myb-binding protein 1A-like protein (LOC110533536)	0.000893423	-1.6003	0.186	0.35	1	0.164	XM_021617861.1
VHSV-induced protein (LOC100136003), transcript variant X1	0.000895439	-1.20733	0.049	0.186	1	0.137	XM_021559475.1
t-complex 1 (tcp1)	0.000909457	-3.76415	0.382	0.545	1	0.163	XM_021600692.1
tumor necrosis factor receptor superfamily member 9-like (LOC110492146)	0.000919023	-4.53717	0.069	0.214	1	0.145	XM_021566191.1
proliferation-associated protein 2G4-like (LOC110532687)	0.000919192	-0.413271	0.127	0.295	1	0.168	XM_021616779.1
pumilio RNA binding family member 3 (pum3), transcript variant X1	0.000963805	-0.529874	0.088	0.241	1	0.153	XM_021602850.1
N-alpha-acetyltransferase 10-like (LOC110491939), transcript variant X1	0.000984758	-0.397055	0.049	0.191	1	0.142	XM_021565821.1
P2X purinoceptor 5-like (LOC110507735), transcript variant X1	0.000990121	-0.367302	0.088	0.241	1	0.153	XM_021587940.1
MT-ND2	0.00101174	-9.26213	0.951	0.941	1	-0.01	NC_001717.1_MT_ND2
splicing factor 3b subunit 3 (sf3b3), transcript variant X1	0.00103841	-0.385557	0.118	0.277	1	0.159	XM_021569841.1
heat shock 90kDa protein 1 beta isoform b (hsp90bb), transcript variant X1	0.00104113	-1.32962	0.255	0.432	1	0.177	XM_021598372.1
OTU deubiquitinase 5 (otud5), transcript variant X1	0.00109934	-0.395283	0.02	0.136	1	0.116	XM_021566988.1
opioid growth factor receptor-like protein 1 (LOC110528682), transcript variant X1	0.00114612	-1.25663	0.167	0.336	1	0.169	XM_021610818.1
glycogen synthase kinase binding protein (gbp)	0.00115621	-1.15641	0.02	0.136	1	0.116	NM_001124446.1
60S ribosomal protein L35-like (LOC110525492)	0.00115768	-1.01889	0.676	0.759	1	0.083	XM_021605626.1
bcl-2-like protein 2 (LOC110494754)	0.00116398	-1.34314	0.451	0.627	1	0.176	XM_021570084.1
RNA exonuclease 4-like (LOC110509594)	0.00116545	-0.642992	0.118	0.277	1	0.159	XM_021590578.1
rRNA 2'-O-methyltransferase fibrillarin-like (LOC110538837)	0.00117353	-0.959342	0.157	0.323	1	0.166	XM_021625819.1
eukaryotic translation initiation factor 3 subunit G (LOC110486373)	0.00119298	-0.632604	0.186	0.364	1	0.178	XM_021557912.1
scaffold attachment factor B2-like (LOC110501592), transcript variant X1	0.0012033	-0.452492	0.118	0.277	1	0.159	XM_021579303.1
DEAD-box helicase 54 (ddx54)	0.00123521	-0.557124	0.127	0.291	1	0.164	XM_021590905.1
NOP58 ribonucleoprotein (nop58)	0.00123795	-0.81306	0.059	0.195	1	0.136	XM_021595400.1
uncharacterized LOC110539089 (LOC110539089)	0.00125113	-1.1474	0.196	0.364	1	0.168	XM_021626064.1
ATP synthase subunit f, mitochondrial-like (LOC110512930)	0.00127328	0.410171	0.284	0.482	1	0.198	XM_021593023.1
glutamate-rich WD repeat-containing protein 1-like (LOC110508790)	0.00137273	-0.287439	0.029	0.15	1	0.121	XM_021589618.1
dedicator of cytokinesis protein 10-like (LOC110507356)	0.00140953	-0.769853	0.275	0.436	1	0.161	XM_021587296.1
glycyl-tRNA synthetase (gars)	0.00141225	-1.90322	0.196	0.364	1	0.168	XM_021622285.1
RB binding protein 6, ubiquitin ligase (rbbp6)	0.00148199	-0.258395	0.01	0.114	1	0.104	XM_021559271.1
GAR1 ribonucleoprotein (gar1)	0.00152669	-0.313864	0.029	0.15	1	0.121	XM_021584099.1
serine--tRNA ligase, cytoplasmic-like (LOC110491853)	0.00157559	-0.474017	0.118	0.268	1	0.15	XM_021565662.1
ubiquitin-60S ribosomal protein L40-like (LOC110524136)	0.00160412	-1.89576	0.784	0.85	1	0.066	XM_021603493.1
Stat3 (rbtstat3), transcript variant X1	0.00162877	-0.365417	0.039	0.164	1	0.125	XM_021556148.1
60S ribosomal protein L32-like (LOC110528607)	0.00166864	0.263476	0.608	0.809	1	0.201	XM_021610741.1
uncharacterized LOC110500499 (LOC110500499)	0.00167101	-0.770641	0.02	0.132	1	0.112	XR_002470116.1
60S ribosomal protein L17 (LOC110537136)	0.00168572	-3.21992	0.98	0.982	1	0.002	XM_021622937.1
cytochrome b-245 heavy chain-like (LOC110495505)	0.00171232	-1.46889	0.539	0.664	1	0.125	XM_021570799.1
SDA1 domain containing 1 (sdad1)	0.00173938	-0.375708	0.059	0.195	1	0.136	XM_021622586.1
zinc finger protein 593 (znf593)	0.00175304	-0.946196	0.176	0.332	1	0.156	NM_001165086.2
60S ribosomal protein L34 (LOC110500321)	0.00176255	-3.52133	0.843	0.891	1	0.048	XM_021577625.1
dnaJ homolog subfamily A member 2 (LOC110506360)	0.00181127	-0.59659	0.118	0.268	1	0.15	XM_021585925.1
polyubiquitin-like (LOC110536134)	0.00182964	-86.2312	0.059	0.191	1	0.132	XM_021621716.1
60S ribosomal protein L26 (LOC110504601)	0.00184555	-6.54525	0.931	0.964	1	0.033	XM_021583362.1
protein asteroid homolog 1-like (LOC110535305)	0.00191227	-0.934555	0.02	0.127	1	0.107	XM_021620220.1
purine nucleoside phosphorylase-like (LOC110531584), transcript variant X1	0.0020367	-0.86382	0.108	0.25	1	0.142	XM_021614853.1
C-C chemokine receptor type 7-like (LOC110485902)	0.00209775	-1.0461	0.176	0.345	1	0.169	XM_021557120.1
uncharacterized LOC110527213 (LOC110527213), transcript variant X1	0.00211818	-0.267517	0.039	0.159	1	0.12	XM_021608372.1
MT-COX3	0.00212565	-7.22602	0.98	0.995	1	0.015	NC_001717.1_MT_COX3
60S ribosomal protein L18a (LOC110516869)	0.00222543	-4.12349	0.686	0.814	1	0.128	XM_021595183.1
protein RRP5 homolog (LOC110485748)	0.00229484	-0.381972	0.118	0.277	1	0.159	XM_021556905.1
C-X-C motif chemokine 11-1-like (LOC110489463)	0.00231781	-18.5733	0.02	0.123	1	0.103	XM_021562166.1
tapasin long form (LOC100136299)	0.00232464	-0.983308	0.078	0.214	1	0.136	NM_001124553.1
RNA-binding protein FUS-like (LOC110503518), transcript variant X1	0.00234397	-0.454671	0.078	0.214	1	0.136	XM_021581867.1
60S ribosomal protein L30 (LOC110487816)	0.00234622	-2.30577	0.784	0.823	1	0.039	XM_021559733.1
40S ribosomal protein S27 (LOC110488442)	0.00236747	-0.257648	0.941	0.923	1	-0.018	XM_021560666.1
T-cell activation Rho GTPase-activating protein (LOC100136248)	0.00236822	-3.00271	0.314	0.523	1	0.209	NM_001124512.2
60S ribosomal protein L6-like (LOC110536189)	0.00238629	-3.50687	0.775	0.873	1	0.098	XM_021621812.1
nucleophosmin-like (LOC110509917)	0.00240406	-1.31327	0.245	0.427	1	0.182	XM_021591136.1
cystatin B (cpi1)	0.00241016	-2.14609	0.127	0.282	1	0.155	NM_001124499.2
DExH-box helicase 58 (dhx58), transcript variant X1	0.00241638	-3.97185	0.02	0.123	1	0.103	XM_021624830.1
PHD finger protein 11-like (LOC110520524), transcript variant X1	0.00242472	-0.339689	0.088	0.227	1	0.139	XM_021597908.1
peptidyl-prolyl cis-trans isomerase FKBP4-like (LOC110521734)	0.00248971	-0.360547	0.147	0.309	1	0.162	XM_021599542.1
60S ribosomal protein L28 (rl28)	0.00251846	-0.496287	0.873	0.909	1	0.036	NM_001160602.2
elongation factor 2 (LOC110524284), transcript variant X1	0.00257337	-3.09112	0.882	0.932	1	0.05	XM_021603788.1
40S ribosomal protein S23 (LOC110527726)	0.00258367	-1.22275	0.618	0.75	1	0.132	XM_021609188.1
plasminogen activator inhibitor 1 RNA-binding protein-like (LOC110524572), transcript variant X1	0.00258486	-2.85927	0.461	0.618	1	0.157	XM_021604365.1
RAC-alpha serine/threonine-protein kinase (LOC110529687), transcript variant X1	0.00259492	-1.1838	0.01	0.105	1	0.095	XM_021612124.1
protein PRRC2C-like (LOC110521622)	0.00263265	-0.253758	0.02	0.123	1	0.103	XM_021599304.1
heat shock 70 kDa protein 4-like (LOC110533353)	0.00268286	-0.814093	0.284	0.459	1	0.175	XM_021617467.1
small nuclear ribonucleoprotein G (LOC110532786)	0.00269191	-0.517016	0.127	0.277	1	0.15	XM_021616931.1
peptidyl-prolyl cis-trans isomerase A-like (LOC110523330)	0.00271343	-4.23482	0.912	0.941	1	0.029	XM_021601941.1
protein phosphatase 1 regulatory subunit 26-like (LOC110523372), transcript variant X1	0.00273504	0.858653	0.431	0.286	1	-0.145	XM_021602007.1
uncharacterized LOC110507970 (LOC110507970)	0.0028113	-0.660996	0.049	0.168	1	0.119	XM_021588400.1
nascent polypeptide-associated complex subunit alpha-like (LOC110532729), transcript variant X1	0.00282965	-2.46614	0.294	0.427	1	0.133	XM_021616841.1
MARCKS-related protein-like (LOC110505448)	0.00288422	-1.68404	0.245	0.395	1	0.15	XM_021584674.1
60S acidic ribosomal protein P2-like (LOC110506657), transcript variant X1	0.00291761	-5.54399	0.814	0.873	1	0.059	XM_021586445.1
eukaryotic translation initiation factor 3 subunit C (LOC110498804)	0.00292386	-1.04676	0.284	0.441	1	0.157	XM_021575433.1
ATP synthase F(0) complex subunit B1, mitochondrial-like (LOC110492600)	0.00295933	-0.395231	0.137	0.282	1	0.145	XM_021567027.1
WD repeat-containing protein 43-like (LOC110506265)	0.00299164	-0.35889	0.059	0.182	1	0.123	XM_021585701.1
RNA polymerase III subunit B (polr3b), transcript variant X1	0.00310617	-0.253361	0.059	0.182	1	0.123	XM_021574233.1
MT-ND5	0.00314201	-0.966976	0.294	0.464	1	0.17	NC_001717.1_MT_ND5
nuclear factor NF-kappa-B p105 subunit-like (LOC110504918), transcript variant X1	0.00314379	-0.915922	0.137	0.282	1	0.145	XM_021583790.1
midasin AAA ATPase 1 (mdn1)	0.00322683	-0.456938	0.039	0.15	1	0.111	XM_021600221.1
60S ribosomal protein L23 (LOC110538399)	0.00324345	-9.99114	0.951	0.973	1	0.022	XM_021625192.1
tubulin cofactor a (tbca)	0.0032949	-0.605099	0.147	0.3	1	0.153	NM_001165244.2
prothymosin alpha-like (LOC110527845)	0.0033419	6.0139	0.431	0.591	1	0.16	XM_021609397.1
Sjogren syndrome antigen B (ssb)	0.00336756	-0.308644	0.098	0.236	1	0.138	XM_021579057.1
cytochrome b-c1 complex subunit 9 (LOC110537172)	0.00345668	-0.450619	0.118	0.255	1	0.137	XM_021623009.1
transmembrane protein 258 (LOC110501329)	0.00355637	-0.326371	0.039	0.15	1	0.111	XM_021578814.1
Leukocyte surface antigen CD53 (cd53), transcript variant X1	0.00355801	-1.12758	0.333	0.477	1	0.144	XM_021604963.1
EBNA1 binding protein 2 (ebna1bp2)	0.00356041	-0.480945	0.098	0.236	1	0.138	XM_021599702.1
T-complex protein 1 subunit epsilon-like (LOC110489569)	0.00361153	-1.39146	0.235	0.395	1	0.16	XM_021562300.1
ubiquitin-conjugating enzyme E2 N-like (LOC110490533)	0.00363546	-0.378462	0.088	0.218	1	0.13	XM_021563969.1
uncharacterized LOC110521569 (LOC110521569)	0.00368696	-4.36574	0.412	0.559	1	0.147	XR_002473171.1
lupus La protein homolog B-like (LOC110520093)	0.0037382	-0.819865	0.157	0.295	1	0.138	XM_021597130.1
dnaJ homolog subfamily A member 2-like (LOC110526273)	0.00378196	-0.266777	0.098	0.232	1	0.134	XM_021607088.1
MT-COX1	0.00388771	11.7686	0.99	1	1	0.01	NC_001717.1_MT_COX1
60S ribosomal protein L23 (rl23)	0.00392419	-7.24247	0.951	0.973	1	0.022	NM_001160565.2
60S ribosomal protein L5-like (LOC110530101)	0.00398024	-0.297764	0.049	0.164	1	0.115	XM_021612917.1
uncharacterized LOC110530674 (LOC110530674)	0.00403722	-0.269236	0.029	0.132	1	0.103	XM_021613914.1
proteasome subunit alpha 5 (psma5)	0.00405196	-0.65837	0.167	0.309	1	0.142	XM_021609811.1
glutamate-rich WD repeat-containing protein 1-like (LOC110536899)	0.00405581	-0.304899	0.098	0.232	1	0.134	XM_021622578.1
ribosomal protein L22 like 1 (rpl22l1)	0.00406284	6.10623	0.716	0.818	1	0.102	XM_021562349.1
chromodomain-helicase-DNA-binding protein 4-like (LOC110496200)	0.00409151	-0.51945	0.147	0.295	1	0.148	XM_021571959.1
wee1-like protein kinase 2 (LOC110498159), transcript variant X1	0.00416702	-0.365156	0.059	0.177	1	0.118	XM_021574773.1
beta thymosin (LOC100136027)	0.00418429	-2.22921	0.843	0.7	1	-0.143	NM_001124350.1
developmentally regulated GTP binding protein 1 (drg1)	0.00422831	-0.842521	0.118	0.25	1	0.132	XM_021602602.1
40S ribosomal protein S29-like (LOC110522478)	0.00427573	-2.19318	0.569	0.718	1	0.149	XM_021600908.1
60S ribosomal protein L35a (LOC110507332)	0.00430083	-1.40676	0.412	0.532	1	0.12	XM_021587251.1
T-complex protein 1 subunit beta (LOC110499703)	0.00439734	-0.37309	0.147	0.291	1	0.144	XM_021576761.1
GTP binding protein 4 (gtpbp4)	0.0045195	-0.526519	0.176	0.336	1	0.16	XM_021613171.1
interferon induced protein 44 like (ifi44l), transcript variant X1	0.00459139	-0.254927	0.039	0.145	1	0.106	XM_021565131.1
vacuole membrane protein 1-like (LOC110533645), transcript variant X1	0.00462529	-0.314997	0.049	0.159	1	0.11	XM_021618055.1
eukaryotic translation initiation factor 3 subunit A-like (LOC110502281), transcript variant X1	0.00471598	-0.824985	0.392	0.532	1	0.14	XM_021580194.1
60S ribosomal protein L37-like (LOC110536331)	0.00481141	-0.499847	0.49	0.627	1	0.137	XM_021622068.1
heat shock protein 70b (hsp70b)	0.00482326	-22.1051	0.892	0.927	1	0.035	NM_001124745.1
40S ribosomal protein S8 (LOC110509161)	0.00483114	-2.26233	0.931	0.936	1	0.005	XM_021590131.1
heterogeneous nuclear ribonucleoprotein A/B-like (LOC110537820), transcript variant X1	0.00484734	-0.257023	0.127	0.273	1	0.146	XM_021624230.1
pre-mRNA-processing-splicing factor 8-like (LOC110507678)	0.00486681	-0.267013	0.088	0.218	1	0.13	XM_021587823.1
proteasome activator complex subunit 2-like (LOC110489835)	0.00488544	-0.417678	0.118	0.255	1	0.137	XM_021562778.1
S-adenosylmethionine synthase (LOC110536081)	0.00499152	-0.812316	0.069	0.186	1	0.117	XM_021621622.1
tumor necrosis factor alpha-induced protein 2-like (LOC110497812), transcript variant X1	0.00500455	-0.828555	0.108	0.25	1	0.142	XM_021574196.1
U3 small nucleolar RNA-interacting protein 2-like (LOC110528349)	0.00504654	-0.273872	0.078	0.2	1	0.122	XM_021610360.1
40S ribosomal protein S25-like (LOC110504015)	0.00523669	-13.2271	0.99	0.973	1	-0.017	XM_021582789.1
chaperonin containing TCP1 subunit 7 (cct7)	0.00529236	-0.675789	0.343	0.509	1	0.166	XM_021617060.1
ATP-dependent RNA helicase DDX39A-like (LOC110485839)	0.00536778	-0.362116	0.137	0.273	1	0.136	XM_021557032.1
threonine--tRNA ligase, cytoplasmic-like (LOC110525133)	0.00540309	-0.294452	0.137	0.277	1	0.14	XM_021605077.1
RAN binding protein 1 (ranbp1)	0.00540544	-0.269856	0.078	0.2	1	0.122	XM_021606310.1
transcription factor BTF3 homolog 4 (LOC110537719), transcript variant X1	0.00544449	-0.961193	0.176	0.327	1	0.151	XM_021624077.1
gamma-adducin-like (LOC110485619)	0.00554019	0.596447	0.422	0.273	1	-0.149	XM_021556720.1
serine/arginine-rich splicing factor 7-like (LOC110533497)	0.00556752	-0.569407	0.235	0.382	1	0.147	XM_021617762.1
60S ribosomal protein L29 (rl29)	0.00563691	-1.82935	0.706	0.786	1	0.08	NM_001160646.1
ATP synthase-coupling factor 6, mitochondrial-like (LOC110495969)	0.00564693	-0.50656	0.118	0.25	1	0.132	XM_021571539.1
nucleolin (LOC100135911)	0.00575852	-2.64955	0.559	0.659	1	0.1	XM_021609536.1
40S ribosomal protein S12 (LOC110529255)	0.00582003	-7.28075	0.941	0.932	1	-0.009	XM_021611373.1
GTP-binding nuclear protein Ran (LOC110488823), transcript variant X1	0.00583702	0.443192	0.412	0.568	1	0.156	XM_021561242.1
leukocyte elastase inhibitor (LOC100136251)	0.00599264	-0.332628	0.108	0.032	1	-0.076	NM_001124515.1
heat shock protein family D (Hsp60) member 1 (hspd1)	0.00615543	-0.501149	0.127	0.259	1	0.132	XM_021597402.1
protein arginine methyltransferase 1 (prmt1), transcript variant X1	0.00625522	-1.00416	0.206	0.341	1	0.135	XM_021624365.1
cell division control protein 42 homolog (LOC110528041), transcript variant X1	0.00628678	-0.606288	0.196	0.332	1	0.136	XM_021609823.1
MT-CYTB	0.00630338	-8.23134	0.99	0.982	1	-0.008	NC_001717.1_MT_CYTB
60S ribosomal protein L14-like (LOC110496476)	0.00634768	-0.62333	0.176	0.309	1	0.133	XM_021572404.1
induced myeloid leukemia cell differentiation protein Mcl-1 homolog (LOC110487180)	0.00636694	-1.87484	0.235	0.373	1	0.138	XM_021559104.1
prothymosin alpha-like (LOC110494624), transcript variant X1	0.00644367	-1.99347	0.686	0.786	1	0.1	XM_021569855.1
CD9 antigen-like (LOC110486460)	0.0064905	-1.83914	0.343	0.482	1	0.139	XM_021558082.1
probable ribosome biogenesis protein RLP24 (LOC110526432)	0.00658527	-0.436241	0.206	0.35	1	0.144	XM_021607418.1
RNA-binding protein EWS-like (LOC110525724), transcript variant X1	0.00668486	-0.840072	0.225	0.373	1	0.148	XM_021606111.1
cold shock domain-containing protein E1-like (LOC110532354), transcript variant X1	0.00684331	-0.317161	0.186	0.327	1	0.141	XM_021616178.1
small nuclear ribonucleoprotein G (LOC110492664)	0.00692864	-1.01099	0.275	0.423	1	0.148	XM_021567108.1
granulins-like (LOC110496647), transcript variant X1	0.00704914	-2.38642	0.392	0.527	1	0.135	XM_021572664.1
proteasome (prosome, macropain) subunit, beta type, 9a (psmb9a), transcript variant X1	0.00707455	-0.264304	0.049	0.155	1	0.106	XM_021570528.1
uncharacterized LOC110522389 (LOC110522389)	0.00711796	-0.637957	0.069	0.182	1	0.113	XM_021600757.1
prefoldin subunit 1 (pfdn1)	0.00724439	-0.285469	0.216	0.368	1	0.152	NM_001160698.2
60S ribosomal protein L21 (rl21)	0.0073149	-3.47567	0.843	0.9	1	0.057	NM_001160637.2
chromobox protein homolog 3-like (LOC110496562), transcript variant X1	0.00744755	-0.845464	0.225	0.368	1	0.143	XM_021572531.1
eukaryotic translation initiation factor 3 subunit H (eif3h)	0.00763161	-0.39538	0.373	0.536	1	0.163	NM_001165087.1
small nuclear ribonucleoprotein F-like (LOC110525078)	0.00774469	-0.325773	0.118	0.245	1	0.127	XM_021605028.1
elongation factor 1-alpha, oocyte form (LOC110496143)	0.00776658	4.61888	0.912	0.936	1	0.024	XM_021571866.1
40S ribosomal protein S4-like (LOC110531420)	0.00777292	-2.02467	0.735	0.855	1	0.12	XM_021614618.1
60S ribosomal protein L28-like (LOC110523984)	0.00797676	-0.354404	0.853	0.877	1	0.024	XM_021603217.1
poly(rC) binding protein 2 (pcbp2)	0.00809464	-0.633864	0.078	0.191	1	0.113	XM_021570131.1
protein BCCIP homolog (LOC110515886)	0.00822496	-0.286643	0.176	0.318	1	0.142	XM_021594606.1
double-stranded RNA-specific adenosine deaminase-like (LOC110534250)	0.00824549	-0.447964	0.059	0.164	1	0.105	XM_021619002.1
surfeit 6 (surf6)	0.00824838	-0.276815	0.069	0.177	1	0.108	XM_021601903.1
UTP20, small subunit processome component (utp20)	0.00824838	-0.276815	0.069	0.177	1	0.108	XM_021577392.1
double-stranded RNA-specific adenosine deaminase-like (LOC110520838)	0.00828012	-0.650776	0.078	0.191	1	0.113	XM_021598260.1
serine/arginine repetitive matrix protein 2-like (LOC110539077), transcript variant X1	0.00828559	-0.379456	0.118	0.241	1	0.123	XM_021626036.1
ribosomal protein L27a (rpl27a)	0.00830478	-2.34235	0.99	0.973	1	-0.017	XM_021566755.1
Nucleoside diphosphate kinase B (ndkb)	0.00834505	-1.8011	0.255	0.409	1	0.154	NM_001165224.1
minichromosome maintenance complex binding protein (mcmbp)	0.00839716	-0.261239	0.059	0.164	1	0.105	XM_021607227.1
eukaryotic initiation factor 4A-I (LOC110531476)	0.00840013	-1.8765	0.255	0.382	1	0.127	XM_021614681.1
importin 4 (ipo4)	0.00856668	-0.315997	0.078	0.191	1	0.113	XM_021562664.1
60S ribosomal protein L14-like (LOC110487882)	0.00886638	-1.88971	0.833	0.891	1	0.058	XM_021559799.1
alanyl-tRNA synthetase (aars)	0.00899969	-0.797846	0.206	0.336	1	0.13	XM_021569882.1
proteasome activator complex subunit 3-like (LOC110499067)	0.00919375	-0.278681	0.029	0.118	1	0.089	XM_021575945.1
ATP synthase subunit beta, mitochondrial (LOC100136600), transcript variant X1	0.00931526	-0.547538	0.225	0.364	1	0.139	XM_021608668.1
invariant chain S25-7 (LOC100136156), transcript variant X1	0.00939833	-1.73864	0.569	0.664	1	0.095	XM_021559480.1
nascent polypeptide-associated complex subunit alpha (LOC110532025), transcript variant X1	0.00950356	-1.0683	0.716	0.809	1	0.093	XM_021615611.1
protein LLP homolog (LOC110499996)	0.00961803	-0.382917	0.176	0.305	1	0.129	XM_021577090.1
cytochrome c (LOC110501918)	0.00967572	-0.271079	0.108	0.227	1	0.119	XM_021579792.1
60S ribosomal protein L5-like (LOC110524610)	0.00974531	-1.33529	0.706	0.827	1	0.121	XM_021604435.1
high mobility group protein B2-like (LOC110534497)	0.00993223	-0.38911	0.451	0.591	1	0.14	XM_021619375.1
cellular nucleic acid-binding protein-like (LOC110492416), transcript variant X1	0.0100153	-4.61798	0.431	0.532	1	0.101	XM_021566715.1
proteasome subunit alpha type-6-like (LOC110505736), transcript variant X1	0.0101111	-0.307301	0.059	0.164	1	0.105	XM_021585139.1
proteasome subunit alpha type-3 (LOC110505789), transcript variant X1	0.010127	-0.419144	0.118	0.236	1	0.118	XM_021585224.1
cytochrome b-c1 complex subunit Rieske, mitochondrial (LOC110526261)	0.0101441	-0.279511	0.039	0.132	1	0.093	XM_021607070.1
VHSV-induced protein-10 (LOC100135999)	0.0102151	-0.329246	0.029	0.118	1	0.089	NM_001124336.1
interleukin-21 receptor-like (LOC110486324), transcript variant X1	0.0102946	-1.99448	0.039	0.132	1	0.093	XM_021557835.1
proteasome 26S subunit, non-ATPase 1 (psmd1), transcript variant X1	0.0103368	-0.293557	0.137	0.259	1	0.122	XM_021614129.1
heat shock protein HSP 90-alpha (LOC110522488)	0.0106308	-2.6104	0.059	0.159	1	0.1	XM_021600916.1
heat shock 70 kDa protein-like (LOC110512845)	0.0107595	-17.0479	0.5	0.668	1	0.168	XM_021592992.1
elongation factor 2-like (LOC110530688)	0.0109016	-0.917233	0.618	0.736	1	0.118	XM_021613929.1
proteasome 26S subunit, non-ATPase 8 (psmd8)	0.0110622	-0.393595	0.049	0.145	1	0.096	NM_001165187.1
serine/arginine-rich splicing factor 2-like (LOC110538542), transcript variant X1	0.0111198	-0.425388	0.167	0.286	1	0.119	XM_021625425.1
coiled-coil-helix-coiled-coil-helix domain-containing protein 2-like (LOC110503885)	0.0112141	-0.306399	0.108	0.223	1	0.115	XM_021582501.1
splicing factor 3B subunit 1-like (LOC110501835), transcript variant X1	0.0114113	-0.305141	0.186	0.318	1	0.132	XM_021579683.1
60S ribosomal protein L4-B (LOC100136055)	0.0114984	1.59472	0.863	0.932	1	0.069	XM_021598576.1
ATP-dependent RNA helicase DDX18-like (LOC110519994)	0.011517	-0.524166	0.167	0.291	1	0.124	XM_021596934.1
small nuclear ribonucleoprotein Sm D1 (LOC110487904), transcript variant X1	0.0116734	-0.401877	0.167	0.295	1	0.128	XM_021559821.1
60S ribosomal protein L24 (LOC110501340)	0.011806	-4.34049	0.902	0.941	1	0.039	XM_021578835.1
regulator of G-protein signaling 18 (rgs18)	0.0118573	-0.278376	0.049	0.145	1	0.096	NM_001124640.1
peroxisome proliferator-activated receptor gamma coactivator-related protein 1-like (LOC110526033)	0.0119947	-0.401909	0.088	0.195	1	0.107	XM_021606624.1
ATP-binding cassette sub-family F member 2-like (LOC110529977), transcript variant X1	0.0125071	-0.915947	0.137	0.259	1	0.122	XM_021612691.1
mRNA turnover protein 4 homolog (LOC110494425)	0.0125452	-0.296143	0.059	0.159	1	0.1	XM_021569445.1
probable 28S rRNA (cytosine(4447)-C(5))-methyltransferase (LOC110537356)	0.0125978	-0.30505	0.088	0.2	1	0.112	XM_021623329.1
T-complex protein 1 subunit zeta-like (LOC110503881)	0.012716	-0.343153	0.196	0.327	1	0.131	XM_021582497.1
phosphatidylinositol 3,4,5-trisphosphate 5-phosphatase 1-like (LOC110532153)	0.0128293	-2.21377	0.235	0.368	1	0.133	XM_021615844.1
eukaryotic initiation factor 4A-I (LOC110500376)	0.0129526	-1.34747	0.108	0.218	1	0.11	XM_021577710.1
heat shock protein HSP 90-alpha-like (LOC110529844)	0.0129648	-5.08931	0.52	0.655	1	0.135	XM_021612439.1
immunoglobulin delta heavy chain constant region	0.0129784	0.715744	0.412	0.555	1	0.143	IgD
ribosome biogenesis protein BMS1 homolog (LOC110514095), transcript variant X1	0.0131462	-0.314251	0.039	0.127	1	0.088	XM_021593647.1
ubiquitin-conjugating enzyme E2 L3-like (LOC110536452), transcript variant X1	0.0131631	-0.268208	0.147	0.273	1	0.126	XM_021622220.1
ATP synthase subunit d, mitochondrial-like (LOC110487485), transcript variant X1	0.0132099	-0.529779	0.265	0.4	1	0.135	XM_021559420.1
cofilin-2-like (LOC110509956)	0.0132883	-1.57135	0.48	0.632	1	0.152	XM_021591193.1
poly [ADP-ribose] polymerase 12-like (LOC110490445)	0.0133194	-0.258723	0.039	0.127	1	0.088	XM_021563839.1
transcription factor PU.1-like (LOC110506649)	0.0135818	-0.352647	0.186	0.323	1	0.137	XM_021586427.1
ubiquitin conjugating enzyme E2 L3 (ube2l3)	0.0137001	-0.277377	0.078	0.182	1	0.104	XM_021605154.1
multifunctional protein ADE2-like (LOC110524564), transcript variant X1	0.0138192	-0.365748	0.059	0.155	1	0.096	XM_021604354.1
60S ribosomal protein L10 (LOC110512849)	0.0139381	-0.767705	0.657	0.686	1	0.029	XM_021592996.1
nucleolar RNA helicase 2-like (LOC110499400), transcript variant X1	0.0139807	-1.29894	0.441	0.555	1	0.114	XM_021576525.1
40S ribosomal protein S9 (LOC110536796)	0.0140299	-3.18298	0.931	0.945	1	0.014	XM_021622480.1
ribosomal protein L7a (rpl7a)	0.014287	-1.98065	0.941	0.959	1	0.018	XM_021601906.1
60S ribosomal protein L9-like (LOC110515653)	0.0143517	-1.43847	0.647	0.764	1	0.117	XM_021594472.1
protein max (LOC110522592), transcript variant X1	0.0144928	-0.383314	0.088	0.195	1	0.107	XM_021601044.1
glycine-rich RNA-binding protein 1-like (LOC110526019)	0.0145295	-1.2705	0.451	0.55	1	0.099	XM_021606597.1
translation machinery-associated protein 7 (LOC110494815)	0.0145311	-0.447113	0.167	0.286	1	0.119	XM_021570147.1
CD83 antigen-like (LOC110486775)	0.0145868	-1.34825	0.206	0.323	1	0.117	XM_021558595.1
nucleolar protein with MIF4G domain 1 (nom1)	0.0146259	-0.355159	0.235	0.373	1	0.138	XM_021563039.1
uncharacterized LOC110538618 (LOC110538618)	0.0146577	-0.302567	0.078	0.182	1	0.104	XR_002475786.1
eukaryotic translation initiation factor 3 subunit A-like (LOC110526460), transcript variant X1	0.014678	-0.47673	0.225	0.35	1	0.125	XM_021607452.1
peptidyl-prolyl cis-trans isomerase D-like (LOC110505134)	0.0148575	-0.33786	0.069	0.168	1	0.099	XM_021584131.1
small nuclear ribonucleoprotein U4/U6.U5 subunit 27 (snrnp27)	0.0149384	-0.264557	0.118	0.232	1	0.114	XM_021621929.1
phosphatidylinositol 3,4,5-trisphosphate 5-phosphatase 2B-like (LOC110504957)	0.0151448	-0.312725	0.029	0.109	1	0.08	XM_021583864.1
DNA-damage-inducible transcript 4-like (ddit4l)	0.0151467	-1.81401	0.029	0.109	1	0.08	NM_001124575.1
solute carrier family 3 member 2 (slc3a2)	0.0154266	-0.479728	0.098	0.205	1	0.107	XM_021591192.1
40S ribosomal protein S15a (LOC110485732)	0.0154875	-6.21641	0.902	0.914	1	0.012	XM_021556885.1
cytochrome c oxidase subunit 6C-1 (LOC110527679)	0.0155097	-0.300533	0.118	0.232	1	0.114	XM_021609117.1
40S ribosomal protein SA (LOC110493546), transcript variant X1	0.0155521	1.28697	0.784	0.864	1	0.08	XM_021567889.1
CD83 antigen-like (LOC110486829)	0.0156694	-3.86108	0.382	0.523	1	0.141	XM_021558653.1
protein arginine N-methyltransferase 1-like (LOC110521916)	0.0156932	-0.340914	0.127	0.245	1	0.118	XM_021599876.1
40S ribosomal protein S10 (LOC110492190)	0.0157011	4.56009	0.775	0.836	1	0.061	XM_021566282.1
60S ribosomal protein L23a (LOC100135923)	0.0157358	-1.27698	0.804	0.859	1	0.055	XM_021617305.1
heterogeneous nuclear ribonucleoprotein A0-like (LOC110488571), transcript variant X1	0.0157554	-0.349763	0.225	0.364	1	0.139	XM_021560834.1
40S ribosomal protein S4, X isoform (rs4x)	0.0157555	-0.781708	0.696	0.8	1	0.104	NM_001165051.1
B-cell lymphoma/leukemia 11A-like (LOC110485734)	0.0158299	-0.259813	0.059	0.155	1	0.096	XM_021556887.1
S6 ribosomal protein (LOC100135859)	0.0161446	-2.03728	0.902	0.945	1	0.043	NM_001124244.1
invariant chain S25-7 (LOC100136156)	0.0163765	-1.05862	0.353	0.505	1	0.152	NM_001124442.1
ubiquitin (LOC100135798), transcript variant X1	0.0165305	-2.13845	0.716	0.809	1	0.093	XM_021603690.1
proteasome subunit beta type-7-like (LOC110488346), transcript variant X1	0.0165511	-0.375546	0.167	0.282	1	0.115	XM_021560566.1
40S ribosomal protein S15a (LOC110493491)	0.0166162	-9.226	0.961	0.959	1	-0.002	XM_021567793.1
heat shock 70 kDa protein 4-like (LOC110537762)	0.0168464	-0.319421	0.118	0.227	1	0.109	XM_021624134.1
ATP synthase subunit delta, mitochondrial-like (LOC110524262), transcript variant X1	0.016986	-0.702019	0.216	0.336	1	0.12	XM_021603750.1
asparaginyl-tRNA synthetase (nars)	0.0170469	-0.480915	0.147	0.264	1	0.117	XM_021601530.1
peptidyl-prolyl cis-trans isomerase A-like (LOC110509549)	0.0172135	-1.51836	0.667	0.768	1	0.101	XM_021590485.1
60S acidic ribosomal protein P0 (LOC110528292)	0.0174048	-3.78979	0.706	0.823	1	0.117	XM_021610240.1
heterogeneous nuclear ribonucleoprotein A/B-like (LOC110533317), transcript variant X1	0.0174642	-0.536379	0.216	0.345	1	0.129	XM_021617415.1
intracellular hyaluronan-binding protein 4-like (LOC110509760), transcript variant X1	0.017583	-0.478301	0.078	0.177	1	0.099	XM_021590846.1
NF-kappa-B inhibitor alpha-like (LOC110497729)	0.0179553	-0.309544	0.059	0.15	1	0.091	XM_021574049.1
heat shock 70 kDa protein-like (LOC110486254)	0.0180364	-0.907973	0.294	0.423	1	0.129	XM_021557703.1
ribosomal protein L7 like 1 (rpl7l1)	0.0180771	-1.86309	0.206	0.323	1	0.117	NM_001160672.2
40S ribosomal protein S13-like (LOC110506672)	0.0186182	-0.254356	0.696	0.8	1	0.104	XM_021586465.1
ubiquitin-40S ribosomal protein S27a (LOC110530107)	0.0187319	-4.58395	0.961	0.968	1	0.007	XM_021612927.1
60S ribosomal protein L15-like (LOC110488158)	0.0189583	-2.2245	0.804	0.891	1	0.087	XM_021560244.1
zinc finger CCCH domain-containing protein 15-like (LOC110527612)	0.0195194	-0.451511	0.098	0.2	1	0.102	XM_021609010.1
glutaminyl-tRNA synthetase (qars)	0.0196327	-0.406238	0.078	0.173	1	0.095	XM_021566787.1
sequestosome-1-like (LOC110488911)	0.019786	-1.35914	0.275	0.395	1	0.12	XM_021561371.1
protein PML-like (LOC110521242)	0.0201144	-3.06462	0.029	0.105	1	0.076	XM_021598681.1
eukaryotic translation initiation factor 5-like (LOC110529333)	0.0202141	-0.377076	0.137	0.25	1	0.113	XM_021611466.1
uncharacterized LOC110499522 (LOC110499522)	0.0202943	188.769	1	1	1	0	XR_002469977.1
ATP synthase F(0) complex subunit C2, mitochondrial-like (LOC110501942), transcript variant X1	0.0203606	0.726345	0.451	0.573	1	0.122	XM_021579820.1
endothelial differentiation-related factor 1 homolog (LOC110523621)	0.0204132	-0.519323	0.196	0.309	1	0.113	XM_021602488.1
Immunoglobulin light chain kappa F1 constant region	0.0204631	-1.76702	0.431	0.532	1	0.101	Igkappa_F1
N-alpha-acetyltransferase 50-like (LOC110489676), transcript variant X1	0.02094	-0.268263	0.108	0.214	1	0.106	XM_021562437.1
small nuclear ribonucleoprotein Sm D2 (LOC110507846)	0.0209609	-0.362342	0.196	0.314	1	0.118	XM_021588208.1
eukaryotic translation initiation factor 4B-like (LOC110528493), transcript variant X1	0.0209665	-0.314689	0.118	0.223	1	0.105	XM_021610597.1
eukaryotic translation elongation factor 1 gamma (eef1g)	0.0211736	0.854655	0.618	0.718	1	0.1	XM_021583249.1
ankyrin-3-like (LOC110529831), transcript variant X1	0.0212485	0.918816	0.294	0.182	1	-0.112	XM_021612397.1
60S ribosomal protein L32 (rl32)	0.0214572	-8.13878	0.873	0.923	1	0.05	NM_001160636.2
ATP synthase F(0) complex subunit C3, mitochondrial-like (LOC110520125), transcript variant X1	0.0218707	-1.45739	0.206	0.323	1	0.117	XM_021597203.1
CD166 antigen homolog (LOC110490116), transcript variant X1	0.0220675	-0.463207	0.059	0.145	1	0.086	XM_021563296.1
elongation factor EF1 alpha (LOC100136004)	0.0221582	-5.22794	0.961	0.968	1	0.007	NM_001124339.1
40S ribosomal protein S18 (LOC110488339)	0.0227622	-0.990402	0.804	0.855	1	0.051	XM_021560550.1
lysosomal-associated transmembrane protein 4A-like (LOC110522012)	0.0228217	-1.16646	0.088	0.182	1	0.094	XM_021600071.1
ribosomal RNA processing 1B (rrp1b), transcript variant X1	0.0228436	-1.07852	0.186	0.3	1	0.114	XM_021598036.1
40S ribosomal protein S24 (LOC100136101), transcript variant X1	0.023326	-6.09642	0.961	0.964	1	0.003	XM_021613497.1
60S ribosomal protein L13a-like (LOC110505289)	0.0247299	-3.2273	0.922	0.927	1	0.005	XM_021584433.1
tyrosine-protein kinase HCK-like (LOC110532244)	0.0248314	-1.01691	0.275	0.405	1	0.13	XM_021615968.1
serine/arginine-rich splicing factor 2-like (LOC110486583)	0.0252383	-0.317619	0.078	0.168	1	0.09	XM_021558297.1
uncharacterized LOC110525212 (LOC110525212)	0.0253768	-0.256653	0.039	0.118	1	0.079	XM_021605177.1
serine hydroxymethyltransferase 2 (shmt2)	0.0256213	-0.466879	0.167	0.277	1	0.11	XM_021570103.1
60S ribosomal protein L23a-like (LOC110510308)	0.0258046	1.0132	0.843	0.891	1	0.048	XM_021591707.1
guanine nucleotide-binding protein subunit beta-2-like 1 (LOC110504806)	0.0258503	3.45354	0.902	0.964	1	0.062	XM_021583623.1
ATP-binding cassette sub-family F member 2-like (LOC110509108), transcript variant X1	0.0259957	-0.477537	0.108	0.209	1	0.101	XM_021590074.1
40S ribosomal protein S19 (LOC110537987)	0.0265658	-17.8748	0.922	0.941	1	0.019	XM_021624488.1
forkhead box protein P1-B-like (LOC110494596), transcript variant X1	0.026623	0.37027	0.137	0.064	1	-0.073	XM_021569802.1
40S ribosomal protein S2-like (LOC110515850)	0.0269061	-19.3374	0.931	0.959	1	0.028	XM_021594578.1
protein LLP homolog (LOC110490472)	0.0271881	-0.402254	0.216	0.327	1	0.111	XM_021563879.1
small nuclear ribonucleoprotein F-like (LOC110500368)	0.0272309	-0.592067	0.137	0.245	1	0.108	XM_021577703.1
ras and Rab interactor 3-like (LOC110505823)	0.0273525	0.293686	0.324	0.218	1	-0.106	XM_021585278.1
uncharacterized LOC110513619 (LOC110513619)	0.0275274	-29.2313	0.775	0.795	1	0.02	XR_002472016.1
acyl-CoA desaturase-like (LOC110530485), transcript variant X1	0.028398	-0.480714	0.078	0.168	1	0.09	XM_021613615.1
uncharacterized LOC110533444 (LOC110533444)	0.0288309	-0.760586	0.108	0.205	1	0.097	XR_002474959.1
40S ribosomal protein S25 (rs25), transcript variant X1	0.029194	0.829433	0.765	0.841	1	0.076	XM_021586921.1
RNA terminal phosphate cyclase like 1 (rcl1)	0.0292427	-0.252788	0.039	0.114	1	0.075	NM_001160621.1
60S ribosomal protein L8 (LOC100136284)	0.0292638	-11.9042	0.902	0.941	1	0.039	XM_021597965.1
transcription factor 12 (tcf12), transcript variant X1	0.0294681	0.590895	0.343	0.236	1	-0.107	XM_021586229.1
death-inducer obliterator 1-like (LOC110527922), transcript variant X1	0.0295474	-0.308818	0.118	0.214	1	0.096	XM_021609549.1
uncharacterized LOC110534122 (LOC110534122)	0.0297029	-0.341955	0.167	0.273	1	0.106	XM_021618801.1
MT-R16S	0.0297273	-43.5446	0.99	0.995	1	0.005	NC_001717.1_MT_R16S
chromosome 15 C8orf59 homolog (c15h8orf59)	0.0300625	-0.309352	0.098	0.191	1	0.093	XM_021562819.1
eukaryotic translation initiation factor 4H-like (LOC110490067), transcript variant X1	0.0303105	-0.269424	0.108	0.205	1	0.097	XM_021563205.1
BH3-interacting domain death agonist-like (LOC110498185)	0.0304511	-2.57611	0.275	0.382	1	0.107	XM_021574806.1
Small nuclear ribonucleoprotein Sm D3 (smd3)	0.030716	-0.285503	0.157	0.259	1	0.102	NM_001160630.2
ETS-related transcription factor Elf-1-like (LOC110488979), transcript variant X1	0.0307976	-0.391116	0.098	0.191	1	0.093	XM_021561489.1
serine/arginine-rich splicing factor 2-like (LOC110499427), transcript variant X1	0.0312375	-0.253516	0.265	0.377	1	0.112	XM_021576567.1
RACK1 (LOC100136700)	0.0313106	2.26122	0.833	0.895	1	0.062	NM_001124668.1
40S ribosomal protein S15-like (LOC110530123)	0.0313869	-0.27044	0.637	0.727	1	0.09	XM_021612952.1
septin-2-like (LOC110508962), transcript variant X1	0.031413	-0.257783	0.167	0.277	1	0.11	XM_021589890.1
actin-related protein 2/3 complex subunit 4-like (LOC110527945), transcript variant X1	0.0314679	-0.399481	0.206	0.314	1	0.108	XM_021609583.1
glutathione-specific gamma-glutamylcyclotransferase 1-like (LOC110522620)	0.0314844	-0.900869	0.167	0.277	1	0.11	XM_021601082.1
mitochondrial import receptor subunit TOM6 homolog (LOC110494111)	0.0316206	-0.283305	0.069	0.155	1	0.086	XM_021568853.1
60S acidic ribosomal protein P0-like (LOC110494133)	0.0316863	3.46034	0.922	0.936	1	0.014	XM_021568901.1
60S ribosomal protein L22 (LOC110532121)	0.0326406	-2.73953	0.667	0.673	1	0.006	XM_021615739.1
40S ribosomal protein S25 (rs25)	0.03278	0.35078	0.941	0.918	1	-0.023	NM_001165195.1
C-C chemokine receptor type 9-like (LOC110509110)	0.0331666	-3.8067	0.451	0.545	1	0.094	XM_021590079.1
NHP2 ribonucleoprotein (nhp2)	0.0334401	-0.338696	0.118	0.214	1	0.096	XM_021617565.1
H/ACA ribonucleoprotein complex subunit 1-like (LOC110488920)	0.0339245	-0.463158	0.186	0.286	1	0.1	XM_021561387.1
deoxynucleotidyltransferase terminal-interacting protein 2-like (LOC110521556)	0.0364564	-0.419594	0.098	0.186	1	0.088	XM_021599173.1
60S ribosomal protein L32 (LOC110492489)	0.0371037	-4.95418	0.716	0.777	1	0.061	XM_021566855.1
nuclear factor NF-kappa-B p100 subunit-like (LOC110527634), transcript variant X1	0.0371486	-0.60415	0.275	0.373	1	0.098	XM_021609042.1
small nuclear ribonucleoprotein polypeptide C (snrpc)	0.037217	-0.279328	0.059	0.136	1	0.077	XM_021616311.1
tumor necrosis factor alpha-induced protein 8-like protein 2 (LOC110514526)	0.0372924	-0.276226	0.157	0.259	1	0.102	XM_021593880.1
eukaryotic translation initiation factor 4 gamma 1-like (LOC110530218), transcript variant X1	0.0376043	-0.51923	0.196	0.295	1	0.099	XM_021613106.1
ribosomal protein L21 (rpl21)	0.037888	-5.46011	0.922	0.932	1	0.01	XM_021620286.1
ran-specific GTPase-activating protein-like (LOC110536235), transcript variant X1	0.0380092	-0.456508	0.088	0.173	1	0.085	XM_021621885.1
protein LYRIC-like (LOC110485403), transcript variant X1	0.0380095	-0.400414	0.088	0.173	1	0.085	XM_021556479.1
cathepsin S (LOC100136261)	0.0386666	-0.437495	0.225	0.327	1	0.102	XM_021593956.1
H/ACA ribonucleoprotein complex subunit 4-like (LOC110533950)	0.0386754	-0.719136	0.196	0.305	1	0.109	XM_021618543.1
60S ribosomal protein L7 (rl7), transcript variant X1	0.0393047	-1.8653	0.676	0.755	1	0.079	XM_021562211.1
uncharacterized LOC110517744 (LOC110517744)	0.0393746	-1.02218	0.039	0.109	1	0.07	XR_002472607.1
40S ribosomal protein S3-like (LOC110507642)	0.0395407	-1.99969	0.863	0.895	1	0.032	XM_021587755.1
interferon regulatory factor 4-like (LOC110521762), transcript variant X1	0.03971	-2.1714	0.451	0.559	1	0.108	XM_021599599.1
T-complex protein 1 subunit beta-like (LOC110499702)	0.040033	-0.786846	0.216	0.327	1	0.111	XM_021576760.1
galectin like protein (LOC100135795)	0.0400357	-1.48224	0.353	0.45	1	0.097	NM_001124191.1
40S ribosomal protein S14 (rs14)	0.0404861	-6.84282	0.98	0.977	1	-0.003	NM_001165056.2
U3 small nucleolar RNA-associated protein 18 homolog (LOC110486195)	0.0410143	-0.331582	0.127	0.223	1	0.096	XM_021557618.1
CDKN2AIP N-terminal-like protein (LOC110533385)	0.0411478	-0.279651	0.078	0.159	1	0.081	XM_021617525.1
protein BTG1-like (LOC110490579), transcript variant X1	0.0414285	-0.404387	0.343	0.45	1	0.107	XM_021564009.1
striatin-interacting protein 1 homolog (LOC110500229), transcript variant X1	0.042037	-0.395016	0.127	0.218	1	0.091	XM_021577472.1
pro-cathepsin H-like (LOC110495904)	0.0426259	-0.727194	0.176	0.277	1	0.101	XM_021571425.1
actin related protein 2/3 complex, subunit 3 (arpc3)	0.0429197	-0.671914	0.382	0.486	1	0.104	NM_001160601.2
high mobility group-T protein (LOC100136765), transcript variant X1	0.0434794	0.265823	0.186	0.109	1	-0.077	XM_021590217.1
probable ribosome biogenesis protein RLP24 (LOC100750226)	0.0434965	-0.31127	0.196	0.3	1	0.104	XM_021586265.1
60S ribosomal protein L19 (LOC110491682), transcript variant X1	0.043876	-0.591667	0.245	0.35	1	0.105	XM_021565309.1
tubulin alpha-1C chain-like (LOC110528227)	0.0448097	0.27567	0.069	0.15	1	0.081	XM_021610100.1
uncharacterized LOC110512049 (LOC110512049)	0.0450187	154.599	0.98	0.986	1	0.006	XR_002471830.1
G1/S-specific cyclin-D2-like (LOC110498391), transcript variant X1	0.045371	-10.7923	0.275	0.395	1	0.12	XM_021575010.1
maternal B9.15 protein-like (LOC110538306)	0.0460874	-0.383724	0.137	0.227	1	0.09	XM_021625038.1
60S ribosomal protein L5 (LOC110521719)	0.0461323	-0.839898	0.559	0.655	1	0.096	XM_021599522.1
serine/arginine-rich splicing factor 7-like (LOC110537650), transcript variant X1	0.0470947	-0.326013	0.088	0.168	1	0.08	XM_021623855.1
protein SET-like (LOC110523265), transcript variant X1	0.0471431	-0.794413	0.235	0.35	1	0.115	XM_021601807.1
Nucleoside diphosphate kinase B (ndkb), transcript variant X1	0.0476002	-0.30853	0.118	0.209	1	0.091	XM_021556167.1
glucosamine (N-acetyl)-6-sulfatase (gns)	0.0477408	-0.30676	0.137	0.232	1	0.095	XM_021601948.1
trichohyalin-like (LOC110500458)	0.0481264	-0.275269	0.088	0.168	1	0.08	XM_021577843.1
Eukaryotic translation initiation factor 3 subunit 12 (if3c)	0.0496199	-0.366448	0.343	0.459	1	0.116	NM_001160658.1
trypsin inhibitor ClTI-1-like (LOC110504451)	0.0497145	-3.36689	0.676	0.55	1	-0.126	XM_021583209.1
40S ribosomal protein S13 (rs13)	0.0499613	-2.47667	0.696	0.764	1	0.068	NM_001160671.1

## Sheet: B cells irf4
Gene	p_val	avg_logFC	pct.1	pct.2	p_val_adj	Diff pct.	ACC rainbow trout
sacsin-like (LOC110505631), transcript variant X1	2.72155e-05	-29.9139	0.214	0.938	0.784377	0.724	XM_021584972.1
selenoprotein T1a-like (LOC110530151)	2.93713e-05	-2.49214	0.071	0.875	0.846509	0.804	XM_021613001.1
receptor-transporting protein 2-like (LOC110529481), transcript variant X1	0.000231857	-10.2559	0.071	0.75	1	0.679	XM_021611716.1
macrosialin-like (LOC110500783)	0.000383042	-2.29797	0.357	0.938	1	0.581	XM_021578316.1
60S ribosomal protein L35-like (LOC110525492)	0.000519208	-2.53886	0.286	0.938	1	0.652	XM_021605626.1
interferon-induced protein 44-like (LOC110488243), transcript variant X1	0.000534503	-2.70846	0	0.625	1	0.625	XM_021560396.1
endonuclease domain-containing 1 protein-like (LOC110534397)	0.000781805	-13.2176	0.714	1	1	0.286	XM_021619248.1
Acyl-CoA-binding protein (acbp)	0.000936045	-2.54566	0.429	0.875	1	0.446	NM_001160694.2
cytochrome c oxidase subunit 5A, mitochondrial-like (LOC110526359)	0.000983173	-1.01501	0.143	0.812	1	0.669	XM_021607264.1
high density lipoprotein binding protein (hdlbp)	0.000995491	-2.06118	0.143	0.75	1	0.607	XM_021601461.1
nuclear factor NF-kappa-B p100 subunit-like (LOC110527634), transcript variant X1	0.00115009	-0.814682	0	0.562	1	0.562	XM_021609042.1
uncharacterized LOC110533596 (LOC110533596)	0.00121303	-0.936242	0	0.562	1	0.562	XR_002474990.1
ATPase inhibitor B, mitochondrial-like (LOC110498146)	0.00121498	-2.04869	0.286	0.875	1	0.589	XM_021574754.1
actin-related protein 2/3 complex subunit 2 (LOC110495471)	0.00122274	-2.49737	0.429	0.812	1	0.383	XM_021570746.1
MOB kinase activator 1A (LOC110525705)	0.00156055	-1.33242	0.071	0.688	1	0.617	XM_021606078.1
helicase with zinc finger 2 (helz2), transcript variant X1	0.00184686	-6.81133	0.071	0.625	1	0.554	XM_021610645.1
myosin regulatory light polypeptide 9 (LOC110489935)	0.00222162	-3.70226	0.286	0.75	1	0.464	XM_021562949.1
40S ribosomal protein S28 (LOC110508919)	0.00231592	-1.92433	0.5	0.938	1	0.438	XM_021589831.1
ubiquitin-conjugating enzyme E2 D2 (LOC110489090), transcript variant X1	0.00274731	-0.765963	0	0.5	1	0.5	XM_021561659.1
60S acidic ribosomal protein P1-like (LOC110496675)	0.00285924	-5.47457	0.429	0.875	1	0.446	XM_021572698.1
NADH dehydrogenase [ubiquinone] 1 alpha subcomplex subunit 11-like (LOC110503510)	0.00291195	-1.19959	0	0.5	1	0.5	XM_021581890.1
VHSV-induced protein-5 (LOC100135997)	0.0029805	-9.2278	0	0.5	1	0.5	NM_001124334.1
E3 ubiquitin-protein ligase rnf213-alpha-like (LOC110508243)	0.00301246	-7.7836	0	0.5	1	0.5	XM_021588670.1
60S ribosomal protein L36a (LOC110533861)	0.00334385	-2.2084	0.143	0.688	1	0.545	XM_021618418.1
ATP synthase subunit O, mitochondrial-like (LOC110520444)	0.00408489	-6.92301	0.214	0.688	1	0.474	XM_021597765.1
helicase with zinc finger domain 2-like (LOC110528534), transcript variant X1	0.00408877	-3.25554	0.143	0.688	1	0.545	XM_021610647.1
40S ribosomal protein S27-like (LOC110502382), transcript variant X1	0.00430571	-2.36917	0.429	0.75	1	0.321	XM_021580403.1
peptidylprolyl isomerase B (ppib)	0.00466016	-37.8661	0.929	1	1	0.071	XM_021565135.1
probable Bax inhibitor 1 (LOC110494191), transcript variant X1	0.00481475	-1.02662	0.071	0.562	1	0.491	XM_021569018.1
uncharacterized LOC110506160 (LOC110506160)	0.00496637	-1.55032	0.429	0.812	1	0.383	XM_021585571.1
cysteine--tRNA ligase, cytoplasmic-like (LOC110526798)	0.00509499	-0.928848	0.071	0.562	1	0.491	XM_021607987.1
60S ribosomal protein L27 (LOC110486640)	0.00513783	-6.24253	0.571	0.875	1	0.304	XM_021558395.1
uncharacterized LOC110521442 (LOC110521442)	0.00521634	35.1335	0.357	0.875	1	0.518	XR_002473145.1
TRAF-interacting protein with FHA domain-containing protein A-like (LOC110500540)	0.00531655	-0.820475	0.071	0.562	1	0.491	XM_021577948.1
tripartite motif-containing protein 16-like (LOC110516150)	0.00547082	-1.00003	0.071	0.562	1	0.491	XM_021594726.1
60S ribosomal protein L23 (rl23)	0.00556854	-17.9768	0.786	1	1	0.214	NM_001160565.2
deoxycytidine kinase (dck)	0.00594789	-0.560614	0	0.438	1	0.438	NM_001165138.2
Thioredoxin-like protein 4A (txn4a)	0.00594789	-0.560614	0	0.438	1	0.438	NM_001246325.1
calmodulin (LOC110509958), transcript variant X1	0.00616717	-0.714748	0	0.438	1	0.438	XM_021591194.1
golgin A4 (golga4), transcript variant X1	0.00616717	-0.714748	0	0.438	1	0.438	XM_021576394.1
Janus kinase 1 (jak1)	0.00616717	-0.714748	0	0.438	1	0.438	XM_021604613.1
LSM2 homolog, U6 small nuclear RNA and mRNA degradation associated (lsm2)	0.00616717	-0.714748	0	0.438	1	0.438	XM_021615721.1
proteasome subunit alpha type-1-like (LOC110492362)	0.00616717	-0.714748	0	0.438	1	0.438	XM_021566614.1
serine incorporator 1 (serinc1)	0.00616717	-0.714748	0	0.438	1	0.438	XM_021600398.1
SH3 domain-binding protein 2-like (LOC110523817), transcript variant X1	0.00616717	-1.04282	0	0.438	1	0.438	XM_021602857.1
uncharacterized LOC110523317 (LOC110523317)	0.00616717	-0.714748	0	0.438	1	0.438	XM_021601911.1
uncharacterized LOC110491669 (LOC110491669)	0.00631574	-0.848267	0	0.438	1	0.438	XM_021565291.1
valine--tRNA ligase-like (LOC110534606)	0.00632643	-1.14075	0	0.438	1	0.438	XM_021619519.1
plasminogen activator inhibitor 1 RNA-binding protein-like (LOC110524572), transcript variant X1	0.00638853	-0.9152	0.214	0.75	1	0.536	XM_021604365.1
signal transducer and activator of transcription 1-alpha/beta-like (LOC110520020), transcript variant X1	0.00639074	-0.96604	0	0.438	1	0.438	XM_021596979.1
carbonyl reductase 1 (cbr1), transcript variant X1	0.00642303	-1.43855	0	0.438	1	0.438	XM_021608917.1
E3 ubiquitin-protein ligase rnf213-alpha-like (LOC110528546)	0.00642303	-1.81839	0	0.438	1	0.438	XM_021610666.1
tripartite motif-containing protein 16-like (LOC110491260)	0.00642303	-1.22995	0	0.438	1	0.438	XM_021564601.1
mediator of RNA polymerase II transcription subunit 13-like (LOC110537473)	0.0064554	-1.31183	0	0.438	1	0.438	XM_021623542.1
sterile alpha motif domain-containing protein 9-like (LOC110520284)	0.0064554	-1.31183	0	0.438	1	0.438	XM_021597474.1
ubiquitin-60S ribosomal protein L40-like (LOC110530139)	0.00670861	-5.1481	0.5	0.812	1	0.312	XM_021612981.1
Translocon-associated protein subunit beta (ssrb)	0.00686562	-1.58127	0.429	0.812	1	0.383	NM_001160656.1
transmembrane p24 trafficking protein 10 (tmed10)	0.00713393	-2.8202	0.5	0.875	1	0.375	XM_021574383.1
60S ribosomal protein L30 (LOC110496774)	0.00748964	-3.59343	0.786	0.875	1	0.089	XM_021572809.1
tripartite motif-containing protein 16-like (LOC110513115)	0.00821255	-2.95786	0.286	0.75	1	0.464	XM_021593128.1
beta-2-microglobulin-like (LOC110491891)	0.00843294	-35.127	1	1	1	0	XM_021565716.1
serine/threonine-protein phosphatase 2B catalytic subunit gamma isoform (LOC100499601), transcript variant X1	0.00853205	-0.767421	0.214	0.75	1	0.536	XM_021602865.1
60S ribosomal protein L35 (LOC110535878)	0.00882719	-5.44908	0.429	0.812	1	0.383	XM_021621222.1
polyubiquitin-like (LOC110536134)	0.00885816	-10.1129	0.071	0.5	1	0.429	XM_021621716.1
Immunoglobulin light chain kappa G3 constant region	0.00936997	-41.8658	0.643	0.875	1	0.232	Igkappa_G3
uncharacterized LOC110494310 (LOC110494310)	0.00975001	-15.9444	0.929	1	1	0.071	XR_002469251.1
cytochrome c oxidase subunit 7A2, mitochondrial-like (LOC110505390)	0.0100343	-0.8312	0.071	0.562	1	0.491	XM_021584573.1
polyubiquitin-like (LOC110536126)	0.0102188	-10.1121	0.071	0.5	1	0.429	XM_021621707.1
uncharacterized LOC110510080 (LOC110510080)	0.010404	-90.9549	0.5	0.75	1	0.25	XM_021591403.1
chromosome 12 C18orf32 homolog (c12h18orf32)	0.0108254	-1.22458	0.071	0.5	1	0.429	XM_021622632.1
60S ribosomal protein L36a (rl36a)	0.0109161	-2.95986	0.286	0.75	1	0.464	NM_001165096.2
glyoxalase I (glo1)	0.0110088	0.478512	0.357	0	1	-0.357	XM_021585696.1
polyubiquitin (LOC100135966)	0.0110121	-5.12839	0.857	0.938	1	0.081	NM_001124306.1
histone H3.3 (LOC110491601), transcript variant X1	0.0114034	-6.81516	0.571	0.938	1	0.367	XM_021565167.1
myosin light polypeptide 6-like (LOC110491955), transcript variant X1	0.011438	-0.890332	0.071	0.5	1	0.429	XM_021565848.1
chromodomain-helicase-DNA-binding protein 2-like (LOC110495580), transcript variant X1	0.0114805	-1.14509	0.071	0.5	1	0.429	XM_021570908.1
ubiquitin conjugating enzyme E2 J1 (ube2j1)	0.0114912	-1.37522	0.214	0.625	1	0.411	XM_021600237.1
uncharacterized LOC110486424 (LOC110486424)	0.0116621	-1.70854	0.143	0.625	1	0.482	XM_021558024.1
40S ribosomal protein S18 (LOC110488339)	0.0117876	-11.0481	0.929	0.938	1	0.009	XM_021560550.1
protein disulfide-isomerase-like (LOC110485933)	0.0120307	-0.938191	0.143	0.625	1	0.482	XM_021557175.1
ancient ubiquitous protein 1-like (LOC110488726)	0.0120397	-0.777455	0.071	0.5	1	0.429	XM_021561053.1
eukaryotic translation initiation factor 3 subunit D (LOC110486624), transcript variant X1	0.0120397	-0.777455	0.071	0.5	1	0.429	XM_021558370.1
eukaryotic translation initiation factor 4B-like (LOC110528493), transcript variant X1	0.0120397	-0.777455	0.071	0.5	1	0.429	XM_021610597.1
neurogenic locus notch homolog protein 2-like (LOC110524358)	0.0120397	-1.27801	0.071	0.5	1	0.429	XM_021603934.1
septin-7 (LOC110488078), transcript variant X1	0.0120397	-0.777455	0.071	0.5	1	0.429	XM_021560069.1
leukocyte antigen CD37-like (LOC110498810), transcript variant X1	0.0122157	-2.05747	0.286	0.75	1	0.464	XM_021575437.1
mitogen-activated protein kinase kinase kinase kinase 5-like (LOC110503709)	0.012315	-2.02648	0.5	0.812	1	0.312	XM_021582184.1
tetraspanin-8-like (LOC110499712)	0.0123647	-2.57614	0.357	0.812	1	0.455	XM_021576771.1
actin-related protein 2/3 complex subunit 4 (LOC110494296)	0.0124118	-1.67983	0.214	0.688	1	0.474	XM_021569241.1
serine/threonine-protein phosphatase 2A catalytic subunit beta isoform (LOC110523185)	0.0124677	-1.01193	0.143	0.562	1	0.419	XM_021601659.1
U1 small nuclear ribonucleoprotein 70 kDa-like (LOC110537901)	0.0125337	-0.650196	0.071	0.5	1	0.429	XM_021624362.1
RACK1 (LOC100136700)	0.0127296	0.423317	0.643	1	1	0.357	NM_001124668.1
AP-2 complex subunit beta (LOC110537549), transcript variant X1	0.0128213	-0.497349	0	0.375	1	0.375	XM_021623672.1
DnaJ homolog subfamily C member 8 (dnjc8)	0.0128213	-0.497349	0	0.375	1	0.375	NM_001160670.1
glycylpeptide N-tetradecanoyltransferase 1-like (LOC110538138), transcript variant X1	0.0128213	-0.497349	0	0.375	1	0.375	XM_021624757.1
heat shock factor-binding protein 1-like (LOC110526841)	0.0128213	-0.497349	0	0.375	1	0.375	XM_021608035.1
histone-lysine N-methyltransferase 2D-like (LOC110491964), transcript variant X1	0.0128213	-0.497349	0	0.375	1	0.375	XM_021565865.1
phenylalanine--tRNA ligase alpha subunit-like (LOC110538291)	0.0128213	-0.497349	0	0.375	1	0.375	XM_021625014.1
probable E3 ubiquitin-protein ligase HERC3 (LOC110498431)	0.0128213	-0.497349	0	0.375	1	0.375	XM_021575048.1
rho GTPase-activating protein 1-like (LOC110506325), transcript variant X1	0.0128213	-0.497349	0	0.375	1	0.375	XM_021585874.1
transcription initiation factor TFIID subunit 10-like (LOC110491882), transcript variant X1	0.0128213	-0.497349	0	0.375	1	0.375	XM_021565702.1
ubiquitin carboxyl-terminal hydrolase 47-like (LOC110506502), transcript variant X1	0.0128213	-0.497349	0	0.375	1	0.375	XM_021586155.1
dedicator of cytokinesis protein 8-like (LOC110535102)	0.012905	-0.504347	0.071	0.5	1	0.429	XM_021619965.1
disintegrin and metalloproteinase domain-containing protein 10-like (LOC110526414)	0.012905	-0.504347	0.071	0.5	1	0.429	XM_021607380.1
heterogeneous nuclear ribonucleoprotein A/B-like (LOC110537820), transcript variant X1	0.012905	-0.504347	0.071	0.5	1	0.429	XM_021624230.1
60S ribosomal protein L28 (rl28)	0.0129115	-5.352	0.714	1	1	0.286	NM_001160602.2
40S ribosomal protein S24 (LOC110502606), transcript variant X1	0.0130334	-10.7403	0.714	0.938	1	0.224	XM_021580777.1
39S ribosomal protein L36, mitochondrial-like (LOC110488112)	0.0131346	-0.660768	0	0.375	1	0.375	XM_021560134.1
ATP-binding cassette sub-family F member 2-like (LOC110509108), transcript variant X1	0.0131346	-0.660768	0	0.375	1	0.375	XM_021590074.1
dynactin subunit 3-like (LOC110514295)	0.0131346	-0.660768	0	0.375	1	0.375	XM_021593758.1
family with sequence similarity 114 member A2 (fam114a2), transcript variant X1	0.0131346	-0.660768	0	0.375	1	0.375	XM_021623604.1
isocitrate dehydrogenase 3 (NAD(+)) alpha (idh3a), transcript variant X1	0.0131346	-0.660768	0	0.375	1	0.375	XM_021576860.1
mitochondrial ribosomal protein L24 (mrpl24), transcript variant X1	0.0131346	-0.660768	0	0.375	1	0.375	XM_021560413.1
probable palmitoyltransferase ZDHHC8 (LOC110536231)	0.0131346	-0.660768	0	0.375	1	0.375	XM_021621881.1
protein YIPF6 (LOC110533839)	0.0131346	-0.660768	0	0.375	1	0.375	XM_021618379.1
ras-related protein ORAB-1-like (LOC110486017)	0.0131346	-0.660768	0	0.375	1	0.375	XM_021557309.1
ras-related protein Rab-5C-like (LOC110486260)	0.0131346	-1.00423	0	0.375	1	0.375	XM_021557713.1
sin3 histone deacetylase corepressor complex component SDS3-like (LOC110536385), transcript variant X1	0.0131346	-1.00423	0	0.375	1	0.375	XM_021622146.1
sterile alpha motif domain-containing protein 9-like (LOC110538771), transcript variant X1	0.0131346	-0.660768	0	0.375	1	0.375	XM_021625735.1
unconventional myosin-Ic-like (LOC110507521)	0.0131346	-1.00423	0	0.375	1	0.375	XM_021587564.1
zinc finger NFX1-type containing 1 (znfx1)	0.0131346	-2.37493	0	0.375	1	0.375	XM_021610676.1
lipopolysaccharide-binding protein-like (LOC110492346)	0.0131523	-2.03758	0.357	0.812	1	0.455	XM_021566584.1
40S ribosomal protein S11 (LOC110538230)	0.0132172	-2.91517	0.929	1	1	0.071	XM_021624921.1
ATP-binding cassette sub-family F member 1-like (LOC110488117)	0.0133242	-0.801195	0	0.375	1	0.375	XM_021560145.1
peptidyl-prolyl cis-trans isomerase FKBP4-like (LOC110496313)	0.0133242	-0.801195	0	0.375	1	0.375	XM_021572140.1
protein KHNYN-like (LOC110531495)	0.0133242	-0.801195	0	0.375	1	0.375	XM_021614701.1
RING finger protein 10-like (LOC110525541)	0.0133242	-0.801195	0	0.375	1	0.375	XM_021605737.1
serine/arginine-rich splicing factor 3-like (LOC110494100)	0.0133242	-1.03391	0	0.375	1	0.375	XM_021568821.1
annexin A4-like (LOC110499472)	0.0133454	-1.10583	0	0.375	1	0.375	XM_021576608.1
mitochondrial complex I subunit NDUFB2 (LOC100301658)	0.0133454	-1.80081	0	0.375	1	0.375	NM_001160489.1
tyrosine-protein phosphatase non-receptor type 1-like (LOC110492134)	0.0133454	-1.64457	0	0.375	1	0.375	XM_021566170.1
TATA-box binding protein associated factor 7 (taf7)	0.0133877	-0.924309	0	0.375	1	0.375	NM_001165123.2
T-box 21 (tbx21)	0.0133877	-0.924309	0	0.375	1	0.375	NM_001195793.1
interferon-induced protein 44-like (LOC110491927), transcript variant X1	0.0134513	-1.28248	0	0.375	1	0.375	XM_021565838.1
poly [ADP-ribose] polymerase 12-like (LOC110490445)	0.0134513	-1.41274	0	0.375	1	0.375	XM_021563839.1
uncharacterized LOC110498875 (LOC110498875)	0.0134513	-2.43236	0	0.375	1	0.375	XM_021575546.1
viperin (vig1)	0.0134726	-5.28413	0	0.375	1	0.375	NM_001124253.1
60S ribosomal protein L36a-like (LOC110488986)	0.0135101	-3.75148	0.929	1	1	0.071	XM_021561507.1
transmembrane protein 258-like (LOC110521162)	0.0135599	-1.27403	0.429	0.812	1	0.383	XM_021598594.1
cytochrome c oxidase subunit 7B, mitochondrial-like (LOC110537530), transcript variant X1	0.013586	-3.55463	0.5	0.875	1	0.375	XM_021623638.1
ribosomal protein L21 (rpl21)	0.0137319	-4.22898	0.786	0.938	1	0.152	XM_021620286.1
GTP-binding protein SAR1b (LOC110537724)	0.013843	-1.91629	0.214	0.688	1	0.474	XM_021624058.1
pyruvate kinase PKM-like (LOC110526352), transcript variant X1	0.0142078	-1.14856	0.143	0.562	1	0.419	XM_021607248.1
Vacuolar ATP synthase subunit G 1 (vatg1)	0.0142372	-1.33257	0.143	0.562	1	0.419	NM_001165176.2
E3 ubiquitin-protein ligase rnf213-beta-like (LOC110502787), transcript variant X1	0.0142519	-2.32537	0.143	0.562	1	0.419	XM_021581062.1
defender against cell death 1 (dad1)	0.014308	-3.02733	0.571	0.812	1	0.241	NM_001160576.1
60S ribosomal protein L22 (LOC110494437)	0.0144655	-1.7892	0.286	0.688	1	0.402	XM_021569467.1
60S ribosomal protein L37a (rl37a)	0.0145861	-6.7401	0.714	1	1	0.286	NM_001165241.1
40S ribosomal protein S27-like (LOC110520892)	0.0146193	-10.6283	0.929	0.938	1	0.009	XM_021598339.1
invariant chain INVX (LOC100136157)	0.014786	-21.8969	1	1	1	0	NM_001124443.1
60S ribosomal protein L26 (rl26)	0.0147972	-21.8655	0.929	0.938	1	0.009	NM_001278931.2
40S ribosomal protein S28 (LOC110530120)	0.0148051	-8.11981	0.714	1	1	0.286	XM_021612949.1
prepro-cathepsin C (LOC100136230), transcript variant X1	0.015196	-0.847442	0.286	0.75	1	0.464	XM_021581483.1
40S ribosomal protein S17-like (LOC110526766)	0.0152212	-5.89064	0.857	0.938	1	0.081	XM_021607950.1
60S ribosomal protein L27a (LOC110521278), transcript variant X1	0.0152463	-2.64209	0.571	0.938	1	0.367	XM_021598733.1
sulfatase modifying factor 2 (sumf2)	0.015792	-0.825103	0.143	0.562	1	0.419	XM_021591595.1
NADH:ubiquinone oxidoreductase subunit A7 (ndufa7)	0.01584	-1.07133	0.143	0.562	1	0.419	XM_021603562.1
U6 snRNA-associated Sm-like protein LSm4 (LOC110524139)	0.01584	-1.26874	0.143	0.562	1	0.419	XM_021603502.1
Immunoglobulin light chain sigma constant region	0.0159783	-139.792	1	1	1	0	Igsigma
uncharacterized LOC110489840 (LOC110489840)	0.016026	-9.59776	0.786	0.812	1	0.026	XR_002468630.1
spleen associated tyrosine kinase (syk)	0.0160691	-1.08155	0.214	0.625	1	0.411	XM_021601579.1
60S ribosomal protein L24-like (LOC110520573)	0.0160738	-4.55611	0.714	0.938	1	0.224	XM_021597961.1
60S ribosomal protein L35a (LOC110490080), transcript variant X1	0.0163041	-3.44514	0.5	0.75	1	0.25	XM_021563227.1
kinesin family member 1B (kif1b)	0.0163078	-1.0219	0.286	0.688	1	0.402	XM_021616113.1
eukaryotic translation initiation factor 3 subunit F-like (LOC110530762)	0.0164322	-3.56111	0.571	0.875	1	0.304	XM_021614021.1
60S ribosomal protein L35 (LOC110523244)	0.0166863	-1.99391	0.571	0.812	1	0.241	XM_021601767.1
60S ribosomal protein L11 (rl11)	0.0167126	-14.8663	0.929	1	1	0.071	NM_001165165.2
ATPase inhibitor A, mitochondrial-like (LOC110496025)	0.0167868	-0.997643	0.214	0.688	1	0.474	XM_021571651.1
proteasome subunit beta type-7-like (LOC110488329)	0.0167868	-0.997643	0.214	0.688	1	0.474	XM_021560533.1
dolichyl-diphosphooligosaccharide--protein glycosyltransferase 48 kDa subunit-like (LOC110492237)	0.017131	-4.35333	0.857	0.938	1	0.081	XM_021566378.1
translocon-associated protein subunit beta-like (LOC110496355), transcript variant X1	0.0172536	-3.05019	0.714	0.938	1	0.224	XM_021572200.1
obg-like ATPase 1 (LOC110495754)	0.0174733	-0.987629	0.143	0.562	1	0.419	XM_021571163.1
Gamma-aminobutyric acid receptor-associated protein (gbrap)	0.0184415	-2.15998	0.571	0.812	1	0.241	NM_001165091.1
tumor necrosis factor alpha-induced protein 8-like protein 2 (LOC110514526)	0.0186647	-0.768204	0.214	0.625	1	0.411	XM_021593880.1
MT-COX2	0.0187053	-12.864	1	1	1	0	NC_001717.1_MT_COX2
40S ribosomal protein S27 (LOC100136047)	0.0189001	-5.39051	0.571	0.75	1	0.179	XM_021571625.1
E3 ubiquitin-protein ligase synoviolin-like (LOC110504356)	0.0190806	-0.896281	0.143	0.562	1	0.419	XM_021583125.1
40S ribosomal protein S18 (LOC110496245), transcript variant X1	0.0192318	-4.18409	0.857	0.875	1	0.018	XM_021572029.1
sodium- and chloride-dependent taurine transporter-like (LOC110528591)	0.019286	-1.98461	0.214	0.625	1	0.411	XM_021610721.1
40S ribosomal protein S10 (rs10), transcript variant X1	0.0193209	-2.57725	0.643	0.875	1	0.232	XM_021567430.1
ubiquitin (LOC100135798), transcript variant X1	0.0196621	-8.03216	0.786	0.75	1	-0.036	XM_021603690.1
high mobility group protein B2-like (LOC110497386)	0.0197596	-11.5715	0.643	0.812	1	0.169	XM_021573467.1
basic transcription factor 3 (btf3), transcript variant X1	0.019772	-3.39119	0.5	0.75	1	0.25	XM_021590546.1
histone H2A.V (LOC110523337)	0.0199102	-4.44697	0.357	0.75	1	0.393	XM_021601951.1
rho-related GTP-binding protein RhoG-like (LOC110503168)	0.0199717	-1.61969	0.429	0.75	1	0.321	XM_021581521.1
serine/arginine-rich splicing factor 5-like (LOC110505977)	0.0200291	-1.14213	0.143	0.5	1	0.357	XM_021585447.1
VHSV-induced protein (LOC100136003), transcript variant X1	0.0200456	-2.06289	0.071	0.438	1	0.367	XM_021559475.1
gamma-aminobutyric acid receptor-associated protein-like 1 (LOC110509134)	0.0202664	-0.798557	0.071	0.5	1	0.429	XM_021590107.1
proteasome subunit beta type-8-like (LOC110488347)	0.0203023	-2.42321	0.286	0.688	1	0.402	XM_021560568.1
cell division control protein 42 homolog (LOC110496203), transcript variant X1	0.0203197	-1.15522	0.143	0.562	1	0.419	XM_021571966.1
anaphase-promoting complex subunit 16 (LOC110519290)	0.0203952	-0.630158	0.071	0.5	1	0.429	XM_021596444.1
40S ribosomal protein S6 (LOC110534271)	0.0204765	-10.8665	0.786	0.938	1	0.152	XM_021619033.1
histone-lysine N-methyltransferase 2E-like (LOC110490479)	0.0205999	0.625556	0.429	0.062	1	-0.367	XM_021563884.1
eukaryotic translation elongation factor 1 gamma (eef1g)	0.020605	-1.07996	0.571	1	1	0.429	XM_021583249.1
MT-COX3	0.0209456	-21.818	1	1	1	0	NC_001717.1_MT_COX3
ubiquitin-60S ribosomal protein L40-like (LOC110524136)	0.0211568	-7.21676	0.786	0.812	1	0.026	XM_021603493.1
60S ribosomal protein L19-like (LOC110486219)	0.0213508	-6.67869	0.714	0.938	1	0.224	XM_021557658.1
60S ribosomal protein L23a-like (LOC110510308)	0.0214494	-10.0239	0.857	0.875	1	0.018	XM_021591707.1
phospholipase A2 inhibitor subunit gamma B-like (LOC110491738), transcript variant X1	0.0214703	-2.59068	0.071	0.438	1	0.367	XM_021565464.1
RAS related protein 1b (rap1b)	0.0214859	-0.982907	0.143	0.562	1	0.419	NM_001165220.2
fucosidase, alpha-L- 2, plasma (fuca2)	0.0215449	-1.58071	0.143	0.562	1	0.419	XM_021573740.1
40S ribosomal protein S8 (LOC100136056)	0.0217999	-5.03635	0.571	0.938	1	0.367	XM_021614196.1
60S ribosomal protein L32 (rl32)	0.0219655	-9.4961	0.714	0.812	1	0.098	NM_001160636.2
60S ribosomal protein L32-like (LOC110528607)	0.0224954	-4.61074	0.786	0.875	1	0.089	XM_021610741.1
60S ribosomal protein L28-like (LOC110523984)	0.0228461	-7.75291	0.643	1	1	0.357	XM_021603217.1
40S ribosomal protein S5 (rs5)	0.0229186	-1.47152	0.143	0.562	1	0.419	NM_001160519.1
40S ribosomal protein S3 (LOC110503803)	0.0229247	-1.36206	0.643	0.875	1	0.232	XM_021582341.1
60S ribosomal protein L18a (LOC110516869)	0.0231996	-1.77869	0.429	0.875	1	0.446	XM_021595183.1
MT-R16S	0.0233682	-57.8674	1	1	1	0	NC_001717.1_MT_R16S
B-cell lymphoma/leukemia 11A-like (LOC110507398)	0.0237001	-0.88585	0.214	0.688	1	0.474	XM_021587373.1
guanine nucleotide-binding protein subunit beta-2-like 1 (LOC110504806)	0.024269	-10.9074	0.714	1	1	0.286	XM_021583623.1
HIG1 domain family member 1A, mitochondrial-like (LOC110530494), transcript variant X1	0.0242733	-0.850273	0.071	0.438	1	0.367	XM_021613631.1
surfeit locus protein 4-like (LOC110523589)	0.0242826	-0.911216	0.143	0.562	1	0.419	XM_021602426.1
probable signal peptidase complex subunit 2 (LOC110503513), transcript variant X1	0.0243523	-1.60308	0.071	0.438	1	0.367	XM_021581857.1
superoxide dismutase 1 (sod1), transcript variant X1	0.0243523	-1.32278	0.071	0.438	1	0.367	XM_021590204.1
thyroid hormone receptor-associated protein 3-like (LOC110517360), transcript variant X1	0.0243523	-2.11663	0.071	0.438	1	0.367	XM_021595459.1
cathepsin B-like (LOC110505888)	0.0243786	-1.73609	0.071	0.438	1	0.367	XM_021585361.1
GTPase IMAP family member 7-like (LOC110485436)	0.0244319	-0.431608	0.286	0.812	1	0.526	XM_021556502.1
cytochrome c oxidase subunit 6A, mitochondrial-like (LOC110535921)	0.0245798	-1.13175	0.286	0.688	1	0.402	XM_021621303.1
ATP synthase F(0) complex subunit C2, mitochondrial-like (LOC110501942), transcript variant X1	0.0246732	-8.09179	0.571	0.75	1	0.179	XM_021579820.1
Eukaryotic translation initiation factor 5A-1 (if5a1)	0.0249763	-4.83971	0.143	0.5	1	0.357	NM_001160661.1
glucose-6-phosphate isomerase-like (LOC110499257)	0.0249787	-1.59072	0.357	0.688	1	0.331	XM_021576280.1
protein transport protein Sec61 subunit alpha-like (LOC110528150), transcript variant X1	0.0251238	-1.28444	0.286	0.688	1	0.402	XM_021609972.1
homocysteine-responsive endoplasmic reticulum-resident ubiquitin-like domain member 1 protein (LOC110520206)	0.0256864	-0.7325	0.071	0.438	1	0.367	XM_021597364.1
fructose-bisphosphate aldolase A-like (LOC110539093)	0.0256993	-2.08258	0.429	0.875	1	0.446	XM_021626067.1
protein kish-A (LOC110509635)	0.0257139	-1.02499	0.071	0.438	1	0.367	XM_021590640.1
vacuole membrane protein 1-like (LOC110533645), transcript variant X1	0.0257139	-1.02499	0.071	0.438	1	0.367	XM_021618055.1
microsomal glutathione S-transferase 3-like (LOC110498009)	0.0259881	-1.12689	0.143	0.562	1	0.419	XM_021574537.1
autophagy-related protein 13-like (LOC110526208), transcript variant X1	0.0262298	0.399405	0.286	0	1	-0.286	XM_021606978.1
beta-glucuronidase-like (LOC110533291)	0.0262298	0.399405	0.286	0	1	-0.286	XM_021617384.1
clathrin light chain B-like (LOC110504473)	0.0262298	0.399405	0.286	0	1	-0.286	XM_021583229.1
E3 ubiquitin-protein ligase RNF34-like (LOC110535931), transcript variant X1	0.0262298	0.399405	0.286	0	1	-0.286	XM_021621323.1
EF-hand calcium-binding domain-containing protein 14-like (LOC110508612), transcript variant X1	0.0262298	0.399405	0.286	0	1	-0.286	XM_021589264.1
golgin A2 (golga2)	0.0262298	0.399405	0.286	0	1	-0.286	XM_021590924.1
karyopherin subunit alpha 4 (kpna4)	0.0262298	0.399405	0.286	0	1	-0.286	XM_021582332.1
oligosaccharyltransferase complex subunit ostc (LOC110500319)	0.0262298	0.399405	0.286	0	1	-0.286	XM_021577624.1
poly [ADP-ribose] polymerase 10-like (LOC110488199)	0.0262298	0.399405	0.286	0	1	-0.286	XM_021560309.1
prefoldin subunit 5 (pfdn5)	0.0262298	0.399405	0.286	0	1	-0.286	XM_021569304.1
uncharacterized LOC110525307 (LOC110525307)	0.0262298	0.399405	0.286	0	1	-0.286	XR_002473735.1
nascent polypeptide-associated complex subunit alpha (LOC110532025), transcript variant X1	0.0262932	-2.57608	0.714	0.875	1	0.161	XM_021615611.1
receptor accessory protein 5 (reep5)	0.0263106	-5.51097	0.643	0.875	1	0.232	NM_001165180.1
14-3-3E1 protein (LOC100136196), transcript variant X1	0.0263785	-0.429808	0	0.312	1	0.312	XM_021586893.1
aspartyl aminopeptidase (dnpep), transcript variant X1	0.0263785	-0.429808	0	0.312	1	0.312	XM_021583606.1
Bladder cancer-associated protein (bc10), transcript variant X1	0.0263785	-0.429808	0	0.312	1	0.312	XM_021608238.1
cathepsin D (LOC100136761), transcript variant X1	0.0263785	-0.429808	0	0.312	1	0.312	XM_021604938.1
CD81 antigen-like (LOC110506639)	0.0263785	-0.429808	0	0.312	1	0.312	XM_021586411.1
Centrin-1 (cetn1)	0.0263785	-0.429808	0	0.312	1	0.312	NM_001160623.1
CKLF-like MARVEL transmembrane domain-containing protein 3 (LOC110526282)	0.0263785	-0.429808	0	0.312	1	0.312	XM_021607105.1
cleavage and polyadenylation specific factor 6 (cpsf6)	0.0263785	-0.429808	0	0.312	1	0.312	XM_021578455.1
cyclin-dependent kinase 11B-like (LOC110492225), transcript variant X1	0.0263785	-0.429808	0	0.312	1	0.312	XM_021566336.1
cystathionine beta-synthase-like (LOC110520495)	0.0263785	-0.429808	0	0.312	1	0.312	XM_021597866.1
DNA-directed RNA polymerases I, II, and III subunit RPABC2 (LOC110486436)	0.0263785	-0.429808	0	0.312	1	0.312	XM_021558039.1
double-stranded RNA-binding protein Staufen homolog 1-like (LOC110494086)	0.0263785	-0.429808	0	0.312	1	0.312	XM_021568794.1
dynactin 3 (p22) (dctn3)	0.0263785	-0.429808	0	0.312	1	0.312	NM_001165192.1
E3 ISG15--protein ligase HERC5-like (LOC110514019)	0.0263785	-0.429808	0	0.312	1	0.312	XM_021593614.1
erbin-like (LOC110509697)	0.0263785	-0.429808	0	0.312	1	0.312	XM_021590739.1
GRIP and coiled-coil domain-containing protein 2-like (LOC110501701)	0.0263785	-0.429808	0	0.312	1	0.312	XM_021579437.1
HECT domain E3 ubiquitin protein ligase 1 (hectd1), transcript variant X1	0.0263785	-0.429808	0	0.312	1	0.312	XM_021573977.1
histidine--tRNA ligase, cytoplasmic-like (LOC110504998), transcript variant X1	0.0263785	-0.429808	0	0.312	1	0.312	XM_021583923.1
NADH dehydrogenase [ubiquinone] 1 beta subcomplex subunit 11, mitochondrial-like (LOC110492268)	0.0263785	-0.429808	0	0.312	1	0.312	XM_021566441.1
NADH dehydrogenase [ubiquinone] 1 beta subcomplex subunit 6-like (LOC110497183)	0.0263785	-0.429808	0	0.312	1	0.312	XM_021573161.1
polypyrimidine tract-binding protein 2-like (LOC110490887)	0.0263785	-0.429808	0	0.312	1	0.312	XM_021564313.1
probable ATP-dependent RNA helicase DDX5 (LOC110538511), transcript variant X1	0.0263785	-0.429808	0	0.312	1	0.312	XM_021625375.1
probable E3 ubiquitin-protein ligase HERC3 (LOC110498632)	0.0263785	-0.429808	0	0.312	1	0.312	XM_021575282.1
proliferation-associated protein 2G4-like (LOC110528127)	0.0263785	-0.429808	0	0.312	1	0.312	XM_021609950.1
proline rich 13 (prr13)	0.0263785	-0.429808	0	0.312	1	0.312	NM_001195175.2
protein diaphanous homolog 2-like (LOC110505192), transcript variant X1	0.0263785	-0.429808	0	0.312	1	0.312	XM_021584237.1
protein HEXIM-like (LOC110486213)	0.0263785	-0.429808	0	0.312	1	0.312	XM_021557646.1
protein SET-like (LOC110523265), transcript variant X1	0.0263785	-0.429808	0	0.312	1	0.312	XM_021601807.1
protein transport protein Sec24A-like (LOC110533411), transcript variant X1	0.0263785	-0.429808	0	0.312	1	0.312	XM_021617569.1
rho-associated protein kinase 1-like (LOC110530503), transcript variant X1	0.0263785	-0.429808	0	0.312	1	0.312	XM_021613646.1
splicing factor 3A subunit 3-like (LOC110488162)	0.0263785	-0.429808	0	0.312	1	0.312	XM_021560251.1
SRP receptor beta subunit (srprb)	0.0263785	-0.429808	0	0.312	1	0.312	XM_021588507.1
stomatin-like protein 2, mitochondrial (LOC110509878)	0.0263785	-0.429808	0	0.312	1	0.312	XM_021591057.1
ubiquitin-conjugating enzyme E2 H-like (LOC110522154)	0.0263785	-0.429808	0	0.312	1	0.312	XM_021600298.1
ubl carboxyl-terminal hydrolase 18-like (LOC110500078)	0.0263785	-0.429808	0	0.312	1	0.312	XM_021577231.1
uncoupling protein 2A (ucp2a)	0.0263785	-0.429808	0	0.312	1	0.312	NM_001124654.1
zinc finger AN1-type containing 3 (zfand3), transcript variant X1	0.0263785	-0.429808	0	0.312	1	0.312	XM_021612340.1
zinc finger CCCH domain-containing protein 7B-like (LOC110538373)	0.0263785	-0.429808	0	0.312	1	0.312	XM_021625147.1
heterogeneous nuclear ribonucleoprotein H-like (LOC110489103)	0.0265187	0.601341	0.286	0	1	-0.286	XM_021561675.1
peptidyl-prolyl cis-trans isomerase FKBP2-like (LOC110509962)	0.0265187	0.601341	0.286	0	1	-0.286	XM_021591202.1
gelsolin-like (LOC110523643)	0.0266636	1.12007	0.286	0	1	-0.286	XM_021602526.1
AP-2 complex subunit mu (LOC110490075), transcript variant X1	0.026781	-0.603707	0	0.312	1	0.312	XM_021563217.1
calcyclin binding protein (cacybp)	0.026781	-0.603707	0	0.312	1	0.312	XM_021589497.1
calnexin-like (LOC110505104), transcript variant X1	0.026781	-0.603707	0	0.312	1	0.312	XM_021584079.1
cytochrome c oxidase subunit 7A-related protein, mitochondrial-like (LOC110527164)	0.026781	-0.603707	0	0.312	1	0.312	XM_021608309.1
DEAD-box helicase 1 (ddx1)	0.026781	-0.603707	0	0.312	1	0.312	XM_021601142.1
dedicator of cytokinesis protein 2-like (LOC110504415)	0.026781	-0.603707	0	0.312	1	0.312	XM_021583182.1
dual specificity mitogen-activated protein kinase kinase 2 (LOC110524297)	0.026781	-0.603707	0	0.312	1	0.312	XM_021603819.1
E3 ubiquitin-protein ligase RNF144A-like (LOC110537403)	0.026781	-0.603707	0	0.312	1	0.312	XM_021623424.1
eukaryotic peptide chain release factor GTP-binding subunit ERF3A-like (LOC110502883)	0.026781	-0.603707	0	0.312	1	0.312	XM_021581229.1
glutaminyl-tRNA synthetase (qars)	0.026781	-0.603707	0	0.312	1	0.312	XM_021566787.1
grancalcin-like (LOC110527423)	0.026781	-0.603707	0	0.312	1	0.312	XM_021608685.1
high mobility group protein B2-like (LOC110510465)	0.026781	-0.603707	0	0.312	1	0.312	XM_021591833.1
integral membrane protein 2C-like (LOC110530227)	0.026781	-0.603707	0	0.312	1	0.312	XM_021613123.1
polyubiquitin-B (LOC110533627), transcript variant X1	0.026781	-0.603707	0	0.312	1	0.312	XM_021618029.1
probable ribonuclease ZC3H12D (LOC110522155)	0.026781	-0.603707	0	0.312	1	0.312	XM_021600305.1
ras-related protein Rap-1A-like (LOC110494688), transcript variant X1	0.026781	-0.603707	0	0.312	1	0.312	XM_021569977.1
runt-related transcription factor 3-like (LOC110505435), transcript variant X1	0.026781	-0.603707	0	0.312	1	0.312	XM_021584639.1
serine/threonine-protein kinase N1-like (LOC110538283), transcript variant X1	0.026781	-0.603707	0	0.312	1	0.312	XM_021625001.1
SUMO-activating enzyme subunit 1 (LOC110507599), transcript variant X1	0.026781	-0.603707	0	0.312	1	0.312	XM_021587691.1
transcription factor COE1-like (LOC110533327)	0.026781	-0.603707	0	0.312	1	0.312	XM_021617436.1
transmembrane channel like 6 (tmc6)	0.026781	-0.603707	0	0.312	1	0.312	XM_021567570.1
tubulin cofactor a (tbca)	0.026781	-0.603707	0	0.312	1	0.312	NM_001165244.2
U5 small nuclear ribonucleoprotein 200 kDa helicase (LOC110525610)	0.026781	-0.603707	0	0.312	1	0.312	XM_021605888.1
ubiquitin-conjugating enzyme E2 R2-like (LOC110494002), transcript variant X1	0.026781	-0.603707	0	0.312	1	0.312	XM_021568658.1
uncharacterized LOC110496508 (LOC110496508), transcript variant X1	0.026781	-0.603707	0	0.312	1	0.312	XM_021572448.1
V-type proton ATPase subunit G 1-like (LOC110509681), transcript variant X1	0.026781	-0.603707	0	0.312	1	0.312	XM_021590704.1
V-type proton ATPase subunit S1-like (LOC110532624)	0.026781	-0.603707	0	0.312	1	0.312	XM_021616685.1
zinc finger protein 318 (znf318), transcript variant X1	0.026781	-0.603707	0	0.312	1	0.312	XM_021608727.1
CD9 antigen-like (LOC110486460)	0.0267924	5.60745	0.5	0.75	1	0.25	XM_021558082.1
apoptosis-associated speck-like protein containing a CARD (LOC110488391), transcript variant X1	0.0269468	-1.49252	0.071	0.438	1	0.367	XM_021560627.1
non-canonical poly(A) RNA polymerase PAPD5-like (LOC110526595)	0.0269468	-0.598981	0.071	0.438	1	0.367	XM_021607692.1
probable E3 ubiquitin-protein ligase RNF144A-A (LOC110500498)	0.0269468	-0.927051	0.071	0.438	1	0.367	XM_021577893.1
selenoprotein M-like (LOC110536078)	0.0269468	-0.598981	0.071	0.438	1	0.367	XM_021621617.1
serine/threonine-protein phosphatase 2A 56 kDa regulatory subunit alpha isoform-like (LOC110522027)	0.0269468	-0.598981	0.071	0.438	1	0.367	XM_021600089.1
ubiquitin-conjugating enzyme E2 variant 1-like (LOC110493920)	0.0269468	-0.598981	0.071	0.438	1	0.367	XM_021568518.1
UDP-glucose:glycoprotein glucosyltransferase 1-like (LOC110495750)	0.0269468	-0.598981	0.071	0.438	1	0.367	XM_021571153.1
zinc finger protein 593 (znf593)	0.0269468	-0.598981	0.071	0.438	1	0.367	NM_001165086.2
40S ribosomal protein S16 (LOC110490463)	0.0269758	-14.8632	0.857	0.938	1	0.081	XM_021563866.1
bleomycin hydrolase (blmh), transcript variant X1	0.026983	-0.751798	0	0.312	1	0.312	XM_021587576.1
cryptochrome-1-like (LOC110537182), transcript variant X1	0.026983	-0.751798	0	0.312	1	0.312	XM_021623023.1
CUGBP Elav-like family member 2 (LOC110500292)	0.026983	-0.751798	0	0.312	1	0.312	XM_021577599.1
heat shock 70 kDa protein 4-like (LOC110533353)	0.026983	-0.751798	0	0.312	1	0.312	XM_021617467.1
membrane cofactor protein-like (LOC110532574), transcript variant X1	0.026983	-0.751798	0	0.312	1	0.312	XM_021616579.1
mid1-interacting protein 1-B-like (LOC110495502)	0.026983	-0.88076	0	0.312	1	0.312	XM_021570796.1
poly [ADP-ribose] polymerase 12-like (LOC110490573)	0.026983	-0.751798	0	0.312	1	0.312	XM_021564002.1
proteasome subunit beta type-6-like (LOC110510028)	0.026983	-0.751798	0	0.312	1	0.312	XM_021591302.1
protein KIAA0556-like (LOC110491565), transcript variant X1	0.026983	-0.751798	0	0.312	1	0.312	XM_021565108.1
receptor-interacting serine/threonine-protein kinase 3-like (LOC110521454), transcript variant X1	0.026983	-0.751798	0	0.312	1	0.312	XM_021599007.1
superoxide dismutase 2 (sod2), transcript variant X1	0.026983	-0.751798	0	0.312	1	0.312	XM_021612540.1
uncharacterized LOC110531980 (LOC110531980)	0.026983	-0.751798	0	0.312	1	0.312	XM_021615533.1
serine/arginine-rich splicing factor 7-like (LOC110533497)	0.0270234	-1.06964	0	0.312	1	0.312	XM_021617762.1
uncharacterized LOC110528183 (LOC110528183)	0.0270234	-1.25224	0	0.312	1	0.312	XM_021610041.1
60S ribosomal protein L26 (LOC110504601)	0.0270787	-16.1871	0.929	0.938	1	0.009	XM_021583362.1
eukaryotic translation initiation factor 1b (LOC110535506)	0.0271044	-1.16511	0	0.312	1	0.312	XM_021620545.1
small nuclear ribonucleoprotein U4/U6.U5 subunit 27 (snrnp27)	0.027161	-0.833986	0.143	0.562	1	0.419	XM_021621929.1
glycerol-3-phosphate acyltransferase 3-like (LOC110520337), transcript variant X1	0.0273742	-6.42092	0.714	0.875	1	0.161	XM_021597587.1
eukaryotic translation initiation factor 4 gamma 2-like (LOC110506095)	0.02803	-0.444847	0.071	0.438	1	0.367	XM_021585510.1
HECT, UBA and WWE domain containing 1, E3 ubiquitin protein ligase (huwe1)	0.02803	-0.444847	0.071	0.438	1	0.367	XM_021565837.1
TNFAIP3-interacting protein 1 (LOC100305133)	0.02803	-0.444847	0.071	0.438	1	0.367	XM_021561806.1
transmembrane protein 115-like (LOC110492310)	0.02803	-0.444847	0.071	0.438	1	0.367	XM_021566524.1
40S ribosomal protein S29 (LOC110529849)	0.0282351	-0.524748	0.286	0.75	1	0.464	XM_021612450.1
probable histone deacetylase 1-B (LOC110498019)	0.028749	-0.587763	0.143	0.562	1	0.419	XM_021574558.1
alcohol dehydrogenase class-3 (LOC110488919)	0.0289396	-1.802	0.357	0.75	1	0.393	XM_021561386.1
stress-associated endoplasmic reticulum protein 1 (LOC110508880)	0.0289572	-2.2941	0.643	0.812	1	0.169	XM_021589759.1
tripeptidyl peptidase 1 (tpp1)	0.0294298	-1.65644	0.214	0.562	1	0.348	XM_021584284.1
NADH:ubiquinone oxidoreductase subunit B9 (ndufb9)	0.0299679	-0.888005	0.143	0.5	1	0.357	XM_021572058.1
NEDD8 (LOC110508476)	0.030126	-1.56847	0.143	0.5	1	0.357	XM_021589014.1
retinoic acid receptor RXR-beta-like (LOC110520503)	0.0302051	-3.13294	0.143	0.5	1	0.357	XM_021597875.1
40S ribosomal protein S10 (LOC110492190)	0.0302856	-8.82336	0.786	0.875	1	0.089	XM_021566282.1
FK506-binding protein 1B (fkb1b)	0.0311691	-6.88175	0.5	0.75	1	0.25	NM_001165052.1
60S ribosomal protein L18 (LOC110508611)	0.0316514	-9.15879	0.857	0.875	1	0.018	XM_021589267.1
CCR4-NOT transcription complex subunit 1 (LOC110523512), transcript variant X1	0.0319128	-0.47939	0.143	0.562	1	0.419	XM_021602269.1
DAZ-associated protein 2-like (LOC110492102), transcript variant X1	0.0319128	-0.47939	0.143	0.562	1	0.419	XM_021566125.1
uncharacterized LOC110527331 (LOC110527331), transcript variant X1	0.0319128	-0.47939	0.143	0.562	1	0.419	XM_021608534.1
cytochrome c oxidase subunit 6C-1 (LOC110527679)	0.0320414	-1.23298	0.5	0.812	1	0.312	XM_021609117.1
60S ribosomal protein L14-like (LOC110487882)	0.0328014	-2.47169	0.714	0.938	1	0.224	XM_021559799.1
elongation factor 1-gamma-like (LOC110489228)	0.0331432	-4.83894	0.643	0.875	1	0.232	XM_021561863.1
60S acidic ribosomal protein P2-like (LOC110526528)	0.0334225	-16.0927	0.857	0.938	1	0.081	XM_021607572.1
elongin C (eloc)	0.0335255	-0.786587	0.143	0.5	1	0.357	XM_021620039.1
inhibitor of nuclear factor kappa B alpha (LOC100136058)	0.0335255	-0.786587	0.143	0.5	1	0.357	NM_001124368.1
eukaryotic translation initiation factor 4H-like (LOC110507295), transcript variant X1	0.0336111	-2.22708	0.143	0.5	1	0.357	XM_021587182.1
interferon-induced very large GTPase 1-like (LOC110531659)	0.0336111	-1.04134	0.143	0.5	1	0.357	XM_021614978.1
60S ribosomal protein L28 (rl28), transcript variant X1	0.0336396	-1.64906	0.143	0.5	1	0.357	XM_021617626.1
ribosomal protein L10 (rpl10), transcript variant X1	0.0336801	-17.8101	0.786	1	1	0.214	XM_021617024.1
60S ribosomal protein L7 (rl7)	0.0337594	-28.8665	0.857	0.938	1	0.081	NM_001165156.1
phenylalanine--tRNA ligase alpha subunit (LOC110486499)	0.0344103	-1.05457	0.214	0.562	1	0.348	XM_021558132.1
RNA exonuclease 1 homolog (LOC110525426), transcript variant X1	0.034489	-1.72406	0.214	0.562	1	0.348	XM_021605520.1
40S ribosomal protein S21 (rs21)	0.0359483	-2.92059	0.714	0.875	1	0.161	NM_001160683.1
ribosomal protein S7 (rps7)	0.0361019	0.663382	0.143	0.562	1	0.419	NM_001124430.1
40S ribosomal protein S15a (LOC110485732)	0.0367702	-10.7416	0.786	1	1	0.214	XM_021556885.1
lysozyme g-like (LOC110505449)	0.0367978	-0.854006	0.071	0.438	1	0.367	XM_021584675.1
malate dehydrogenase, mitochondrial-like (LOC110533583)	0.037149	-0.67371	0.143	0.5	1	0.357	XM_021617942.1
40S ribosomal protein S29-like (LOC110522478)	0.0377414	-1.92878	0.357	0.625	1	0.268	XM_021600908.1
invariant chain S25-7 (LOC100136156), transcript variant X1	0.0378321	-7.41876	0.429	0.688	1	0.259	XM_021559480.1
transmembrane protein 258 (LOC110501329)	0.0387098	-0.709299	0.357	0.75	1	0.393	XM_021578814.1
uncharacterized LOC110487501 (LOC110487501)	0.0390205	-10.5085	0.286	0.625	1	0.339	XR_002468269.1
dual specificity protein phosphatase 22-B-like (LOC110530439), transcript variant X1	0.0390636	-0.590099	0.071	0.438	1	0.367	XM_021613500.1
60S ribosomal protein L37 (LOC110523343)	0.0392194	-6.24258	1	1	1	0	XM_021601960.1
glutaredoxin-1-like (LOC110493999)	0.039349	-1.32284	0.286	0.562	1	0.276	XM_021568651.1
wiskott-Aldrich syndrome protein-like (LOC110532474), transcript variant X1	0.0397997	-2.09893	0.357	0.75	1	0.393	XM_021616416.1
guanylate-binding protein 1-like (LOC110529748)	0.039994	-0.97734	0.214	0.562	1	0.348	XM_021612228.1
selenoprotein T1a-like (LOC110508879)	0.039994	-1.17476	0.214	0.562	1	0.348	XM_021589758.1
tapasin long form (LOC100136299)	0.0400232	-3.98882	0.214	0.562	1	0.348	NM_001124553.1
uncharacterized LOC110518168 (LOC110518168)	0.0400232	-1.57151	0.214	0.562	1	0.348	XR_002472662.1
ubiquitin-like protein FUBI (LOC110529850)	0.0402296	-1.55443	0.857	0.938	1	0.081	XM_021612451.1
F-actin-capping protein subunit alpha-2 (LOC110499482)	0.040275	-2.99714	0.286	0.562	1	0.276	XM_021576618.1
protein FAM46C (LOC110501662)	0.0405471	-5.59121	0.214	0.562	1	0.348	XM_021579371.1
MHC class II beta chain (oncmyk-dbb)	0.0407125	-2.22191	0.286	0.625	1	0.339	NM_001195534.1
Tetraspanin-9 (tsn9)	0.0407998	-0.546451	0.143	0.5	1	0.357	NM_001165078.1
transcription factor BTF3 homolog 4-like (LOC110524063), transcript variant X1	0.0407998	-0.860459	0.143	0.5	1	0.357	XM_021603371.1
60S ribosomal protein L34 (LOC110500321)	0.0411976	-7.29326	0.643	0.812	1	0.169	XM_021577625.1
LSM8 homolog, U6 small nuclear RNA associated (lsm8)	0.0413262	-2.59091	0.429	0.75	1	0.321	XM_021576872.1
SH3 domain-binding glutamic acid-rich-like protein 3 (LOC110488193), transcript variant X1	0.0413513	-0.953691	0.357	0.75	1	0.393	XM_021560299.1
60S ribosomal protein L8 (LOC100136284)	0.0414047	-10.8688	0.929	1	1	0.071	XM_021597965.1
40S ribosomal protein S13-like (LOC110506672)	0.0415678	-4.4389	0.643	0.875	1	0.232	XM_021586465.1
40S ribosomal protein SA (LOC110493546), transcript variant X1	0.0416605	-6.55111	0.714	0.875	1	0.161	XM_021567889.1
glutathione-specific gamma-glutamylcyclotransferase 1-like (LOC110522620)	0.0419202	-5.02623	0.571	0.75	1	0.179	XM_021601082.1
60S ribosomal protein L6-like (LOC110525811)	0.0420475	-2.99203	0.643	0.812	1	0.169	XM_021606249.1
coronin-1A-like (LOC110486661)	0.0427802	-4.41704	0.286	0.75	1	0.464	XM_021558430.1
thyrotroph embryonic factor-like (LOC110502868), transcript variant X1	0.0431428	-1.11281	0.286	0.625	1	0.339	XM_021581209.1
60S ribosomal protein L34 (LOC110531928)	0.0431735	-8.22188	0.857	1	1	0.143	XM_021615423.1
Activated RNA polymerase II transcriptional coactivator p15 (tcp4)	0.0432902	-1.42989	0.071	0.375	1	0.304	NM_001165234.2
ubiquitin-40S ribosomal protein S27a (LOC110530107)	0.0433137	-12.5545	0.857	0.938	1	0.081	XM_021612927.1
MT-COX1	0.043618	-31.848	1	1	1	0	NC_001717.1_MT_COX1
60S ribosomal protein L6-like (LOC110536189)	0.044307	-1.20735	0.571	0.875	1	0.304	XM_021621812.1
solute carrier family 35 member B1 (LOC110538649)	0.0444356	-0.400602	0.143	0.5	1	0.357	XM_021625602.1
transmembrane emp24 domain-containing protein 4-like (LOC110492661), transcript variant X1	0.0444356	-0.400602	0.143	0.5	1	0.357	XM_021567099.1
tumor protein D52 like 2 (tpd52l2), transcript variant X1	0.0444356	-0.400602	0.143	0.5	1	0.357	XM_021616974.1
MT-ATP6	0.0446749	-2.38485	0.714	0.812	1	0.098	NC_001717.1_MT_ATP6
ribosomal protein L9 (rpl9)	0.0452763	-14.8731	0.786	0.875	1	0.089	NM_001160527.1
ERp57 (LOC101268961)	0.045388	-2.705	0.714	0.875	1	0.161	NM_001281398.1
renin receptor-like (LOC110520506)	0.045464	-0.400488	0.429	0.812	1	0.383	XM_021597879.1
40S ribosomal protein S12 (LOC110529255)	0.0455175	-9.755	0.857	0.938	1	0.081	XM_021611373.1
F-actin-capping protein subunit alpha-1-like (LOC110527770)	0.045926	-0.918146	0.071	0.375	1	0.304	XM_021609272.1
plectin-like (LOC110518458), transcript variant X1	0.0460321	-0.893643	0.214	0.562	1	0.348	XM_021596039.1
ATP-dependent RNA helicase DDX3X-like (LOC110501349), transcript variant X1	0.0461914	-1.16672	0.071	0.375	1	0.304	XM_021578859.1
UMP-CMP kinase (LOC110530069)	0.0461914	-1.16672	0.071	0.375	1	0.304	XM_021612862.1
translocon-associated protein subunit delta-like (LOC110532719)	0.0463013	-7.86998	0.786	0.875	1	0.089	XM_021616823.1
hematological and neurological expressed 1-like protein (LOC110521922)	0.0464705	-0.883494	0.143	0.5	1	0.357	XM_021599892.1
proteasome subunit alpha type-1 (LOC110521282)	0.0464705	-1.33113	0.143	0.5	1	0.357	XM_021598739.1
40S ribosomal protein S27 (LOC110488442)	0.0465983	-9.51354	0.786	1	1	0.214	XM_021560666.1
60S acidic ribosomal protein P2-like (LOC110506657), transcript variant X1	0.0469205	-6.28437	0.929	0.938	1	0.009	XM_021586445.1
SH3 domain containing kinase binding protein 1 (sh3kbp1), transcript variant X1	0.0469352	-0.908055	0.214	0.562	1	0.348	XM_021620318.1
40S ribosomal protein S26 (LOC110532705)	0.0479644	-3.99343	0.857	0.938	1	0.081	XM_021616801.1
nesprin-1-like (LOC110504238)	0.0480163	-3.63049	0.214	0.562	1	0.348	XM_021583049.1
glycine-rich RNA-binding protein GRP1A-like (LOC110536383)	0.048089	-13.8689	0.929	1	1	0.071	XM_021622142.1
interferon alpha/beta receptor 1a-like (LOC110501422)	0.0485951	0.564435	0.357	0.062	1	-0.295	XM_021578981.1
round spermatid basic protein 1-like (LOC110492086)	0.0485951	0.564435	0.357	0.062	1	-0.295	XM_021566095.1
uncharacterized LOC110490550 (LOC110490550), transcript variant X1	0.0486223	-2.28911	0.357	0.75	1	0.393	XR_002468717.1
enolase-like (LOC110494130)	0.0489221	-1.94362	0.286	0.562	1	0.276	XM_021568898.1
ribosomal protein S9 (rps9)	0.0490568	-5.5854	0.714	0.875	1	0.161	XM_021589539.1
family with sequence similarity 49 member B (fam49b), transcript variant X1	0.0490727	-0.808542	0.071	0.375	1	0.304	XM_021612588.1
translocating chain-associating membrane protein 1 (tram1)	0.0490727	-0.808542	0.071	0.375	1	0.304	NM_001124437.1
deoxyribonuclease-2-alpha-like (LOC110515290)	0.0491271	-0.699733	0.214	0.562	1	0.348	XM_021594242.1
Friend leukemia integration 1 transcription factor-like (LOC110516190), transcript variant X1	0.0491471	-1.26298	0.286	0.625	1	0.339	XM_021594751.1
histone H1x (LOC110494294)	0.049211	-1.08228	0.071	0.375	1	0.304	XM_021569240.1
uncharacterized LOC110497472 (LOC110497472), transcript variant X1	0.0492571	-32.1116	0.071	0.375	1	0.304	XM_021573594.1

## Sheet: T cells
Gene	p_val	avg_logFC	pct.1	pct.2	p_val_adj	Diff pct.	ACC rainbow trout
helicase with zinc finger 2 (helz2), transcript variant X1	2.00278e-65	-20.5627	0.15	0.708	5.77221e-61	0.558	XM_021610645.1
sacsin-like (LOC110505631), transcript variant X1	4.92796e-64	-18.6367	0.11	0.66	1.42029e-59	0.55	XM_021584972.1
polyubiquitin-like (LOC110536134)	6.41483e-44	-24.9131	0.008	0.405	1.84882e-39	0.397	XM_021621716.1
uncharacterized LOC110486424 (LOC110486424)	2.25563e-36	-2.74298	0.155	0.552	6.50096e-32	0.397	XM_021558024.1
E3 ubiquitin-protein ligase rnf213-alpha-like (LOC110508243)	6.5273e-34	-5.56986	0.138	0.51	1.88123e-29	0.372	XM_021588670.1
E3 ubiquitin-protein ligase rnf213-alpha-like (LOC110528546)	2.39938e-31	-5.67326	0.132	0.494	6.91525e-27	0.362	XM_021610666.1
urokinase plasminogen activator surface receptor-like (LOC110510776)	2.58768e-31	-17.9144	0.362	0.71	7.45795e-27	0.348	XM_021591999.1
tripartite motif-containing protein 16-like (LOC110513115)	3.27542e-28	-1.74655	0.168	0.517	9.44009e-24	0.349	XM_021593128.1
signal transducer and activator of transcription 1-alpha/beta-like (LOC110520020), transcript variant X1	5.96256e-28	-1.37745	0.07	0.389	1.71847e-23	0.319	XM_021596979.1
interferon-induced very large GTPase 1-like (LOC110531659)	7.85714e-28	-1.43924	0.075	0.393	2.26451e-23	0.318	XM_021614978.1
zinc finger NFX1-type containing 1 (znfx1)	5.26115e-26	-3.79802	0.14	0.46	1.51632e-21	0.32	XM_021610676.1
E3 ubiquitin-protein ligase rnf213-beta-like (LOC110502787), transcript variant X1	5.47795e-25	-0.951438	0.102	0.409	1.5788e-20	0.307	XM_021581062.1
uncharacterized LOC110489840 (LOC110489840)	5.59214e-25	-34.4403	0.682	0.862	1.61171e-20	0.18	XR_002468630.1
galectin-9-like (LOC110533869), transcript variant X1	7.19618e-24	-1.20841	0.092	0.391	2.07401e-19	0.299	XM_021618429.1
polyubiquitin-like (LOC110536126)	1.10186e-23	-10.8687	0.04	0.303	3.17568e-19	0.263	XM_021621707.1
tripartite motif-containing protein 16-like protein (LOC110528088), transcript variant X1	4.33826e-23	-1.30836	0.075	0.354	1.25033e-18	0.279	XM_021609894.1
uncharacterized LOC110527213 (LOC110527213), transcript variant X1	2.13412e-21	-1.50673	0.078	0.34	6.15074e-17	0.262	XM_021608372.1
VHSV-induced protein-5 (LOC100135997)	6.96905e-21	-15.1299	0.152	0.43	2.00855e-16	0.278	NM_001124334.1
VHSV-induced protein (LOC100136003), transcript variant X1	1.01238e-20	-1.23433	0.065	0.317	2.91778e-16	0.252	XM_021559475.1
interferon-induced protein 44-like (LOC110491927), transcript variant X1	5.39076e-20	-1.09767	0.042	0.274	1.55367e-15	0.232	XM_021565838.1
guanylate-binding protein 1-like (LOC110529748)	1.03441e-19	-0.709746	0.03	0.251	2.98128e-15	0.221	XM_021612228.1
interferon regulatory factor 1 (irf-1), transcript variant X1	1.91993e-19	-1.48059	0.15	0.423	5.53342e-15	0.273	XM_021622398.1
receptor-transporting protein 2-like (LOC110529481), transcript variant X1	1.98991e-19	-20.6355	0.282	0.554	5.73512e-15	0.272	XM_021611716.1
up-regulator of cell proliferation-like (LOC110531660)	3.03739e-19	-0.731065	0.022	0.232	8.75408e-15	0.21	XM_021614979.1
60S ribosomal protein L39-like (LOC110488974)	3.60249e-19	-5.76592	0.875	0.947	1.03827e-14	0.072	XM_021561479.1
cytidine/uridine monophosphate kinase 2 (cmpk2)	5.15264e-19	-0.59766	0.005	0.193	1.48504e-14	0.188	XM_021584478.1
ribosomal protein L39 protein-like (LOC100136046)	5.21336e-19	-5.19757	0.838	0.956	1.50254e-14	0.118	NM_001124365.1
interferon-induced protein 44-like (LOC110494012)	6.3761e-19	-16.6853	0.19	0.453	1.83766e-14	0.263	XM_021568674.1
uncharacterized LOC110500499 (LOC110500499)	1.73919e-18	-5.67	0.12	0.372	5.01253e-14	0.252	XR_002470116.1
uncharacterized LOC110528183 (LOC110528183)	1.75653e-18	-1.19994	0.012	0.205	5.06249e-14	0.193	XM_021610041.1
protein asteroid homolog 1-like (LOC110535305)	3.87618e-18	-0.53176	0.01	0.195	1.11715e-13	0.185	XM_021620220.1
probable E3 ubiquitin-protein ligase HERC6 (LOC110498430)	5.54012e-18	-0.466511	0.008	0.189	1.59672e-13	0.181	XM_021575046.1
VHSV-induced protein-4 (LOC100135996), transcript variant X1	2.06727e-17	-1.13148	0.038	0.241	5.95807e-13	0.203	XM_021575338.1
probable E3 ubiquitin-protein ligase HERC6 (LOC110498455)	5.68902e-17	-0.620334	0	0.161	1.63963e-12	0.161	XM_021575077.1
probable E3 ubiquitin-protein ligase RNF144A-A (LOC110500498)	3.38217e-16	-2.80153	0.215	0.448	9.74774e-12	0.233	XM_021577893.1
viperin (vig1)	5.22164e-16	-0.961964	0	0.152	1.50493e-11	0.152	NM_001124253.1
VIG-2 protein (vig-2)	5.42762e-16	-2.72667	0.128	0.366	1.56429e-11	0.238	NM_001124285.1
probable E3 ubiquitin-protein ligase HERC3 (LOC110498431)	8.6251e-16	-0.527339	0.015	0.184	2.48584e-11	0.169	XM_021575048.1
ubl carboxyl-terminal hydrolase 18-like (LOC110490405), transcript variant X1	3.71314e-15	-0.356913	0.032	0.214	1.07016e-10	0.182	XM_021563784.1
placenta-specific gene 8 protein-like (LOC110531714)	4.93113e-15	-0.441012	0.442	0.69	1.4212e-10	0.248	XM_021615046.1
protein PML-like (LOC110521242)	5.01315e-15	-1.80201	0.06	0.255	1.44484e-10	0.195	XM_021598681.1
tripartite motif-containing protein 16-like (LOC110515487)	1.1586e-14	-0.460268	0.035	0.214	3.3392e-10	0.179	XM_021594375.1
VHSV-induced protein-10 (LOC100135999)	6.2777e-14	-0.677236	0.085	0.285	1.8093e-09	0.2	NM_001124336.1
uncharacterized LOC110524684 (LOC110524684)	7.4315e-14	-0.407051	0.068	0.26	2.14183e-09	0.192	XR_002473631.1
E3 ubiquitin/ISG15 ligase TRIM25-like (LOC110518678)	1.04008e-13	-0.440039	0.055	0.239	2.99762e-09	0.184	XM_021596130.1
E3 ubiquitin/ISG15 ligase TRIM25-like (LOC110485965), transcript variant X1	1.28478e-13	-0.448145	0.055	0.237	3.70285e-09	0.182	XM_021557233.1
uncharacterized LOC110497472 (LOC110497472), transcript variant X1	1.70255e-13	-17.5511	0.575	0.731	4.90693e-09	0.156	XM_021573594.1
sterile alpha motif domain-containing protein 9-like (LOC110520284)	1.9631e-13	-0.651406	0.148	0.368	5.65786e-09	0.22	XM_021597474.1
helicase with zinc finger domain 2-like (LOC110528534), transcript variant X1	2.04122e-13	-2.36104	0.218	0.446	5.883e-09	0.228	XM_021610647.1
signal transducer and activator of transcription 1-alpha/beta-like (LOC110494323), transcript variant X1	2.2164e-13	-0.508777	0.06	0.244	6.38788e-09	0.184	XM_021569281.1
PHD finger protein 11-like (LOC110520524), transcript variant X1	2.68734e-13	-0.485873	0.088	0.283	7.74518e-09	0.195	XM_021597908.1
60S ribosomal protein L37a (rl37a)	3.29165e-13	-15.6381	0.915	0.956	9.48687e-09	0.041	NM_001165241.1
XIAP-associated factor 1-like (LOC110503654)	5.21485e-13	-0.379624	0.02	0.168	1.50297e-08	0.148	XM_021582091.1
tripartite motif-containing protein 16-like (LOC110521165)	2.45088e-12	-1.5377	0.282	0.508	7.06367e-08	0.226	XM_021598598.1
E3 ubiquitin-protein ligase rnf213-alpha-like (LOC110485301)	2.8482e-12	-1.43049	0.112	0.303	8.2088e-08	0.191	XM_021556365.1
tyrosyl-DNA phosphodiesterase 2-like (LOC110486614)	3.31798e-12	-0.279481	0.008	0.133	9.56275e-08	0.125	XM_021558349.1
60S ribosomal protein L34 (LOC110500321)	4.24994e-12	-6.66651	0.845	0.899	1.22488e-07	0.054	XM_021577625.1
uncharacterized LOC110498875 (LOC110498875)	4.49555e-12	-0.831048	0.078	0.253	1.29566e-07	0.175	XM_021575546.1
beta-2-microglobulin-like (LOC110491891)	4.9696e-12	-7.03733	0.845	0.885	1.43229e-07	0.04	XM_021565716.1
60S ribosomal protein L34 (LOC110531928)	5.32816e-12	-18.2519	0.952	0.963	1.53563e-07	0.011	XM_021615423.1
Mx2 protein (mx2)	6.29139e-12	-0.326227	0.01	0.136	1.81324e-07	0.126	NM_001124751.1
60S ribosomal protein L36a-like (LOC110488986)	8.87253e-12	-4.9166	0.895	0.929	2.55715e-07	0.034	XM_021561507.1
tripartite motif-containing protein 16-like (LOC110491260)	2.68408e-11	-0.374706	0.06	0.223	7.7358e-07	0.163	XM_021564601.1
sterile alpha motif domain-containing protein 9-like (LOC110538771), transcript variant X1	2.93915e-11	-1.06792	0.122	0.299	8.47091e-07	0.177	XM_021625735.1
interferon regulatory factor 3 (irf-3), transcript variant X1	3.01582e-11	-0.275081	0.018	0.145	8.6919e-07	0.127	XM_021564413.1
uncharacterized LOC110522258 (LOC110522258), transcript variant X1	3.37692e-11	-0.458755	0.04	0.186	9.73261e-07	0.146	XM_021600496.1
40S ribosomal protein S26 (LOC110532705)	9.78745e-11	-4.93687	0.952	0.97	2.82084e-06	0.018	XM_021616801.1
MT-COX2	1.25583e-10	4.07772	0.998	0.995	3.61941e-06	-0.003	NC_001717.1_MT_COX2
tripartite motif-containing protein 47-like (LOC110503177)	1.43561e-10	-0.393733	0.02	0.143	4.13756e-06	0.123	XM_021581534.1
E3 ubiquitin-protein ligase DTX3L-like (LOC110528193), transcript variant X1	4.52105e-10	-0.309376	0.055	0.2	1.30301e-05	0.145	XM_021610051.1
60S ribosomal protein L38-like (LOC110499237)	4.87552e-10	-2.11924	0.788	0.851	1.40517e-05	0.063	XM_021576245.1
interferon regulatory factor 7 (LOC100750228), transcript variant X1	5.58109e-10	-0.347337	0.032	0.161	1.60853e-05	0.129	XM_021600499.1
double-stranded RNA-specific adenosine deaminase-like (LOC110520838)	8.53338e-10	-0.313038	0.055	0.195	2.45941e-05	0.14	XM_021598260.1
tripartite motif-containing protein 47-like (LOC110522087)	9.41414e-10	-0.414494	0.082	0.237	2.71325e-05	0.155	XM_021600184.1
interferon regulatory factor 8-like (LOC110535315), transcript variant X1	1.14475e-09	-0.309158	0.04	0.17	3.29928e-05	0.13	XM_021620234.1
tripartite motif-containing protein 16-like (LOC110518290)	1.2873e-09	-0.298778	0.08	0.232	3.71014e-05	0.152	XM_021595935.1
60S ribosomal protein L23 (rl23)	1.37853e-09	-3.08634	0.97	0.984	3.97305e-05	0.014	NM_001160565.2
tripartite motif-containing protein 16-like (LOC110516150)	1.46689e-09	-0.561949	0.102	0.26	4.22772e-05	0.158	XM_021594726.1
40S ribosomal protein S17 (LOC110522473), transcript variant X1	1.4932e-09	-2.61464	0.895	0.945	4.30354e-05	0.05	XM_021600900.1
antigen peptide transporter 1-like (LOC110487866)	1.68015e-09	-0.29422	0.062	0.205	4.84237e-05	0.143	XM_021559784.1
uncharacterized LOC110494310 (LOC110494310)	1.74832e-09	-10.6054	0.915	0.952	5.03883e-05	0.037	XR_002469251.1
60S ribosomal protein L37 (LOC110523343)	1.97329e-09	-9.53892	0.81	0.876	5.68721e-05	0.066	XM_021601960.1
E3 ubiquitin-protein ligase TRIM39-like (LOC110531504)	2.02043e-09	-0.280605	0.02	0.131	5.82309e-05	0.111	XM_021614714.1
uncharacterized LOC110491669 (LOC110491669)	3.24086e-09	-0.252954	0.072	0.218	9.34049e-05	0.146	XM_021565291.1
VHSV-induced protein-9 (lgals9), transcript variant X1	3.69414e-09	-0.278007	0.01	0.108	0.000106469	0.098	XM_021622417.1
poly(ADP-ribose) polymerase family member 9 (parp9), transcript variant X1	4.8059e-09	-0.344741	0.06	0.195	0.000138511	0.135	XM_021575662.1
E3 ubiquitin/ISG15 ligase TRIM25-like (LOC110515277)	5.02667e-09	-0.44085	0.052	0.182	0.000144874	0.13	XM_021594231.1
guanylate-binding protein 1-like (LOC110501730)	5.52237e-09	-0.758187	0.135	0.301	0.00015916	0.166	XM_021579478.1
tripartite motif-containing protein 16-like (LOC110511243)	5.89963e-09	-0.33434	0.048	0.175	0.000170033	0.127	XM_021592241.1
40S ribosomal protein S13 (rs13)	8.57187e-09	-0.759524	0.748	0.83	0.00024705	0.082	NM_001160671.1
uncharacterized LOC110530674 (LOC110530674)	9.38716e-09	-0.292267	0.028	0.138	0.000270547	0.11	XM_021613914.1
putative helicase mov-10-B.1 (LOC110490198)	9.81193e-09	-0.706043	0.218	0.4	0.00028279	0.182	XM_021563446.1
poly [ADP-ribose] polymerase 12-like (LOC110490573)	1.15636e-08	-0.273264	0.062	0.195	0.000333274	0.133	XM_021564002.1
tripartite motif-containing protein 16-like (LOC110517410)	1.47706e-08	-0.766794	0.048	0.17	0.000425703	0.122	XM_021595486.1
serine/threonine-protein kinase/endoribonuclease IRE1-like (LOC110538773), transcript variant X1	1.62634e-08	-0.413829	0.085	0.225	0.000468727	0.14	XM_021625740.1
melanoma differentiation associated gene 5 (mda5), transcript variant X1	1.95123e-08	-0.254942	0.048	0.17	0.000562365	0.122	XM_021578585.1
interferon induced protein 44 like (ifi44l), transcript variant X1	2.01964e-08	-0.284967	0.108	0.257	0.00058208	0.149	XM_021565131.1
E3 ubiquitin-protein ligase RNF144A-like (LOC110537403)	3.10878e-08	-0.391158	0.052	0.175	0.000895981	0.123	XM_021623424.1
60S ribosomal protein L36 (LOC110521855)	3.23397e-08	-1.35543	0.448	0.605	0.000932063	0.157	XM_021599788.1

## Sheet: Monocytes
Gene	p_val	avg_logFC	pct.1	pct.2	p_val_adj	Diff pct.	ACC rainbow trout
sacsin-like (LOC110505631), transcript variant X1	1.59348e-53	-20.6131	0.088	0.622	4.59256e-49	0.534	XM_021584972.1
helicase with zinc finger 2 (helz2), transcript variant X1	5.04739e-39	-9.21835	0.144	0.584	1.45471e-34	0.44	XM_021610645.1
VHSV-induced protein (LOC100136003), transcript variant X1	9.1542e-38	-5.62279	0.091	0.519	2.63833e-33	0.428	XM_021559475.1
polyubiquitin-like (LOC110536126)	9.04658e-34	-89.9529	0.014	0.376	2.60732e-29	0.362	XM_021621707.1
uncharacterized LOC110498875 (LOC110498875)	2.48878e-32	-5.65754	0.122	0.519	7.17291e-28	0.397	XM_021575546.1
E3 ubiquitin-protein ligase rnf213-beta-like (LOC110502787), transcript variant X1	2.27903e-31	-3.99607	0.11	0.495	6.56838e-27	0.385	XM_021581062.1
urokinase plasminogen activator surface receptor-like (LOC110510776)	2.50095e-31	-16.7831	0.249	0.627	7.208e-27	0.378	XM_021591999.1
galectin-9-like (LOC110533869), transcript variant X1	2.58974e-30	-1.79577	0.102	0.481	7.4639e-26	0.379	XM_021618429.1
E3 ubiquitin-protein ligase rnf213-alpha-like (LOC110508243)	1.25441e-29	-5.25444	0.204	0.578	3.61533e-25	0.374	XM_021588670.1
polyubiquitin-like (LOC110536134)	8.4078e-29	-33.3266	0.003	0.308	2.42321e-24	0.305	XM_021621716.1
CD9 protein (LOC100135986)	5.80293e-28	-5.03306	0.15	0.505	1.67246e-23	0.355	NM_001124324.1
60S ribosomal protein L39-like (LOC110488974)	9.83302e-28	-7.20375	0.87	0.97	2.83397e-23	0.1	XM_021561479.1
uncharacterized LOC110486424 (LOC110486424)	3.41125e-27	-2.30364	0.181	0.538	9.83156e-23	0.357	XM_021558024.1
zinc finger NFX1-type containing 1 (znfx1)	5.23503e-27	-1.97252	0.065	0.4	1.50879e-22	0.335	XM_021610676.1
E3 ubiquitin-protein ligase rnf213-alpha-like (LOC110528546)	1.27407e-26	-2.50704	0.068	0.397	3.67199e-22	0.329	XM_021610666.1
E3 ubiquitin-protein ligase TRIM39-like (LOC110500407), transcript variant X1	5.50544e-26	-0.895671	0.006	0.286	1.58672e-21	0.28	XM_021577767.1
interferon-induced very large GTPase 1-like (LOC110531659)	1.53398e-25	-1.28027	0.034	0.338	4.42109e-21	0.304	XM_021614978.1
VHSV-induced protein-5 (LOC100135997)	5.6698e-25	-30.998	0.054	0.359	1.63409e-20	0.305	NM_001124334.1
protein asteroid homolog 1-like (LOC110535305)	1.19055e-24	-4.13547	0.008	0.278	3.43128e-20	0.27	XM_021620220.1
receptor-transporting protein 2-like (LOC110529481), transcript variant X1	1.57984e-24	-3.39874	0.062	0.37	4.55327e-20	0.308	XM_021611716.1
sterile alpha motif domain-containing protein 9-like (LOC110538771), transcript variant X1	3.83527e-23	-1.97182	0.068	0.368	1.10536e-18	0.3	XM_021625735.1
high affinity immunoglobulin gamma Fc receptor I-like (LOC110507636)	9.06392e-23	-23.2826	0.303	0.616	2.61231e-18	0.313	XM_021587750.1
tripartite motif-containing protein 16-like (LOC110513115)	3.80969e-22	-2.69957	0.258	0.578	1.09799e-17	0.32	XM_021593128.1
interferon-induced protein 44-like (LOC110491927), transcript variant X1	5.68982e-22	-1.76109	0.133	0.446	1.63986e-17	0.313	XM_021565838.1
signal transducer and activator of transcription 1-alpha/beta-like (LOC110494323), transcript variant X1	1.29874e-21	-1.52081	0.096	0.395	3.74311e-17	0.299	XM_021569281.1
sterile alpha motif domain-containing protein 9-like (LOC110520284)	2.86371e-21	-1.38811	0.153	0.465	8.2535e-17	0.312	XM_021597474.1
guanylate-binding protein 1-like (LOC110529748)	3.13094e-21	-1.56251	0.04	0.305	9.02368e-17	0.265	XM_021612228.1
signal transducer and activator of transcription 1-alpha/beta-like (LOC110520020), transcript variant X1	7.48258e-21	-1.53286	0.068	0.346	2.15656e-16	0.278	XM_021596979.1
interferon regulatory factor 3-like (LOC110497044)	1.19708e-20	-1.22942	0.02	0.262	3.45009e-16	0.242	XM_021573049.1
60S ribosomal protein L37 (LOC110523343)	1.20799e-20	-5.85006	0.773	0.932	3.48156e-16	0.159	XM_021601960.1
60S ribosomal protein L37a (rl37a)	2.7938e-20	-6.79903	0.881	0.957	8.05201e-16	0.076	NM_001165241.1
VHSV-induced protein-4 (LOC100135996), transcript variant X1	7.77111e-20	-4.21962	0.045	0.3	2.23971e-15	0.255	XM_021575338.1
60S ribosomal protein L36-like (LOC110524836)	1.618e-19	-7.20633	0.839	0.927	4.66324e-15	0.088	XM_021604754.1
60S ribosomal protein L36a-like (LOC110488986)	3.17454e-19	-0.676197	0.895	0.938	9.14935e-15	0.043	XM_021561507.1
uncharacterized LOC110494310 (LOC110494310)	4.06027e-19	-12.9529	0.909	0.943	1.17021e-14	0.034	XR_002469251.1
XIAP-associated factor 1-like (LOC110503654)	5.39281e-19	-0.70669	0.023	0.251	1.55426e-14	0.228	XM_021582091.1
uncharacterized LOC110524684 (LOC110524684)	5.76757e-19	-0.629976	0.065	0.327	1.66227e-14	0.262	XR_002473631.1
probable E3 ubiquitin-protein ligase RNF144A-A (LOC110500498)	1.02119e-18	-2.23937	0.119	0.4	2.94318e-14	0.281	XM_021577893.1
uncharacterized LOC110528183 (LOC110528183)	1.74939e-18	-0.829241	0.017	0.235	5.04193e-14	0.218	XM_021610041.1
40S ribosomal protein S26 (LOC110532705)	1.81971e-18	-1.54635	0.915	0.968	5.2446e-14	0.053	XM_021616801.1
interferon-induced protein 44-like (LOC110522343)	3.92021e-18	-0.528128	0.025	0.249	1.12984e-13	0.224	XM_021600673.1
interferon-induced GTP-binding protein Mx3 (LOC110494493), transcript variant X1	2.30916e-17	-0.590312	0.003	0.192	6.65523e-13	0.189	XM_021569609.1
60S ribosomal protein L34 (LOC110531928)	2.59036e-17	3.75904	0.901	0.965	7.46568e-13	0.064	XM_021615423.1
up-regulator of cell proliferation-like (LOC110531660)	2.59571e-17	-0.521674	0.011	0.211	7.48111e-13	0.2	XM_021614979.1
heat shock protein 70b (hsp70b)	3.94384e-17	-25.8088	0.541	0.773	1.13666e-12	0.232	NM_001124745.1
uncharacterized LOC110489840 (LOC110489840)	4.04772e-17	-4.91939	0.66	0.854	1.16659e-12	0.194	XR_002468630.1
60S acidic ribosomal protein P2-like (LOC110527753)	5.11055e-17	-6.03394	0.83	0.927	1.47291e-12	0.097	XM_021609250.1
Mx2 protein (mx2)	1.9e-16	-0.570909	0.011	0.203	5.47598e-12	0.192	NM_001124751.1
ferritin, heavy subunit (LOC110506658)	6.06235e-16	-9.87264	0.901	0.962	1.74723e-11	0.061	XM_021586447.1
uncharacterized LOC110507970 (LOC110507970)	7.40369e-16	-0.839607	0.108	0.357	2.13382e-11	0.249	XM_021588400.1
VIG-2 protein (vig-2)	9.38398e-16	-4.01019	0.105	0.346	2.70456e-11	0.241	NM_001124285.1
protein PML-like (LOC110521242)	3.72886e-15	-28.9217	0.229	0.478	1.0747e-10	0.249	XM_021598681.1
eukaryotic translation initiation factor 2 alpha kinase 2 (eif2ak2), transcript variant X1	5.19012e-15	-0.487338	0.011	0.186	1.49584e-10	0.175	XM_021564547.1
sterile alpha motif domain-containing protein 9-like (LOC110486909)	9.34988e-15	-1.73984	0.127	0.359	2.69473e-10	0.232	XM_021558772.1
cytidine/uridine monophosphate kinase 2 (cmpk2)	1.02941e-14	-0.831291	0.006	0.17	2.96685e-10	0.164	XM_021584478.1
uncharacterized LOC110530674 (LOC110530674)	1.04223e-14	-0.41651	0.025	0.214	3.0038e-10	0.189	XM_021613914.1
heat shock 70 kDa protein-like (LOC110485160)	1.57375e-14	-12.9474	0.465	0.686	4.5357e-10	0.221	XM_021556226.1
gamma-interferon-inducible lysosomal thiol reductase-like (LOC110508906)	1.61781e-14	11.3024	0.756	0.83	4.66269e-10	0.074	XM_021589807.1
40S ribosomal protein S15a (LOC110493491)	1.67747e-14	-5.65523	0.912	0.962	4.83464e-10	0.05	XM_021567793.1
60S ribosomal protein L23 (rl23)	1.74031e-14	-12.9365	0.938	0.978	5.01574e-10	0.04	NM_001160565.2
CD83 antigen-like (LOC110486829)	2.37145e-14	-38.9433	0.38	0.638	6.83476e-10	0.258	XM_021558653.1
uncharacterized LOC110500499 (LOC110500499)	2.59826e-14	-0.748213	0.031	0.219	7.48844e-10	0.188	XR_002470116.1
40S ribosomal protein S17 (LOC110522473), transcript variant X1	2.73872e-14	-4.56359	0.85	0.949	7.89328e-10	0.099	XM_021600900.1
tripartite motif-containing protein 16-like (LOC110516150)	3.71363e-14	-0.57763	0.119	0.357	1.07031e-09	0.238	XM_021594726.1
lysozyme II (lyz2)	6.42862e-14	11.9983	0.853	0.862	1.85279e-09	0.009	NM_001124716.1
60S acidic ribosomal protein P1-like (LOC110488059)	6.7813e-14	-7.95289	0.946	0.959	1.95444e-09	0.013	XM_021560039.1
probable E3 ubiquitin-protein ligase HERC3 (LOC110498431)	7.24031e-14	-0.511841	0.014	0.181	2.08673e-09	0.167	XM_021575048.1
interferon-induced GTP-binding protein Mx (mx)	7.60013e-14	-0.334163	0.003	0.154	2.19043e-09	0.151	NM_001171901.1
40S ribosomal protein S28 (LOC110508919)	9.76983e-14	-0.589332	0.598	0.792	2.81576e-09	0.194	XM_021589831.1
MT-COX2	1.04582e-13	-55.953	0.997	1	3.01417e-09	0.003	NC_001717.1_MT_COX2
cofilin-2-like (LOC110509956)	1.16852e-13	1.03909	0.81	0.881	3.36778e-09	0.071	XM_021591193.1
ubl carboxyl-terminal hydrolase 18-like (LOC110490405), transcript variant X1	1.21226e-13	-0.510038	0.017	0.184	3.49384e-09	0.167	XM_021563784.1
60S ribosomal protein L34 (LOC110500321)	1.30509e-13	-5.81889	0.796	0.914	3.7614e-09	0.118	XM_021577625.1
complement C1q-like protein 2 (LOC110538203)	1.65757e-13	-1.7581	0.059	0.254	4.77727e-09	0.195	XM_021624859.1
ATP synthase subunit f, mitochondrial-like (LOC110512930)	1.67172e-13	-1.28532	0.445	0.681	4.81807e-09	0.236	XM_021593023.1
E3 ubiquitin-protein ligase TRIM39-like (LOC110531526), transcript variant X1	2.85388e-13	-0.97155	0	0.141	8.22518e-09	0.141	XM_021614744.1
60S acidic ribosomal protein P2-like (LOC110506657), transcript variant X1	3.06018e-13	-2.30765	0.841	0.911	8.81974e-09	0.07	XM_021586445.1
MT-COX1	3.5399e-13	10.047	1	0.997	1.02024e-08	-0.003	NC_001717.1_MT_COX1
invariant chain-like protein 14-1 (LOC100136155)	4.14966e-13	-7.94919	0.754	0.862	1.19597e-08	0.108	NM_001124441.1
gelsolin-like (LOC110530103)	4.70687e-13	-4.21778	0.745	0.854	1.35657e-08	0.109	XM_021612921.1
LBP (LPS binding protein)/BPI (bactericidal/permeability-increasing protein) like-2 (lbp/bpi-2)	5.25814e-13	-4.87376	0.691	0.789	1.51545e-08	0.098	NM_001124198.1
E3 ubiquitin-protein ligase rnf213-alpha-like (LOC110485301)	5.71698e-13	-1.52073	0.13	0.343	1.64769e-08	0.213	XM_021556365.1
40S ribosomal protein S24 (LOC100136101), transcript variant X1	6.04474e-13	-4.59488	0.921	0.959	1.74215e-08	0.038	XM_021613497.1
40S ribosomal protein S14 (LOC110534186)	6.22305e-13	5.06582	0.958	0.97	1.79355e-08	0.012	XM_021618904.1
receptor-interacting serine/threonine-protein kinase 3-like (LOC110485435)	6.58998e-13	-1.29455	0.258	0.5	1.8993e-08	0.242	XM_021556501.1
class I histocompatibility antigen, F10 alpha chain-like (LOC110488340)	9.72459e-13	-0.771279	0.66	0.822	2.80272e-08	0.162	XM_021560551.1
uncharacterized LOC110539048 (LOC110539048)	1.00729e-12	-0.981167	0.091	0.292	2.9031e-08	0.201	XM_021626005.1
E3 ubiquitin/ISG15 ligase TRIM25-like (LOC110485965), transcript variant X1	1.01431e-12	-0.516569	0.082	0.286	2.92333e-08	0.204	XM_021557233.1
E3 ubiquitin/ISG15 ligase TRIM25-like (LOC110518678)	1.06058e-12	-0.454333	0.068	0.265	3.05669e-08	0.197	XM_021596130.1
cell surface glycoprotein MUC18-like (LOC110533570)	1.21e-12	-0.522384	0.079	0.281	3.48734e-08	0.202	XM_021617913.1
60S ribosomal protein L24 (LOC110501340)	1.40988e-12	-3.95691	0.867	0.932	4.06341e-08	0.065	XM_021578835.1
interferon alpha-inducible protein 27-like protein 2A (LOC110498001)	1.57807e-12	-9.67523	0.156	0.376	4.54816e-08	0.22	XM_021574525.1
interferon-induced protein 44-like (LOC110488243), transcript variant X1	1.65694e-12	-1.20249	0.178	0.4	4.77545e-08	0.222	XM_021560396.1
interferon-induced protein with tetratricopeptide repeats 5-like (LOC110491392), transcript variant X1	2.22757e-12	-0.371521	0.008	0.151	6.42008e-08	0.143	XM_021564801.1
inhibitor of nuclear factor kappa B alpha (LOC100136058)	3.77019e-12	-3.26304	0.496	0.684	1.08661e-07	0.188	NM_001124368.1
ribosomal protein S20 (rps20)	4.08376e-12	3.04704	0.943	0.965	1.17698e-07	0.022	NM_001124364.1
poly [ADP-ribose] polymerase 12-like (LOC110490573)	5.91905e-12	-0.771469	0.139	0.349	1.70593e-07	0.21	XM_021564002.1
40S ribosomal protein S13-like (LOC110526541)	6.54439e-12	-4.2608	0.756	0.886	1.88616e-07	0.13	XM_021607593.1
tetraspanin-8-like (LOC110499712)	6.95555e-12	-10.6126	0.768	0.827	2.00466e-07	0.059	XM_021576771.1
galectin like protein (LOC100135795)	7.55984e-12	-5.53938	0.544	0.741	2.17882e-07	0.197	NM_001124191.1
40S ribosomal protein S25-like (LOC110504015)	8.65875e-12	-1.90068	0.938	0.962	2.49554e-07	0.024	XM_021582789.1
macrophage myristoylated alanine-rich C kinase-like protein (LOC100136664)	9.0308e-12	-3.76538	0.031	0.192	2.60277e-07	0.161	NM_001124635.1
toll like receptor 3 (tlr3)	9.29214e-12	-0.363844	0.028	0.186	2.67809e-07	0.158	NM_001124578.1
TNFAIP3-interacting protein 1-like (LOC110504481)	1.0068e-11	-0.580206	0.229	0.465	2.90169e-07	0.236	XM_021583236.1
ubiquitin-like protein FUBI (LOC110529850)	1.05938e-11	-4.97072	0.807	0.881	3.05325e-07	0.074	XM_021612451.1
60S ribosomal protein L29 (rl29)	1.09381e-11	-2.7173	0.683	0.865	3.15246e-07	0.182	NM_001160646.1
uncharacterized LOC110487069 (LOC110487069)	1.314e-11	1.2579	0.416	0.646	3.78709e-07	0.23	XM_021558988.1
sterile alpha motif domain-containing protein 9-like (LOC110520283), transcript variant X1	1.53379e-11	-0.276208	0.011	0.149	4.42055e-07	0.138	XM_021597471.1
40S ribosomal protein S29-like (LOC110522478)	1.57394e-11	-0.994462	0.507	0.7	4.53626e-07	0.193	XM_021600908.1
GTPase IMAP family member 7-like (LOC110485444)	1.68992e-11	-0.52053	0.068	0.249	4.87051e-07	0.181	XM_021556510.1
40S ribosomal protein S19 (LOC110537987)	1.73407e-11	-0.366116	0.901	0.962	4.99778e-07	0.061	XM_021624488.1
60S ribosomal protein L38-like (LOC110499237)	1.74719e-11	-1.29366	0.751	0.868	5.03557e-07	0.117	XM_021576245.1
60S ribosomal protein L28 (rl28)	1.92709e-11	-2.25882	0.856	0.895	5.55405e-07	0.039	NM_001160602.2
tyrosyl-DNA phosphodiesterase 2-like (LOC110486614)	2.01541e-11	-0.298795	0.017	0.159	5.80861e-07	0.142	XM_021558349.1
60S ribosomal protein L24-like (LOC110520573)	2.35294e-11	-2.78691	0.788	0.87	6.78142e-07	0.082	XM_021597961.1
60S acidic ribosomal protein P2-like (LOC110526528)	2.36757e-11	-6.03404	0.861	0.919	6.82358e-07	0.058	XM_021607572.1
78 kDa glucose-regulated protein (LOC100135840)	2.63803e-11	-26.8976	0.688	0.8	7.60307e-07	0.112	XM_021590926.1
cytochrome c oxidase subunit 7B, mitochondrial-like (LOC110537530), transcript variant X1	2.7868e-11	-3.95334	0.688	0.803	8.03183e-07	0.115	XM_021623638.1
helicase with zinc finger domain 2-like (LOC110528534), transcript variant X1	2.86755e-11	-1.22228	0.385	0.614	8.26457e-07	0.229	XM_021610647.1
40S ribosomal protein S12 (LOC110529255)	3.13205e-11	-6.55679	0.907	0.949	9.02687e-07	0.042	XM_021611373.1
nicotinamide phosphoribosyltransferase-like (LOC110500466)	3.19557e-11	-1.35858	0.127	0.332	9.20996e-07	0.205	XM_021577854.1
60S ribosomal protein L32 (rl32)	3.20806e-11	-3.69713	0.844	0.93	9.24595e-07	0.086	NM_001160636.2
60S ribosomal protein L23 (LOC110538399)	3.57394e-11	6.9777	0.926	0.968	1.03005e-06	0.042	XM_021625192.1
40S ribosomal protein S16 (LOC110500001), transcript variant X1	3.66883e-11	1.03566	0.799	0.911	1.05739e-06	0.112	XM_021577096.1
uncharacterized LOC110491669 (LOC110491669)	4.01874e-11	-0.443571	0.042	0.205	1.15824e-06	0.163	XM_021565291.1
60S ribosomal protein L26 (rl26)	4.0524e-11	5.36534	0.921	0.973	1.16794e-06	0.052	NM_001278931.2
60S ribosomal protein L11 (rl11)	4.06223e-11	-4.81724	0.941	0.954	1.17078e-06	0.013	NM_001165165.2
interferon-induced GTP-binding protein Mx2-like (LOC110494492), transcript variant X1	4.18053e-11	-0.314308	0	0.116	1.20487e-06	0.116	XM_021569607.1
lysozyme g-like (LOC110488547), transcript variant X1	4.19405e-11	-2.02122	0.816	0.895	1.20877e-06	0.079	XM_021560783.1
40S ribosomal protein S26-like (LOC110491972)	4.77506e-11	-15.9304	0.87	0.935	1.37622e-06	0.065	XM_021565882.1
40S ribosomal protein S19 (rs19)	4.89115e-11	-1.85624	0.765	0.873	1.40968e-06	0.108	NM_001160511.2
40S ribosomal protein S14 (rs14)	5.51356e-11	2.04737	0.915	0.962	1.58906e-06	0.047	NM_001165056.2
glycerol-3-phosphate acyltransferase 3-like (LOC110520337), transcript variant X1	5.63388e-11	4.76753	0.756	0.884	1.62374e-06	0.128	XM_021597587.1
VHSV-induced protein-10 (LOC100135999)	6.11143e-11	-0.297212	0.048	0.214	1.76138e-06	0.166	NM_001124336.1
40S ribosomal protein S16 (LOC110490463)	7.07172e-11	-3.08798	0.85	0.943	2.03814e-06	0.093	XM_021563866.1
uncharacterized LOC110527213 (LOC110527213), transcript variant X1	7.42366e-11	-0.699073	0.076	0.254	2.13957e-06	0.178	XM_021608372.1
neutrophil cytosolic factor 1-like (LOC110533447)	7.53162e-11	-1.35025	0.244	0.454	2.17069e-06	0.21	XM_021617659.1
tripartite motif-containing protein 16-like (LOC110521260)	7.66811e-11	-0.49288	0.048	0.211	2.21003e-06	0.163	XM_021598715.1
invariant chain INVX (LOC100136157)	7.87282e-11	-12.89	0.921	0.957	2.26903e-06	0.036	NM_001124443.1
interferon regulatory factor 3 (irf-3), transcript variant X1	8.01644e-11	-0.265786	0.011	0.141	2.31042e-06	0.13	XM_021564413.1
60S ribosomal protein L21 (rl21)	8.0377e-11	-1.8369	0.839	0.908	2.31655e-06	0.069	NM_001160637.2
60S ribosomal protein L28-like (LOC110523984)	8.05374e-11	4.55781	0.816	0.886	2.32117e-06	0.07	XM_021603217.1
Profilin-1 (prof1)	8.40892e-11	-40.729	0.946	0.97	2.42353e-06	0.024	NM_001165157.1
lysozyme C II (LOC110523157)	9.55515e-11	6.03326	0.805	0.849	2.75389e-06	0.044	XM_021601582.1
uncharacterized LOC110529053 (LOC110529053)	1.05281e-10	-0.304371	0.017	0.151	3.03431e-06	0.134	XM_021611193.1
40S ribosomal protein S15-like (LOC110530123)	1.08762e-10	-1.40321	0.547	0.732	3.13462e-06	0.185	XM_021612952.1
interferon-induced 35 kDa protein homolog (LOC110538600)	1.16095e-10	-0.780977	0.184	0.392	3.34596e-06	0.208	XM_021625515.1
60S ribosomal protein L14-like (LOC110487882)	1.20648e-10	-1.49294	0.734	0.865	3.47718e-06	0.131	XM_021559799.1
proteasome subunit beta type-7-like (LOC110488346), transcript variant X1	1.21297e-10	0.749522	0.405	0.619	3.49589e-06	0.214	XM_021560566.1
60S ribosomal protein L27 (LOC110538598)	1.23989e-10	-4.98001	0.759	0.859	3.57347e-06	0.1	XM_021625512.1
tripartite motif-containing protein 16-like protein (LOC110528088), transcript variant X1	1.26447e-10	-0.291352	0.008	0.132	3.64432e-06	0.124	XM_021609894.1
prosaposin-like (LOC110491274), transcript variant X1	1.38656e-10	-3.1964	0.867	0.938	3.99622e-06	0.071	XM_021564623.1
ribonuclease T2-like (LOC110503620), transcript variant X1	1.46203e-10	-0.468883	0.433	0.654	4.21371e-06	0.221	XM_021582052.1
VHSV-induced protein-6 (LOC100135998)	1.46495e-10	-1.13172	0.025	0.165	4.22214e-06	0.14	NM_001124335.1
60S ribosomal protein L35-like (LOC110525492)	1.65763e-10	-1.7809	0.569	0.738	4.77745e-06	0.169	XM_021605626.1
uncharacterized LOC110523317 (LOC110523317)	1.80816e-10	-0.942744	0.28	0.511	5.21131e-06	0.231	XM_021601911.1
40S ribosomal protein S17 (LOC110497399)	1.93975e-10	-0.782874	0.802	0.881	5.59056e-06	0.079	XM_021573490.1
E3 ubiquitin-protein ligase DTX3L-like (LOC110494241), transcript variant X1	2.11019e-10	-0.452274	0.062	0.23	6.08178e-06	0.168	XM_021569149.1
60S ribosomal protein L18 (LOC110536674)	2.15422e-10	-4.88357	0.873	0.943	6.20869e-06	0.07	XM_021622388.1
polyubiquitin-like (LOC110525749)	2.37397e-10	-58.0796	0.006	0.122	6.84202e-06	0.116	XM_021606157.1
glutaminyl-peptide cyclotransferase-like (LOC110505411)	2.43935e-10	-2.73426	0.623	0.746	7.03046e-06	0.123	XM_021584613.1
DExH-box helicase 58 (dhx58), transcript variant X1	2.59607e-10	-3.16723	0.011	0.135	7.48213e-06	0.124	XM_021624830.1
tyrosine-protein kinase HCK-like (LOC110492657)	2.62856e-10	-0.800456	0.411	0.616	7.57579e-06	0.205	XM_021567092.1
40S ribosomal protein S18 (LOC110496245), transcript variant X1	2.80757e-10	5.6319	0.799	0.889	8.09169e-06	0.09	XM_021572029.1
CD9 antigen-like (LOC110486460)	2.82267e-10	-3.17643	0.606	0.754	8.13522e-06	0.148	XM_021558082.1
60S ribosomal protein L17 (LOC110537136)	3.06815e-10	3.09559	0.929	0.959	8.84271e-06	0.03	XM_021622937.1
VHSV-induced protein-9 (lgals9), transcript variant X1	3.10015e-10	-0.626124	0.045	0.197	8.93495e-06	0.152	XM_021622417.1
pro-cathepsin H-like (LOC110495904)	3.25165e-10	-0.7116	0.694	0.803	9.37158e-06	0.109	XM_021571425.1
tripartite motif-containing protein 16-like (LOC110511243)	3.51472e-10	-0.503419	0.054	0.211	1.01298e-05	0.157	XM_021592241.1
94 kD glucose-regulated protein (grp94)	3.5436e-10	-5.82023	0.635	0.762	1.0213e-05	0.127	NM_001195009.2
60S ribosomal protein L27 (LOC110486640)	3.79955e-10	-0.778169	0.754	0.873	1.09507e-05	0.119	XM_021558395.1
natterin-like protein (LOC110492680), transcript variant X1	4.12167e-10	-1.96833	0.334	0.522	1.18791e-05	0.188	XM_021567133.1
heat shock 90kDa protein 1 beta isoform a (hsp90ba)	4.32144e-10	-3.31917	0.827	0.905	1.24548e-05	0.078	NM_001124231.1
MT-CYTB	4.33913e-10	4.99743	0.994	0.989	1.25058e-05	-0.005	NC_001717.1_MT_CYTB
uncharacterized LOC110496535 (LOC110496535)	5.1524e-10	-0.759134	0.323	0.53	1.48497e-05	0.207	XR_002469564.1
glycine-rich RNA-binding protein GRP1A-like (LOC110536383)	5.20856e-10	-31.8889	0.975	0.995	1.50116e-05	0.02	XM_021622142.1
uncharacterized LOC110514973 (LOC110514973), transcript variant X1	5.22748e-10	-2.03304	0.071	0.238	1.50661e-05	0.167	XM_021594068.1
signal transducer and activator of transcription 1-alpha/beta-like (LOC110501544), transcript variant X1	5.47731e-10	-0.350968	0.023	0.154	1.57862e-05	0.131	XM_021579193.1
uncharacterized LOC110532926 (LOC110532926)	5.81027e-10	-0.546127	0.008	0.124	1.67458e-05	0.116	XM_021617082.1
40S ribosomal protein S12 (LOC110516962)	6.12399e-10	7.28557	0.938	0.957	1.76499e-05	0.019	XM_021595238.1
moesin (LOC110537292), transcript variant X1	7.30991e-10	-1.44927	0.484	0.665	2.10679e-05	0.181	XM_021623219.1
ribosomal protein L27a (rpl27a)	8.6683e-10	-16.8237	0.946	0.97	2.49829e-05	0.024	XM_021566755.1
putative helicase mov-10-B.1 (LOC110490198)	8.75699e-10	-0.698255	0.17	0.362	2.52385e-05	0.192	XM_021563446.1
ubiquitin-40S ribosomal protein S27a-like (LOC110502567)	9.69393e-10	1.38742	0.853	0.922	2.79389e-05	0.069	XM_021580699.1
heterogeneous nuclear ribonucleoprotein A0-like (LOC110504781)	1.05317e-09	-2.23807	0.504	0.659	3.03535e-05	0.155	XM_021583593.1
spidroin-1-like (LOC110505470), transcript variant X1	1.06434e-09	-0.401731	0.054	0.205	3.06754e-05	0.151	XM_021584706.1
beta-2-microglobulin-like (LOC110491891)	1.12693e-09	-8.00129	0.892	0.932	3.24792e-05	0.04	XM_021565716.1
60S ribosomal protein L15-like (LOC110488158)	1.36652e-09	-1.66504	0.782	0.884	3.93846e-05	0.102	XM_021560244.1
tripartite motif-containing protein 16-like (LOC110518290)	1.44811e-09	-0.425967	0.057	0.208	4.17359e-05	0.151	XM_021595935.1
40S ribosomal protein S4-like (LOC110531420)	1.4716e-09	0.74025	0.773	0.876	4.24131e-05	0.103	XM_021614618.1
60S ribosomal protein L30 (LOC110487816)	1.49172e-09	-1.03541	0.697	0.816	4.29928e-05	0.119	XM_021559733.1
40S ribosomal protein S17-like (LOC110526766)	1.65805e-09	-4.04795	0.864	0.922	4.77866e-05	0.058	XM_021607950.1
prothymosin alpha-A-like (LOC110524814)	1.67957e-09	-1.45332	0.768	0.865	4.84069e-05	0.097	XM_021604724.1
PHD finger protein 11-like (LOC110520524), transcript variant X1	1.99223e-09	-0.573768	0.161	0.354	5.74181e-05	0.193	XM_021597908.1
BH3-interacting domain death agonist-like (LOC110498185)	2.02941e-09	-1.5441	0.453	0.638	5.84897e-05	0.185	XM_021574806.1
interferon induced protein 44 like (ifi44l), transcript variant X1	2.11947e-09	-0.805956	0.108	0.278	6.10854e-05	0.17	XM_021565131.1
heat shock cognate protein 70a (hsc70a)	2.21108e-09	12.1624	0.918	0.957	6.37255e-05	0.039	NM_001124232.1
40S ribosomal protein S23 (LOC110527726)	2.36567e-09	-1.51456	0.601	0.778	6.81809e-05	0.177	XM_021609188.1
Ferritin, heavy subunit (frih)	2.53116e-09	29.047	0.949	0.946	7.29506e-05	-0.003	NM_001160521.1
ubiquitin-60S ribosomal protein L40-like (LOC110524136)	2.54582e-09	-1.04072	0.737	0.843	7.3373e-05	0.106	XM_021603493.1
cytochrome b-c1 complex subunit 6, mitochondrial-like (LOC110538487)	2.57501e-09	-0.461494	0.348	0.551	7.42145e-05	0.203	XM_021625378.1
E3 ubiquitin-protein ligase DTX3L-like (LOC110528193), transcript variant X1	2.662e-09	-0.351238	0.045	0.186	7.67216e-05	0.141	XM_021610051.1
60S ribosomal protein L11-like (LOC110489326)	3.08415e-09	9.72915	0.926	0.97	8.88883e-05	0.044	XM_021562053.1
40S ribosomal protein S24 (LOC110502606), transcript variant X1	3.11876e-09	2.47218	0.89	0.93	8.98858e-05	0.04	XM_021580777.1
60S ribosomal protein L26 (LOC110504601)	3.46829e-09	-2.6298	0.938	0.962	9.99597e-05	0.024	XM_021583362.1
MT-COX3	3.47795e-09	-2.95297	1	0.995	0.000100238	-0.005	NC_001717.1_MT_COX3
integral membrane protein 2B-like (LOC110501739)	3.62105e-09	-2.44129	0.289	0.489	0.000104362	0.2	XM_021579492.1
tetraspanin-3-like (LOC110535696)	3.63072e-09	-0.881004	0.153	0.338	0.000104641	0.185	XM_021620876.1
60S ribosomal protein L23a-like (LOC110510308)	3.64626e-09	1.66234	0.833	0.889	0.000105089	0.056	XM_021591707.1
40S ribosomal protein S21 (rs21)	4.16573e-09	0.472698	0.688	0.822	0.000120061	0.134	NM_001160683.1
uncharacterized LOC110522258 (LOC110522258), transcript variant X1	4.40069e-09	-0.38709	0.017	0.132	0.000126832	0.115	XM_021600496.1
proteasome subunit beta type-8-like (LOC110488347)	4.63895e-09	-1.00589	0.584	0.714	0.000133699	0.13	XM_021560568.1
granulins-like (LOC110496647), transcript variant X1	4.75119e-09	0.655357	0.663	0.814	0.000136934	0.151	XM_021572664.1
uncharacterized LOC110538792 (LOC110538792)	4.85895e-09	-0.273338	0.028	0.154	0.00014004	0.126	XM_021625770.1
60S ribosomal protein L35a (LOC110507332)	4.89332e-09	-0.851076	0.363	0.541	0.00014103	0.178	XM_021587251.1
40S ribosomal protein S13 (LOC110492185)	5.72988e-09	0.270082	0.833	0.93	0.000165141	0.097	XM_021566280.1
endonuclease domain-containing 1 protein-like (LOC110534397)	5.73528e-09	-1.02581	0.717	0.832	0.000165297	0.115	XM_021619248.1
melanoma differentiation associated gene 5 (mda5), transcript variant X1	7.02946e-09	-0.580877	0.071	0.219	0.000202596	0.148	XM_021578585.1
S6 ribosomal protein (LOC100135859)	7.51464e-09	4.48601	0.79	0.865	0.000216579	0.075	NM_001124244.1
60S ribosomal protein L32-like (LOC110528607)	7.90713e-09	-3.91689	0.731	0.873	0.000227891	0.142	XM_021610741.1
ribosomal protein L10 (rpl10), transcript variant X1	8.43036e-09	3.27622	0.89	0.935	0.000242971	0.045	XM_021617024.1
actin beta (actb)	8.47896e-09	-15.6464	0.992	0.995	0.000244372	0.003	NM_001124235.1
60S ribosomal protein L30 (LOC110496774)	8.68593e-09	-1.92593	0.705	0.843	0.000250337	0.138	XM_021572809.1
sacsin-like (LOC110537350)	8.815e-09	-0.91969	0.122	0.295	0.000254057	0.173	XM_021623309.1
actin-related protein 2/3 complex subunit 4-like (LOC110527945), transcript variant X1	9.80288e-09	-0.964188	0.538	0.735	0.000282529	0.197	XM_021609583.1
cathelicidin 1 (LOC100136204)	1.00421e-08	-3.00438	0.142	0.316	0.000289422	0.174	NM_001124480.1
MARCKS-related protein-like (LOC110498002)	1.04862e-08	-5.21506	0.204	0.373	0.000302223	0.169	XM_021574527.1
apoptosis-associated speck-like protein containing a CARD (LOC110516260)	1.07741e-08	-0.65298	0.354	0.541	0.000310522	0.187	XM_021594781.1
high affinity immunoglobulin epsilon receptor subunit gamma-like (LOC110531694), transcript variant X1	1.08058e-08	6.47486	0.737	0.808	0.000311435	0.071	XM_021615013.1
40S ribosomal protein S27 (LOC110488442)	1.10442e-08	-4.08346	0.873	0.924	0.000318304	0.051	XM_021560666.1
invariant chain S25-7 (LOC100136156)	1.33474e-08	6.03598	0.779	0.832	0.000384685	0.053	NM_001124442.1
chloride intracellular channel protein 2-like (LOC110505170)	1.40922e-08	-7.79284	0.096	0.257	0.00040615	0.161	XM_021584197.1
proto-oncogene tyrosine-protein kinase Yrk-like (LOC110496493), transcript variant X1	1.47636e-08	-0.784229	0.295	0.481	0.000425502	0.186	XM_021572427.1
TSC22 domain family protein 1-like (LOC110501707), transcript variant X1	1.57084e-08	-0.431361	0.136	0.305	0.000452732	0.169	XM_021579446.1
60S ribosomal protein L19-like (LOC110486219)	1.57613e-08	-7.13024	0.669	0.822	0.000454257	0.153	XM_021557658.1
serine/threonine-protein kinase/endoribonuclease IRE1-like (LOC110538773), transcript variant X1	1.65561e-08	-0.31094	0.059	0.2	0.000477164	0.141	XM_021625740.1
tapasin long form (LOC100136299)	1.77347e-08	-0.521632	0.159	0.335	0.000511133	0.176	NM_001124553.1
tripartite motif-containing protein 16-like (LOC110513989)	1.79803e-08	-0.254191	0.057	0.197	0.00051821	0.14	XM_021593596.1
granulins-like (LOC110538596), transcript variant X1	1.84628e-08	-4.53451	0.663	0.757	0.000532116	0.094	XM_021625508.1
60S ribosomal protein L27a (LOC110521278), transcript variant X1	1.84919e-08	-0.773578	0.578	0.743	0.000532955	0.165	XM_021598733.1
protein S100-A1-like (LOC110496006)	1.85204e-08	-28.8259	0.83	0.922	0.000533777	0.092	XM_021571618.1
60S ribosomal protein L31-like (LOC110528852)	1.85809e-08	-0.474006	0.21	0.4	0.000535521	0.19	XM_021611013.1
40S ribosomal protein S8 (LOC110509161)	1.86124e-08	3.70397	0.892	0.935	0.000536427	0.043	XM_021590131.1
60S ribosomal protein L13a (LOC110498145)	1.94161e-08	-6.93481	0.935	0.968	0.00055959	0.033	XM_021574753.1
acyl-CoA synthetase short chain family member 1 (acss1)	1.99557e-08	-0.982846	0.269	0.457	0.000575142	0.188	XM_021608834.1
syntenin-1-like (LOC110532251)	2.01395e-08	-1.16176	0.66	0.784	0.000580442	0.124	XM_021615979.1
MHC class II beta chain (oncmyk-dbb)	2.06034e-08	-1.97139	0.728	0.792	0.00059381	0.064	NM_001195534.1
60S ribosomal protein L23a (LOC100135923)	2.06372e-08	0.841615	0.839	0.892	0.000594785	0.053	XM_021617305.1
high affinity immunoglobulin epsilon receptor subunit gamma-like (LOC110500560), transcript variant X1	2.08678e-08	-1.23788	0.626	0.735	0.00060143	0.109	XM_021577970.1
tripartite motif-containing protein 47-like (LOC110522087)	2.09003e-08	-0.290106	0.034	0.157	0.000602369	0.123	XM_021600184.1
tripartite motif-containing protein 16-like (LOC110518413)	2.17736e-08	-0.253073	0.051	0.186	0.000627536	0.135	XM_021596017.1
ubiquitin carboxyl-terminal hydrolase 4-like (LOC110494270), transcript variant X1	2.22832e-08	-0.62464	0.181	0.365	0.000642225	0.184	XM_021569212.1
40S ribosomal protein S10-like (LOC110527735)	2.28084e-08	-5.93688	0.892	0.919	0.000657361	0.027	XM_021609203.1
macrosialin-like (LOC110500783)	2.41697e-08	-13.8062	0.739	0.843	0.000696594	0.104	XM_021578316.1
integral membrane protein 2B-like (LOC110520342)	2.55997e-08	4.23932	0.745	0.786	0.00073781	0.041	XM_021597597.1
60S ribosomal protein L35a (LOC110490080), transcript variant X1	2.56154e-08	0.408499	0.473	0.654	0.00073826	0.181	XM_021563227.1
antigen peptide transporter 1-like (LOC110487866)	2.66209e-08	-0.545941	0.144	0.311	0.000767242	0.167	XM_021559784.1
transcription factor PU.1-like (LOC110506649)	2.67995e-08	-6.04977	0.649	0.797	0.00077239	0.148	XM_021586427.1
40S ribosomal protein S11 (LOC110538230)	2.75982e-08	6.56272	0.892	0.949	0.000795407	0.057	XM_021624921.1
small nuclear ribonucleoprotein G (LOC110492664)	2.77854e-08	-0.541617	0.212	0.397	0.000800803	0.185	XM_021567108.1
60S ribosomal protein L17 (rl17)	2.81378e-08	1.9914	0.87	0.93	0.000810961	0.06	NM_001195159.2
macrophage expressed 1 (mpeg1)	2.88219e-08	-6.3891	0.592	0.708	0.000830676	0.116	XM_021605220.1
ubiquitin (LOC100135798), transcript variant X1	3.03722e-08	0.831837	0.725	0.859	0.000875358	0.134	XM_021603690.1
syntaxin-4-like (LOC110491515), transcript variant X1	3.20156e-08	-0.421668	0.093	0.243	0.000922722	0.15	XM_021565025.1
interferon-induced protein 44-like (LOC110522342), transcript variant X1	3.28633e-08	-0.343779	0.062	0.2	0.000947152	0.138	XM_021600667.1

## Sheet: Dendritic cells
Gene	p_val	avg_logFC	pct.1	pct.2	p_val_adj	Diff pct.	ACC rainbow trout
VIG-2 protein (vig-2)	0.000188267	-1.781	0	0.8	1	0.8	NM_001124285.1
galectin-9-like (LOC110533869), transcript variant X1	0.000643305	-1.27922	0.091	0.8	1	0.709	XM_021618429.1
uncharacterized LOC110486424 (LOC110486424)	0.000968337	-1.65529	0.182	0.8	1	0.618	XM_021558024.1
tumor necrosis factor receptor superfamily member 5 (LOC101268951)	0.0011346	-2.35442	0	0.667	1	0.667	XM_021616655.1
phospholipase D4-like (LOC110497973), transcript variant X1	0.00176366	-1.25126	0.091	0.733	1	0.642	XM_021574467.1
sacsin-like (LOC110505631), transcript variant X1	0.00224318	-10.3345	0.182	0.733	1	0.551	XM_021584972.1
uncharacterized LOC110530674 (LOC110530674)	0.00239543	-0.97597	0	0.6	1	0.6	XM_021613914.1
uncharacterized LOC110500499 (LOC110500499)	0.00252084	-1.81032	0	0.6	1	0.6	XR_002470116.1
uncharacterized LOC110494098 (LOC110494098)	0.00255739	-1.18678	0	0.6	1	0.6	XM_021568817.1
interferon alpha-inducible protein 27-like protein 2A (LOC110498001)	0.00259427	-6.30176	0	0.6	1	0.6	XM_021574525.1
interferon regulatory factor 3-like (LOC110497044)	0.00261283	-4.46576	0	0.6	1	0.6	XM_021573049.1
signal transducer and activator of transcription 1-alpha/beta-like (LOC110520020), transcript variant X1	0.00270685	-5.36238	0	0.6	1	0.6	XM_021596979.1
60S acidic ribosomal protein P2-like (LOC110527753)	0.00428991	-4.18667	0.727	0.933	1	0.206	XM_021609250.1
NF-kappa-B inhibitor alpha-like (LOC110505735)	0.00476956	-2.37182	0.182	0.733	1	0.551	XM_021585138.1
grancalcin-like (LOC110527423)	0.00562304	0.383985	0.636	0.067	1	-0.569	XM_021608685.1
polyubiquitin-like (LOC110536134)	0.00564219	-17.3101	0	0.533	1	0.533	XM_021621716.1
60S ribosomal protein L27a (LOC110521278), transcript variant X1	0.00647058	-2.48506	0.273	0.867	1	0.594	XM_021598733.1
cytochrome c oxidase subunit 7B, mitochondrial-like (LOC110537530), transcript variant X1	0.00722965	-2.94232	0.636	0.867	1	0.231	XM_021623638.1
fermitin family homolog 3-like (LOC110504641)	0.00760459	-1.64212	0.273	0.733	1	0.46	XM_021583404.1
zinc finger NFX1-type containing 1 (znfx1)	0.00880677	-2.5415	0.091	0.6	1	0.509	XM_021610676.1
TNFAIP3-interacting protein 1-like (LOC110504481)	0.00933167	-1.61543	0.091	0.6	1	0.509	XM_021583236.1
IL-10 receptor-1 precursor (il10r1)	0.00982022	-0.941774	0.091	0.6	1	0.509	NM_001281374.1
protein disulfide-isomerase A6-like (LOC110522011)	0.00982022	-0.941774	0.091	0.6	1	0.509	XM_021600070.1
proteasome maturation protein-like (LOC110535446), transcript variant X1	0.00987072	-1.39344	0.091	0.6	1	0.509	XM_021620438.1
sacsin-like (LOC110537350)	0.0102642	-1.32425	0.091	0.6	1	0.509	XM_021623309.1
regulator of cell cycle RGCC-like (LOC110489162)	0.0103126	-0.588822	0	0.467	1	0.467	XM_021561772.1
40S ribosomal protein S28 (LOC110530120)	0.0106329	-3.73121	0.545	0.867	1	0.322	XM_021612949.1
sorting nexin-12-like (LOC110510150), transcript variant X1	0.0107806	-0.748227	0	0.467	1	0.467	XM_021591501.1
E3 SUMO-protein ligase RanBP2-like (LOC110501703), transcript variant X1	0.0110982	-0.885681	0	0.467	1	0.467	XM_021579440.1
gamma-glutamyl hydrolase-like (LOC110536323)	0.011121	-4.35912	0	0.467	1	0.467	XM_021622057.1
protein CBFA2T3-like (LOC110506413)	0.011121	-1.18512	0	0.467	1	0.467	XM_021586004.1
neutrophil cytosolic factor 4 (ncf4)	0.0113277	-1.27605	0	0.467	1	0.467	NM_001124505.1
NHP2-like protein 1 (LOC110499221)	0.0113277	-1.48815	0	0.467	1	0.467	XM_021576213.1
ubl carboxyl-terminal hydrolase 18-like (LOC110490405), transcript variant X1	0.0114433	-1.61972	0	0.467	1	0.467	XM_021563784.1
tripartite motif-containing protein 16-like (LOC110513115)	0.0117628	-1.32221	0.273	0.733	1	0.46	XM_021593128.1
aconitase 1 (aco1), transcript variant X1	0.014359	0.485403	0.364	0	1	-0.364	XM_021578092.1
amino-terminal enhancer of split-like (LOC110495737)	0.014359	0.485403	0.364	0	1	-0.364	XM_021571134.1
heparan-sulfate 6-O-sulfotransferase 1-B (LOC110535286)	0.014359	0.485403	0.364	0	1	-0.364	XM_021620191.1
histone-lysine N-methyltransferase KMT5B-like (LOC110520608), transcript variant X1	0.014359	0.485403	0.364	0	1	-0.364	XM_021598007.1
hydroxymethylglutaryl-CoA synthase, cytoplasmic-like (LOC110523168)	0.014359	0.485403	0.364	0	1	-0.364	XM_021601620.1
ragulator complex protein LAMTOR4-like (LOC110500257)	0.014359	0.485403	0.364	0	1	-0.364	XM_021577513.1
transcriptional regulator ATRX-like (LOC110487800)	0.014359	0.485403	0.364	0	1	-0.364	XM_021559708.1
macrophage migration inhibitory factor (mif)	0.0146159	0.717569	0.364	0	1	-0.364	NM_001124581.1
tubulin beta-4B chain-like (LOC110486714)	0.0146159	0.717569	0.364	0	1	-0.364	XM_021558505.1
E3 ubiquitin-protein ligase rnf213-beta-like (LOC110502787), transcript variant X1	0.0148084	-1.67362	0.091	0.6	1	0.509	XM_021581062.1
E3 ubiquitin-protein ligase rnf213-alpha-like (LOC110508243)	0.0176209	-5.10269	0.182	0.6	1	0.418	XM_021588670.1
eukaryotic translation initiation factor 1A, X-chromosomal-like (LOC110510069)	0.0182976	-1.08064	0.091	0.6	1	0.509	XM_021591383.1
cytochrome c oxidase subunit 6B1-like (LOC110537243)	0.0197952	-0.425709	0.182	0.8	1	0.618	XM_021623137.1
CD83 antigen-like (LOC110486829)	0.0203921	-20.0201	0.182	0.6	1	0.418	XM_021558653.1
microtubule-associated protein RP/EB family member 1-like (LOC110532516), transcript variant X1	0.0206933	-0.902374	0.091	0.533	1	0.442	XM_021616488.1
proteasome subunit alpha type-7 (LOC110508644)	0.0206933	-0.902374	0.091	0.533	1	0.442	XM_021589320.1
elongin-B (LOC110486673)	0.0209062	-0.523137	0	0.4	1	0.4	XM_021558443.1
spectrin beta chain, non-erythrocytic 1-like (LOC110534017)	0.0209062	-0.523137	0	0.4	1	0.4	XM_021618641.1
tripartite motif-containing protein 16-like (LOC110517410)	0.0209062	-0.523137	0	0.4	1	0.4	XM_021595486.1
ATP synthase subunit g, mitochondrial-like (LOC110491241)	0.0209653	-1.19677	0.273	0.667	1	0.394	XM_021564589.1
annexin A11-like (LOC110530724), transcript variant X1	0.0215248	-0.692496	0	0.4	1	0.4	XM_021613980.1
gamma-glutamylcyclotransferase-like (LOC110511884)	0.0215248	-0.692496	0	0.4	1	0.4	XM_021592592.1
NADH:ubiquinone oxidoreductase subunit A1 (ndufa1)	0.0215248	-0.692496	0	0.4	1	0.4	NM_001160667.2
nuclear factor NF-kappa-B p100 subunit-like (LOC110527634), transcript variant X1	0.0215248	-0.692496	0	0.4	1	0.4	XM_021609042.1
protein EURL homolog (LOC110537469)	0.0215248	-0.692496	0	0.4	1	0.4	XM_021623530.1
kelch-like protein 9 (LOC110520412), transcript variant X1	0.0218666	-0.786699	0.091	0.533	1	0.442	XM_021597718.1
sorcin (sri), transcript variant X1	0.0218666	-0.786699	0.091	0.533	1	0.442	XM_021617743.1
aldo-keto reductase family 1 member A1 (akr1a1), transcript variant X1	0.0218993	-0.837283	0	0.4	1	0.4	XM_021599636.1
sterile alpha motif domain-containing protein 9-like (LOC110538771), transcript variant X1	0.021941	-1.84115	0	0.4	1	0.4	XM_021625735.1
uncharacterized LOC110532926 (LOC110532926)	0.021941	-1.14947	0	0.4	1	0.4	XM_021617082.1
heat shock protein HSP 90-alpha-like (LOC110529844)	0.0220769	-6.46533	0.545	0.8	1	0.255	XM_021612439.1
Mx2 protein (mx2)	0.0221503	-1.24355	0	0.4	1	0.4	NM_001124751.1
polyubiquitin-like (LOC110536126)	0.0223182	-13.3101	0	0.4	1	0.4	XM_021621707.1
polyubiquitin-like (LOC110525749)	0.0223602	-18.6052	0	0.4	1	0.4	XM_021606157.1
serglycin-like (LOC110499404)	0.0225504	-1.88069	1	0.933	1	-0.067	XM_021576532.1
eukaryotic translation initiation factor 3 subunit I (eif3i)	0.0228028	-0.65587	0.091	0.533	1	0.442	XM_021572773.1
grancalcin-like (LOC110495799)	0.0228028	-0.977911	0.091	0.533	1	0.442	XM_021571239.1
zinc-alpha-2-glycoprotein-like (LOC110508877), transcript variant X1	0.0228028	-0.65587	0.091	0.533	1	0.442	XM_021589749.1
interferon regulatory factor 4-like (LOC110489699), transcript variant X1	0.0236181	0.682571	0.455	0.067	1	-0.388	XM_021562471.1
MORC family CW-type zinc finger protein 3-like (LOC110504650)	0.0236181	0.682571	0.455	0.067	1	-0.388	XM_021583415.1
interferon regulatory factor 4-like (LOC110521762), transcript variant X1	0.0236182	-0.853858	0.091	0.6	1	0.509	XM_021599599.1
filamin-A-like (LOC110492715)	0.0242847	-1.81593	0.727	0.933	1	0.206	XM_021567172.1
ATP synthase F(0) complex subunit B1, mitochondrial-like (LOC110492600)	0.0243006	-0.431073	0.273	0.733	1	0.46	XM_021567027.1
SH3 domain-binding glutamic acid-rich-like protein 3 (LOC110488193), transcript variant X1	0.0246251	-2.56919	0.727	1	1	0.273	XM_021560299.1
40S ribosomal protein S5 (rs5)	0.0248775	-1.35981	0.364	0.667	1	0.303	NM_001160519.1
histone-lysine N-methyltransferase 2D-like (LOC110491964), transcript variant X1	0.0251815	0.468743	0.455	0.067	1	-0.388	XM_021565865.1
rho-related GTP-binding protein RhoG-like (LOC110503168)	0.0255846	-3.09476	0.364	0.667	1	0.303	XM_021581521.1
fucosidase, alpha-L- 2, plasma (fuca2)	0.0255987	-1.13056	0.273	0.667	1	0.394	XM_021573740.1
actin-related protein 2/3 complex subunit 4-like (LOC110494520), transcript variant X1	0.0258365	-1.67298	0.364	0.733	1	0.369	XM_021569653.1
interferon-induced very large GTPase 1-like (LOC110531659)	0.0258681	-3.31334	0.273	0.667	1	0.394	XM_021614978.1
T-cell activation Rho GTPase-activating protein (LOC100136248)	0.0261109	-0.91491	0.182	0.6	1	0.418	NM_001124512.2
proline-rich nuclear receptor coactivator 2-like (LOC110517114)	0.026404	1.8461	0.636	0.267	1	-0.369	XM_021595321.1
phosphatidylinositol-4,5-bisphosphate 3-kinase catalytic subunit delta (pik3cd), transcript variant X1	0.0266501	-1.01869	0.182	0.667	1	0.485	XM_021616135.1
rho-related GTP-binding protein RhoA-B (LOC110532093)	0.02691	-1.40416	0.182	0.667	1	0.485	XM_021615701.1
glycine-rich RNA-binding protein-like (LOC110508373), transcript variant X1	0.0271135	-22.8547	0.455	0.8	1	0.345	XM_021588864.1
MARCKS-related protein-like (LOC110498002)	0.0277138	-1.04624	0.182	0.667	1	0.485	XM_021574527.1
cofilin-2-like (LOC110509956)	0.0285843	-22.4145	0.909	0.933	1	0.024	XM_021591193.1
uncharacterized LOC110538680 (LOC110538680), transcript variant X1	0.0296283	-1.26671	0.182	0.6	1	0.418	XM_021625644.1
uncharacterized LOC110515983 (LOC110515983)	0.0297559	-1.54051	0.636	1	1	0.364	XR_002472316.1
dedicator of cytokinesis protein 7-like (LOC110486360)	0.029757	0.454981	0.545	0.133	1	-0.412	XM_021557887.1
60S ribosomal protein L23a (LOC100135923)	0.0298753	0.288373	0.727	1	1	0.273	XM_021617305.1
Zinc finger protein 706 (zn706)	0.0307886	-0.647205	0.273	0.733	1	0.46	NM_001160599.1
probable E3 ubiquitin-protein ligase RNF144A-A (LOC110500498)	0.0318332	-2.03867	0.182	0.6	1	0.418	XM_021577893.1
peptidyl-prolyl cis-trans isomerase FKBP1A-like (LOC110492764)	0.0322173	-4.23994	0.455	0.8	1	0.345	XM_021567243.1
cytochrome c oxidase subunit 7C, mitochondrial-like (LOC110525312)	0.0329517	-2.2855	0.182	0.6	1	0.418	XM_021605326.1
calmodulin 2 (calm2)	0.0339273	-5.60302	0.364	0.733	1	0.369	XM_021608230.1
tissue alpha-L-fucosidase-like (LOC110487843)	0.0341593	1.22814	0.636	0.333	1	-0.303	XM_021559756.1
serine/arginine-rich splicing factor 7-like (LOC110533497)	0.0353147	-1.92087	0.182	0.667	1	0.485	XM_021617762.1
CD9 antigen-like (LOC110486460)	0.0367741	-5.09261	0.364	0.733	1	0.369	XM_021558082.1
lysozyme II (lyz2)	0.0368152	-7.64219	0.909	1	1	0.091	NM_001124716.1
60S ribosomal protein L38-like (LOC110499237)	0.0374462	-1.81536	0.818	1	1	0.182	XM_021576245.1
myosin-9-like (LOC110538472), transcript variant X1	0.0378986	0.412929	0.727	0.267	1	-0.46	XM_021625311.1
NEDD4 family-interacting protein 1 (nfip1)	0.0384443	-1.21425	0.091	0.467	1	0.376	NM_001160556.1
regulator of cell cycle RGCC-like (LOC110504574)	0.0384476	-6.23182	0.364	0.8	1	0.436	XM_021583340.1
heat shock protein 70b (hsp70b)	0.0384841	-0.817099	0.545	0.8	1	0.255	NM_001124745.1
histone H3.3 (LOC110503698)	0.038507	-3.57627	0.727	0.933	1	0.206	XM_021582159.1
VHSV-induced protein-5 (LOC100135997)	0.038644	-23.1469	0.091	0.467	1	0.376	NM_001124334.1
prolyl-tRNA synthetase associated domain-containing protein 1-like (LOC110530099)	0.0391813	-0.589574	0.091	0.533	1	0.442	XM_021612916.1
3-methyl-2-oxobutanoate dehydrogenase [lipoamide] kinase, mitochondrial-like (LOC110533575)	0.0392224	0.384325	0.273	0	1	-0.273	XM_021617920.1
AFG3-like protein 1 (LOC110521368)	0.0392224	0.384325	0.273	0	1	-0.273	XM_021598871.1
ATPase phospholipid transporting 9B (putative) (atp9b), transcript variant X1	0.0392224	0.384325	0.273	0	1	-0.273	XM_021571743.1
bromodomain-containing protein 3-like (LOC110509865), transcript variant X1	0.0392224	0.384325	0.273	0	1	-0.273	XM_021591029.1
catechol-O-methyltransferase domain containing 1 (comtd1), transcript variant X1	0.0392224	0.384325	0.273	0	1	-0.273	XM_021575345.1
cell wall protein IFF7-like (LOC110539086)	0.0392224	0.384325	0.273	0	1	-0.273	XM_021626057.1
chromosome 28 CXorf38 homolog (c28hxorf38), transcript variant X1	0.0392224	0.384325	0.273	0	1	-0.273	XM_021588995.1
differentially expressed in FDCP 6 homolog (LOC110494964)	0.0392224	0.384325	0.273	0	1	-0.273	XM_021570308.1
exportin-7 (LOC110523821), transcript variant X1	0.0392224	0.384325	0.273	0	1	-0.273	XM_021602870.1
integral membrane protein 2C-like (LOC110530227)	0.0392224	0.384325	0.273	0	1	-0.273	XM_021613123.1
iron responsive element binding protein 2 (ireb2), transcript variant X1	0.0392224	0.384325	0.273	0	1	-0.273	XM_021564872.1
polyadenylate-binding protein-interacting protein 2-like (LOC110489212)	0.0392224	0.384325	0.273	0	1	-0.273	XM_021561840.1
prepro-cathepsin C (LOC100136230)	0.0392224	0.384325	0.273	0	1	-0.273	NM_001124494.1
protein O-GlcNAcase-like (LOC110526041)	0.0392224	0.384325	0.273	0	1	-0.273	XM_021606634.1
solute carrier family 43 member 3-like (LOC110497214)	0.0392224	0.384325	0.273	0	1	-0.273	XM_021573214.1
translocon-associated protein subunit alpha-like (LOC110489704)	0.0392224	0.384325	0.273	0	1	-0.273	XM_021562480.1
transmembrane protein 189-like (LOC110492131), transcript variant X1	0.0392224	0.384325	0.273	0	1	-0.273	XM_021566166.1
transmembrane protein 39A-like (LOC110496982)	0.0392224	0.384325	0.273	0	1	-0.273	XM_021572985.1
transmembrane protein 97 (tmem97)	0.0392224	0.384325	0.273	0	1	-0.273	XM_021588535.1
trinucleotide repeat-containing gene 6C protein-like (LOC110493564)	0.0392224	0.384325	0.273	0	1	-0.273	XM_021567911.1
tripartite motif-containing protein 16-like (LOC110499822)	0.0392224	0.384325	0.273	0	1	-0.273	XM_021576882.1
tumor protein p63 regulated 1 like (tprg1l)	0.0392224	0.384325	0.273	0	1	-0.273	XM_021615831.1
ubiquitin carboxyl-terminal hydrolase 24-like (LOC110522770)	0.0392224	0.384325	0.273	0	1	-0.273	XM_021601237.1
uncharacterized LOC110528322 (LOC110528322), transcript variant X1	0.0392224	0.384325	0.273	0	1	-0.273	XM_021610294.1
uncharacterized LOC110535218 (LOC110535218)	0.0392224	0.384325	0.273	0	1	-0.273	XR_002475218.1
uncharacterized oxidoreductase YccK-like (LOC110492334)	0.0392224	0.384325	0.273	0	1	-0.273	XM_021566561.1
unconventional myosin-XVIIIa-like (LOC110507883)	0.0392224	0.384325	0.273	0	1	-0.273	XM_021588270.1
WD repeat domain 48 (wdr48), transcript variant X1	0.0392224	0.384325	0.273	0	1	-0.273	XM_021562565.1
60S ribosomal protein L34 (LOC110531928)	0.0393372	0.432405	0.909	1	1	0.091	XM_021615423.1
histone H3.3 (LOC110507576)	0.0394731	-1.59881	0.364	0.8	1	0.436	XM_021587646.1
activity-dependent neuroprotector homeobox protein-like (LOC110527902)	0.0395511	0.638289	0.273	0	1	-0.273	XM_021609503.1
inositol 1,4,5-trisphosphate receptor-interacting protein-like 2 (LOC110538850)	0.0395511	0.638289	0.273	0	1	-0.273	XM_021625832.1
rab GDP dissociation inhibitor beta-like (LOC110500283), transcript variant X1	0.0395511	0.638289	0.273	0	1	-0.273	XM_021577580.1
semaphorin-5A-like (LOC110535452), transcript variant X1	0.0395511	0.638289	0.273	0	1	-0.273	XM_021620456.1
uncharacterized LOC110527330 (LOC110527330), transcript variant X1	0.0395511	0.638289	0.273	0	1	-0.273	XM_021608529.1
60S ribosome subunit biogenesis protein NIP7 homolog (LOC110518951)	0.0402387	-0.452832	0	0.333	1	0.333	XM_021596309.1
ATP-binding cassette sub-family F member 1-like (LOC110488117)	0.0402387	-0.452832	0	0.333	1	0.333	XM_021560145.1
cAMP-dependent protein kinase catalytic subunit alpha (LOC110538670), transcript variant X1	0.0402387	-0.452832	0	0.333	1	0.333	XM_021625632.1
coatomer subunit zeta-1-like (LOC110492004), transcript variant X1	0.0402387	-0.452832	0	0.333	1	0.333	XM_021565943.1
cytochrome c oxidase copper chaperone-like (LOC110520411)	0.0402387	-0.452832	0	0.333	1	0.333	XM_021597716.1
desmocollin-2-like (LOC110530423), transcript variant X1	0.0402387	-0.452832	0	0.333	1	0.333	XM_021613478.1
DNA damage-regulated autophagy modulator protein 1-like (LOC110500055)	0.0402387	-0.452832	0	0.333	1	0.333	XM_021577179.1
ELM2 and SANT domain-containing protein 1-like (LOC110529394)	0.0402387	-0.452832	0	0.333	1	0.333	XM_021611550.1
helicase with zinc finger (helz), transcript variant X1	0.0402387	-0.452832	0	0.333	1	0.333	XM_021557256.1
heterogeneous nuclear ribonucleoprotein D-like (LOC110523859), transcript variant X1	0.0402387	-0.452832	0	0.333	1	0.333	XM_021602933.1
malate dehydrogenase, mitochondrial-like (LOC110533583)	0.0402387	-0.452832	0	0.333	1	0.333	XM_021617942.1
matrin-3-like (LOC110534102)	0.0402387	-0.452832	0	0.333	1	0.333	XM_021618774.1
mitochondrial ribosomal protein L9 (mrpl9)	0.0402387	-0.452832	0	0.333	1	0.333	XM_021560379.1
poly [ADP-ribose] polymerase 12-like (LOC110490573)	0.0402387	-0.452832	0	0.333	1	0.333	XM_021564002.1
protein tyrosine phosphatase type IVA 2 (LOC110487937)	0.0402387	-0.452832	0	0.333	1	0.333	XM_021559857.1
ras GTPase-activating-like protein IQGAP1 (LOC110536173)	0.0402387	-0.452832	0	0.333	1	0.333	XM_021621778.1
receptor-interacting serine/threonine-protein kinase 3-like (LOC110521454), transcript variant X1	0.0402387	-0.452832	0	0.333	1	0.333	XM_021599007.1
ring finger protein 10 (rnf10)	0.0402387	-0.452832	0	0.333	1	0.333	XM_021621298.1
serine/threonine-protein kinase pim-1-like (LOC110492591)	0.0402387	-0.452832	0	0.333	1	0.333	XM_021567007.1
serine/threonine-protein kinase Sgk3-like (LOC110535323), transcript variant X1	0.0402387	-0.452832	0	0.333	1	0.333	XM_021620253.1
solute carrier family 40 member 1-like (LOC110501553)	0.0402387	-0.452832	0	0.333	1	0.333	XM_021579209.1
sterol regulatory element-binding protein 2-like (LOC110486444), transcript variant X1	0.0402387	-0.452832	0	0.333	1	0.333	XM_021558051.1
tyrosine-protein phosphatase non-receptor type 1-like (LOC110532529)	0.0402387	-0.452832	0	0.333	1	0.333	XM_021616512.1
U6 snRNA-associated Sm-like protein LSm4 (LOC110524139)	0.0402387	-0.452832	0	0.333	1	0.333	XM_021603502.1
uncharacterized LOC110499364 (LOC110499364), transcript variant X1	0.0402387	-0.452832	0	0.333	1	0.333	XM_021576456.1
vacuolar protein sorting-associated protein 11 homolog (LOC110537641), transcript variant X1	0.0402387	-0.452832	0	0.333	1	0.333	XM_021623830.1
V-type proton ATPase 21 kDa proteolipid subunit (LOC110508730), transcript variant X1	0.0402387	-0.452832	0	0.333	1	0.333	XM_021589483.1
calreticulin-like (LOC110530795)	0.0409532	-4.38195	0.273	0.6	1	0.327	XM_021614062.1
arf-GAP with SH3 domain, ANK repeat and PH domain-containing protein 2-like (LOC110529443)	0.0409716	-0.633474	0	0.333	1	0.333	XM_021611614.1
calcium-binding and coiled-coil domain-containing protein 2-like (LOC110491510)	0.0409716	-0.633474	0	0.333	1	0.333	XM_021565013.1
C-type lectin domain family 4 member M-like (LOC110513002)	0.0409716	-1.00451	0	0.333	1	0.333	XM_021593081.1
cytochrome c oxidase subunit 7A2, mitochondrial-like (LOC110505390)	0.0409716	-0.633474	0	0.333	1	0.333	XM_021584573.1
guanylate-binding protein 1-like (LOC110529748)	0.0409716	-1.6157	0	0.333	1	0.333	XM_021612228.1
nucleoporin 54 (nup54), transcript variant X1	0.0409716	-0.633474	0	0.333	1	0.333	XM_021603199.1
poly(ADP-ribose) glycohydrolase-like (LOC110523329), transcript variant X1	0.0409716	-0.633474	0	0.333	1	0.333	XM_021601936.1
poly(ADP-ribose) polymerase family member 9 (parp9), transcript variant X1	0.0409716	-0.633474	0	0.333	1	0.333	XM_021575662.1
ras-related protein Rap-1b-like (LOC110492737), transcript variant X1	0.0409716	-0.633474	0	0.333	1	0.333	XM_021567194.1
RNA polymerase II subunit J (polr2j)	0.0409716	-0.633474	0	0.333	1	0.333	NM_001160575.2
signal transducer and activator of transcription 1-alpha/beta-like (LOC110501544), transcript variant X1	0.0409716	-1.6157	0	0.333	1	0.333	XM_021579193.1
ubiquitin carboxyl-terminal hydrolase 64E-like (LOC110500500), transcript variant X1	0.0409716	-0.633474	0	0.333	1	0.333	XM_021577894.1
ubiquitin-associated and SH3 domain-containing protein B-like (LOC110534235)	0.0409716	-0.633474	0	0.333	1	0.333	XM_021618971.1
ubiquitin-conjugating enzyme E2 H-like (LOC110490613)	0.0409716	-0.633474	0	0.333	1	0.333	XM_021564063.1
uncharacterized protein C19orf43-like (LOC110538477)	0.0409716	-0.633474	0	0.333	1	0.333	XM_021625327.1
VHSV-induced protein-4 (LOC100135996), transcript variant X1	0.0409716	-3.3424	0	0.333	1	0.333	XM_021575338.1
adenosylhomocysteinase (ahcy)	0.0411592	-1.62697	0.091	0.467	1	0.376	XM_021609053.1
dolichyl-diphosphooligosaccharide--protein glycosyltransferase subunit STT3A (LOC110533669)	0.0411592	-1.1309	0.091	0.467	1	0.376	XM_021618107.1
coatomer protein complex subunit epsilon (cope)	0.0413392	-0.786424	0	0.333	1	0.333	XM_021603603.1
epsin-1-like (LOC110537113)	0.0413392	-0.786424	0	0.333	1	0.333	XM_021622900.1
microtubule-associated proteins 1A/1B light chain 3B (LOC110511247)	0.0413392	-0.786424	0	0.333	1	0.333	XM_021592266.1
NADH dehydrogenase [ubiquinone] 1 alpha subcomplex subunit 11-like (LOC110503510)	0.0413392	-0.786424	0	0.333	1	0.333	XM_021581890.1
uncharacterized LOC110528183 (LOC110528183)	0.0413392	-0.919053	0	0.333	1	0.333	XM_021610041.1
uncharacterized LOC110532113 (LOC110532113)	0.0413392	-0.786424	0	0.333	1	0.333	XM_021615731.1
up-regulator of cell proliferation-like (LOC110531660)	0.0413392	-0.786424	0	0.333	1	0.333	XM_021614979.1
interferon-induced GTP-binding protein Mx3 (LOC110494493), transcript variant X1	0.0414128	-1.1125	0	0.333	1	0.333	XM_021569609.1
60S ribosomal protein L36-like (LOC110524836)	0.0414359	-4.36568	0.909	0.933	1	0.024	XM_021604754.1
protein PML-like (LOC110521242)	0.0415602	-2.26674	0	0.333	1	0.333	XM_021598681.1
receptor-transporting protein 2-like (LOC110529481), transcript variant X1	0.0415602	-6.30721	0	0.333	1	0.333	XM_021611716.1
phosphate carrier protein, mitochondrial (LOC110524847), transcript variant X1	0.0416339	-1.8719	0	0.333	1	0.333	XM_021604805.1
uncharacterized LOC110496535 (LOC110496535)	0.0416339	-2.54592	0	0.333	1	0.333	XR_002469564.1
interferon-induced protein 44-like (LOC110488243), transcript variant X1	0.0425018	-0.507534	0.091	0.533	1	0.442	XM_021560396.1
chromosome 8 C14orf2 homolog (c8h14orf2), transcript variant X1	0.0436065	-0.740536	0.091	0.467	1	0.376	XM_021612181.1
receptor-type tyrosine-protein phosphatase beta-like (LOC110521306), transcript variant X1	0.0436065	-0.740536	0.091	0.467	1	0.376	XM_021598777.1
translation machinery-associated protein 7 (LOC110494815)	0.0436065	-0.740536	0.091	0.467	1	0.376	XM_021570147.1
ubiquitin carboxyl-terminal hydrolase 10-like (LOC110506522), transcript variant X1	0.0436065	-0.740536	0.091	0.467	1	0.376	XM_021586191.1
60S ribosomal protein L36 (LOC110521855)	0.0437252	-1.09975	0.545	0.8	1	0.255	XM_021599788.1
urokinase plasminogen activator surface receptor-like (LOC110510776)	0.0440157	-25.6129	0.545	0.8	1	0.255	XM_021591999.1
60S ribosomal protein L9-like (LOC110515653)	0.0442996	-1.65645	0.818	0.867	1	0.049	XM_021594472.1
integral membrane protein 2C-like (LOC110507957)	0.0451117	1.1783	0.545	0.2	1	-0.345	XM_021588383.1
major histocompatibility complex class I-related gene protein-like (LOC110496241), transcript variant X1	0.0457206	-1.19133	0.182	0.533	1	0.351	XM_021572023.1
BCL2/adenovirus E1B 19 kDa protein-interacting protein 3-like (LOC110509873)	0.0459069	-0.603082	0.091	0.467	1	0.376	XM_021591051.1
LIM and SH3 domain protein 1-like (LOC110538141)	0.0459069	-0.603082	0.091	0.467	1	0.376	XM_021624766.1
signal transducer and activator of transcription 1-alpha/beta-like (LOC110494323), transcript variant X1	0.0459069	-0.939937	0.091	0.467	1	0.376	XM_021569281.1
solute carrier family 46 member 2 (slc46a2)	0.0459069	-1.51509	0.091	0.467	1	0.376	XM_021622543.1
heterogeneous nuclear ribonucleoprotein A0-like (LOC110504781)	0.0460409	-1.19668	0.364	0.8	1	0.436	XM_021583593.1
helicase with zinc finger 2 (helz2), transcript variant X1	0.0461121	-2.09034	0.182	0.533	1	0.351	XM_021610645.1
14-3-3 protein beta/alpha-1-like (LOC110493854)	0.0465294	-1.13188	0.364	0.733	1	0.369	XM_021568372.1
40S ribosomal protein S27-like (LOC110520892)	0.0476272	-2.74292	0.818	1	1	0.182	XM_021598339.1
Y-box binding protein (LOC100305135), transcript variant X1	0.0478515	-0.443677	0.091	0.467	1	0.376	XM_021564393.1
60S ribosomal protein L37-like (LOC110536331)	0.0489642	-1.85862	0.545	0.733	1	0.188	XM_021622068.1
cytosolic non-specific dipeptidase-like (LOC110496332), transcript variant X1	0.0489642	-1.32199	0.364	0.733	1	0.369	XM_021572156.1

## Sheet: Dendritic like-cells
Gene	p_val	avg_logFC	pct.1	pct.2	p_val_adj	Diff pct.	ACC rainbow trout
protein diaphanous homolog 1-like (LOC110488660)	0.00243431	-0.708513	0	0.6	1	0.6	XM_021560972.1
L-lactate dehydrogenase B chain-like (LOC110500268), transcript variant X1	0.002544	7.30011	0.917	0.4	1	-0.517	XM_021577544.1
heat shock protein HSP 90-alpha-like (LOC110529844)	0.00261173	-0.915509	0	0.6	1	0.6	XM_021612439.1
cartilage acidic protein 1 (LOC100136331)	0.00272188	-1.08692	0	0.6	1	0.6	XM_021556533.1
adhesion G protein-coupled receptor E2-like (LOC110488853), transcript variant X1	0.00313953	1.5137	0.833	0.2	1	-0.633	XM_021561281.1
chromatin complexes subunit BAP18-like (LOC110531451), transcript variant X1	0.00524402	0.871947	0.583	0	1	-0.583	XM_021614656.1
chromosome 16 C20orf24 homolog (c16h20orf24)	0.00524402	0.871947	0.583	0	1	-0.583	XM_021566915.1
LETM1 domain-containing protein 1-like (LOC110492117), transcript variant X1	0.00553694	1.34517	0.583	0	1	-0.583	XM_021566148.1
glutathione S-transferase P-like (LOC110488957)	0.00569799	2.94785	0.917	0.6	1	-0.317	XM_021561454.1
thioredoxin-interacting protein-like (LOC110496349)	0.00684885	1.87369	0.917	0.3	1	-0.617	XM_021572190.1
ubiquitin conjugating enzyme E2 C (ube2c)	0.00711035	1.17234	0.75	0.1	1	-0.65	NM_001160532.2
proteasome subunit alpha type-3 (LOC110505789), transcript variant X1	0.00741755	1.82461	0.667	0.1	1	-0.567	XM_021585224.1
GA-binding protein alpha chain-like (LOC110502012), transcript variant X1	0.00742666	-0.620115	0	0.5	1	0.5	XM_021579908.1
nuclear pore complex protein Nup98-Nup96-like (LOC110537426), transcript variant X1	0.00742666	-0.620115	0	0.5	1	0.5	XM_021623457.1
zinc finger protein 143-like (LOC110526565), transcript variant X1	0.00742666	-0.620115	0	0.5	1	0.5	XM_021607637.1
zinc finger protein 462-like (LOC110535829)	0.00742666	-0.620115	0	0.5	1	0.5	XM_021621146.1
myotrophin-like (LOC110499978)	0.00871649	2.55382	0.667	0.1	1	-0.567	XM_021577064.1
transforming acidic coiled-coil-containing protein 3-like (LOC110497847), transcript variant X1	0.00890131	1.75779	0.917	0.4	1	-0.517	XM_021574276.1
girdin-like (LOC110504639)	0.00917298	0.914382	0.667	0.1	1	-0.567	XM_021583402.1
fermitin family homolog 3-like (LOC110504641)	0.0109402	1.57878	0.833	0.4	1	-0.433	XM_021583404.1
FK506-binding protein 1B (fkb1b)	0.0109647	3.4725	0.833	0.5	1	-0.333	NM_001165052.1
calmodulin (LOC110502333)	0.0113337	4.14396	1	0.7	1	-0.3	XM_021580278.1
calponin-2-like (LOC110508914)	0.0117675	0.620115	0.5	0	1	-0.5	XM_021589823.1
tRNA selenocysteine 1 associated protein 1 (trnau1ap), transcript variant X1	0.0117675	0.620115	0.5	0	1	-0.5	XM_021559790.1
rho-related GTP-binding protein RhoA-B (LOC110532093)	0.0123305	1.73922	0.833	0.4	1	-0.433	XM_021615701.1
FK506 binding protein 3 (fkbp3), transcript variant X1	0.0123725	0.810206	0.5	0	1	-0.5	XM_021600895.1
GTP-binding protein SAR1b (LOC110537724)	0.0123725	0.810206	0.5	0	1	-0.5	XM_021624058.1
leucine-rich repeat and calponin homology domain-containing protein 4-like (LOC110500765)	0.0123725	0.810206	0.5	0	1	-0.5	XM_021578293.1
mitogen-activated protein kinase kinase kinase kinase 2-like (LOC110510173), transcript variant X1	0.0123725	0.810206	0.5	0	1	-0.5	XM_021591541.1
RING finger protein 121-like (LOC110537380), transcript variant X1	0.0123725	1.19586	0.5	0	1	-0.5	XM_021623382.1
transmembrane protein 205-like (LOC110538305), transcript variant X1	0.0123725	0.810206	0.5	0	1	-0.5	XM_021625035.1
WW domain-binding protein 2-like (LOC110538334)	0.0123725	0.810206	0.5	0	1	-0.5	XM_021625085.1
ras-related C3 botulinum toxin substrate 2 (rho family, small GTP binding protein Rac2) (rac2)	0.0127347	1.31435	0.75	0.2	1	-0.55	NM_001165150.1
unconventional myosin-If-like (LOC110521506)	0.0127422	0.969871	0.5	0	1	-0.5	XM_021599104.1
cryptochrome-1-like (LOC110537182), transcript variant X1	0.012763	-0.57469	0.083	0.6	1	0.517	XM_021623023.1
proteasome subunit beta type-3-like (LOC110493640)	0.012828	2.64617	0.75	0.3	1	-0.45	XM_021568027.1
transaldolase-like (LOC110526102)	0.0128991	2.70613	0.833	0.3	1	-0.533	XM_021606725.1
heme oxygenase-like (LOC110485518), transcript variant X1	0.0129914	1.49831	0.5	0	1	-0.5	XM_021556607.1
cytochrome b-245 heavy chain-like (LOC110495505)	0.0130332	7.6485	0.5	0	1	-0.5	XM_021570799.1
glutathione-disulfide reductase (gsr), transcript variant X1	0.0133884	5.53838	0.75	0.2	1	-0.55	XM_021561547.1
60S ribosomal protein L18a-like (LOC110516870)	0.0141158	10.4821	0.917	0.8	1	-0.117	XM_021595184.1
Glutathione S-transferase A (gsta)	0.0165938	6.05269	0.833	0.2	1	-0.633	NM_001160559.2
kinesin-like protein KIF11-B (LOC110529943)	0.0180159	5.31376	0.917	0.6	1	-0.317	XM_021612627.1
NADH-cytochrome b5 reductase 3-like (LOC110500004)	0.0190923	1.57756	0.583	0.1	1	-0.483	XM_021577104.1
cystatin (LOC100136752)	0.0191383	2.366	0.583	0.1	1	-0.483	NM_001124704.2
non-histone chromosomal protein HMG-14-like (LOC110507835), transcript variant X1	0.0192612	5.56048	0.917	0.8	1	-0.117	XM_021588186.1
gelsolin-like (LOC110508942)	0.0195072	5.51143	0.917	0.9	1	-0.017	XM_021589865.1
cytochrome c oxidase subunit 7B, mitochondrial-like (LOC110537530), transcript variant X1	0.0197998	1.06473	0.917	0.5	1	-0.417	XM_021623638.1
60S ribosomal protein L8 (LOC110501348), transcript variant X1	0.0204674	7.8186	1	1	1	0	XM_021578857.1
adenylosuccinate synthase (adss)	0.0204966	-0.523137	0	0.4	1	0.4	XM_021576342.1
CUGBP Elav-like family member 1 (LOC110506308), transcript variant X1	0.0204966	-0.523137	0	0.4	1	0.4	XM_021585801.1
nipped-B-like protein B (LOC110537148), transcript variant X1	0.0204966	-0.523137	0	0.4	1	0.4	XM_021622959.1
oxysterol-binding protein-related protein 6-like (LOC110502171)	0.0204966	-0.523137	0	0.4	1	0.4	XM_021580029.1
roquin-2-like (LOC110523932)	0.0204966	-0.523137	0	0.4	1	0.4	XM_021603088.1
signal transducer and activator of transcription 1-alpha/beta-like (LOC110520020), transcript variant X1	0.0204966	-0.523137	0	0.4	1	0.4	XM_021596979.1
SWI/SNF-related matrix-associated actin-dependent regulator of chromatin subfamily A containing DEAD/H box 1A-like (LOC110525249)	0.0204966	-0.523137	0	0.4	1	0.4	XM_021605222.1
ubiquilin-4-like (LOC110487987)	0.0204966	-0.523137	0	0.4	1	0.4	XM_021559922.1
zinc finger protein 574-like (LOC110488371), transcript variant X1	0.0204966	-0.523137	0	0.4	1	0.4	XM_021560602.1
zinc finger protein 652-like (LOC110486223), transcript variant X1	0.0204966	-0.523137	0	0.4	1	0.4	XM_021557664.1
anillin-like (LOC110496432), transcript variant X1	0.0206299	1.63579	0.75	0.3	1	-0.45	XM_021572332.1
ribonucleoside-diphosphate reductase subunit M2 (LOC110529451), transcript variant X1	0.0206832	-7.81251	1	1	1	0	XM_021611622.1
serine/arginine-rich splicing factor 9-like (LOC110523758), transcript variant X1	0.0207062	1.80211	0.583	0.1	1	-0.483	XM_021602740.1
casein kinase 1 alpha 1 (csnk1a1), transcript variant X1	0.0209767	-0.767508	0	0.4	1	0.4	XM_021560813.1
E3 ubiquitin-protein ligase UHRF1-like (LOC110533997)	0.0209767	-0.767508	0	0.4	1	0.4	XM_021618655.1
protein arginine N-methyltransferase 5-like (LOC110508474), transcript variant X1	0.0209767	-0.767508	0	0.4	1	0.4	XM_021589009.1
protein TASOR-like (LOC110492491)	0.0209767	-0.767508	0	0.4	1	0.4	XM_021566857.1
RB transcriptional corepressor 1 (rb1)	0.0209767	-0.767508	0	0.4	1	0.4	NM_001124256.1
fucosidase, alpha-L- 2, plasma (fuca2)	0.0216608	2.66929	0.667	0.2	1	-0.467	XM_021573740.1
elongation factor 2 (LOC110524284), transcript variant X1	0.0220721	3.61212	0.917	0.8	1	-0.117	XM_021603788.1
cell division control protein 42 homolog (LOC110494396)	0.0221356	0.864171	0.583	0.1	1	-0.483	XM_021569404.1
kinesin-like protein KIF20A (LOC110510104), transcript variant X1	0.0221356	0.864171	0.583	0.1	1	-0.483	XM_021591439.1
uncharacterized LOC110515302 (LOC110515302)	0.0227576	1.85633	0.667	0.2	1	-0.467	XM_021594249.1
ETS-related transcription factor Elf-1-like (LOC110508153)	0.0234507	-2.03968	0.167	0.6	1	0.433	XM_021588596.1
ATP-dependent RNA helicase DDX39A-like (LOC110485839)	0.023498	1.74032	0.75	0.4	1	-0.35	XM_021557032.1
cytochrome c oxidase subunit 6A, mitochondrial-like (LOC110535921)	0.0254493	0.824494	0.75	0.3	1	-0.45	XM_021621303.1
ribosomal protein S7 (rps7)	0.0259406	-1.4842	0.5	0.9	1	0.4	NM_001124430.1
24-dehydrocholesterol reductase (dhcr24)	0.026193	0.539967	0.417	0	1	-0.417	XM_021599325.1
CDC42 small effector protein 1-like (LOC110496278)	0.026193	0.539967	0.417	0	1	-0.417	XM_021572079.1
churchill domain containing 1 (churc1)	0.026193	0.539967	0.417	0	1	-0.417	XM_021611557.1
cleavage and polyadenylation specificity factor subunit 5-like (LOC110526442)	0.026193	0.539967	0.417	0	1	-0.417	XM_021607432.1
emerin-like (LOC110532817)	0.026193	0.539967	0.417	0	1	-0.417	XM_021616963.1
ependymin-like (LOC110531845)	0.026193	0.539967	0.417	0	1	-0.417	XM_021615294.1
septin-6 (LOC110505183), transcript variant X1	0.026193	0.539967	0.417	0	1	-0.417	XM_021584215.1
spermatogenesis associated 2 like (spata2l), transcript variant X1	0.026193	0.539967	0.417	0	1	-0.417	XM_021595766.1
transcription factor Sp2-like (LOC110485883), transcript variant X1	0.026193	0.539967	0.417	0	1	-0.417	XM_021557085.1
actin-related protein 2/3 complex subunit 5-like (LOC110508866)	0.0263778	2.97902	0.833	0.4	1	-0.433	XM_021589735.1
adenylate kinase isoenzyme 1-like (LOC110523607)	0.0269982	1.79828	0.417	0	1	-0.417	XM_021602464.1
AN1-type zinc finger protein 6-like (LOC110506884), transcript variant X1	0.0269982	1.15159	0.417	0	1	-0.417	XM_021586754.1
AP-3 complex subunit beta-1-like (LOC110509669)	0.0269982	0.744402	0.417	0	1	-0.417	XM_021590686.1
cystathionine beta-synthase-like (LOC110520495)	0.0269982	0.744402	0.417	0	1	-0.417	XM_021597866.1
kinesin-like protein KIF18A (LOC110506652), transcript variant X1	0.0269982	0.744402	0.417	0	1	-0.417	XM_021586430.1
serine/threonine-protein kinase 26-like (LOC110510176), transcript variant X1	0.0269982	0.744402	0.417	0	1	-0.417	XM_021591544.1
serine/threonine-protein phosphatase 6 catalytic subunit (LOC110523246), transcript variant X1	0.0269982	0.744402	0.417	0	1	-0.417	XM_021601773.1
TATA-box binding protein associated factor 12 (taf12), transcript variant X1	0.0269982	0.744402	0.417	0	1	-0.417	XM_021581717.1
transcription and mRNA export factor ENY2-2 (LOC110489834)	0.0269982	1.15159	0.417	0	1	-0.417	XM_021562780.1
tumor necrosis factor alpha-induced protein 8-like protein 2 (LOC110487125), transcript variant X1	0.0269982	0.744402	0.417	0	1	-0.417	XM_021559050.1
ribonuclease kappa-A-like (LOC110531452)	0.0273346	3.24952	0.75	0.3	1	-0.45	XM_021614661.1
glutathione peroxidase 1 (LOC100135925)	0.0274039	0.914053	0.417	0	1	-0.417	XM_021569971.1
integrin beta-7-like (LOC110494334)	0.0274039	0.914053	0.417	0	1	-0.417	XM_021569298.1
nucleoporin 37 (nup37), transcript variant X1	0.0274039	0.914053	0.417	0	1	-0.417	XM_021577169.1
Ras suppressor protein 1 (rsu1), transcript variant X1	0.0274039	0.914053	0.417	0	1	-0.417	XM_021620559.1
serine/threonine-protein kinase PLK1-like (LOC110515273)	0.0274039	1.05905	0.417	0	1	-0.417	XM_021594227.1
heme binding protein 2 (hebp2)	0.0274852	1.86074	0.417	0	1	-0.417	NM_001165108.1
myosin-11-like (LOC110485728), transcript variant X1	0.0274852	1.26764	0.417	0	1	-0.417	XM_021556877.1
uncharacterized LOC110504686 (LOC110504686)	0.0276044	-1.90745	0.833	1	1	0.167	XR_002470633.1
LBP (LPS binding protein)/BPI (bactericidal/permeability-increasing protein)-1 (lbp/bpi-1)	0.0276482	1.37161	0.417	0	1	-0.417	NM_001124585.1
nascent polypeptide-associated complex subunit alpha-like (LOC110532729), transcript variant X1	0.0286857	0.777552	0.667	0.2	1	-0.467	XM_021616841.1
ADP-ribosylation factor-like protein 6-interacting protein 4 (LOC110522020)	0.0287427	1.0864	0.667	0.2	1	-0.467	XM_021600081.1
granulins-like (LOC110538596), transcript variant X1	0.0288877	1.76872	0.583	0.1	1	-0.483	XM_021625508.1
Ictacalcin (s10i)	0.0294209	-23.1823	1	1	1	0	NM_001165171.1
myocyte enhancer factor 2C (mef2c), transcript variant X1	0.0312048	0.382229	0.75	0.2	1	-0.55	XM_021620929.1
WD repeat and HMG-box DNA binding protein 1 (wdhd1), transcript variant X1	0.0313071	-1.54001	0.083	0.5	1	0.417	XM_021573679.1
dihydropteridine reductase-like (LOC110505140), transcript variant X1	0.0313855	-1.26809	0.083	0.5	1	0.417	XM_021584137.1
rho-related GTP-binding protein RhoG-like (LOC110503168)	0.031568	-4.00959	0.833	0.6	1	-0.233	XM_021581521.1
60S ribosomal protein L13a-like (LOC110505289)	0.0316294	4.82293	1	0.9	1	-0.1	XM_021584433.1
putative aminopeptidase W07G4.4 (LOC110536209), transcript variant X1	0.0319176	0.471596	0.917	0.7	1	-0.217	XM_021621840.1
GPI-anchored protein p137 (gp137)	0.0323109	0.983535	0.667	0.2	1	-0.467	NM_001160691.1
signal peptidase complex catalytic subunit SEC11A-like (LOC110526644)	0.0323109	0.983535	0.667	0.2	1	-0.467	XM_021607787.1
interferon inducible protein (iip)	0.0332259	3.78584	1	0.7	1	-0.3	NM_001124613.1
lysozyme g-like (LOC110505449)	0.0340247	-1.14596	0.083	0.5	1	0.417	XM_021584675.1
ubiquitin-60S ribosomal protein L40-like (LOC110508899)	0.0340605	2.4497	0.917	0.5	1	-0.417	XM_021589797.1
PQ loop repeat containing 3 (pqlc3), transcript variant X1	0.034419	3.37982	0.583	0.2	1	-0.383	XM_021585079.1
Fc receptor-like protein 5 (LOC110518222), transcript variant X1	0.0348879	1.04521	0.667	0.2	1	-0.467	XM_021595886.1
dnaJ homolog subfamily C member 9-like (LOC110491414)	0.0354667	-0.624658	0.25	0.7	1	0.45	XM_021564843.1
serine/arginine repetitive matrix protein 1-like (LOC110498014), transcript variant X1	0.0354667	-0.624658	0.25	0.7	1	0.45	XM_021574545.1
60S ribosomal protein L32 (LOC110492489)	0.0363393	-0.432485	0.917	0.5	1	-0.417	XM_021566855.1
HAUS augmin-like complex subunit 5 (LOC110524450), transcript variant X1	0.0364308	-0.486292	0.083	0.5	1	0.417	XM_021604089.1
ATP synthase subunit beta, mitochondrial (LOC100136600), transcript variant X1	0.0370291	7.15893	0.833	0.6	1	-0.233	XM_021608668.1
engulfment and cell motility protein 1-like (LOC110496650)	0.037278	1.42316	0.5	0.1	1	-0.4	XM_021572668.1
60S ribosomal protein L36a (rl36a)	0.0374754	0.99322	0.667	0.3	1	-0.367	NM_001165096.2
Zinc finger protein 706 (zn706)	0.0374754	0.99322	0.667	0.3	1	-0.367	NM_001160599.1
protein FAM111A-like (LOC110530884), transcript variant X1	0.0377488	-2.345	0.25	0.7	1	0.45	XM_021614171.1
uncharacterized LOC110506160 (LOC110506160)	0.0382978	1.80529	0.833	0.5	1	-0.333	XM_021585571.1
thioredoxin-like (LOC110531622)	0.0384776	1.16731	0.667	0.2	1	-0.467	XM_021614924.1
60S ribosomal protein L27 (LOC110538598)	0.0391316	5.78799	1	0.7	1	-0.3	XM_021625512.1
heat shock protein 70b (hsp70b)	0.0393572	-19.3665	0.917	0.9	1	-0.017	NM_001124745.1
splicing factor 3B subunit 6 (LOC110529829), transcript variant X1	0.0415087	1.55201	0.5	0.1	1	-0.4	XM_021612388.1
mRNA decay activator protein ZFP36-like (LOC110503576)	0.0415915	4.45876	0.917	0.5	1	-0.417	XM_021581976.1
kinesin family member C1 (kifc1)	0.0429297	1.61785	0.917	0.5	1	-0.417	XM_021571994.1
cyclin-A2-like (LOC110505148)	0.0429892	1.52838	0.75	0.4	1	-0.35	XM_021584160.1
26 proteasome complex subunit DSS1 (dss1)	0.0431257	1.26222	0.75	0.4	1	-0.35	NM_001160587.1
autophagy related 12 (atg12), transcript variant X1	0.0431257	1.26222	0.75	0.4	1	-0.35	XM_021623064.1
cathepsin K-like (LOC110514697)	0.0449512	0.948952	0.5	0.1	1	-0.4	XM_021593963.1
serine/threonine-protein kinase haspin-like (LOC110519436)	0.0449512	0.948952	0.5	0.1	1	-0.4	XM_021596544.1
ATP synthase H+ transporting mitochondrial F1 complex gamma polypeptide 1 (LOC100305137)	0.04522	1.24873	0.5	0.1	1	-0.4	NM_001165042.1
hematological and neurological expressed 1 protein-like (LOC110486888), transcript variant X1	0.04522	1.24873	0.5	0.1	1	-0.4	XM_021558735.1
major vault protein (LOC110521878), transcript variant X1	0.04522	1.47905	0.5	0.1	1	-0.4	XM_021599810.1
mitochondrial import receptor subunit TOM5 homolog (LOC110488714)	0.04522	1.24873	0.5	0.1	1	-0.4	XM_021561033.1
glucose-6-phosphate isomerase-like (LOC110499257)	0.0454209	-1.56089	0.917	0.6	1	-0.317	XM_021576280.1
cell division cycle-associated protein 3-like (LOC110489418)	0.0460569	0.94636	0.583	0.1	1	-0.483	XM_021562132.1
40S ribosomal protein S24 (LOC100136101), transcript variant X1	0.0462807	-3.13339	1	1	1	0	XM_021613497.1
OX-2 membrane glycoprotein-like (LOC110525276), transcript variant X1	0.0463067	0.945409	0.583	0.1	1	-0.483	XM_021605313.1
alcohol dehydrogenase class-3 (LOC110488919)	0.0467775	1.35097	0.667	0.3	1	-0.367	XM_021561386.1
chromodomain-helicase-DNA-binding protein 4-like (LOC110487599)	0.0478404	-0.975059	0.083	0.5	1	0.417	XM_021559519.1
protein disulfide isomerase family A member 4 (pdia4)	0.0480038	1.23441	0.583	0.2	1	-0.383	XM_021620393.1
hemoglobin subunit beta-like (LOC110538443)	0.0481278	1.61721	0.667	0.3	1	-0.367	XM_021625273.1
SWI/SNF related, matrix associated, actin dependent regulator of chromatin, subfamily d, member 2 (smarcd2)	0.0483271	2.71539	0.583	0.2	1	-0.383	XM_021565424.1
microtubule-associated protein RP/EB family member 1-like (LOC110532516), transcript variant X1	0.048353	1.74696	0.667	0.3	1	-0.367	XM_021616488.1
coatomer subunit zeta-1-like (LOC110532659), transcript variant X1	0.0487491	0.811306	0.5	0.1	1	-0.4	XM_021616739.1
forkhead box protein K2-like (LOC110491313), transcript variant X1	0.0487491	0.811306	0.5	0.1	1	-0.4	XM_021564674.1
protein kinase C alpha type (LOC110493701), transcript variant X1	0.0487491	0.811306	0.5	0.1	1	-0.4	XM_021568114.1
Rho guanine nucleotide exchange factor 39 (arhgef39)	0.0487491	0.811306	0.5	0.1	1	-0.4	XM_021564153.1
type-2 ice-structuring protein-like (LOC110497245)	0.0487491	0.811306	0.5	0.1	1	-0.4	XM_021573253.1
clathrin heavy chain 1-like (LOC110533644)	0.0488439	1.72421	0.5	0.1	1	-0.4	XM_021618054.1
deoxythymidylate kinase (dtymk)	0.0488439	1.14859	0.5	0.1	1	-0.4	XM_021604832.1
serglycin-like (LOC110499404)	0.0491492	0.82177	0.917	0.5	1	-0.417	XM_021576532.1
U1 small nuclear ribonucleoprotein 70 kDa-like (LOC110537901)	0.0493512	-0.717024	0.167	0.6	1	0.433	XM_021624362.1
cytokine receptor-like factor 3 (LOC110539053)	0.0496406	1.10138	0.833	0.5	1	-0.333	XM_021626010.1

## Sheet: Haematopoietic progenitor cells
Gene	p_val	avg_logFC	pct.1	pct.2	p_val_adj	Diff pct.	ACC rainbow trout
helicase with zinc finger 2 (helz2), transcript variant X1	3.87113e-07	-0.942425	0.134	0.417	0.011157	0.283	XM_021610645.1
uncharacterized LOC110486424 (LOC110486424)	1.27025e-06	-0.862566	0.092	0.348	0.03661	0.256	XM_021558024.1
sacsin-like (LOC110505631), transcript variant X1	6.57964e-05	-2.57967	0.017	0.165	1	0.148	XM_021584972.1
uncharacterized LOC110500499 (LOC110500499)	0.000100913	-0.436867	0.067	0.252	1	0.185	XR_002470116.1
E3 ubiquitin-protein ligase rnf213-alpha-like (LOC110528546)	0.000678154	-0.62744	0.168	0.357	1	0.189	XM_021610666.1
mixed lineage kinase domain-like protein (LOC110493186), transcript variant X1	0.000746655	-0.758273	0.176	0.374	1	0.198	XM_021567472.1
60S ribosomal protein L37 (LOC110523343)	0.000810112	-2.50365	0.521	0.704	1	0.183	XM_021601960.1
tyrosine-protein kinase JAK2-like (LOC110536972)	0.000913571	-0.824521	0.126	0.304	1	0.178	XM_021622657.1
SLIT-ROBO Rho GTPase-activating protein 3-like (LOC110491940), transcript variant X1	0.000935825	-0.314972	0.109	0.278	1	0.169	XM_021565823.1
SH3 domain-containing kinase-binding protein 1-like (LOC110489648), transcript variant X1	0.00106863	-0.453359	0.134	0.304	1	0.17	XM_021562390.1
ribosomal protein L39 protein-like (LOC100136046)	0.00122584	-3.18376	0.655	0.809	1	0.154	NM_001124365.1
zinc finger NFX1-type containing 1 (znfx1)	0.0013409	-0.340374	0.034	0.157	1	0.123	XM_021610676.1
mitogen-activated protein kinase kinase kinase 3-like (LOC110538641), transcript variant X1	0.00146021	-0.257482	0.017	0.122	1	0.105	XM_021625582.1
60S ribosomal protein L18a (LOC110516869)	0.00151895	0.339761	0.521	0.704	1	0.183	XM_021595183.1
galectin-9-like (LOC110533869), transcript variant X1	0.00181989	-0.517016	0.101	0.252	1	0.151	XM_021618429.1
tripartite motif-containing protein 16-like (LOC110513115)	0.00189919	-0.646632	0.21	0.383	1	0.173	XM_021593128.1
MT-COX3	0.00249825	-14.0337	1	1	1	0	NC_001717.1_MT_COX3
E3 ubiquitin-protein ligase rnf213-alpha-like (LOC110485301)	0.00299373	-0.288951	0.042	0.157	1	0.115	XM_021556365.1
uncharacterized LOC110494310 (LOC110494310)	0.00332623	1.86429	0.672	0.774	1	0.102	XR_002469251.1
tumor necrosis factor alpha-induced protein 8-like protein 2 (LOC110514526)	0.00358591	-0.513271	0.134	0.287	1	0.153	XM_021593880.1
60S ribosomal protein L36a-like (LOC110488986)	0.00409132	-5.72237	0.63	0.748	1	0.118	XM_021561507.1
tumor necrosis factor receptor superfamily member 5 (LOC101268951)	0.00410177	-0.293571	0.034	0.139	1	0.105	XM_021616655.1
nuclear factor NF-kappa-B p100 subunit-like (LOC110502378), transcript variant X1	0.00417483	-0.257475	0.05	0.165	1	0.115	XM_021580349.1
RNA-binding motif, single-stranded-interacting protein 1-like (LOC110520064), transcript variant X1	0.00440162	-0.370512	0.025	0.122	1	0.097	XM_021597069.1
annexin A5-like (LOC110515472)	0.00485818	-1.30675	0.714	0.809	1	0.095	XM_021594365.1
60S ribosomal protein L35a (LOC110490080), transcript variant X1	0.00501258	-0.349984	0.235	0.426	1	0.191	XM_021563227.1
NEDD4 family-interacting protein 2-like (LOC110495825), transcript variant X1	0.00572197	-0.456587	0.118	0.252	1	0.134	XM_021571281.1
40S ribosomal protein S28 (LOC110530120)	0.00597966	-0.57547	0.437	0.609	1	0.172	XM_021612949.1
serine/threonine-protein kinase 10-like (LOC110528282), transcript variant X1	0.00601535	-0.403436	0.261	0.426	1	0.165	XM_021610220.1
retinoic acid receptor RXR-beta-like (LOC110520503)	0.0060667	-0.486783	0.185	0.339	1	0.154	XM_021597875.1
ovarian cancer G-protein coupled receptor 1-like (LOC110499290)	0.0061245	-0.278775	0.109	0.243	1	0.134	XM_021576340.1
60S ribosomal protein L35-like (LOC110525492)	0.00619816	-0.430364	0.294	0.47	1	0.176	XM_021605626.1
induced myeloid leukemia cell differentiation protein Mcl-1 homolog (LOC110487180)	0.00644253	-0.320915	0.109	0.243	1	0.134	XM_021559104.1
lysosome membrane protein 2-like (LOC110525434), transcript variant X1	0.0064931	-0.280179	0.067	0.183	1	0.116	XM_021605536.1
tripartite motif-containing protein 16-like protein (LOC110528088), transcript variant X1	0.00711032	-0.320801	0.025	0.113	1	0.088	XM_021609894.1
uncharacterized LOC110530632 (LOC110530632)	0.00792784	-1.52753	0.437	0.574	1	0.137	XM_021613846.1
MKL/myocardin-like protein 1 (LOC110486405), transcript variant X1	0.00825719	-0.25253	0.101	0.226	1	0.125	XM_021557975.1
heat shock 70 kDa protein-like (LOC110512845)	0.00828621	-0.97175	0.387	0.539	1	0.152	XM_021592992.1
40S ribosomal protein S16 (LOC110500001), transcript variant X1	0.00880467	-4.03435	0.529	0.67	1	0.141	XM_021577096.1
MT-CYTB	0.00884927	-9.02992	1	0.991	1	-0.009	NC_001717.1_MT_CYTB
60S ribosomal protein L23 (LOC110538399)	0.00900255	-3.22035	0.756	0.861	1	0.105	XM_021625192.1
proteasomal ubiquitin receptor ADRM1-like (LOC110492454)	0.00918149	-0.292727	0.059	0.165	1	0.106	XM_021566783.1
40S ribosomal protein S15-like (LOC110530123)	0.00953626	-0.328694	0.496	0.661	1	0.165	XM_021612952.1
60S ribosomal protein L35a (LOC110507332)	0.010281	-0.383766	0.227	0.374	1	0.147	XM_021587251.1
uncharacterized LOC110487821 (LOC110487821)	0.0112209	-0.713928	0.37	0.522	1	0.152	XM_021559741.1
60S ribosomal protein L36-like (LOC110524836)	0.011272	-2.82647	0.597	0.704	1	0.107	XM_021604754.1
transmembrane protein 106B-like (LOC110499069)	0.0115015	-0.497097	0.05	0.148	1	0.098	XM_021575946.1
engulfment and cell motility protein 1-like (LOC110488032)	0.0118048	-0.565483	0.235	0.383	1	0.148	XM_021559991.1
rho guanine nucleotide exchange factor 1-like (LOC110503633)	0.0118881	-0.857698	0.319	0.452	1	0.133	XM_021582069.1
40S ribosomal protein S17 (LOC110522473), transcript variant X1	0.011941	0.518058	0.613	0.748	1	0.135	XM_021600900.1
MHC class II beta chain (oncmyk-dbb)	0.011963	-3.22378	0.815	0.878	1	0.063	NM_001195534.1
60S ribosomal protein L23 (rl23)	0.0123156	-7.77805	0.874	0.913	1	0.039	NM_001160565.2
high density lipoprotein binding protein (hdlbp)	0.0125069	-0.339441	0.076	0.183	1	0.107	XM_021601461.1
Krueppel-like factor 2 (LOC110524203)	0.0129917	-0.71184	0.286	0.435	1	0.149	XM_021603643.1
40S ribosomal protein S29-like (LOC110522478)	0.0130105	-0.273868	0.303	0.47	1	0.167	XM_021600908.1
uncharacterized LOC110489055 (LOC110489055)	0.0132598	-0.441336	0.118	0.243	1	0.125	XR_002468514.1
sterile alpha motif domain-containing protein 9-like (LOC110520284)	0.0137747	-1.42138	0.16	0.287	1	0.127	XM_021597474.1
60S ribosomal protein L38-like (LOC110499237)	0.0144555	-1.18142	0.555	0.67	1	0.115	XM_021576245.1
glycine-rich RNA-binding protein-like (LOC110508373), transcript variant X1	0.0148479	-11.6988	0.471	0.609	1	0.138	XM_021588864.1
60S ribosomal protein L29 (rl29)	0.0151116	-1.80098	0.496	0.643	1	0.147	NM_001160646.1
40S ribosomal protein S26 (LOC110532705)	0.0153694	-8.93888	0.739	0.835	1	0.096	XM_021616801.1
ras-related protein Rap-1b (LOC110490689)	0.0158742	-0.451944	0.168	0.296	1	0.128	XM_021564151.1
dedicator of cytokinesis protein 10-like (LOC110503523)	0.016026	-0.318687	0.202	0.339	1	0.137	XM_021581878.1
uncharacterized LOC110494627 (LOC110494627)	0.0167747	0.459213	0.21	0.096	1	-0.114	XM_021569859.1
adhesion G protein-coupled receptor E2-like (LOC110488853), transcript variant X1	0.0168319	-0.769496	0.37	0.496	1	0.126	XM_021561281.1
ribonuclease T2-like (LOC110503620), transcript variant X1	0.017089	-0.638269	0.395	0.513	1	0.118	XM_021582052.1
cytochrome c oxidase subunit 7B, mitochondrial-like (LOC110537530), transcript variant X1	0.0174189	-0.694771	0.277	0.409	1	0.132	XM_021623638.1
FYN-binding protein-like (LOC110523801), transcript variant X1	0.0175259	-0.51304	0.395	0.53	1	0.135	XM_021602828.1
nicotinamide riboside kinase 2-like (LOC110526663)	0.021282	1.36148	0.286	0.174	1	-0.112	XM_021607800.1
AH receptor-interacting protein-like (LOC110534361)	0.0222296	-0.25188	0.059	0.148	1	0.089	XM_021619167.1
40S ribosomal protein S13-like (LOC110506672)	0.0226793	-1.65311	0.42	0.574	1	0.154	XM_021586465.1
60S ribosomal protein L18 (LOC110508611)	0.022743	-4.20358	0.714	0.817	1	0.103	XM_021589267.1
60S ribosomal protein L30 (LOC110496774)	0.0231834	-1.283	0.479	0.6	1	0.121	XM_021572809.1
beta-2-microglobulin-like (LOC110491894)	0.0236503	-1.3024	0.353	0.487	1	0.134	XM_021565719.1
40S ribosomal protein S13 (rs13)	0.0258904	-1.29434	0.496	0.626	1	0.13	NM_001160671.1
RAS guanyl-releasing protein 2-like (LOC110510123), transcript variant X1	0.0259259	-0.280904	0.16	0.278	1	0.118	XM_021591464.1
MT-COX2	0.025985	-8.16112	1	1	1	0	NC_001717.1_MT_COX2
coronin-1A-like (LOC110538621)	0.0261538	-2.05682	0.471	0.574	1	0.103	XM_021625559.1
TCDD-inducible poly [ADP-ribose] polymerase-like (LOC110503414)	0.0268589	-0.441572	0.218	0.33	1	0.112	XM_021581760.1
mannan-binding lectin serine protease 2-like (LOC110503575)	0.0290263	-0.300127	0.092	0.191	1	0.099	XM_021581979.1
40S ribosomal protein S11 (LOC110538230)	0.0295073	-2.15688	0.605	0.748	1	0.143	XM_021624921.1
40S ribosomal protein S3-like (LOC110507642)	0.0300172	-0.54609	0.664	0.765	1	0.101	XM_021587755.1
MT-R16S	0.0301566	-57.0342	1	1	1	0	NC_001717.1_MT_R16S
40S ribosomal protein S17 (LOC110497399)	0.0329851	-2.25561	0.538	0.6	1	0.062	XM_021573490.1
60S acidic ribosomal protein P2-like (LOC110526528)	0.0336443	-6.07702	0.647	0.757	1	0.11	XM_021607572.1
actin-related protein 2/3 complex subunit 2 (LOC110495471)	0.0342314	0.438955	0.261	0.383	1	0.122	XM_021570746.1
fructose-bisphosphate aldolase A-like (LOC110521904)	0.0353465	-1.31834	0.403	0.513	1	0.11	XM_021599850.1
40S ribosomal protein S15a (LOC110485732)	0.0362345	-0.913213	0.731	0.817	1	0.086	XM_021556885.1
Cd63 antigen (cd63)	0.0369828	3.32478	0.647	0.739	1	0.092	NM_001124496.2
ATP synthase F(0) complex subunit C3, mitochondrial-like (LOC110538098)	0.0392964	-0.388121	0.252	0.383	1	0.131	XM_021624686.1
formin-like protein 1 (LOC110538218)	0.0393571	-0.571491	0.134	0.235	1	0.101	XM_021624885.1
E3 ubiquitin/ISG15 ligase TRIM25-like (LOC110516270)	0.0394151	-0.368796	0.269	0.383	1	0.114	XM_021594786.1
60S ribosomal protein L23a (LOC100135923)	0.0397027	-2.30507	0.563	0.67	1	0.107	XM_021617305.1
protein PML-like (LOC110521242)	0.0401485	-0.256623	0.042	0.113	1	0.071	XM_021598681.1
caspase-1-A-like (LOC110537540)	0.0422028	-0.644644	0.227	0.348	1	0.121	XM_021623655.1
POU domain, class 5, transcription factor 1-like (LOC110509718)	0.0424798	-0.410492	0.176	0.278	1	0.102	XM_021590781.1
ubiquitin-conjugating enzyme E2 H (LOC110490612)	0.0432101	-0.273936	0.092	0.183	1	0.091	XM_021564062.1
40S ribosomal protein S21 (rs21)	0.0434516	0.477851	0.403	0.496	1	0.093	NM_001160683.1
60S ribosomal protein L19-like (LOC110486219)	0.0440705	-1.41255	0.462	0.617	1	0.155	XM_021557658.1
60S ribosomal protein L34 (LOC110531928)	0.0457011	0.556182	0.748	0.765	1	0.017	XM_021615423.1
CD79b molecule (cd79b)	0.0463691	-0.406331	0.118	0.209	1	0.091	XM_021565350.1
ribonuclease kappa-A-like (LOC110531452)	0.046717	0.383589	0.269	0.157	1	-0.112	XM_021614661.1
poly(U)-specific endoribonuclease-C-like (LOC110497803)	0.0471858	-0.329956	0.118	0.209	1	0.091	XM_021574182.1
60S ribosomal protein L36a (LOC110533861)	0.0471903	-0.377038	0.193	0.296	1	0.103	XM_021618418.1
transcription factor ETV6-like (LOC110500077), transcript variant X1	0.0477571	-0.282551	0.05	0.122	1	0.072	XM_021577222.1
rho guanine nucleotide exchange factor 3-like (LOC110513830)	0.0480238	-0.250608	0.143	0.243	1	0.1	XM_021593531.1
adenylate cyclase type 2-like (LOC110526596), transcript variant X1	0.0483696	-0.388404	0.227	0.348	1	0.121	XM_021607693.1
60S ribosomal protein L27 (LOC110538598)	0.0494574	-3.31264	0.471	0.609	1	0.138	XM_021625512.1
uncharacterized LOC110518168 (LOC110518168)	0.0499415	-1.09825	0.824	0.852	1	0.028	XR_002472662.1

[truncated: 3 more sheets: Non-specific cytotoxic cells, Neutrophils, Thromobocytes]
