# Supplementary material for: Single-cell atlas of rainbow trout peripheral blood leukocytes and profiling of their early response to infectious pancreatic necrosis virus
Source: Front Immunol. 2024 Jul 5;15:1404209. doi: 10.3389/fimmu.2024.1404209 (PMC11258392; doi:10.3389/fimmu.2024.1404209)
Supplement: Supplementary Table S4 — Results from GO term single enrichment analysis using protein coding genes significantly induced in response to in vitro exposure to IPNV. The table shows all GO terms for each Gene Ontology category (‘Biological process’, ‘Molecular function’ and ‘Cellular component’) enriched within protein coding genes identified as markers from each cell type. Results for each cell type are included in the corresponding spreadsheet. [file Table_4.xlsx]

## Sheet: Bcells_IgM_IgD
Trend	GO level	Go term	Description	Category	P value FDR	P value	Genes in test	Genes in reference	Annotated genes in test	Annotated genes in reference	Total genes in test	Total genes in reference	% in test	% in reference
OVER	3	GO:0006955	immune response	BIOLOGICAL_PROCESS	5.01463e-12	2.28291e-16	47	3801	105	44069	152	47870	30.9211	7.94025
OVER	2	GO:0002376	immune system process	BIOLOGICAL_PROCESS	8.23476e-11	7.49774e-15	58	6244	94	41626	152	47870	38.1579	13.0437
OVER	4	GO:0043207	response to external biotic stimulus	BIOLOGICAL_PROCESS	5.95584e-07	1.62684e-10	33	2909	119	44961	152	47870	21.7105	6.07687
OVER	3	GO:0051707	response to other organism	BIOLOGICAL_PROCESS	5.95584e-07	1.50354e-10	33	2900	119	44970	152	47870	21.7105	6.05807
OVER	9	GO:0031508	pericentric heterochromatin formation	BIOLOGICAL_PROCESS	6.71501e-06	5.8083e-09	5	16	147	47854	152	47870	3.28947	0.0334239
OVER	5	GO:0006412	translation	BIOLOGICAL_PROCESS	7.2322e-07	2.30472e-10	25	1702	127	46168	152	47870	16.4474	3.55546
OVER	5	GO:0003746	translation elongation factor activity	MOLECULAR_FUNCTION	7.26134e-07	2.97515e-10	8	76	144	47794	152	47870	5.26316	0.158763
OVER	3	GO:0009607	response to biotic stimulus	BIOLOGICAL_PROCESS	7.26134e-07	2.77622e-10	33	2971	119	44899	152	47870	21.7105	6.20639
OVER	6	GO:0005840	ribosome	CELLULAR_COMPONENT	1.71437e-07	3.12187e-11	19	827	133	47043	152	47870	12.5	1.7276
OVER	2	GO:0044419	biological process involved in interspecies interaction between organisms	BIOLOGICAL_PROCESS	1.71437e-07	2.74898e-11	36	3212	116	44658	152	47870	23.6842	6.70984
OVER	4	GO:0008135	translation factor activity, RNA binding	MOLECULAR_FUNCTION	3.47756e-06	2.53305e-09	11	278	141	47592	152	47870	7.23684	0.58074
OVER	6	GO:0010608	post-transcriptional regulation of gene expression	BIOLOGICAL_PROCESS	4.16816e-05	6.45168e-08	21	1627	131	46243	152	47870	13.8158	3.39879
OVER	3	GO:0009605	response to external stimulus	BIOLOGICAL_PROCESS	5.23114e-06	4.0485e-09	51	6985	101	40885	152	47870	33.5526	14.5916
OVER	3	GO:0005853	eukaryotic translation elongation factor 1 complex	CELLULAR_COMPONENT	5.59316e-05	9.42123e-08	4	10	148	47860	152	47870	2.63158	0.0208899
OVER	4	GO:0098542	defense response to other organism	BIOLOGICAL_PROCESS	5.59316e-05	9.34868e-08	23	1980	129	45890	152	47870	15.1316	4.1362
OVER	7	GO:0006448	regulation of translational elongation	BIOLOGICAL_PROCESS	5.94953e-06	4.87533e-09	8	111	144	47759	152	47870	5.26316	0.231878
OVER	7	GO:0060337	type I interferon-mediated signaling pathway	BIOLOGICAL_PROCESS	7.46577e-05	1.52945e-07	7	117	145	47753	152	47870	4.60526	0.244412
OVER	6	GO:0071357	cellular response to type I interferon	BIOLOGICAL_PROCESS	7.46577e-05	1.52945e-07	7	117	145	47753	152	47870	4.60526	0.244412
OVER	5	GO:0006518	peptide metabolic process	BIOLOGICAL_PROCESS	8.59138e-06	7.82243e-09	25	2031	127	45839	152	47870	16.4474	4.24274
OVER	5	GO:0034340	response to type I interferon	BIOLOGICAL_PROCESS	9.4033e-05	2.22604e-07	7	124	145	47746	152	47870	4.60526	0.259035
OVER	6	GO:0043043	peptide biosynthetic process	BIOLOGICAL_PROCESS	1.02218e-06	4.65346e-10	25	1762	127	46108	152	47870	16.4474	3.6808
OVER	3	GO:0005829	cytosol	CELLULAR_COMPONENT	1.49147e-06	7.4689e-10	66	10161	86	37709	152	47870	43.4211	21.2262
OVER	2	GO:0045182	translation regulator activity	MOLECULAR_FUNCTION	1.73508e-06	9.47874e-10	13	403	139	47467	152	47870	8.55263	0.841863
OVER	3	GO:0002252	immune effector process	BIOLOGICAL_PROCESS	1.87829e-06	1.11161e-09	25	1840	127	46030	152	47870	16.4474	3.84374
OVER	5	GO:0043604	amide biosynthetic process	BIOLOGICAL_PROCESS	2.18564e-05	2.78604e-08	25	2169	127	45701	152	47870	16.4474	4.53102
OVER	5	GO:0043022	ribosome binding	MOLECULAR_FUNCTION	2.41476e-06	1.53905e-09	10	199	142	47671	152	47870	6.57895	0.415709
OVER	5	GO:0010639	negative regulation of organelle organization	BIOLOGICAL_PROCESS	3.20418e-06	2.18805e-09	17	836	135	47034	152	47870	11.1842	1.7464
OVER	3	GO:0045321	leukocyte activation	BIOLOGICAL_PROCESS	3.77769e-05	5.15937e-08	27	2581	125	45289	152	47870	17.7632	5.39169
OVER	4	GO:0002757	immune response-activating signaling pathway	BIOLOGICAL_PROCESS	3.96123e-05	5.95104e-08	17	1053	135	46817	152	47870	11.1842	2.19971
OVER	6	GO:0006417	regulation of translation	BIOLOGICAL_PROCESS	3.96123e-05	5.88657e-08	18	1186	134	46684	152	47870	11.8421	2.47754
OVER	6	GO:0071345	cellular response to cytokine stimulus	BIOLOGICAL_PROCESS	5.67995e-05	9.82601e-08	24	2150	128	45720	152	47870	15.7895	4.49133
OVER	5	GO:0042542	response to hydrogen peroxide	BIOLOGICAL_PROCESS	6.00833e-05	1.06676e-07	10	317	142	47553	152	47870	6.57895	0.66221
OVER	4	GO:0002764	immune response-regulating signaling pathway	BIOLOGICAL_PROCESS	6.82685e-05	1.30532e-07	17	1114	135	46756	152	47870	11.1842	2.32714
OVER	2	GO:0050896	response to stimulus	BIOLOGICAL_PROCESS	6.82685e-05	1.24682e-07	101	21680	51	26190	152	47870	66.4474	45.2893
OVER	7	GO:1902340	negative regulation of chromosome condensation	BIOLOGICAL_PROCESS	6.82685e-05	1.28155e-07	4	11	148	47859	152	47870	2.63158	0.0229789
OVER	2	GO:0048518	positive regulation of biological process	BIOLOGICAL_PROCESS	6.99359e-05	1.36905e-07	80	15361	72	32509	152	47870	52.6316	32.089
OVER	3	GO:0001775	cell activation	BIOLOGICAL_PROCESS	7.82845e-05	1.63939e-07	28	2917	124	44953	152	47870	18.4211	6.09359
OVER	4	GO:0045087	innate immune response	BIOLOGICAL_PROCESS	8.20596e-05	1.7558e-07	19	1424	133	46446	152	47870	12.5	2.97472
OVER	4	GO:0010033	response to organic substance	BIOLOGICAL_PROCESS	8.96445e-05	1.95891e-07	50	7620	102	40250	152	47870	32.8947	15.9181
OVER	7	GO:0005700	polytene chromosome	CELLULAR_COMPONENT	9.1335e-05	2.09186e-07	6	73	146	47797	152	47870	3.94737	0.152496
OVER	5	GO:0043254	regulation of protein-containing complex assembly	BIOLOGICAL_PROCESS	9.1335e-05	2.09816e-07	16	1017	136	46853	152	47870	10.5263	2.1245
OVER	4	GO:0050778	positive regulation of immune response	BIOLOGICAL_PROCESS	9.1335e-05	2.12059e-07	19	1442	133	46428	152	47870	12.5	3.01233
OVER	3	GO:0002253	activation of immune response	BIOLOGICAL_PROCESS	9.4593e-05	2.28236e-07	17	1160	135	46710	152	47870	11.1842	2.42323
OVER	4	GO:0043021	ribonucleoprotein complex binding	MOLECULAR_FUNCTION	1.14779e-05	1.09731e-08	11	322	141	47548	152	47870	7.23684	0.672655
OVER	3	GO:0005854	nascent polypeptide-associated complex	CELLULAR_COMPONENT	1.14906e-05	1.20061e-08	4	5	148	47865	152	47870	2.63158	0.010445
OVER	3	GO:0090079	translation regulator activity, nucleic acid binding	MOLECULAR_FUNCTION	1.14906e-05	1.20314e-08	11	325	141	47545	152	47870	7.23684	0.678922
OVER	5	GO:0034097	response to cytokine	BIOLOGICAL_PROCESS	1.18285e-05	1.29238e-08	27	2411	125	45459	152	47870	17.7632	5.03656
OVER	6	GO:0006414	translational elongation	BIOLOGICAL_PROCESS	1.26305e-05	1.43751e-08	10	254	142	47616	152	47870	6.57895	0.530604
OVER	3	GO:0002684	positive regulation of immune system process	BIOLOGICAL_PROCESS	0.000181517	5.49174e-07	23	2193	129	45677	152	47870	15.1316	4.58116
OVER	2	GO:0032991	protein-containing complex	CELLULAR_COMPONENT	0.000181517	5.35175e-07	80	15822	72	32048	152	47870	52.6316	33.052
OVER	7	GO:0060623	regulation of chromosome condensation	BIOLOGICAL_PROCESS	0.000181517	5.53657e-07	4	17	148	47853	152	47870	2.63158	0.0355128
OVER	5	GO:0070513	death domain binding	MOLECULAR_FUNCTION	0.000181517	5.53657e-07	4	17	148	47853	152	47870	2.63158	0.0355128
OVER	6	GO:0090230	regulation of centromere complex assembly	BIOLOGICAL_PROCESS	0.000181517	5.53657e-07	4	17	148	47853	152	47870	2.63158	0.0355128
OVER	5	GO:0010628	positive regulation of gene expression	BIOLOGICAL_PROCESS	1.91491e-05	2.35376e-08	25	2150	127	45720	152	47870	16.4474	4.49133
OVER	2	GO:0044183	protein folding chaperone	MOLECULAR_FUNCTION	1.91491e-05	2.32236e-08	6	49	146	47821	152	47870	3.94737	0.102361
OVER	5	GO:0051400	BH domain binding	MOLECULAR_FUNCTION	0.000205939	6.75026e-07	4	18	148	47852	152	47870	2.63158	0.0376018
OVER	6	GO:1904813	ficolin-1-rich granule lumen	CELLULAR_COMPONENT	0.000232675	7.94439e-07	8	222	144	47648	152	47870	5.26316	0.463756
OVER	4	GO:0002443	leukocyte mediated immunity	BIOLOGICAL_PROCESS	2.40608e-05	3.17656e-08	19	1273	133	46597	152	47870	12.5	2.65929
OVER	6	GO:0005634	nucleus	CELLULAR_COMPONENT	0.000272736	9.56052e-07	77	15165	75	32705	152	47870	50.6579	31.6795
OVER	5	GO:0002429	immune response-activating cell surface receptor signaling pathway	BIOLOGICAL_PROCESS	0.000300118	1.09303e-06	13	751	139	47119	152	47870	8.55263	1.56883
OVER	6	GO:0002181	cytoplasmic translation	BIOLOGICAL_PROCESS	0.000313416	1.15573e-06	9	319	143	47551	152	47870	5.92105	0.666388
OVER	6	GO:0002431	Fc receptor mediated stimulatory signaling pathway	BIOLOGICAL_PROCESS	0.00034635	1.29294e-06	7	163	145	47707	152	47870	4.60526	0.340506
OVER	5	GO:0002444	myeloid leukocyte mediated immunity	BIOLOGICAL_PROCESS	0.000354634	1.34001e-06	14	895	138	46975	152	47870	9.21053	1.86965
OVER	8	GO:0140719	constitutive heterochromatin formation	BIOLOGICAL_PROCESS	3.96018e-05	5.58888e-08	5	27	147	47843	152	47870	3.28947	0.0564028
OVER	6	GO:0051434	BH3 domain binding	MOLECULAR_FUNCTION	4.23384e-05	6.74607e-08	4	9	148	47861	152	47870	2.63158	0.0188009
OVER	4	GO:0002366	leukocyte activation involved in immune response	BIOLOGICAL_PROCESS	0.000508761	1.96871e-06	16	1210	136	46660	152	47870	10.5263	2.52768
OVER	3	GO:0044877	protein-containing complex binding	MOLECULAR_FUNCTION	0.000515865	2.01968e-06	29	3512	123	44358	152	47870	19.0789	7.33654
OVER	7	GO:0017111	ribonucleoside triphosphate phosphatase activity	MOLECULAR_FUNCTION	0.000586398	2.32253e-06	17	1378	135	46492	152	47870	11.1842	2.87863
OVER	6	GO:0030864	cortical actin cytoskeleton	CELLULAR_COMPONENT	0.000632298	2.5331e-06	9	352	143	47518	152	47870	5.92105	0.735325
OVER	5	GO:0002768	immune response-regulating cell surface receptor signaling pathway	BIOLOGICAL_PROCESS	0.00065964	2.67268e-06	13	816	139	47054	152	47870	8.55263	1.70462
OVER	6	GO:0140888	interferon-mediated signaling pathway	BIOLOGICAL_PROCESS	0.000684224	2.80343e-06	7	184	145	47686	152	47870	4.60526	0.384374
OVER	4	GO:0006952	defense response	BIOLOGICAL_PROCESS	0.000688877	2.85385e-06	27	3177	125	44693	152	47870	17.7632	6.63672
OVER	4	GO:0043228	non-membrane-bounded organelle	CELLULAR_COMPONENT	0.00074168	3.14013e-06	63	11704	89	36166	152	47870	41.4474	24.4496
OVER	5	GO:0043232	intracellular non-membrane-bounded organelle	CELLULAR_COMPONENT	0.00074168	3.14013e-06	63	11704	89	36166	152	47870	41.4474	24.4496
OVER	4	GO:0006979	response to oxidative stress	BIOLOGICAL_PROCESS	0.000841451	3.60086e-06	15	1120	137	46750	152	47870	9.86842	2.33967
OVER	3	GO:1990904	ribonucleoprotein complex	CELLULAR_COMPONENT	0.000106803	2.62558e-07	21	1773	131	46097	152	47870	13.8158	3.70378
OVER	4	GO:0031342	negative regulation of cell killing	BIOLOGICAL_PROCESS	0.00011186	2.85174e-07	4	14	148	47856	152	47870	2.63158	0.0292459
OVER	5	GO:0042788	polysomal ribosome	CELLULAR_COMPONENT	0.00011186	2.81113e-07	6	77	146	47793	152	47870	3.94737	0.160852
OVER	4	GO:0051129	negative regulation of cellular component organization	BIOLOGICAL_PROCESS	0.000113827	2.95372e-07	21	1786	131	46084	152	47870	13.8158	3.73094
OVER	4	GO:0019815	B cell receptor complex	CELLULAR_COMPONENT	0.000117197	3.09453e-07	3	2	149	47868	152	47870	1.97368	0.00417798
OVER	5	GO:0034248	regulation of amide metabolic process	BIOLOGICAL_PROCESS	0.000152022	4.08327e-07	18	1356	134	46514	152	47870	11.8421	2.83267
OVER	4	GO:0002263	cell activation involved in immune response	BIOLOGICAL_PROCESS	0.000164653	4.4975e-07	17	1219	135	46651	152	47870	11.1842	2.54648
OVER	5	GO:0019221	cytokine-mediated signaling pathway	BIOLOGICAL_PROCESS	0.000167025	4.65028e-07	17	1222	135	46648	152	47870	11.1842	2.55275
OVER	4	GO:0043603	amide metabolic process	BIOLOGICAL_PROCESS	0.000167025	4.71436e-07	27	2888	125	44982	152	47870	17.7632	6.03301
OVER	5	GO:0000302	response to reactive oxygen species	BIOLOGICAL_PROCESS	0.000189533	5.86737e-07	11	484	141	47386	152	47870	7.23684	1.01107
OVER	4	GO:0002433	immune response-regulating cell surface receptor signaling pathway involved in phagocytosis	BIOLOGICAL_PROCESS	0.000191455	6.10118e-07	7	145	145	47725	152	47870	4.60526	0.302904
OVER	5	GO:0038096	Fc-gamma receptor signaling pathway involved in phagocytosis	BIOLOGICAL_PROCESS	0.000191455	6.10118e-07	7	145	145	47725	152	47870	4.60526	0.302904
OVER	7	GO:0038094	Fc-gamma receptor signaling pathway	BIOLOGICAL_PROCESS	0.000197288	6.37687e-07	7	146	145	47724	152	47870	4.60526	0.304993
OVER	3	GO:0006950	response to stress	BIOLOGICAL_PROCESS	0.000208882	6.94181e-07	54	8919	98	38951	152	47870	35.5263	18.6317
OVER	4	GO:0043299	leukocyte degranulation	BIOLOGICAL_PROCESS	0.000225532	7.59783e-07	14	852	138	47018	152	47870	9.21053	1.77982
OVER	8	GO:0031509	subtelomeric heterochromatin formation	BIOLOGICAL_PROCESS	0.000235593	8.15125e-07	4	19	148	47851	152	47870	2.63158	0.0396908
OVER	8	GO:0001740	Barr body	CELLULAR_COMPONENT	0.000274784	9.75742e-07	4	20	148	47850	152	47870	2.63158	0.0417798
OVER	3	GO:0002682	regulation of immune system process	BIOLOGICAL_PROCESS	0.000295622	1.06319e-06	29	3400	123	44470	152	47870	19.0789	7.10257
OVER	4	GO:0050776	regulation of immune response	BIOLOGICAL_PROCESS	0.000445632	1.70414e-06	20	1826	132	46044	152	47870	13.1579	3.8145
OVER	5	GO:0032535	regulation of cellular component size	BIOLOGICAL_PROCESS	0.00102678	4.4407e-06	15	1140	137	46730	152	47870	9.86842	2.38145
OVER	5	GO:0101002	ficolin-1-rich granule	CELLULAR_COMPONENT	0.00104171	4.55269e-06	8	283	144	47587	152	47870	5.26316	0.591184
OVER	4	GO:0001819	positive regulation of cytokine production	BIOLOGICAL_PROCESS	0.00104486	4.61403e-06	13	859	139	47011	152	47870	8.55263	1.79444
OVER	8	GO:0000805	X chromosome	CELLULAR_COMPONENT	0.00117708	5.25146e-06	4	32	148	47838	152	47870	2.63158	0.0668477
OVER	5	GO:0003779	actin binding	MOLECULAR_FUNCTION	0.00117821	5.31015e-06	16	1310	136	46560	152	47870	10.5263	2.73658
OVER	4	GO:0001817	regulation of cytokine production	BIOLOGICAL_PROCESS	0.00123951	5.64286e-06	17	1475	135	46395	152	47870	11.1842	3.08126
OVER	4	GO:0019899	enzyme binding	MOLECULAR_FUNCTION	0.0012863	5.91441e-06	36	5217	116	42653	152	47870	23.6842	10.8983
OVER	5	GO:0043312	neutrophil degranulation	BIOLOGICAL_PROCESS	0.0013024	6.04776e-06	12	747	140	47123	152	47870	7.89474	1.56048
OVER	5	GO:0034341	response to type II interferon	BIOLOGICAL_PROCESS	0.00142137	6.72961e-06	8	299	144	47571	152	47870	5.26316	0.624608
OVER	6	GO:1903223	positive regulation of oxidative stress-induced neuron death	BIOLOGICAL_PROCESS	0.00142137	6.69791e-06	3	9	149	47861	152	47870	1.97368	0.0188009
OVER	4	GO:0007338	single fertilization	BIOLOGICAL_PROCESS	0.00147593	7.05512e-06	8	301	144	47569	152	47870	5.26316	0.628786
OVER	5	GO:0030097	hemopoiesis	BIOLOGICAL_PROCESS	0.00150532	7.26414e-06	25	2947	127	44923	152	47870	16.4474	6.15626
OVER	4	GO:0010035	response to inorganic substance	BIOLOGICAL_PROCESS	0.00159298	7.75966e-06	16	1351	136	46519	152	47870	10.5263	2.82223
OVER	5	GO:0002275	myeloid cell activation involved in immune response	BIOLOGICAL_PROCESS	0.00160035	7.89478e-06	13	904	139	46966	152	47870	8.55263	1.88845
OVER	3	GO:0016887	ATP hydrolysis activity	MOLECULAR_FUNCTION	0.00160035	7.94127e-06	9	407	143	47463	152	47870	5.92105	0.850219
OVER	6	GO:0002283	neutrophil activation involved in immune response	BIOLOGICAL_PROCESS	0.00167026	8.36423e-06	12	772	140	47098	152	47870	7.89474	1.6127
OVER	6	GO:0016462	pyrophosphatase activity	MOLECULAR_FUNCTION	0.00171407	8.66165e-06	17	1525	135	46345	152	47870	11.1842	3.18571
OVER	5	GO:0016818	hydrolase activity, acting on acid anhydrides, in phosphorus-containing anhydrides	MOLECULAR_FUNCTION	0.00172747	8.80801e-06	17	1527	135	46343	152	47870	11.1842	3.18989
OVER	4	GO:0016817	hydrolase activity, acting on acid anhydrides	MOLECULAR_FUNCTION	0.00174106	8.95658e-06	17	1529	135	46341	152	47870	11.1842	3.19407
OVER	6	GO:0002446	neutrophil mediated immunity	BIOLOGICAL_PROCESS	0.00176087	9.13862e-06	12	779	140	47091	152	47870	7.89474	1.62732
OVER	6	GO:0000183	rDNA heterochromatin formation	BIOLOGICAL_PROCESS	0.00187057	9.83242e-06	4	38	148	47832	152	47870	2.63158	0.0793817
OVER	4	GO:0008180	COP9 signalosome	CELLULAR_COMPONENT	0.00187057	9.9634e-06	5	84	147	47786	152	47870	3.28947	0.175475
OVER	6	GO:1903203	regulation of oxidative stress-induced neuron death	BIOLOGICAL_PROCESS	0.00187057	9.9634e-06	5	84	147	47786	152	47870	3.28947	0.175475
OVER	6	GO:0065003	protein-containing complex assembly	BIOLOGICAL_PROCESS	0.00187249	1.00589e-05	28	3610	124	44260	152	47870	18.4211	7.54126
OVER	5	GO:0030863	cortical cytoskeleton	CELLULAR_COMPONENT	0.00190751	1.03338e-05	9	421	143	47449	152	47870	5.92105	0.879465
OVER	6	GO:0042119	neutrophil activation	BIOLOGICAL_PROCESS	0.00191887	1.04828e-05	12	790	140	47080	152	47870	7.89474	1.6503
OVER	5	GO:0031492	nucleosomal DNA binding	MOLECULAR_FUNCTION	0.00196318	1.08142e-05	4	39	148	47831	152	47870	2.63158	0.0814706
OVER	5	GO:0034599	cellular response to oxidative stress	BIOLOGICAL_PROCESS	0.0020608	1.14458e-05	11	665	141	47205	152	47870	7.23684	1.38918
OVER	3	GO:0044403	biological process involved in symbiotic interaction	BIOLOGICAL_PROCESS	0.00207079	1.15955e-05	10	542	142	47328	152	47870	6.57895	1.13223
OVER	5	GO:0036230	granulocyte activation	BIOLOGICAL_PROCESS	0.00212524	1.19972e-05	12	801	140	47069	152	47870	7.89474	1.67328
OVER	5	GO:0036475	neuron death in response to oxidative stress	BIOLOGICAL_PROCESS	0.00217004	1.23489e-05	5	88	147	47782	152	47870	3.28947	0.183831
OVER	5	GO:1902904	negative regulation of supramolecular fiber organization	BIOLOGICAL_PROCESS	0.00236323	1.35558e-05	9	436	143	47434	152	47870	5.92105	0.9108
OVER	5	GO:0010468	regulation of gene expression	BIOLOGICAL_PROCESS	0.0024091	1.39286e-05	60	11412	92	36458	152	47870	39.4737	23.8396
OVER	5	GO:1990700	nucleolar chromatin organization	BIOLOGICAL_PROCESS	0.00265596	1.54768e-05	4	43	148	47827	152	47870	2.63158	0.0898266
OVER	7	GO:0000803	sex chromosome	CELLULAR_COMPONENT	0.00271298	1.59325e-05	5	93	147	47777	152	47870	3.28947	0.194276
OVER	4	GO:0051701	biological process involved in interaction with host	BIOLOGICAL_PROCESS	0.00290798	1.733e-05	8	342	144	47528	152	47870	5.26316	0.714435
OVER	5	GO:0062197	cellular response to chemical stress	BIOLOGICAL_PROCESS	0.00290798	1.73425e-05	12	832	140	47038	152	47870	7.89474	1.73804
OVER	3	GO:0035264	multicellular organism growth	BIOLOGICAL_PROCESS	0.00324178	1.94808e-05	9	457	143	47413	152	47870	5.92105	0.954669
OVER	3	GO:0048523	negative regulation of cellular process	BIOLOGICAL_PROCESS	0.00328231	1.98738e-05	61	11810	91	36060	152	47870	40.1316	24.671
OVER	9	GO:1902949	positive regulation of tau-protein kinase activity	BIOLOGICAL_PROCESS	0.00335444	2.04632e-05	3	14	149	47856	152	47870	1.97368	0.0292459
OVER	3	GO:0005200	structural constituent of cytoskeleton	MOLECULAR_FUNCTION	0.00339452	2.08622e-05	7	253	145	47617	152	47870	4.60526	0.528515
OVER	5	GO:0003723	RNA binding	MOLECULAR_FUNCTION	0.00344245	2.14703e-05	22	2551	130	45319	152	47870	14.4737	5.32902
OVER	4	GO:0009617	response to bacterium	BIOLOGICAL_PROCESS	0.00344245	2.13206e-05	15	1305	137	46565	152	47870	9.86842	2.72613
OVER	4	GO:0009615	response to virus	BIOLOGICAL_PROCESS	0.00350295	2.20071e-05	10	585	142	47285	152	47870	6.57895	1.22206
OVER	4	GO:0002274	myeloid leukocyte activation	BIOLOGICAL_PROCESS	0.003532	2.23503e-05	14	1152	138	46718	152	47870	9.21053	2.40652
OVER	7	GO:2000767	positive regulation of cytoplasmic translation	BIOLOGICAL_PROCESS	0.00384386	2.44988e-05	3	15	149	47855	152	47870	1.97368	0.0313349
OVER	3	GO:0001816	cytokine production	BIOLOGICAL_PROCESS	0.00414353	2.65974e-05	17	1667	135	46203	152	47870	11.1842	3.48235
OVER	5	GO:0007015	actin filament organization	BIOLOGICAL_PROCESS	0.00426815	2.75916e-05	15	1335	137	46535	152	47870	9.86842	2.7888
OVER	3	GO:0008091	spectrin	CELLULAR_COMPONENT	0.00427833	2.78522e-05	5	105	147	47765	152	47870	3.28947	0.219344
OVER	3	GO:0007275	multicellular organism development	BIOLOGICAL_PROCESS	0.00431876	2.8312e-05	73	15305	79	32565	152	47870	48.0263	31.972
OVER	3	GO:0009566	fertilization	BIOLOGICAL_PROCESS	0.00445439	2.94039e-05	8	369	144	47501	152	47870	5.26316	0.770838
OVER	4	GO:0018991	egg-laying behavior	BIOLOGICAL_PROCESS	0.00448294	2.97965e-05	2	1	150	47869	152	47870	1.31579	0.00208899
OVER	5	GO:0043393	regulation of protein binding	BIOLOGICAL_PROCESS	0.00450738	3.02212e-05	9	484	143	47386	152	47870	5.92105	1.01107
OVER	4	GO:0051015	actin filament binding	MOLECULAR_FUNCTION	0.00450738	3.03693e-05	11	741	141	47129	152	47870	7.23684	1.54794
OVER	5	GO:0010467	gene expression	BIOLOGICAL_PROCESS	0.00454122	3.0804e-05	66	13353	86	34517	152	47870	43.4211	27.8943
OVER	6	GO:0030837	negative regulation of actin filament polymerization	BIOLOGICAL_PROCESS	0.00466665	3.20798e-05	6	182	146	47688	152	47870	3.94737	0.380196
OVER	4	GO:0051082	unfolded protein binding	MOLECULAR_FUNCTION	0.00466665	3.19617e-05	7	271	145	47599	152	47870	4.60526	0.566117
OVER	6	GO:0035456	response to interferon-beta	BIOLOGICAL_PROCESS	0.00483292	3.34428e-05	4	53	148	47817	152	47870	2.63158	0.110717
OVER	6	GO:0045055	regulated exocytosis	BIOLOGICAL_PROCESS	0.00574787	4.00357e-05	16	1549	136	46321	152	47870	10.5263	3.23585
OVER	6	GO:0070301	cellular response to hydrogen peroxide	BIOLOGICAL_PROCESS	0.00594019	4.16457e-05	6	191	146	47679	152	47870	3.94737	0.398997
OVER	4	GO:0005844	polysome	CELLULAR_COMPONENT	0.00607055	4.2836e-05	6	192	146	47678	152	47870	3.94737	0.401086
OVER	5	GO:0097435	supramolecular fiber organization	BIOLOGICAL_PROCESS	0.00639183	4.5394e-05	20	2294	132	45576	152	47870	13.1579	4.79215
OVER	5	GO:0051593	response to folic acid	BIOLOGICAL_PROCESS	0.00640898	4.58076e-05	3	19	149	47851	152	47870	1.97368	0.0396908
OVER	5	GO:0043933	protein-containing complex organization	BIOLOGICAL_PROCESS	0.00657898	4.73222e-05	29	4154	123	43716	152	47870	19.0789	8.67767
OVER	2	GO:0048519	negative regulation of biological process	BIOLOGICAL_PROCESS	0.00672638	4.89018e-05	65	13258	87	34612	152	47870	42.7632	27.6958
OVER	3	GO:0048856	anatomical structure development	BIOLOGICAL_PROCESS	0.00672638	4.89949e-05	81	17892	71	29978	152	47870	53.2895	37.3762
OVER	7	GO:0034508	centromere complex assembly	BIOLOGICAL_PROCESS	0.00673799	4.96929e-05	4	59	148	47811	152	47870	2.63158	0.12325
OVER	4	GO:0051649	establishment of localization in cell	BIOLOGICAL_PROCESS	0.00673799	4.94011e-05	38	6229	114	41641	152	47870	25	13.0123
OVER	7	GO:0007000	nucleolus organization	BIOLOGICAL_PROCESS	0.00708212	5.28757e-05	4	60	148	47810	152	47870	2.63158	0.125339
OVER	7	GO:0048026	positive regulation of mRNA splicing, via spliceosome	BIOLOGICAL_PROCESS	0.00708212	5.28757e-05	4	60	148	47810	152	47870	2.63158	0.125339
OVER	3	GO:0042221	response to chemical	BIOLOGICAL_PROCESS	0.00708993	5.35795e-05	54	10297	98	37573	152	47870	35.5263	21.5103
OVER	6	GO:1990090	cellular response to nerve growth factor stimulus	BIOLOGICAL_PROCESS	0.00708993	5.33654e-05	5	121	147	47749	152	47870	3.28947	0.252768
OVER	3	GO:0005576	extracellular region	CELLULAR_COMPONENT	0.00709472	5.39388e-05	31	4629	121	43241	152	47870	20.3947	9.66994
OVER	5	GO:0022627	cytosolic small ribosomal subunit	CELLULAR_COMPONENT	0.00715985	5.54118e-05	5	122	147	47748	152	47870	3.28947	0.254857
OVER	6	GO:0030835	negative regulation of actin filament depolymerization	BIOLOGICAL_PROCESS	0.00715985	5.54118e-05	5	122	147	47748	152	47870	3.28947	0.254857
OVER	5	GO:1990089	response to nerve growth factor	BIOLOGICAL_PROCESS	0.00715985	5.54118e-05	5	122	147	47748	152	47870	3.28947	0.254857
OVER	4	GO:0044087	regulation of cellular component biogenesis	BIOLOGICAL_PROCESS	0.00729084	5.67574e-05	21	2526	131	45344	152	47870	13.8158	5.27679
OVER	6	GO:0016243	regulation of autophagosome size	BIOLOGICAL_PROCESS	0.00754336	5.94689e-05	2	2	150	47868	152	47870	1.31579	0.00417798
OVER	6	GO:0034614	cellular response to reactive oxygen species	BIOLOGICAL_PROCESS	0.00754336	5.97535e-05	7	300	145	47570	152	47870	4.60526	0.626697
OVER	7	GO:1904231	positive regulation of succinate dehydrogenase activity	BIOLOGICAL_PROCESS	0.00754336	5.94689e-05	2	2	150	47868	152	47870	1.31579	0.00417798
OVER	6	GO:0048255	mRNA stabilization	BIOLOGICAL_PROCESS	0.00772756	6.19161e-05	5	125	147	47745	152	47870	3.28947	0.261124
OVER	4	GO:0070887	cellular response to chemical stimulus	BIOLOGICAL_PROCESS	0.00772756	6.1867e-05	42	7269	110	40601	152	47870	27.6316	15.1849
OVER	3	GO:0006457	protein folding	BIOLOGICAL_PROCESS	0.00777293	6.26336e-05	9	533	143	47337	152	47870	5.92105	1.11343
OVER	7	GO:0008064	regulation of actin polymerization or depolymerization	BIOLOGICAL_PROCESS	0.00819968	6.70076e-05	8	416	144	47454	152	47870	5.26316	0.86902
OVER	6	GO:0030832	regulation of actin filament length	BIOLOGICAL_PROCESS	0.00819968	6.70076e-05	8	416	144	47454	152	47870	5.26316	0.86902
OVER	8	GO:1902947	regulation of tau-protein kinase activity	BIOLOGICAL_PROCESS	0.00819968	6.79387e-05	3	22	149	47848	152	47870	1.97368	0.0459578
OVER	5	GO:1903209	positive regulation of oxidative stress-induced cell death	BIOLOGICAL_PROCESS	0.00819968	6.79387e-05	3	22	149	47848	152	47870	1.97368	0.0459578
OVER	7	GO:1990416	cellular response to brain-derived neurotrophic factor stimulus	BIOLOGICAL_PROCESS	0.00819968	6.79387e-05	3	22	149	47848	152	47870	1.97368	0.0459578
OVER	2	GO:0032501	multicellular organismal process	BIOLOGICAL_PROCESS	0.0082099	6.83971e-05	88	20175	64	27695	152	47870	57.8947	42.1454
OVER	5	GO:0051246	regulation of protein metabolic process	BIOLOGICAL_PROCESS	0.00822641	6.89092e-05	38	6326	114	41544	152	47870	25	13.215
OVER	6	GO:0032092	positive regulation of protein binding	BIOLOGICAL_PROCESS	0.00844744	7.11453e-05	6	211	146	47659	152	47870	3.94737	0.440777
OVER	5	GO:0010629	negative regulation of gene expression	BIOLOGICAL_PROCESS	0.00869886	7.36587e-05	20	2377	132	45493	152	47870	13.1579	4.96553
OVER	2	GO:0032502	developmental process	BIOLOGICAL_PROCESS	0.00915234	7.79153e-05	83	18706	69	29164	152	47870	54.6053	39.0767
OVER	6	GO:0038093	Fc receptor signaling pathway	BIOLOGICAL_PROCESS	0.0094035	8.04816e-05	7	315	145	47555	152	47870	4.60526	0.658032
OVER	6	GO:0019843	rRNA binding	MOLECULAR_FUNCTION	0.00985482	8.50088e-05	5	134	147	47736	152	47870	3.28947	0.279925
OVER	6	GO:0051494	negative regulation of cytoskeleton organization	BIOLOGICAL_PROCESS	0.00985482	8.52416e-05	8	431	144	47439	152	47870	5.26316	0.900355
OVER	4	GO:0005938	cell cortex	CELLULAR_COMPONENT	0.010439	9.07699e-05	12	991	140	46879	152	47870	7.89474	2.07019
OVER	5	GO:0044389	ubiquitin-like protein ligase binding	MOLECULAR_FUNCTION	0.0104674	9.14933e-05	11	840	141	47030	152	47870	7.23684	1.75475
OVER	5	GO:0042611	MHC protein complex	CELLULAR_COMPONENT	0.0106339	9.34327e-05	4	70	148	47800	152	47870	2.63158	0.146229
OVER	8	GO:0002304	gamma-delta intraepithelial T cell differentiation	BIOLOGICAL_PROCESS	0.0109177	9.89085e-05	2	3	150	47867	152	47870	1.31579	0.00626697
OVER	9	GO:0002305	CD8-positive, gamma-delta intraepithelial T cell differentiation	BIOLOGICAL_PROCESS	0.0109177	9.89085e-05	2	3	150	47867	152	47870	1.31579	0.00626697
OVER	5	GO:0043489	RNA stabilization	BIOLOGICAL_PROCESS	0.0109177	9.71764e-05	5	138	147	47732	152	47870	3.28947	0.288281
OVER	5	GO:1903660	negative regulation of complement-dependent cytotoxicity	BIOLOGICAL_PROCESS	0.0109177	9.89085e-05	2	3	150	47867	152	47870	1.31579	0.00626697
OVER	4	GO:1990913	sperm head plasma membrane	CELLULAR_COMPONENT	0.0109177	9.89085e-05	2	3	150	47867	152	47870	1.31579	0.00626697
OVER	4	GO:1990917	ooplasm	CELLULAR_COMPONENT	0.0109177	9.89085e-05	2	3	150	47867	152	47870	1.31579	0.00626697
OVER	4	GO:0090066	regulation of anatomical structure size	BIOLOGICAL_PROCESS	0.0110351	0.000100474	15	1500	137	46370	152	47870	9.86842	3.13349
OVER	5	GO:1902903	regulation of supramolecular fiber organization	BIOLOGICAL_PROCESS	0.0113955	0.000104275	12	1006	140	46864	152	47870	7.89474	2.10152
OVER	5	GO:0044406	adhesion of symbiont to host	BIOLOGICAL_PROCESS	0.0116285	0.000106936	3	26	149	47844	152	47870	1.97368	0.0543138
OVER	3	GO:0019058	viral life cycle	BIOLOGICAL_PROCESS	0.0117093	0.000108745	9	574	143	47296	152	47870	5.92105	1.19908
OVER	7	GO:0032200	telomere organization	BIOLOGICAL_PROCESS	0.0117093	0.000108707	7	331	145	47539	152	47870	4.60526	0.691456
OVER	4	GO:0008092	cytoskeletal protein binding	MOLECULAR_FUNCTION	0.0119755	0.000111762	22	2855	130	45015	152	47870	14.4737	5.96407
OVER	8	GO:0010664	negative regulation of striated muscle cell apoptotic process	BIOLOGICAL_PROCESS	0.0122303	0.000114697	4	74	148	47796	152	47870	2.63158	0.154585
OVER	4	GO:0009895	negative regulation of catabolic process	BIOLOGICAL_PROCESS	0.0123284	0.000116179	10	717	142	47153	152	47870	6.57895	1.49781
OVER	2	GO:0016032	viral process	BIOLOGICAL_PROCESS	0.013064	0.000124563	14	1356	138	46514	152	47870	9.21053	2.83267
OVER	6	GO:0032760	positive regulation of tumor necrosis factor production	BIOLOGICAL_PROCESS	0.013064	0.000125489	5	146	147	47724	152	47870	3.28947	0.304993
OVER	6	GO:0110053	regulation of actin filament organization	BIOLOGICAL_PROCESS	0.013064	0.000124184	10	723	142	47147	152	47870	6.57895	1.51034
OVER	5	GO:1903557	positive regulation of tumor necrosis factor superfamily cytokine production	BIOLOGICAL_PROCESS	0.013064	0.000125489	5	146	147	47724	152	47870	3.28947	0.304993
OVER	4	GO:0060255	regulation of macromolecule metabolic process	BIOLOGICAL_PROCESS	0.0136722	0.000131954	68	14527	84	33343	152	47870	44.7368	30.3468
OVER	7	GO:0030834	regulation of actin filament depolymerization	BIOLOGICAL_PROCESS	0.0137637	0.000133464	5	148	147	47722	152	47870	3.28947	0.309171
OVER	5	GO:0046982	protein heterodimerization activity	MOLECULAR_FUNCTION	0.0143781	0.000140076	10	734	142	47136	152	47870	6.57895	1.53332
OVER	4	GO:0030036	actin cytoskeleton organization	BIOLOGICAL_PROCESS	0.0143879	0.000142136	19	2299	133	45571	152	47870	12.5	4.80259
OVER	6	GO:0032272	negative regulation of protein polymerization	BIOLOGICAL_PROCESS	0.0143879	0.000141261	6	240	146	47630	152	47870	3.94737	0.501358
OVER	6	GO:1902373	negative regulation of mRNA catabolic process	BIOLOGICAL_PROCESS	0.0143879	0.00014182	5	150	147	47720	152	47870	3.28947	0.313349
OVER	5	GO:0002134	UTP binding	MOLECULAR_FUNCTION	0.0145837	0.000148054	2	4	150	47866	152	47870	1.31579	0.00835596
OVER	7	GO:0035757	chemokine (C-C motif) ligand 19 binding	MOLECULAR_FUNCTION	0.0145837	0.000148054	2	4	150	47866	152	47870	1.31579	0.00835596
OVER	7	GO:0035758	chemokine (C-C motif) ligand 21 binding	MOLECULAR_FUNCTION	0.0145837	0.000148054	2	4	150	47866	152	47870	1.31579	0.00835596
OVER	8	GO:0038117	C-C motif chemokine 19 receptor activity	MOLECULAR_FUNCTION	0.0145837	0.000148054	2	4	150	47866	152	47870	1.31579	0.00835596
OVER	7	GO:1903378	positive regulation of oxidative stress-induced neuron intrinsic apoptotic signaling pathway	BIOLOGICAL_PROCESS	0.0145837	0.000148054	2	4	150	47866	152	47870	1.31579	0.00835596
OVER	6	GO:1904229	regulation of succinate dehydrogenase activity	BIOLOGICAL_PROCESS	0.0145837	0.000148054	2	4	150	47866	152	47870	1.31579	0.00835596
OVER	3	GO:0045927	positive regulation of growth	BIOLOGICAL_PROCESS	0.0150376	0.000153347	11	892	141	46978	152	47870	7.23684	1.86338
OVER	5	GO:0033290	eukaryotic 48S preinitiation complex	CELLULAR_COMPONENT	0.0153759	0.000158197	3	30	149	47840	152	47870	1.97368	0.0626697
OVER	5	GO:0061684	chaperone-mediated autophagy	BIOLOGICAL_PROCESS	0.0153759	0.000158197	3	30	149	47840	152	47870	1.97368	0.0626697
OVER	7	GO:0050685	positive regulation of mRNA processing	BIOLOGICAL_PROCESS	0.0154865	0.00016004	4	81	148	47789	152	47870	2.63158	0.169208
OVER	4	GO:0046649	lymphocyte activation	BIOLOGICAL_PROCESS	0.0155035	0.000160921	15	1567	137	46303	152	47870	9.86842	3.27345
OVER	4	GO:0031072	heat shock protein binding	MOLECULAR_FUNCTION	0.016093	0.000168506	7	356	145	47514	152	47870	4.60526	0.743681
OVER	4	GO:0048731	system development	BIOLOGICAL_PROCESS	0.016093	0.000167853	63	13214	89	34656	152	47870	41.4474	27.6039
OVER	3	GO:0005885	Arp2/3 protein complex	CELLULAR_COMPONENT	0.0163897	0.000173104	3	31	149	47839	152	47870	1.97368	0.0647587
OVER	8	GO:0032516	positive regulation of phosphoprotein phosphatase activity	BIOLOGICAL_PROCESS	0.0163897	0.000173104	3	31	149	47839	152	47870	1.97368	0.0647587
OVER	3	GO:0005852	eukaryotic translation initiation factor 3 complex	CELLULAR_COMPONENT	0.0178079	0.000188894	3	32	149	47838	152	47870	1.97368	0.0668477
OVER	6	GO:0045429	positive regulation of nitric oxide biosynthetic process	BIOLOGICAL_PROCESS	0.0184907	0.000199503	4	86	148	47784	152	47870	2.63158	0.179653
OVER	3	GO:0050794	regulation of cellular process	BIOLOGICAL_PROCESS	0.0184907	0.00019738	103	25489	49	22381	152	47870	67.7632	53.2463
OVER	8	GO:0140718	facultative heterochromatin formation	BIOLOGICAL_PROCESS	0.0184907	0.000199503	4	86	148	47784	152	47870	2.63158	0.179653
OVER	5	GO:1904407	positive regulation of nitric oxide metabolic process	BIOLOGICAL_PROCESS	0.0184907	0.000199503	4	86	148	47784	152	47870	2.63158	0.179653
OVER	4	GO:0000786	nucleosome	CELLULAR_COMPONENT	0.0185256	0.000208165	4	87	148	47783	152	47870	2.63158	0.181742
OVER	5	GO:0002135	CTP binding	MOLECULAR_FUNCTION	0.0185256	0.000206844	2	5	150	47865	152	47870	1.31579	0.010445
OVER	7	GO:0008097	5S rRNA binding	MOLECULAR_FUNCTION	0.0185256	0.000205589	3	33	149	47837	152	47870	1.97368	0.0689367
OVER	7	GO:0030042	actin filament depolymerization	BIOLOGICAL_PROCESS	0.0185256	0.000206322	5	163	147	47707	152	47870	3.28947	0.340506
OVER	5	GO:0033043	regulation of organelle organization	BIOLOGICAL_PROCESS	0.0185256	0.000208314	21	2776	131	45094	152	47870	13.8158	5.79904
OVER	5	GO:0042110	T cell activation	BIOLOGICAL_PROCESS	0.0185256	0.000202528	12	1082	140	46788	152	47870	7.89474	2.26029
OVER	6	GO:0070555	response to interleukin-1	BIOLOGICAL_PROCESS	0.0185256	0.000205424	7	368	145	47502	152	47870	4.60526	0.768749
OVER	6	GO:1902445	regulation of mitochondrial membrane permeability involved in programmed necrotic cell death	BIOLOGICAL_PROCESS	0.0185256	0.000206844	2	5	150	47865	152	47870	1.31579	0.010445
OVER	6	GO:1904232	regulation of aconitate hydratase activity	BIOLOGICAL_PROCESS	0.0185256	0.000206844	2	5	150	47865	152	47870	1.31579	0.010445
OVER	7	GO:1904234	positive regulation of aconitate hydratase activity	BIOLOGICAL_PROCESS	0.0185256	0.000206844	2	5	150	47865	152	47870	1.31579	0.010445
OVER	7	GO:0030261	chromosome condensation	BIOLOGICAL_PROCESS	0.0192286	0.000217095	4	88	148	47782	152	47870	2.63158	0.183831
OVER	7	GO:0030833	regulation of actin filament polymerization	BIOLOGICAL_PROCESS	0.0193272	0.000219087	7	372	145	47498	152	47870	4.60526	0.777105
OVER	3	GO:0051641	cellular localization	BIOLOGICAL_PROCESS	0.0193729	0.000220487	47	8980	105	38890	152	47870	30.9211	18.7591
OVER	5	GO:0071310	cellular response to organic substance	BIOLOGICAL_PROCESS	0.0196559	0.000224604	33	5480	119	42390	152	47870	21.7105	11.4477
OVER	6	GO:1902369	negative regulation of RNA catabolic process	BIOLOGICAL_PROCESS	0.0200544	0.000230069	5	167	147	47703	152	47870	3.28947	0.348861
OVER	3	GO:0048522	positive regulation of cellular process	BIOLOGICAL_PROCESS	0.0204369	0.00023585	64	13647	88	34223	152	47870	42.1053	28.5085
OVER	6	GO:2001251	negative regulation of chromosome organization	BIOLOGICAL_PROCESS	0.0204369	0.000236318	5	168	147	47702	152	47870	3.28947	0.35095
OVER	6	GO:0001732	formation of cytoplasmic translation initiation complex	BIOLOGICAL_PROCESS	0.020746	0.000241782	3	35	149	47835	152	47870	1.97368	0.0731147
OVER	5	GO:0048477	oogenesis	BIOLOGICAL_PROCESS	0.020746	0.000240949	7	378	145	47492	152	47870	4.60526	0.789639
OVER	7	GO:0015629	actin cytoskeleton	CELLULAR_COMPONENT	0.0211351	0.000249133	16	1819	136	46051	152	47870	10.5263	3.79987
OVER	5	GO:0044000	movement in host	BIOLOGICAL_PROCESS	0.0211351	0.000249203	5	170	147	47700	152	47870	3.28947	0.355128
OVER	6	GO:0071346	cellular response to type II interferon	BIOLOGICAL_PROCESS	0.0211351	0.000247603	6	267	146	47603	152	47870	3.94737	0.557761
OVER	4	GO:0002931	response to ischemia	BIOLOGICAL_PROCESS	0.0215104	0.000255587	4	92	148	47778	152	47870	2.63158	0.192187
OVER	4	GO:0007140	male meiotic nuclear division	BIOLOGICAL_PROCESS	0.0215104	0.000255587	4	92	148	47778	152	47870	2.63158	0.192187
OVER	5	GO:0001959	regulation of cytokine-mediated signaling pathway	BIOLOGICAL_PROCESS	0.0215854	0.00025746	6	269	146	47601	152	47870	3.94737	0.561939
OVER	7	GO:0034314	Arp2/3 complex-mediated actin nucleation	BIOLOGICAL_PROCESS	0.0222105	0.000265928	4	93	148	47777	152	47870	2.63158	0.194276
OVER	6	GO:0031625	ubiquitin protein ligase binding	MOLECULAR_FUNCTION	0.0223029	0.000268049	10	797	142	47073	152	47870	6.57895	1.66493
OVER	6	GO:0008154	actin polymerization or depolymerization	BIOLOGICAL_PROCESS	0.022612	0.000272793	8	513	144	47357	152	47870	5.26316	1.07165
OVER	8	GO:1900022	regulation of D-erythro-sphingosine kinase activity	BIOLOGICAL_PROCESS	0.0227273	0.000275219	2	6	150	47864	152	47870	1.31579	0.0125339
OVER	6	GO:0032680	regulation of tumor necrosis factor production	BIOLOGICAL_PROCESS	0.0232328	0.000283456	6	274	146	47596	152	47870	3.94737	0.572384
OVER	5	GO:1903555	regulation of tumor necrosis factor superfamily cytokine production	BIOLOGICAL_PROCESS	0.0232328	0.000283456	6	274	146	47596	152	47870	3.94737	0.572384
OVER	5	GO:0006887	exocytosis	BIOLOGICAL_PROCESS	0.0239134	0.000292848	16	1846	136	46024	152	47870	10.5263	3.85628
OVER	4	GO:1903706	regulation of hemopoiesis	BIOLOGICAL_PROCESS	0.024018	0.000295223	11	964	141	46906	152	47870	7.23684	2.01379
OVER	5	GO:2000138	positive regulation of cell proliferation involved in heart morphogenesis	BIOLOGICAL_PROCESS	0.0245927	0.000303406	3	38	149	47832	152	47870	1.97368	0.0793817
OVER	4	GO:0031491	nucleosome binding	MOLECULAR_FUNCTION	0.02506	0.000310313	4	97	148	47773	152	47870	2.63158	0.202632
OVER	5	GO:0031333	negative regulation of protein-containing complex assembly	BIOLOGICAL_PROCESS	0.0255291	0.000317284	7	396	145	47474	152	47870	4.60526	0.82724
OVER	5	GO:0031330	negative regulation of cellular catabolic process	BIOLOGICAL_PROCESS	0.0258168	0.000322035	7	397	145	47473	152	47870	4.60526	0.829329
OVER	5	GO:0046596	regulation of viral entry into host cell	BIOLOGICAL_PROCESS	0.0260388	0.000325988	3	39	149	47831	152	47870	1.97368	0.0814706
OVER	5	GO:1903201	regulation of oxidative stress-induced cell death	BIOLOGICAL_PROCESS	0.0262533	0.00032987	5	181	147	47689	152	47870	3.28947	0.378107
OVER	5	GO:0045088	regulation of innate immune response	BIOLOGICAL_PROCESS	0.0269923	0.000340726	10	822	142	47048	152	47870	6.57895	1.71715
OVER	3	GO:0050792	regulation of viral process	BIOLOGICAL_PROCESS	0.0269923	0.000341612	6	284	146	47586	152	47870	3.94737	0.593273
OVER	3	GO:0019043	establishment of viral latency	BIOLOGICAL_PROCESS	0.0273119	0.000353117	2	7	150	47863	152	47870	1.31579	0.0146229
OVER	5	GO:0035718	macrophage migration inhibitory factor binding	MOLECULAR_FUNCTION	0.0273119	0.000353117	2	7	150	47863	152	47870	1.31579	0.0146229
OVER	6	GO:0071682	endocytic vesicle lumen	CELLULAR_COMPONENT	0.0273119	0.000353117	2	7	150	47863	152	47870	1.31579	0.0146229
OVER	4	GO:0075713	establishment of integrated proviral latency	BIOLOGICAL_PROCESS	0.0273119	0.000353117	2	7	150	47863	152	47870	1.31579	0.0146229
OVER	4	GO:1901389	negative regulation of transforming growth factor beta activation	BIOLOGICAL_PROCESS	0.0273119	0.000353117	2	7	150	47863	152	47870	1.31579	0.0146229
OVER	4	GO:1990565	HSP90-CDC37 chaperone complex	CELLULAR_COMPONENT	0.0273119	0.000353117	2	7	150	47863	152	47870	1.31579	0.0146229
OVER	4	GO:0016234	inclusion body	CELLULAR_COMPONENT	0.0273576	0.000354954	5	184	147	47686	152	47870	3.28947	0.384374
OVER	5	GO:0032640	tumor necrosis factor production	BIOLOGICAL_PROCESS	0.0277082	0.000360764	6	287	146	47583	152	47870	3.94737	0.59954
OVER	5	GO:0016282	eukaryotic 43S preinitiation complex	CELLULAR_COMPONENT	0.0283544	0.000374341	3	41	149	47829	152	47870	1.97368	0.0856486
OVER	6	GO:0033120	positive regulation of RNA splicing	BIOLOGICAL_PROCESS	0.0283544	0.000372966	4	102	148	47768	152	47870	2.63158	0.213077
OVER	6	GO:0045652	regulation of megakaryocyte differentiation	BIOLOGICAL_PROCESS	0.0283544	0.000372966	4	102	148	47768	152	47870	2.63158	0.213077
OVER	4	GO:0071706	tumor necrosis factor superfamily cytokine production	BIOLOGICAL_PROCESS	0.0283544	0.000373992	6	289	146	47581	152	47870	3.94737	0.603718
OVER	4	GO:0010604	positive regulation of macromolecule metabolic process	BIOLOGICAL_PROCESS	0.0287609	0.000381017	45	8666	107	39204	152	47870	29.6053	18.1032
OVER	5	GO:0016192	vesicle-mediated transport	BIOLOGICAL_PROCESS	0.0294127	0.00039233	29	4700	123	43170	152	47870	19.0789	9.81826
OVER	4	GO:0048468	cell development	BIOLOGICAL_PROCESS	0.0294127	0.000392049	47	9203	105	38667	152	47870	30.9211	19.225
OVER	3	GO:0019222	regulation of metabolic process	BIOLOGICAL_PROCESS	0.0296658	0.000398138	71	15913	81	31957	152	47870	46.7105	33.2421
OVER	2	GO:0050789	regulation of biological process	BIOLOGICAL_PROCESS	0.0296658	0.000398407	107	27191	45	20679	152	47870	70.3947	56.8018
OVER	7	GO:0060333	type II interferon-mediated signaling pathway	BIOLOGICAL_PROCESS	0.0297126	0.000400388	4	104	148	47766	152	47870	2.63158	0.217255
OVER	4	GO:0002831	regulation of response to biotic stimulus	BIOLOGICAL_PROCESS	0.0314142	0.000427355	11	1008	141	46862	152	47870	7.23684	2.1057
OVER	4	GO:0003676	nucleic acid binding	MOLECULAR_FUNCTION	0.0314142	0.000433649	43	8195	109	39675	152	47870	28.2895	17.1193
OVER	5	GO:0015935	small ribosomal subunit	CELLULAR_COMPONENT	0.0314142	0.000428909	5	192	147	47678	152	47870	3.28947	0.401086
OVER	4	GO:0019955	cytokine binding	MOLECULAR_FUNCTION	0.0314142	0.000438285	6	298	146	47572	152	47870	3.94737	0.622519
OVER	5	GO:0032557	pyrimidine ribonucleotide binding	MOLECULAR_FUNCTION	0.0314142	0.000440479	2	8	150	47862	152	47870	1.31579	0.0167119
OVER	6	GO:0032558	adenyl deoxyribonucleotide binding	MOLECULAR_FUNCTION	0.0314142	0.000440479	2	8	150	47862	152	47870	1.31579	0.0167119
OVER	5	GO:0032564	dATP binding	MOLECULAR_FUNCTION	0.0314142	0.000440479	2	8	150	47862	152	47870	1.31579	0.0167119
OVER	6	GO:0036476	neuron death in response to hydrogen peroxide	BIOLOGICAL_PROCESS	0.0314142	0.000440479	2	8	150	47862	152	47870	1.31579	0.0167119
OVER	4	GO:0060759	regulation of response to cytokine stimulus	BIOLOGICAL_PROCESS	0.0314142	0.000438285	6	298	146	47572	152	47870	3.94737	0.622519
OVER	6	GO:1901880	negative regulation of protein depolymerization	BIOLOGICAL_PROCESS	0.0314142	0.000428909	5	192	147	47678	152	47870	3.28947	0.401086
OVER	7	GO:1903207	regulation of hydrogen peroxide-induced neuron death	BIOLOGICAL_PROCESS	0.0314142	0.000440479	2	8	150	47862	152	47870	1.31579	0.0167119
OVER	7	GO:1903208	negative regulation of hydrogen peroxide-induced neuron death	BIOLOGICAL_PROCESS	0.0314142	0.000440479	2	8	150	47862	152	47870	1.31579	0.0167119
OVER	4	GO:0070993	translation preinitiation complex	CELLULAR_COMPONENT	0.0323549	0.000455142	3	44	149	47826	152	47870	1.97368	0.0919156
OVER	5	GO:0034250	positive regulation of amide metabolic process	BIOLOGICAL_PROCESS	0.0326408	0.000460651	7	422	145	47448	152	47870	4.60526	0.881554
OVER	7	GO:0031507	heterochromatin formation	BIOLOGICAL_PROCESS	0.0331944	0.000469974	5	196	147	47674	152	47870	3.28947	0.409442
OVER	3	GO:0048589	developmental growth	BIOLOGICAL_PROCESS	0.0342458	0.00048642	20	2748	132	45122	152	47870	13.1579	5.74055
OVER	7	GO:0030041	actin filament polymerization	BIOLOGICAL_PROCESS	0.0350984	0.000500128	7	428	145	47442	152	47870	4.60526	0.894088
OVER	3	GO:0019882	antigen processing and presentation	BIOLOGICAL_PROCESS	0.0351832	0.000506962	7	429	145	47441	152	47870	4.60526	0.896177
OVER	3	GO:0050793	regulation of developmental process	BIOLOGICAL_PROCESS	0.0351832	0.000506325	38	6973	114	40897	152	47870	25	14.5665
OVER	7	GO:0051693	actin filament capping	BIOLOGICAL_PROCESS	0.0351832	0.000507743	4	111	148	47759	152	47870	2.63158	0.231878
OVER	5	GO:0097300	programmed necrotic cell death	BIOLOGICAL_PROCESS	0.0351832	0.000507743	4	111	148	47759	152	47870	2.63158	0.231878
OVER	4	GO:1903900	regulation of viral life cycle	BIOLOGICAL_PROCESS	0.0355001	0.000513932	5	200	147	47670	152	47870	3.28947	0.417798
OVER	3	GO:0051094	positive regulation of developmental process	BIOLOGICAL_PROCESS	0.0363862	0.000529383	24	3638	128	44232	152	47870	15.7895	7.59975
OVER	4	GO:0060548	negative regulation of cell death	BIOLOGICAL_PROCESS	0.0363862	0.000530073	20	2767	132	45103	152	47870	13.1579	5.78024
OVER	4	GO:0014009	glial cell proliferation	BIOLOGICAL_PROCESS	0.0370778	0.000541836	4	113	148	47757	152	47870	2.63158	0.236056
OVER	5	GO:0022613	ribonucleoprotein complex biogenesis	BIOLOGICAL_PROCESS	0.0374349	0.000548759	12	1211	140	46659	152	47870	7.89474	2.52977
OVER	5	GO:0005776	autophagosome	CELLULAR_COMPONENT	0.0381455	0.000560913	5	204	147	47666	152	47870	3.28947	0.426154
OVER	3	GO:0009986	cell surface	CELLULAR_COMPONENT	0.038648	0.000572955	15	1770	137	46100	152	47870	9.86842	3.69751
OVER	7	GO:0051261	protein depolymerization	BIOLOGICAL_PROCESS	0.038648	0.000573579	6	314	146	47556	152	47870	3.94737	0.655943
OVER	3	GO:0099080	supramolecular complex	CELLULAR_COMPONENT	0.038648	0.000572161	21	2998	131	44872	152	47870	13.8158	6.2628
OVER	7	GO:0070828	heterochromatin organization	BIOLOGICAL_PROCESS	0.0410467	0.000611047	5	208	147	47662	152	47870	3.28947	0.43451
OVER	5	GO:1901566	organonitrogen compound biosynthetic process	BIOLOGICAL_PROCESS	0.0420247	0.000627519	27	4369	125	43501	152	47870	17.7632	9.1268
OVER	3	GO:0008283	cell population proliferation	BIOLOGICAL_PROCESS	0.0424381	0.000636125	30	5081	122	42789	152	47870	19.7368	10.6142
OVER	5	GO:0032554	purine deoxyribonucleotide binding	MOLECULAR_FUNCTION	0.0424381	0.000643353	2	10	150	47860	152	47870	1.31579	0.0208899
OVER	5	GO:0097524	sperm plasma membrane	CELLULAR_COMPONENT	0.0424381	0.000643353	2	10	150	47860	152	47870	1.31579	0.0208899
OVER	5	GO:1903659	regulation of complement-dependent cytotoxicity	BIOLOGICAL_PROCESS	0.0424381	0.000643353	2	10	150	47860	152	47870	1.31579	0.0208899
OVER	6	GO:2000978	negative regulation of forebrain neuron differentiation	BIOLOGICAL_PROCESS	0.0424381	0.000643353	2	10	150	47860	152	47870	1.31579	0.0208899
OVER	5	GO:0043242	negative regulation of protein-containing complex disassembly	BIOLOGICAL_PROCESS	0.0425459	0.000650798	5	211	147	47659	152	47870	3.28947	0.440777
OVER	4	GO:0052372	modulation by symbiont of entry into host	BIOLOGICAL_PROCESS	0.0425459	0.000648481	3	50	149	47820	152	47870	1.97368	0.10445
OVER	5	GO:1900407	regulation of cellular response to oxidative stress	BIOLOGICAL_PROCESS	0.0425459	0.000650798	5	211	147	47659	152	47870	3.28947	0.440777
OVER	7	GO:0010656	negative regulation of muscle cell apoptotic process	BIOLOGICAL_PROCESS	0.0436734	0.00067401	4	120	148	47750	152	47870	2.63158	0.250679
OVER	5	GO:0032880	regulation of protein localization	BIOLOGICAL_PROCESS	0.0436734	0.000671563	17	2195	135	45675	152	47870	11.1842	4.58534
OVER	4	GO:0035861	site of double-strand break	CELLULAR_COMPONENT	0.0436734	0.00067401	4	120	148	47750	152	47870	2.63158	0.250679
OVER	3	GO:0030029	actin filament-based process	BIOLOGICAL_PROCESS	0.0437204	0.000676725	19	2610	133	45260	152	47870	12.5	5.45227
OVER	6	GO:0045727	positive regulation of translation	BIOLOGICAL_PROCESS	0.0440596	0.000683981	6	325	146	47545	152	47870	3.94737	0.678922
OVER	5	GO:0032722	positive regulation of chemokine production	BIOLOGICAL_PROCESS	0.0446123	0.000694593	4	121	148	47749	152	47870	2.63158	0.252768
OVER	5	GO:0051099	positive regulation of binding	BIOLOGICAL_PROCESS	0.0450525	0.000703497	7	454	145	47416	152	47870	4.60526	0.948402
OVER	8	GO:0010662	regulation of striated muscle cell apoptotic process	BIOLOGICAL_PROCESS	0.045563	0.000715616	4	122	148	47748	152	47870	2.63158	0.254857
OVER	4	GO:0031341	regulation of cell killing	BIOLOGICAL_PROCESS	0.045563	0.000715616	4	122	148	47748	152	47870	2.63158	0.254857
OVER	6	GO:0050830	defense response to Gram-positive bacterium	BIOLOGICAL_PROCESS	0.0467943	0.000737087	4	123	148	47747	152	47870	2.63158	0.256946
OVER	5	GO:0001911	negative regulation of leukocyte mediated cytotoxicity	BIOLOGICAL_PROCESS	0.0471521	0.000758747	2	11	150	47859	152	47870	1.31579	0.0229789
OVER	6	GO:0004332	fructose-bisphosphate aldolase activity	MOLECULAR_FUNCTION	0.0471521	0.000758747	2	11	150	47859	152	47870	1.31579	0.0229789
OVER	5	GO:0017098	sulfonylurea receptor binding	MOLECULAR_FUNCTION	0.0471521	0.000758747	2	11	150	47859	152	47870	1.31579	0.0229789
OVER	6	GO:0019731	antibacterial humoral response	BIOLOGICAL_PROCESS	0.0471521	0.000762041	3	53	149	47817	152	47870	1.97368	0.110717
OVER	6	GO:0030217	T cell differentiation	BIOLOGICAL_PROCESS	0.0471521	0.000759599	8	601	144	47269	152	47870	5.26316	1.25548
OVER	7	GO:0072344	rescue of stalled ribosome	BIOLOGICAL_PROCESS	0.0471521	0.000758747	2	11	150	47859	152	47870	1.31579	0.0229789
OVER	3	GO:0097136	Bcl-2 family protein complex	CELLULAR_COMPONENT	0.0471521	0.000758747	2	11	150	47859	152	47870	1.31579	0.0229789
OVER	5	GO:2000114	regulation of establishment of cell polarity	BIOLOGICAL_PROCESS	0.0471521	0.000762041	3	53	149	47817	152	47870	1.97368	0.110717
OVER	7	GO:2000765	regulation of cytoplasmic translation	BIOLOGICAL_PROCESS	0.0471521	0.000762041	3	53	149	47817	152	47870	1.97368	0.110717
OVER	4	GO:0051098	regulation of binding	BIOLOGICAL_PROCESS	0.0471816	0.000764665	10	914	142	46956	152	47870	6.57895	1.90934
OVER	4	GO:0042026	protein refolding	BIOLOGICAL_PROCESS	0.0493785	0.000802519	3	54	149	47816	152	47870	1.97368	0.112806
OVER	4	GO:0009991	response to extracellular stimulus	BIOLOGICAL_PROCESS	0.0495717	0.000809701	12	1267	140	46603	152	47870	7.89474	2.64675
OVER	7	GO:0048024	regulation of mRNA splicing, via spliceosome	BIOLOGICAL_PROCESS	0.0495717	0.000810172	6	336	146	47534	152	47870	3.94737	0.701901

## Sheet: Bcells_IgT
Trend	GO level	Go term	Description	Category	P value FDR	P value	Genes in test	Genes in reference	Annotated genes in test	Annotated genes in reference	Total genes in test	Total genes in reference	% in test	% in reference
OVER	3	GO:0006955	immune response	BIOLOGICAL_PROCESS	1.67269e-15	7.6149e-20	52	3796	102	44072	154	47868	33.7662	7.93014
OVER	2	GO:0002376	immune system process	BIOLOGICAL_PROCESS	9.23042e-12	8.40428e-16	60	6242	94	41626	154	47868	38.961	13.04
OVER	6	GO:0005840	ribosome	CELLULAR_COMPONENT	3.39368e-08	4.63491e-12	20	826	134	47042	154	47868	12.987	1.72558
OVER	5	GO:0003746	translation elongation factor activity	MOLECULAR_FUNCTION	4.66319e-08	8.49165e-12	9	75	145	47793	154	47868	5.84416	0.156681
OVER	3	GO:1990904	ribonucleoprotein complex	CELLULAR_COMPONENT	9.98405e-08	2.27262e-11	27	1767	127	46101	154	47868	17.5325	3.6914
OVER	2	GO:0044419	biological process involved in interspecies interaction between organisms	BIOLOGICAL_PROCESS	1.5022e-07	4.10326e-11	36	3212	118	44656	154	47868	23.3766	6.71012
OVER	3	GO:0002252	immune effector process	BIOLOGICAL_PROCESS	1.5266e-07	5.41723e-11	27	1838	127	46030	154	47868	17.5325	3.83973
OVER	5	GO:0006412	translation	BIOLOGICAL_PROCESS	1.5266e-07	5.55988e-11	26	1701	128	46167	154	47868	16.8831	3.55352
OVER	2	GO:0045182	translation regulator activity	MOLECULAR_FUNCTION	2.30866e-07	9.45913e-11	14	402	140	47466	154	47868	9.09091	0.839809
OVER	6	GO:0043043	peptide biosynthetic process	BIOLOGICAL_PROCESS	2.54882e-07	1.16035e-10	26	1761	128	46107	154	47868	16.8831	3.67887
OVER	7	GO:0006448	regulation of translational elongation	BIOLOGICAL_PROCESS	4.05077e-07	2.02852e-10	9	110	145	47758	154	47868	5.84416	0.229799
OVER	6	GO:0010608	post-transcriptional regulation of gene expression	BIOLOGICAL_PROCESS	1.17908e-06	6.44131e-10	24	1624	130	46244	154	47868	15.5844	3.39266
OVER	2	GO:0032991	protein-containing complex	CELLULAR_COMPONENT	1.29968e-06	7.6918e-10	88	15814	66	32054	154	47868	57.1429	33.0367
OVER	6	GO:0006414	translational elongation	BIOLOGICAL_PROCESS	1.7551e-06	1.12988e-09	11	253	143	47615	154	47868	7.14286	0.528537
OVER	2	GO:0050896	response to stimulus	BIOLOGICAL_PROCESS	1.7551e-06	1.19851e-09	107	21674	47	26194	154	47868	69.4805	45.2787
OVER	5	GO:0006518	peptide metabolic process	BIOLOGICAL_PROCESS	3.06477e-06	2.23237e-09	26	2030	128	45838	154	47868	16.8831	4.24083
OVER	4	GO:0008135	translation factor activity, RNA binding	MOLECULAR_FUNCTION	3.64048e-06	2.90818e-09	11	278	143	47590	154	47868	7.14286	0.580764
OVER	2	GO:0048518	positive regulation of biological process	BIOLOGICAL_PROCESS	3.64048e-06	2.98319e-09	85	15356	69	32512	154	47868	55.1948	32.0799
OVER	4	GO:0043299	leukocyte degranulation	BIOLOGICAL_PROCESS	3.87286e-06	3.34992e-09	17	849	137	47019	154	47868	11.039	1.77363
OVER	3	GO:0051707	response to other organism	BIOLOGICAL_PROCESS	4.11205e-06	3.74401e-09	31	2902	123	44966	154	47868	20.1299	6.06251
OVER	4	GO:0043207	response to external biotic stimulus	BIOLOGICAL_PROCESS	4.20834e-06	4.02327e-09	31	2911	123	44957	154	47868	20.1299	6.08131
OVER	6	GO:0002446	neutrophil mediated immunity	BIOLOGICAL_PROCESS	6.26192e-06	6.55669e-09	16	775	138	47093	154	47868	10.3896	1.61904
OVER	3	GO:0009607	response to biotic stimulus	BIOLOGICAL_PROCESS	6.26192e-06	6.55146e-09	31	2973	123	44895	154	47868	20.1299	6.21083
OVER	5	GO:0002444	myeloid leukocyte mediated immunity	BIOLOGICAL_PROCESS	6.26287e-06	6.84279e-09	17	892	137	46976	154	47868	11.039	1.86346
OVER	5	GO:0043604	amide biosynthetic process	BIOLOGICAL_PROCESS	7.43301e-06	8.45967e-09	26	2168	128	45700	154	47868	16.8831	4.52912
OVER	5	GO:0042542	response to hydrogen peroxide	BIOLOGICAL_PROCESS	8.48953e-06	1.04351e-08	11	316	143	47552	154	47868	7.14286	0.660149
OVER	5	GO:0042788	polysomal ribosome	CELLULAR_COMPONENT	8.48953e-06	1.02914e-08	7	76	147	47792	154	47868	4.54545	0.15877
OVER	3	GO:0005829	cytosol	CELLULAR_COMPONENT	8.59513e-06	1.09562e-08	64	10163	90	37705	154	47868	41.5584	21.2313
OVER	3	GO:0005854	nascent polypeptide-associated complex	CELLULAR_COMPONENT	9.58555e-06	1.26551e-08	4	5	150	47863	154	47868	2.5974	0.0104454
OVER	3	GO:0090079	translation regulator activity, nucleic acid binding	MOLECULAR_FUNCTION	1.0096e-05	1.37886e-08	11	325	143	47543	154	47868	7.14286	0.67895
OVER	4	GO:0019899	enzyme binding	MOLECULAR_FUNCTION	1.08287e-05	1.52822e-08	42	5211	112	42657	154	47868	27.2727	10.8862
OVER	3	GO:0045321	leukocyte activation	BIOLOGICAL_PROCESS	1.19601e-05	1.74234e-08	28	2580	126	45288	154	47868	18.1818	5.38982
OVER	4	GO:0010035	response to inorganic substance	BIOLOGICAL_PROCESS	1.21347e-05	1.82302e-08	20	1347	134	46521	154	47868	12.987	2.81399
OVER	4	GO:0002263	cell activation involved in immune response	BIOLOGICAL_PROCESS	1.26699e-05	1.96111e-08	19	1217	135	46651	154	47868	12.3377	2.54241
OVER	5	GO:0097435	supramolecular fiber organization	BIOLOGICAL_PROCESS	1.55201e-05	2.47292e-08	26	2288	128	45580	154	47868	16.8831	4.77981
OVER	4	GO:0002764	immune response-regulating signaling pathway	BIOLOGICAL_PROCESS	1.59299e-05	2.82831e-08	18	1113	136	46755	154	47868	11.6883	2.32514
OVER	3	GO:0006950	response to stress	BIOLOGICAL_PROCESS	1.59299e-05	2.62839e-08	58	8915	96	38953	154	47868	37.6623	18.6241
OVER	5	GO:0043312	neutrophil degranulation	BIOLOGICAL_PROCESS	1.59299e-05	2.70439e-08	15	744	139	47124	154	47868	9.74026	1.55427
OVER	4	GO:0050776	regulation of immune response	BIOLOGICAL_PROCESS	1.59299e-05	2.75744e-08	23	1823	131	46045	154	47868	14.9351	3.80839
OVER	5	GO:0010628	positive regulation of gene expression	BIOLOGICAL_PROCESS	1.6902e-05	3.07785e-08	25	2150	129	45718	154	47868	16.2338	4.49152
OVER	4	GO:0051649	establishment of localization in cell	BIOLOGICAL_PROCESS	1.85318e-05	3.47205e-08	46	6221	108	41647	154	47868	29.8701	12.9962
OVER	5	GO:1902903	regulation of supramolecular fiber organization	BIOLOGICAL_PROCESS	1.85318e-05	3.54336e-08	17	1001	137	46867	154	47868	11.039	2.09117
OVER	4	GO:0002443	leukocyte mediated immunity	BIOLOGICAL_PROCESS	2.00918e-05	3.93312e-08	19	1273	135	46595	154	47868	12.3377	2.6594
OVER	6	GO:0002283	neutrophil activation involved in immune response	BIOLOGICAL_PROCESS	2.05941e-05	4.1252e-08	15	769	139	47099	154	47868	9.74026	1.6065
OVER	4	GO:0002274	myeloid leukocyte activation	BIOLOGICAL_PROCESS	2.18139e-05	4.46884e-08	18	1148	136	46720	154	47868	11.6883	2.39826
OVER	5	GO:0002275	myeloid cell activation involved in immune response	BIOLOGICAL_PROCESS	2.41308e-05	5.05335e-08	16	901	138	46967	154	47868	10.3896	1.88226
OVER	3	GO:0009605	response to external stimulus	BIOLOGICAL_PROCESS	2.48214e-05	5.50953e-08	49	6987	105	40881	154	47868	31.8182	14.5964
OVER	6	GO:0042119	neutrophil activation	BIOLOGICAL_PROCESS	2.48214e-05	5.53695e-08	15	787	139	47081	154	47868	9.74026	1.6441
OVER	4	GO:0050778	positive regulation of immune response	BIOLOGICAL_PROCESS	2.48214e-05	5.3919e-08	20	1441	134	46427	154	47868	12.987	3.01036
OVER	3	GO:0001775	cell activation	BIOLOGICAL_PROCESS	2.65388e-05	6.04089e-08	29	2916	125	44952	154	47868	18.8312	6.09175
OVER	5	GO:0036230	granulocyte activation	BIOLOGICAL_PROCESS	2.84388e-05	6.60284e-08	15	798	139	47070	154	47868	9.74026	1.66708
OVER	4	GO:0002757	immune response-activating signaling pathway	BIOLOGICAL_PROCESS	2.99211e-05	7.21942e-08	17	1053	137	46815	154	47868	11.039	2.1998
OVER	6	GO:0006417	regulation of translation	BIOLOGICAL_PROCESS	2.99211e-05	7.20764e-08	18	1186	136	46682	154	47868	11.6883	2.47765
OVER	4	GO:0043228	non-membrane-bounded organelle	CELLULAR_COMPONENT	3.01748e-05	7.55536e-08	68	11699	86	36169	154	47868	44.1558	24.4401
OVER	5	GO:0043232	intracellular non-membrane-bounded organelle	CELLULAR_COMPONENT	3.01748e-05	7.55536e-08	68	11699	86	36169	154	47868	44.1558	24.4401
OVER	5	GO:0000302	response to reactive oxygen species	BIOLOGICAL_PROCESS	3.09967e-05	8.04339e-08	12	483	142	47385	154	47868	7.79221	1.00902
OVER	3	GO:0044877	protein-containing complex binding	MOLECULAR_FUNCTION	3.09967e-05	8.0144e-08	32	3509	122	44359	154	47868	20.7792	7.33058
OVER	4	GO:0002366	leukocyte activation involved in immune response	BIOLOGICAL_PROCESS	3.56988e-05	9.42606e-08	18	1208	136	46660	154	47868	11.6883	2.52361
OVER	3	GO:0005853	eukaryotic translation elongation factor 1 complex	CELLULAR_COMPONENT	3.63494e-05	9.92882e-08	4	10	150	47858	154	47868	2.5974	0.0208908
OVER	2	GO:0016032	viral process	BIOLOGICAL_PROCESS	3.63494e-05	9.76584e-08	19	1351	135	46517	154	47868	12.3377	2.82234
OVER	4	GO:0006952	defense response	BIOLOGICAL_PROCESS	3.71578e-05	1.03188e-07	30	3174	124	44694	154	47868	19.4805	6.63073
OVER	4	GO:0098542	defense response to other organism	BIOLOGICAL_PROCESS	4.23051e-05	1.19408e-07	23	1980	131	45888	154	47868	14.9351	4.13638
OVER	6	GO:0002181	cytoplasmic translation	BIOLOGICAL_PROCESS	4.32565e-05	1.24062e-07	10	318	144	47550	154	47868	6.49351	0.664327
OVER	4	GO:0043021	ribonucleoprotein complex binding	MOLECULAR_FUNCTION	4.89676e-05	1.42672e-07	10	323	144	47545	154	47868	6.49351	0.674772
OVER	5	GO:0030239	myofibril assembly	BIOLOGICAL_PROCESS	7.29831e-05	2.19288e-07	11	431	143	47437	154	47868	7.14286	0.900393
OVER	4	GO:0045087	innate immune response	BIOLOGICAL_PROCESS	7.29831e-05	2.16096e-07	19	1424	135	46444	154	47868	12.3377	2.97485
OVER	5	GO:0043254	regulation of protein-containing complex assembly	BIOLOGICAL_PROCESS	8.23728e-05	2.51251e-07	16	1017	138	46851	154	47868	10.3896	2.12459
OVER	3	GO:0002253	activation of immune response	BIOLOGICAL_PROCESS	8.7774e-05	2.75717e-07	17	1160	137	46708	154	47868	11.039	2.42333
OVER	5	GO:0033043	regulation of organelle organization	BIOLOGICAL_PROCESS	8.7774e-05	2.7561e-07	27	2770	127	45098	154	47868	17.5325	5.78675
OVER	6	GO:0055002	striated muscle cell development	BIOLOGICAL_PROCESS	9.1684e-05	2.92173e-07	11	444	143	47424	154	47868	7.14286	0.927551
OVER	7	GO:2000767	positive regulation of cytoplasmic translation	BIOLOGICAL_PROCESS	9.29683e-05	3.00499e-07	4	14	150	47854	154	47868	2.5974	0.0292471
OVER	5	GO:0007015	actin filament organization	BIOLOGICAL_PROCESS	0.000117552	3.85312e-07	18	1332	136	46536	154	47868	11.6883	2.78265
OVER	4	GO:0030036	actin cytoskeleton organization	BIOLOGICAL_PROCESS	0.000121443	4.03593e-07	24	2294	130	45574	154	47868	15.5844	4.79235
OVER	5	GO:0043022	ribosome binding	MOLECULAR_FUNCTION	0.000126479	4.26088e-07	8	201	146	47667	154	47868	5.19481	0.419905
OVER	3	GO:0002682	regulation of immune system process	BIOLOGICAL_PROCESS	0.000128778	4.39696e-07	30	3399	124	44469	154	47868	19.4805	7.10078
OVER	4	GO:0008180	COP9 signalosome	CELLULAR_COMPONENT	0.00013298	4.60096e-07	6	83	148	47785	154	47868	3.8961	0.173393
OVER	5	GO:0034248	regulation of amide metabolic process	BIOLOGICAL_PROCESS	0.00014167	4.96612e-07	18	1356	136	46512	154	47868	11.6883	2.83279
OVER	5	GO:0002768	immune response-regulating cell surface receptor signaling pathway	BIOLOGICAL_PROCESS	0.000149791	5.319e-07	14	815	140	47053	154	47868	9.09091	1.7026
OVER	4	GO:0043603	amide metabolic process	BIOLOGICAL_PROCESS	0.000171486	6.16745e-07	27	2888	127	44980	154	47868	17.5325	6.03326
OVER	4	GO:0002433	immune response-regulating cell surface receptor signaling pathway involved in phagocytosis	BIOLOGICAL_PROCESS	0.000180689	6.66295e-07	7	145	147	47723	154	47868	4.54545	0.302916
OVER	5	GO:0038096	Fc-gamma receptor signaling pathway involved in phagocytosis	BIOLOGICAL_PROCESS	0.000180689	6.66295e-07	7	145	147	47723	154	47868	4.54545	0.302916
OVER	3	GO:0002684	positive regulation of immune system process	BIOLOGICAL_PROCESS	0.000184297	6.95408e-07	23	2193	131	45675	154	47868	14.9351	4.58135
OVER	7	GO:0038094	Fc-gamma receptor signaling pathway	BIOLOGICAL_PROCESS	0.000184297	6.96377e-07	7	146	147	47722	154	47868	4.54545	0.305005
OVER	5	GO:0051593	response to folic acid	BIOLOGICAL_PROCESS	0.00018598	7.11204e-07	4	18	150	47850	154	47868	2.5974	0.0376034
OVER	5	GO:0045121	membrane raft	CELLULAR_COMPONENT	0.00019647	7.60262e-07	15	971	139	46897	154	47868	9.74026	2.0285
OVER	4	GO:0098857	membrane microdomain	CELLULAR_COMPONENT	0.000196643	7.69885e-07	15	972	139	46896	154	47868	9.74026	2.03058
OVER	6	GO:0110053	regulation of actin filament organization	BIOLOGICAL_PROCESS	0.000200111	8.01681e-07	13	720	141	47148	154	47868	8.44156	1.50414
OVER	7	GO:0140694	non-membrane-bounded organelle assembly	BIOLOGICAL_PROCESS	0.000200111	7.99755e-07	16	1112	138	46756	154	47868	10.3896	2.32306
OVER	2	GO:0044183	protein folding chaperone	MOLECULAR_FUNCTION	0.000239692	9.71162e-07	5	50	149	47818	154	47868	3.24675	0.104454
OVER	4	GO:0051015	actin filament binding	MOLECULAR_FUNCTION	0.000259767	1.06433e-06	13	739	141	47129	154	47868	8.44156	1.54383
OVER	5	GO:0032535	regulation of cellular component size	BIOLOGICAL_PROCESS	0.000262456	1.0873e-06	16	1139	138	46729	154	47868	10.3896	2.37946
OVER	6	GO:0038093	Fc receptor signaling pathway	BIOLOGICAL_PROCESS	0.000264318	1.10704e-06	9	313	145	47555	154	47868	5.84416	0.653882
OVER	5	GO:0051246	regulation of protein metabolic process	BIOLOGICAL_PROCESS	0.000267656	1.13321e-06	43	6321	111	41547	154	47868	27.9221	13.2051
OVER	3	GO:0099080	supramolecular complex	CELLULAR_COMPONENT	0.000282256	1.20805e-06	27	2992	127	44876	154	47868	17.5325	6.25052
OVER	7	GO:1990416	cellular response to brain-derived neurotrophic factor stimulus	BIOLOGICAL_PROCESS	0.000282256	1.22072e-06	4	21	150	47847	154	47868	2.5974	0.0438706
OVER	5	GO:0002429	immune response-activating cell surface receptor signaling pathway	BIOLOGICAL_PROCESS	0.000289992	1.26738e-06	13	751	141	47117	154	47868	8.44156	1.5689
OVER	2	GO:0050789	regulation of biological process	BIOLOGICAL_PROCESS	0.000306524	1.36754e-06	116	27182	38	20686	154	47868	75.3247	56.7853
OVER	3	GO:0050794	regulation of cellular process	BIOLOGICAL_PROCESS	0.000306524	1.35914e-06	111	25481	43	22387	154	47868	72.0779	53.2318
OVER	6	GO:0002431	Fc receptor mediated stimulatory signaling pathway	BIOLOGICAL_PROCESS	0.000309955	1.41107e-06	7	163	147	47705	154	47868	4.54545	0.34052
OVER	5	GO:0003779	actin binding	MOLECULAR_FUNCTION	0.000309955	1.41083e-06	17	1309	137	46559	154	47868	11.039	2.7346
OVER	3	GO:0048523	negative regulation of cellular process	BIOLOGICAL_PROCESS	0.000313146	1.43985e-06	65	11806	89	36062	154	47868	42.2078	24.6637
OVER	3	GO:0005576	extracellular region	CELLULAR_COMPONENT	0.000313512	1.4558e-06	35	4625	119	43243	154	47868	22.7273	9.66199
OVER	3	GO:0032432	actin filament bundle	CELLULAR_COMPONENT	0.000338497	1.58723e-06	8	241	146	47627	154	47868	5.19481	0.503468
OVER	7	GO:0030041	actin filament polymerization	BIOLOGICAL_PROCESS	0.000341049	1.61473e-06	10	425	144	47443	154	47868	6.49351	0.887858
OVER	4	GO:0010927	cellular component assembly involved in morphogenesis	BIOLOGICAL_PROCESS	0.00036152	1.72811e-06	11	535	143	47333	154	47868	7.14286	1.11766
OVER	6	GO:0005634	nucleus	CELLULAR_COMPONENT	0.000380043	1.83395e-06	77	15165	77	32703	154	47868	50	31.6809
OVER	3	GO:0044403	biological process involved in symbiotic interaction	BIOLOGICAL_PROCESS	0.000394017	1.91932e-06	11	541	143	47327	154	47868	7.14286	1.13019
OVER	4	GO:0010033	response to organic substance	BIOLOGICAL_PROCESS	0.000399153	1.96251e-06	48	7622	106	40246	154	47868	31.1688	15.923
OVER	4	GO:0044087	regulation of cellular component biogenesis	BIOLOGICAL_PROCESS	0.000425347	2.11066e-06	24	2523	130	45345	154	47868	15.5844	5.27074
OVER	6	GO:0005925	focal adhesion	CELLULAR_COMPONENT	0.000471586	2.36158e-06	10	444	144	47424	154	47868	6.49351	0.927551
OVER	5	GO:0032880	regulation of protein localization	BIOLOGICAL_PROCESS	0.000493496	2.49376e-06	22	2190	132	45678	154	47868	14.2857	4.57508
OVER	6	GO:0030837	negative regulation of actin filament polymerization	BIOLOGICAL_PROCESS	0.000540049	2.75359e-06	7	181	147	47687	154	47868	4.54545	0.378123
OVER	7	GO:0017111	ribonucleoside triphosphate phosphatase activity	MOLECULAR_FUNCTION	0.000540745	2.78176e-06	17	1378	137	46490	154	47868	11.039	2.87875
OVER	5	GO:0032956	regulation of actin cytoskeleton organization	BIOLOGICAL_PROCESS	0.000573722	2.97753e-06	14	947	140	46921	154	47868	9.09091	1.97836
OVER	4	GO:0032970	regulation of actin filament-based process	BIOLOGICAL_PROCESS	0.00059372	3.13537e-06	15	1092	139	46776	154	47868	9.74026	2.28127
OVER	6	GO:0045055	regulated exocytosis	BIOLOGICAL_PROCESS	0.00059372	3.11258e-06	18	1547	136	46321	154	47868	11.6883	3.2318
OVER	7	GO:0060337	type I interferon-mediated signaling pathway	BIOLOGICAL_PROCESS	0.000600168	3.22406e-06	6	118	148	47750	154	47868	3.8961	0.246511
OVER	6	GO:0071357	cellular response to type I interferon	BIOLOGICAL_PROCESS	0.000600168	3.22406e-06	6	118	148	47750	154	47868	3.8961	0.246511
OVER	5	GO:0030055	cell-substrate junction	CELLULAR_COMPONENT	0.000638006	3.45638e-06	10	464	144	47404	154	47868	6.49351	0.969332
OVER	6	GO:0019901	protein kinase binding	MOLECULAR_FUNCTION	0.000642147	3.52614e-06	19	1724	135	46144	154	47868	12.3377	3.60157
OVER	6	GO:1990090	cellular response to nerve growth factor stimulus	BIOLOGICAL_PROCESS	0.000642147	3.53728e-06	6	120	148	47748	154	47868	3.8961	0.250689
OVER	4	GO:0051082	unfolded protein binding	MOLECULAR_FUNCTION	0.000645734	3.58643e-06	8	270	146	47598	154	47868	5.19481	0.564051
OVER	3	GO:0030029	actin filament-based process	BIOLOGICAL_PROCESS	0.000648342	3.63043e-06	24	2605	130	45263	154	47868	15.5844	5.44205
OVER	5	GO:0022627	cytosolic small ribosomal subunit	CELLULAR_COMPONENT	0.000650706	3.70291e-06	6	121	148	47747	154	47868	3.8961	0.252778
OVER	5	GO:1990089	response to nerve growth factor	BIOLOGICAL_PROCESS	0.000650706	3.70291e-06	6	121	148	47747	154	47868	3.8961	0.252778
OVER	4	GO:0005844	polysome	CELLULAR_COMPONENT	0.000670367	3.87583e-06	7	191	147	47677	154	47868	4.54545	0.399014
OVER	5	GO:0061684	chaperone-mediated autophagy	BIOLOGICAL_PROCESS	0.000670367	3.87067e-06	4	29	150	47839	154	47868	2.5974	0.0605833
OVER	4	GO:0032878	regulation of establishment or maintenance of cell polarity	BIOLOGICAL_PROCESS	0.000686934	4.00289e-06	5	68	149	47800	154	47868	3.24675	0.142057
OVER	5	GO:0010639	negative regulation of organelle organization	BIOLOGICAL_PROCESS	0.000710729	4.20626e-06	13	840	141	47028	154	47868	8.44156	1.75483
OVER	7	GO:0030833	regulation of actin filament polymerization	BIOLOGICAL_PROCESS	0.000710729	4.18326e-06	9	370	145	47498	154	47868	5.84416	0.772959
OVER	5	GO:0042611	MHC protein complex	CELLULAR_COMPONENT	0.000717987	4.2819e-06	5	69	149	47799	154	47868	3.24675	0.144146
OVER	5	GO:0034340	response to type I interferon	BIOLOGICAL_PROCESS	0.000731622	4.42984e-06	6	125	148	47743	154	47868	3.8961	0.261135
OVER	4	GO:0090559	regulation of membrane permeability	BIOLOGICAL_PROCESS	0.000731622	4.42043e-06	7	195	147	47673	154	47868	4.54545	0.40737
OVER	6	GO:0065003	protein-containing complex assembly	BIOLOGICAL_PROCESS	0.000737896	4.50141e-06	29	3609	125	44259	154	47868	18.8312	7.53948
OVER	4	GO:0005938	cell cortex	CELLULAR_COMPONENT	0.000788256	4.84986e-06	14	989	140	46879	154	47868	9.09091	2.0661
OVER	5	GO:0043393	regulation of protein binding	BIOLOGICAL_PROCESS	0.000788256	4.8804e-06	10	483	144	47385	154	47868	6.49351	1.00902
OVER	5	GO:0019900	kinase binding	MOLECULAR_FUNCTION	0.000796729	4.96913e-06	20	1936	134	45932	154	47868	12.987	4.04446
OVER	4	GO:0008092	cytoskeletal protein binding	MOLECULAR_FUNCTION	0.000824844	5.25713e-06	25	2852	129	45016	154	47868	16.2338	5.95805
OVER	6	GO:0072749	cellular response to cytochalasin B	BIOLOGICAL_PROCESS	0.000824844	5.23656e-06	3	8	151	47860	154	47868	1.94805	0.0167126
OVER	5	GO:1901328	response to cytochalasin B	BIOLOGICAL_PROCESS	0.000824844	5.23656e-06	3	8	151	47860	154	47868	1.94805	0.0167126
OVER	7	GO:0008097	5S rRNA binding	MOLECULAR_FUNCTION	0.00085314	5.53034e-06	4	32	150	47836	154	47868	2.5974	0.0668505
OVER	8	GO:0010664	negative regulation of striated muscle cell apoptotic process	BIOLOGICAL_PROCESS	0.00085314	5.55399e-06	5	73	149	47795	154	47868	3.24675	0.152503
OVER	3	GO:0048856	anatomical structure development	BIOLOGICAL_PROCESS	0.00085314	5.47966e-06	85	17888	69	29980	154	47868	55.1948	37.3694
OVER	7	GO:0006909	phagocytosis	BIOLOGICAL_PROCESS	0.000869172	5.69793e-06	11	608	143	47260	154	47868	7.14286	1.27016
OVER	4	GO:0051129	negative regulation of cellular component organization	BIOLOGICAL_PROCESS	0.000893158	5.89584e-06	19	1788	135	46080	154	47868	12.3377	3.73527
OVER	3	GO:0048522	positive regulation of cellular process	BIOLOGICAL_PROCESS	0.000897036	5.96227e-06	70	13641	84	34227	154	47868	45.4545	28.4971
OVER	5	GO:1905710	positive regulation of membrane permeability	BIOLOGICAL_PROCESS	0.00101089	6.76501e-06	6	135	148	47733	154	47868	3.8961	0.282026
OVER	3	GO:0051641	cellular localization	BIOLOGICAL_PROCESS	0.00108261	7.2943e-06	52	8975	102	38893	154	47868	33.7662	18.7495
OVER	6	GO:0008154	actin polymerization or depolymerization	BIOLOGICAL_PROCESS	0.0011641	7.89636e-06	10	511	144	47357	154	47868	6.49351	1.06752
OVER	5	GO:0003723	RNA binding	MOLECULAR_FUNCTION	0.00122218	8.34591e-06	23	2550	131	45318	154	47868	14.9351	5.32715
OVER	6	GO:0032271	regulation of protein polymerization	BIOLOGICAL_PROCESS	0.00124777	8.57747e-06	10	516	144	47352	154	47868	6.49351	1.07796
OVER	3	GO:0016887	ATP hydrolysis activity	MOLECULAR_FUNCTION	0.00127553	8.82639e-06	9	407	145	47461	154	47868	5.84416	0.850255
OVER	5	GO:0051621	regulation of norepinephrine uptake	BIOLOGICAL_PROCESS	0.001297	9.034e-06	3	10	151	47858	154	47868	1.94805	0.0208908
OVER	2	GO:0048519	negative regulation of biological process	BIOLOGICAL_PROCESS	0.00132933	9.31974e-06	68	13255	86	34613	154	47868	44.1558	27.6907
OVER	7	GO:0008064	regulation of actin polymerization or depolymerization	BIOLOGICAL_PROCESS	0.001434	1.02694e-05	9	415	145	47453	154	47868	5.84416	0.866967
OVER	6	GO:0016462	pyrophosphatase activity	MOLECULAR_FUNCTION	0.001434	1.03147e-05	17	1525	137	46343	154	47868	11.039	3.18584
OVER	6	GO:0030832	regulation of actin filament length	BIOLOGICAL_PROCESS	0.001434	1.02694e-05	9	415	145	47453	154	47868	5.84416	0.866967
OVER	6	GO:1904813	ficolin-1-rich granule lumen	CELLULAR_COMPONENT	0.001434	1.03103e-05	7	223	147	47645	154	47868	4.54545	0.465864
OVER	5	GO:0010468	regulation of gene expression	BIOLOGICAL_PROCESS	0.00143989	1.04587e-05	61	11411	93	36457	154	47868	39.6104	23.8385
OVER	5	GO:0016818	hydrolase activity, acting on acid anhydrides, in phosphorus-containing anhydrides	MOLECULAR_FUNCTION	0.00143989	1.04882e-05	17	1527	137	46341	154	47868	11.039	3.19002
OVER	4	GO:0016817	hydrolase activity, acting on acid anhydrides	MOLECULAR_FUNCTION	0.00145497	1.06642e-05	17	1529	137	46339	154	47868	11.039	3.1942
OVER	5	GO:0030863	cortical cytoskeleton	CELLULAR_COMPONENT	0.00155645	1.14797e-05	9	421	145	47447	154	47868	5.84416	0.879502
OVER	5	GO:0034097	response to cytokine	BIOLOGICAL_PROCESS	0.00155645	1.15882e-05	22	2416	132	45452	154	47868	14.2857	5.04721
OVER	6	GO:1902373	negative regulation of mRNA catabolic process	BIOLOGICAL_PROCESS	0.00155645	1.16206e-05	6	149	148	47719	154	47868	3.8961	0.311273
OVER	3	GO:0005737	cytoplasm	CELLULAR_COMPONENT	0.00158206	1.19519e-05	104	24091	50	23777	154	47868	67.5325	50.328
OVER	5	GO:0019221	cytokine-mediated signaling pathway	BIOLOGICAL_PROCESS	0.00158206	1.19558e-05	15	1224	139	46644	154	47868	9.74026	2.55703
OVER	5	GO:0010467	gene expression	BIOLOGICAL_PROCESS	0.0015889	1.20799e-05	68	13351	86	34517	154	47868	44.1558	27.8913
OVER	2	GO:0065007	biological regulation	BIOLOGICAL_PROCESS	0.00165724	1.26749e-05	116	28121	38	19747	154	47868	75.3247	58.747
OVER	3	GO:0019882	antigen processing and presentation	BIOLOGICAL_PROCESS	0.00166497	1.28098e-05	9	427	145	47441	154	47868	5.84416	0.892036
OVER	5	GO:0072359	circulatory system development	BIOLOGICAL_PROCESS	0.0017065	1.3207e-05	32	4455	122	43413	154	47868	20.7792	9.30684
OVER	4	GO:0006810	transport	BIOLOGICAL_PROCESS	0.00171245	1.3331e-05	65	12569	89	35299	154	47868	42.2078	26.2576
OVER	5	GO:0031347	regulation of defense response	BIOLOGICAL_PROCESS	0.00172824	1.35326e-05	17	1558	137	46310	154	47868	11.039	3.25478
OVER	4	GO:0036464	cytoplasmic ribonucleoprotein granule	CELLULAR_COMPONENT	0.0017833	1.40449e-05	10	547	144	47321	154	47868	6.49351	1.14273
OVER	3	GO:0048583	regulation of response to stimulus	BIOLOGICAL_PROCESS	0.00182545	1.45431e-05	55	9957	99	37911	154	47868	35.7143	20.801
OVER	4	GO:0060341	regulation of cellular localization	BIOLOGICAL_PROCESS	0.00182545	1.45262e-05	22	2452	132	45416	154	47868	14.2857	5.12242
OVER	5	GO:0016192	vesicle-mediated transport	BIOLOGICAL_PROCESS	0.00183418	1.46961e-05	33	4696	121	43172	154	47868	21.4286	9.81031
OVER	5	GO:1902904	negative regulation of supramolecular fiber organization	BIOLOGICAL_PROCESS	0.00186781	1.50506e-05	9	436	145	47432	154	47868	5.84416	0.910838
OVER	4	GO:0002931	response to ischemia	BIOLOGICAL_PROCESS	0.00189449	1.53519e-05	5	91	149	47777	154	47868	3.24675	0.190106
OVER	6	GO:0032272	negative regulation of protein polymerization	BIOLOGICAL_PROCESS	0.0019531	1.59157e-05	7	239	147	47629	154	47868	4.54545	0.49929
OVER	5	GO:0046902	regulation of mitochondrial membrane permeability	BIOLOGICAL_PROCESS	0.00195372	1.60098e-05	6	158	148	47710	154	47868	3.8961	0.330074
OVER	5	GO:0031032	actomyosin structure organization	BIOLOGICAL_PROCESS	0.0020854	1.71837e-05	12	820	142	47048	154	47868	7.79221	1.71304
OVER	4	GO:0035770	ribonucleoprotein granule	CELLULAR_COMPONENT	0.00209575	1.73644e-05	10	561	144	47307	154	47868	6.49351	1.17197
OVER	4	GO:0006979	response to oxidative stress	BIOLOGICAL_PROCESS	0.00230147	1.92784e-05	14	1121	140	46747	154	47868	9.09091	2.34186
OVER	2	GO:0032502	developmental process	BIOLOGICAL_PROCESS	0.00230147	1.92589e-05	86	18703	68	29165	154	47868	55.8442	39.072
OVER	5	GO:0099512	supramolecular fiber	CELLULAR_COMPONENT	0.0024066	2.02687e-05	21	2319	133	45549	154	47868	13.6364	4.84457
OVER	6	GO:1902369	negative regulation of RNA catabolic process	BIOLOGICAL_PROCESS	0.0024745	2.09531e-05	6	166	148	47702	154	47868	3.8961	0.346787
OVER	7	GO:0051620	norepinephrine uptake	BIOLOGICAL_PROCESS	0.00248611	2.12778e-05	3	14	151	47854	154	47868	1.94805	0.0292471
OVER	9	GO:1902949	positive regulation of tau-protein kinase activity	BIOLOGICAL_PROCESS	0.00248611	2.12778e-05	3	14	151	47854	154	47868	1.94805	0.0292471
OVER	5	GO:0044389	ubiquitin-like protein ligase binding	MOLECULAR_FUNCTION	0.00249058	2.14295e-05	12	839	142	47029	154	47868	7.79221	1.75274
OVER	4	GO:0099081	supramolecular polymer	CELLULAR_COMPONENT	0.0025739	2.22635e-05	21	2334	133	45534	154	47868	13.6364	4.87591
OVER	6	GO:0071345	cellular response to cytokine stimulus	BIOLOGICAL_PROCESS	0.00263561	2.29173e-05	20	2154	134	45714	154	47868	12.987	4.49987
OVER	6	GO:0030864	cortical actin cytoskeleton	CELLULAR_COMPONENT	0.00271251	2.37447e-05	8	353	146	47515	154	47868	5.19481	0.737445
OVER	6	GO:0045214	sarcomere organization	BIOLOGICAL_PROCESS	0.00271251	2.3833e-05	7	255	147	47613	154	47868	4.54545	0.532715
OVER	4	GO:0031342	negative regulation of cell killing	BIOLOGICAL_PROCESS	0.00288426	2.54733e-05	3	15	151	47853	154	47868	1.94805	0.0313362
OVER	7	GO:0015629	actin cytoskeleton	CELLULAR_COMPONENT	0.00298398	2.64899e-05	18	1817	136	46051	154	47868	11.6883	3.79586
OVER	4	GO:0002831	regulation of response to biotic stimulus	BIOLOGICAL_PROCESS	0.00306552	2.73532e-05	13	1006	141	46862	154	47868	8.44156	2.10161
OVER	5	GO:0030097	hemopoiesis	BIOLOGICAL_PROCESS	0.00307069	2.75392e-05	24	2948	130	44920	154	47868	15.5844	6.1586
OVER	3	GO:0051234	establishment of localization	BIOLOGICAL_PROCESS	0.00308851	2.78396e-05	65	12845	89	35023	154	47868	42.2078	26.8342
OVER	4	GO:0060255	regulation of macromolecule metabolic process	BIOLOGICAL_PROCESS	0.00319901	2.89813e-05	71	14524	83	33344	154	47868	46.1039	30.3418
OVER	6	GO:0006897	endocytosis	BIOLOGICAL_PROCESS	0.00325814	2.96653e-05	18	1833	136	46035	154	47868	11.6883	3.82928
OVER	4	GO:0018991	egg-laying behavior	BIOLOGICAL_PROCESS	0.00334272	3.05875e-05	2	1	152	47867	154	47868	1.2987	0.00208908
OVER	2	GO:0051179	localization	BIOLOGICAL_PROCESS	0.00335777	3.08781e-05	70	14269	84	33599	154	47868	45.4545	29.8091
OVER	5	GO:0006887	exocytosis	BIOLOGICAL_PROCESS	0.00345008	3.20412e-05	18	1844	136	46024	154	47868	11.6883	3.85226
OVER	4	GO:0090066	regulation of anatomical structure size	BIOLOGICAL_PROCESS	0.00345008	3.195e-05	16	1499	138	46369	154	47868	10.3896	3.13153
OVER	6	GO:0019731	antibacterial humoral response	BIOLOGICAL_PROCESS	0.00348125	3.28061e-05	4	52	150	47816	154	47868	2.5974	0.108632
OVER	5	GO:2000114	regulation of establishment of cell polarity	BIOLOGICAL_PROCESS	0.00348125	3.28061e-05	4	52	150	47816	154	47868	2.5974	0.108632
OVER	7	GO:2000765	regulation of cytoplasmic translation	BIOLOGICAL_PROCESS	0.00348125	3.28061e-05	4	52	150	47816	154	47868	2.5974	0.108632
OVER	4	GO:0043229	intracellular organelle	CELLULAR_COMPONENT	0.00355463	3.36594e-05	111	26865	43	21003	154	47868	72.0779	56.1231
OVER	3	GO:0032879	regulation of localization	BIOLOGICAL_PROCESS	0.00365694	3.47947e-05	36	5581	118	42287	154	47868	23.3766	11.6591
OVER	4	GO:0016234	inclusion body	CELLULAR_COMPONENT	0.00370168	3.55574e-05	6	183	148	47685	154	47868	3.8961	0.382301
OVER	3	GO:0097433	dense body	CELLULAR_COMPONENT	0.00370168	3.54204e-05	3	17	151	47851	154	47868	1.94805	0.0355143
OVER	7	GO:0051693	actin filament capping	BIOLOGICAL_PROCESS	0.00380334	3.67071e-05	5	110	149	47758	154	47868	3.24675	0.229799
OVER	6	GO:0140888	interferon-mediated signaling pathway	BIOLOGICAL_PROCESS	0.00388882	3.77092e-05	6	185	148	47683	154	47868	3.8961	0.386479
OVER	4	GO:0005681	spliceosomal complex	CELLULAR_COMPONENT	0.0038935	3.79317e-05	9	492	145	47376	154	47868	5.84416	1.02783
OVER	5	GO:0022607	cellular component assembly	BIOLOGICAL_PROCESS	0.00401626	3.93106e-05	43	7271	111	40597	154	47868	27.9221	15.1897
OVER	5	GO:0070513	death domain binding	MOLECULAR_FUNCTION	0.0041732	4.12266e-05	3	18	151	47850	154	47868	1.94805	0.0376034
OVER	4	GO:0098973	structural constituent of postsynaptic actin cytoskeleton	MOLECULAR_FUNCTION	0.0041732	4.12266e-05	3	18	151	47850	154	47868	1.94805	0.0376034
OVER	3	GO:0031252	cell leading edge	CELLULAR_COMPONENT	0.0043249	4.29666e-05	14	1208	140	46660	154	47868	9.09091	2.52361
OVER	4	GO:0044085	cellular component biogenesis	BIOLOGICAL_PROCESS	0.0043249	4.31191e-05	46	8037	108	39831	154	47868	29.8701	16.7899
OVER	5	GO:0015935	small ribosomal subunit	CELLULAR_COMPONENT	0.00445266	4.47983e-05	6	191	148	47677	154	47868	3.8961	0.399014
OVER	6	GO:0070301	cellular response to hydrogen peroxide	BIOLOGICAL_PROCESS	0.00445266	4.47983e-05	6	191	148	47677	154	47868	3.8961	0.399014
OVER	5	GO:0101002	ficolin-1-rich granule	CELLULAR_COMPONENT	0.00458889	4.63777e-05	7	284	147	47584	154	47868	4.54545	0.593298
OVER	4	GO:0048515	spermatid differentiation	BIOLOGICAL_PROCESS	0.00476962	4.84214e-05	7	286	147	47582	154	47868	4.54545	0.597476
OVER	5	GO:0050832	defense response to fungus	BIOLOGICAL_PROCESS	0.00481364	4.90874e-05	4	58	150	47810	154	47868	2.5974	0.121167
OVER	6	GO:0051493	regulation of cytoskeleton organization	BIOLOGICAL_PROCESS	0.00489349	5.01245e-05	15	1389	139	46479	154	47868	9.74026	2.90173
OVER	3	GO:0007049	cell cycle	BIOLOGICAL_PROCESS	0.00499157	5.13564e-05	31	4553	123	43315	154	47868	20.1299	9.51157
OVER	5	GO:0022898	regulation of transmembrane transporter activity	BIOLOGICAL_PROCESS	0.00504389	5.21244e-05	11	777	143	47091	154	47868	7.14286	1.62321
OVER	7	GO:0010656	negative regulation of muscle cell apoptotic process	BIOLOGICAL_PROCESS	0.00504713	5.26174e-05	5	119	149	47749	154	47868	3.24675	0.2486
OVER	3	GO:0019222	regulation of metabolic process	BIOLOGICAL_PROCESS	0.00504713	5.25338e-05	75	15909	79	31959	154	47868	48.7013	33.2351
OVER	6	GO:0007006	mitochondrial membrane organization	BIOLOGICAL_PROCESS	0.00514343	5.38555e-05	7	291	147	47577	154	47868	4.54545	0.607922
OVER	5	GO:0098871	postsynaptic actin cytoskeleton	CELLULAR_COMPONENT	0.00519563	5.46385e-05	3	20	151	47848	154	47868	1.94805	0.0417816
OVER	7	GO:0048026	positive regulation of mRNA splicing, via spliceosome	BIOLOGICAL_PROCESS	0.00526731	5.56321e-05	4	60	150	47808	154	47868	2.5974	0.125345
OVER	5	GO:0042110	T cell activation	BIOLOGICAL_PROCESS	0.00531514	5.63793e-05	13	1081	141	46787	154	47868	8.44156	2.25829
OVER	8	GO:0010662	regulation of striated muscle cell apoptotic process	BIOLOGICAL_PROCESS	0.00533022	5.67819e-05	5	121	149	47747	154	47868	3.24675	0.252778
OVER	4	GO:0001568	blood vessel development	BIOLOGICAL_PROCESS	0.00541747	5.81986e-05	21	2496	133	45372	154	47868	13.6364	5.21434
OVER	4	GO:0030141	secretory granule	CELLULAR_COMPONENT	0.00541747	5.91912e-05	15	1410	139	46458	154	47868	9.74026	2.9456
OVER	6	GO:0030835	negative regulation of actin filament depolymerization	BIOLOGICAL_PROCESS	0.00541747	5.89573e-05	5	122	149	47746	154	47868	3.24675	0.254868
OVER	6	GO:0050830	defense response to Gram-positive bacterium	BIOLOGICAL_PROCESS	0.00541747	5.89573e-05	5	122	149	47746	154	47868	3.24675	0.254868
OVER	5	GO:1901566	organonitrogen compound biosynthetic process	BIOLOGICAL_PROCESS	0.00541747	5.89421e-05	30	4366	124	43502	154	47868	19.4805	9.12092
OVER	5	GO:1902686	mitochondrial outer membrane permeabilization involved in programmed cell death	BIOLOGICAL_PROCESS	0.00541747	5.89573e-05	5	122	149	47746	154	47868	3.24675	0.254868
OVER	6	GO:0016243	regulation of autophagosome size	BIOLOGICAL_PROCESS	0.00551826	6.1046e-05	2	2	152	47866	154	47868	1.2987	0.00417816
OVER	5	GO:0043933	protein-containing complex organization	BIOLOGICAL_PROCESS	0.00551826	6.05809e-05	29	4154	125	43714	154	47868	18.8312	8.67803
OVER	7	GO:1904231	positive regulation of succinate dehydrogenase activity	BIOLOGICAL_PROCESS	0.00551826	6.1046e-05	2	2	152	47866	154	47868	1.2987	0.00417816
OVER	5	GO:0035060	brahma complex	CELLULAR_COMPONENT	0.00560828	6.22972e-05	3	21	151	47847	154	47868	1.94805	0.0438706
OVER	4	GO:0010604	positive regulation of macromolecule metabolic process	BIOLOGICAL_PROCESS	0.00561301	6.28608e-05	48	8663	106	39205	154	47868	31.1688	18.0977
OVER	4	GO:0101031	protein folding chaperone complex	CELLULAR_COMPONENT	0.00561301	6.27913e-05	4	62	150	47806	154	47868	2.5974	0.129523
OVER	6	GO:0031625	ubiquitin protein ligase binding	MOLECULAR_FUNCTION	0.0057298	6.44297e-05	11	796	143	47072	154	47868	7.14286	1.66291
OVER	6	GO:0034614	cellular response to reactive oxygen species	BIOLOGICAL_PROCESS	0.00574772	6.48927e-05	7	300	147	47568	154	47868	4.54545	0.626723
OVER	6	GO:0048255	mRNA stabilization	BIOLOGICAL_PROCESS	0.00581094	6.58711e-05	5	125	149	47743	154	47868	3.24675	0.261135
OVER	3	GO:0009893	positive regulation of metabolic process	BIOLOGICAL_PROCESS	0.00589252	6.70641e-05	51	9452	103	38416	154	47868	33.1169	19.746
OVER	6	GO:0035794	positive regulation of mitochondrial membrane permeability	BIOLOGICAL_PROCESS	0.00597801	6.83092e-05	5	126	149	47742	154	47868	3.24675	0.263224
OVER	7	GO:0050853	B cell receptor signaling pathway	BIOLOGICAL_PROCESS	0.00614842	7.08163e-05	5	127	149	47741	154	47868	3.24675	0.265313
OVER	8	GO:1902947	regulation of tau-protein kinase activity	BIOLOGICAL_PROCESS	0.00614842	7.06258e-05	3	22	151	47846	154	47868	1.94805	0.0459597
OVER	5	GO:0001944	vasculature development	BIOLOGICAL_PROCESS	0.00622463	7.19774e-05	22	2731	132	45137	154	47868	14.2857	5.70527
OVER	4	GO:0032409	regulation of transporter activity	BIOLOGICAL_PROCESS	0.00646246	7.50218e-05	11	810	143	47058	154	47868	7.14286	1.69215
OVER	4	GO:1903829	positive regulation of protein localization	BIOLOGICAL_PROCESS	0.00651792	7.59623e-05	13	1114	141	46754	154	47868	8.44156	2.32723
OVER	7	GO:0051258	protein polymerization	BIOLOGICAL_PROCESS	0.00656992	7.68675e-05	10	672	144	47196	154	47868	6.49351	1.40386
OVER	5	GO:0034250	positive regulation of amide metabolic process	BIOLOGICAL_PROCESS	0.0067558	7.96572e-05	8	421	146	47447	154	47868	5.19481	0.879502
OVER	8	GO:0071896	protein localization to adherens junction	BIOLOGICAL_PROCESS	0.0067558	7.96501e-05	3	23	151	47845	154	47868	1.94805	0.0480488
OVER	4	GO:0030154	cell differentiation	BIOLOGICAL_PROCESS	0.00679027	8.03729e-05	61	12170	93	35698	154	47868	39.6104	25.4241
OVER	4	GO:0005773	vacuole	CELLULAR_COMPONENT	0.00693111	8.23554e-05	15	1453	139	46415	154	47868	9.74026	3.03543
OVER	5	GO:0045088	regulation of innate immune response	BIOLOGICAL_PROCESS	0.00707271	8.436e-05	11	821	143	47047	154	47868	7.14286	1.71513
OVER	4	GO:0051128	regulation of cellular component organization	BIOLOGICAL_PROCESS	0.00732847	8.77441e-05	38	6309	116	41559	154	47868	24.6753	13.18
OVER	4	GO:0030027	lamellipodium	CELLULAR_COMPONENT	0.00758623	9.11757e-05	9	553	145	47315	154	47868	5.84416	1.15526
OVER	5	GO:0032231	regulation of actin filament bundle assembly	BIOLOGICAL_PROCESS	0.00764896	9.25317e-05	7	318	147	47550	154	47868	4.54545	0.664327
OVER	3	GO:0048869	cellular developmental process	BIOLOGICAL_PROCESS	0.00764896	9.2626e-05	61	12227	93	35641	154	47868	39.6104	25.5432
OVER	5	GO:0000281	mitotic cytokinesis	BIOLOGICAL_PROCESS	0.00774368	9.55852e-05	6	220	148	47648	154	47868	3.8961	0.459597
OVER	8	GO:0002304	gamma-delta intraepithelial T cell differentiation	BIOLOGICAL_PROCESS	0.00774368	0.000101529	2	3	152	47865	154	47868	1.2987	0.00626723
OVER	9	GO:0002305	CD8-positive, gamma-delta intraepithelial T cell differentiation	BIOLOGICAL_PROCESS	0.00774368	0.000101529	2	3	152	47865	154	47868	1.2987	0.00626723
OVER	7	GO:0003730	mRNA 3'-UTR binding	MOLECULAR_FUNCTION	0.00774368	9.79232e-05	6	221	148	47647	154	47868	3.8961	0.461686
OVER	3	GO:0007275	multicellular organism development	BIOLOGICAL_PROCESS	0.00774368	9.48086e-05	72	15306	82	32562	154	47868	46.7532	31.9754
OVER	4	GO:0007291	sperm individualization	BIOLOGICAL_PROCESS	0.00774368	9.98879e-05	3	25	151	47843	154	47868	1.94805	0.052227
OVER	7	GO:0010658	striated muscle cell apoptotic process	BIOLOGICAL_PROCESS	0.00774368	9.99809e-05	5	137	149	47731	154	47868	3.24675	0.286204
OVER	7	GO:0010922	positive regulation of phosphatase activity	BIOLOGICAL_PROCESS	0.00774368	9.82708e-05	4	70	150	47798	154	47868	2.5974	0.146235
OVER	4	GO:0019815	B cell receptor complex	CELLULAR_COMPONENT	0.00774368	0.000101529	2	3	152	47865	154	47868	1.2987	0.00626723
OVER	4	GO:0031002	actin rod	CELLULAR_COMPONENT	0.00774368	0.000101529	2	3	152	47865	154	47868	1.2987	0.00626723
OVER	5	GO:0051247	positive regulation of protein metabolic process	BIOLOGICAL_PROCESS	0.00774368	9.45775e-05	26	3611	128	44257	154	47868	16.8831	7.54366
OVER	5	GO:0051510	regulation of unidimensional cell growth	BIOLOGICAL_PROCESS	0.00774368	0.000101529	2	3	152	47865	154	47868	1.2987	0.00626723
OVER	5	GO:0051511	negative regulation of unidimensional cell growth	BIOLOGICAL_PROCESS	0.00774368	0.000101529	2	3	152	47865	154	47868	1.2987	0.00626723
OVER	5	GO:0071964	establishment of cell polarity regulating cell shape	BIOLOGICAL_PROCESS	0.00774368	0.000101529	2	3	152	47865	154	47868	1.2987	0.00626723
OVER	5	GO:0090732	cofilin-actin rod	CELLULAR_COMPONENT	0.00774368	0.000101529	2	3	152	47865	154	47868	1.2987	0.00626723
OVER	5	GO:1903660	negative regulation of complement-dependent cytotoxicity	BIOLOGICAL_PROCESS	0.00774368	0.000101529	2	3	152	47865	154	47868	1.2987	0.00626723
OVER	5	GO:1905873	positive regulation of protein localization to cell leading edge	BIOLOGICAL_PROCESS	0.00774368	0.000101529	2	3	152	47865	154	47868	1.2987	0.00626723
OVER	6	GO:1905875	negative regulation of postsynaptic density organization	BIOLOGICAL_PROCESS	0.00774368	0.000101529	2	3	152	47865	154	47868	1.2987	0.00626723
OVER	4	GO:1990913	sperm head plasma membrane	CELLULAR_COMPONENT	0.00774368	0.000101529	2	3	152	47865	154	47868	1.2987	0.00626723
OVER	4	GO:1990917	ooplasm	CELLULAR_COMPONENT	0.00774368	0.000101529	2	3	152	47865	154	47868	1.2987	0.00626723
OVER	6	GO:2000782	regulation of establishment of cell polarity regulating cell shape	BIOLOGICAL_PROCESS	0.00774368	0.000101529	2	3	152	47865	154	47868	1.2987	0.00626723
OVER	5	GO:2000784	positive regulation of establishment of cell polarity regulating cell shape	BIOLOGICAL_PROCESS	0.00774368	0.000101529	2	3	152	47865	154	47868	1.2987	0.00626723
OVER	4	GO:0051049	regulation of transport	BIOLOGICAL_PROCESS	0.00779184	0.000102515	31	4727	123	43141	154	47868	20.1299	9.87507
OVER	5	GO:0043489	RNA stabilization	BIOLOGICAL_PROCESS	0.00782257	0.000103338	5	138	149	47730	154	47868	3.24675	0.288293
OVER	6	GO:0045727	positive regulation of translation	BIOLOGICAL_PROCESS	0.00782257	0.000103631	7	324	147	47544	154	47868	4.54545	0.676861
OVER	4	GO:0080134	regulation of response to stress	BIOLOGICAL_PROCESS	0.00807795	0.000107382	24	3218	130	44650	154	47868	15.5844	6.72265
OVER	5	GO:0016235	aggresome	CELLULAR_COMPONENT	0.00817396	0.000109031	4	72	150	47796	154	47868	2.5974	0.150414
OVER	6	GO:0042613	MHC class II protein complex	CELLULAR_COMPONENT	0.00830461	0.000111152	3	26	151	47842	154	47868	1.94805	0.054316
OVER	5	GO:0150111	regulation of transepithelial transport	BIOLOGICAL_PROCESS	0.00914347	0.000123212	3	27	151	47841	154	47868	1.94805	0.0564051
OVER	7	GO:1902950	regulation of dendritic spine maintenance	BIOLOGICAL_PROCESS	0.00914347	0.000123212	3	27	151	47841	154	47868	1.94805	0.0564051
OVER	7	GO:0005700	polytene chromosome	CELLULAR_COMPONENT	0.00937349	0.000126738	4	75	150	47793	154	47868	2.5974	0.156681
OVER	4	GO:0009895	negative regulation of catabolic process	BIOLOGICAL_PROCESS	0.009528	0.000129408	10	717	144	47151	154	47868	6.49351	1.49787
OVER	6	GO:1903312	negative regulation of mRNA metabolic process	BIOLOGICAL_PROCESS	0.009528	0.000129695	6	233	148	47635	154	47868	3.8961	0.486755
OVER	5	GO:0043488	regulation of mRNA stability	BIOLOGICAL_PROCESS	0.00961671	0.00013134	9	581	145	47287	154	47868	5.84416	1.21375
OVER	8	GO:0051016	barbed-end actin filament capping	BIOLOGICAL_PROCESS	0.00971154	0.000133077	4	76	150	47792	154	47868	2.5974	0.15877
OVER	4	GO:0048731	system development	BIOLOGICAL_PROCESS	0.00993986	0.000136658	64	13213	90	34655	154	47868	41.5584	27.603
OVER	8	GO:0009205	purine ribonucleoside triphosphate metabolic process	BIOLOGICAL_PROCESS	0.0100492	0.000138619	7	340	147	47528	154	47868	4.54545	0.710287
OVER	4	GO:0009615	response to virus	BIOLOGICAL_PROCESS	0.0100738	0.000139875	9	586	145	47282	154	47868	5.84416	1.2242
OVER	4	GO:0048468	cell development	BIOLOGICAL_PROCESS	0.0100738	0.000139748	49	9201	105	38667	154	47868	31.8182	19.2216
OVER	7	GO:0030834	regulation of actin filament depolymerization	BIOLOGICAL_PROCESS	0.0101222	0.000141877	5	148	149	47720	154	47868	3.24675	0.309184
OVER	8	GO:0046034	ATP metabolic process	BIOLOGICAL_PROCESS	0.0101222	0.000141931	6	237	148	47631	154	47868	3.8961	0.495112
OVER	5	GO:0071363	cellular response to growth factor stimulus	BIOLOGICAL_PROCESS	0.0101222	0.000141816	18	2076	136	45792	154	47868	11.6883	4.33693
OVER	7	GO:0005884	actin filament	CELLULAR_COMPONENT	0.0101377	0.000142609	8	459	146	47409	154	47868	5.19481	0.958887
OVER	6	GO:0006605	protein targeting	BIOLOGICAL_PROCESS	0.0104481	0.000147452	11	876	143	46992	154	47868	7.14286	1.83003
OVER	5	GO:0002134	UTP binding	MOLECULAR_FUNCTION	0.0104646	0.000151972	2	4	152	47864	154	47868	1.2987	0.00835631
OVER	6	GO:0005471	ATP:ADP antiporter activity	MOLECULAR_FUNCTION	0.0104646	0.000151972	2	4	152	47864	154	47868	1.2987	0.00835631
OVER	7	GO:0035757	chemokine (C-C motif) ligand 19 binding	MOLECULAR_FUNCTION	0.0104646	0.000151972	2	4	152	47864	154	47868	1.2987	0.00835631
OVER	7	GO:0035758	chemokine (C-C motif) ligand 21 binding	MOLECULAR_FUNCTION	0.0104646	0.000151972	2	4	152	47864	154	47868	1.2987	0.00835631
OVER	8	GO:0038117	C-C motif chemokine 19 receptor activity	MOLECULAR_FUNCTION	0.0104646	0.000151972	2	4	152	47864	154	47868	1.2987	0.00835631
OVER	3	GO:0043226	organelle	CELLULAR_COMPONENT	0.0104646	0.000151083	111	27592	43	20276	154	47868	72.0779	57.6418
OVER	6	GO:1904229	regulation of succinate dehydrogenase activity	BIOLOGICAL_PROCESS	0.0104646	0.000151972	2	4	152	47864	154	47868	1.2987	0.00835631
OVER	5	GO:2000769	regulation of establishment or maintenance of cell polarity regulating cell shape	BIOLOGICAL_PROCESS	0.0104646	0.000151972	2	4	152	47864	154	47868	1.2987	0.00835631
OVER	4	GO:2000771	positive regulation of establishment or maintenance of cell polarity regulating cell shape	BIOLOGICAL_PROCESS	0.0104646	0.000151972	2	4	152	47864	154	47868	1.2987	0.00835631
OVER	4	GO:0043487	regulation of RNA stability	BIOLOGICAL_PROCESS	0.0108692	0.000158342	9	596	145	47272	154	47868	5.84416	1.24509
OVER	6	GO:0044788	modulation by host of viral process	BIOLOGICAL_PROCESS	0.0109999	0.000160746	4	80	150	47788	154	47868	2.5974	0.167126
OVER	3	GO:0048870	cell motility	BIOLOGICAL_PROCESS	0.0110655	0.000162209	31	4849	123	43019	154	47868	20.1299	10.1299
OVER	4	GO:0099571	postsynaptic cytoskeleton	CELLULAR_COMPONENT	0.0111811	0.000164413	3	30	151	47838	154	47868	1.94805	0.0626723
OVER	7	GO:0050685	positive regulation of mRNA processing	BIOLOGICAL_PROCESS	0.0114078	0.000168266	4	81	150	47787	154	47868	2.5974	0.169215
OVER	6	GO:0061013	regulation of mRNA catabolic process	BIOLOGICAL_PROCESS	0.0116551	0.000172444	9	603	145	47265	154	47868	5.84416	1.25971
OVER	5	GO:0009057	macromolecule catabolic process	BIOLOGICAL_PROCESS	0.0118635	0.000176067	25	3539	129	44329	154	47868	16.2338	7.39325
OVER	8	GO:0032516	positive regulation of phosphoprotein phosphatase activity	BIOLOGICAL_PROCESS	0.0120847	0.0001799	3	31	151	47837	154	47868	1.94805	0.0647614
OVER	4	GO:0031323	regulation of cellular metabolic process	BIOLOGICAL_PROCESS	0.012143	0.000181322	64	13335	90	34533	154	47868	41.5584	27.8579
OVER	4	GO:0070887	cellular response to chemical stimulus	BIOLOGICAL_PROCESS	0.0121767	0.000182379	41	7270	113	40598	154	47868	26.6234	15.1876
OVER	7	GO:0009144	purine nucleoside triphosphate metabolic process	BIOLOGICAL_PROCESS	0.012342	0.000185721	7	357	147	47511	154	47868	4.54545	0.745801
OVER	4	GO:0046649	lymphocyte activation	BIOLOGICAL_PROCESS	0.012342	0.000185978	15	1567	139	46301	154	47868	9.74026	3.27359
OVER	5	GO:1904951	positive regulation of establishment of protein localization	BIOLOGICAL_PROCESS	0.0123655	0.000186895	10	751	144	47117	154	47868	6.49351	1.5689
OVER	3	GO:0048646	anatomical structure formation involved in morphogenesis	BIOLOGICAL_PROCESS	0.0124536	0.000188794	29	4436	125	43432	154	47868	18.8312	9.26715
OVER	4	GO:0051171	regulation of nitrogen compound metabolic process	BIOLOGICAL_PROCESS	0.0125118	0.000190246	64	13356	90	34512	154	47868	41.5584	27.9017
OVER	4	GO:0007349	cellularization	BIOLOGICAL_PROCESS	0.0128717	0.000196304	3	32	151	47836	154	47868	1.94805	0.0668505
OVER	3	GO:0065008	regulation of biological quality	BIOLOGICAL_PROCESS	0.0128885	0.000197148	45	8301	109	39567	154	47868	29.2208	17.3414
OVER	4	GO:0009409	response to cold	BIOLOGICAL_PROCESS	0.0131441	0.000201655	5	160	149	47708	154	47868	3.24675	0.334253
OVER	3	GO:0005200	structural constituent of cytoskeleton	MOLECULAR_FUNCTION	0.013291	0.000204514	6	254	148	47614	154	47868	3.8961	0.530626
OVER	5	GO:0002135	CTP binding	MOLECULAR_FUNCTION	0.0133822	0.000212312	2	5	152	47863	154	47868	1.2987	0.0104454
OVER	7	GO:0009199	ribonucleoside triphosphate metabolic process	BIOLOGICAL_PROCESS	0.0133822	0.00021197	7	365	147	47503	154	47868	4.54545	0.762514
OVER	6	GO:0042470	melanosome	CELLULAR_COMPONENT	0.0133822	0.000208779	6	255	148	47613	154	47868	3.8961	0.532715
OVER	5	GO:0048770	pigment granule	CELLULAR_COMPONENT	0.0133822	0.000208779	6	255	148	47613	154	47868	3.8961	0.532715
OVER	5	GO:0070201	regulation of establishment of protein localization	BIOLOGICAL_PROCESS	0.0133822	0.000212619	14	1410	140	46458	154	47868	9.09091	2.9456
OVER	4	GO:0071963	establishment or maintenance of cell polarity regulating cell shape	BIOLOGICAL_PROCESS	0.0133822	0.000212312	2	5	152	47863	154	47868	1.2987	0.0104454
OVER	6	GO:1902445	regulation of mitochondrial membrane permeability involved in programmed necrotic cell death	BIOLOGICAL_PROCESS	0.0133822	0.000212312	2	5	152	47863	154	47868	1.2987	0.0104454
OVER	6	GO:1904232	regulation of aconitate hydratase activity	BIOLOGICAL_PROCESS	0.0133822	0.000212312	2	5	152	47863	154	47868	1.2987	0.0104454
OVER	7	GO:1904234	positive regulation of aconitate hydratase activity	BIOLOGICAL_PROCESS	0.0133822	0.000212312	2	5	152	47863	154	47868	1.2987	0.0104454
OVER	6	GO:1905871	regulation of protein localization to cell leading edge	BIOLOGICAL_PROCESS	0.0133822	0.000212312	2	5	152	47863	154	47868	1.2987	0.0104454
OVER	5	GO:2000814	positive regulation of barbed-end actin filament capping	BIOLOGICAL_PROCESS	0.0133822	0.000212312	2	5	152	47863	154	47868	1.2987	0.0104454
OVER	7	GO:0030042	actin filament depolymerization	BIOLOGICAL_PROCESS	0.013758	0.000219217	5	163	149	47705	154	47868	3.24675	0.34052
OVER	4	GO:0070848	response to growth factor	BIOLOGICAL_PROCESS	0.0141922	0.000226781	18	2158	136	45710	154	47868	11.6883	4.50823
OVER	4	GO:1901564	organonitrogen compound metabolic process	BIOLOGICAL_PROCESS	0.0143058	0.000229247	72	15707	82	32161	154	47868	46.7532	32.8132
OVER	4	GO:0030010	establishment of cell polarity	BIOLOGICAL_PROCESS	0.0146587	0.00023557	8	495	146	47373	154	47868	5.19481	1.03409
OVER	6	GO:0002102	podosome	CELLULAR_COMPONENT	0.0147598	0.000237866	4	89	150	47779	154	47868	2.5974	0.185928
OVER	4	GO:0001525	angiogenesis	BIOLOGICAL_PROCESS	0.015081	0.000243901	16	1791	138	46077	154	47868	10.3896	3.74154
OVER	5	GO:0002474	antigen processing and presentation of peptide antigen via MHC class I	BIOLOGICAL_PROCESS	0.015081	0.000244415	5	167	149	47701	154	47868	3.24675	0.348876
OVER	5	GO:0010629	negative regulation of gene expression	BIOLOGICAL_PROCESS	0.0158348	0.000257884	19	2378	135	45490	154	47868	12.3377	4.96783
OVER	5	GO:1901028	regulation of mitochondrial outer membrane permeabilization involved in apoptotic signaling pathway	BIOLOGICAL_PROCESS	0.0158348	0.000258074	4	91	150	47777	154	47868	2.5974	0.190106
OVER	4	GO:0009991	response to extracellular stimulus	BIOLOGICAL_PROCESS	0.016016	0.000261757	13	1266	141	46602	154	47868	8.44156	2.64477
OVER	5	GO:0007286	spermatid development	BIOLOGICAL_PROCESS	0.0161635	0.00026564	6	267	148	47601	154	47868	3.8961	0.557784
OVER	6	GO:0051017	actin filament bundle assembly	BIOLOGICAL_PROCESS	0.0161635	0.000265272	8	504	146	47364	154	47868	5.19481	1.0529
OVER	4	GO:0031967	organelle envelope	CELLULAR_COMPONENT	0.0162684	0.000268845	19	2386	135	45482	154	47868	12.3377	4.98454
OVER	3	GO:0031975	envelope	CELLULAR_COMPONENT	0.0162684	0.000268845	19	2386	135	45482	154	47868	12.3377	4.98454
OVER	7	GO:0005767	secondary lysosome	CELLULAR_COMPONENT	0.0163865	0.000271541	3	36	151	47832	154	47868	1.94805	0.0752068
OVER	5	GO:0001959	regulation of cytokine-mediated signaling pathway	BIOLOGICAL_PROCESS	0.0166217	0.000276196	6	269	148	47599	154	47868	3.8961	0.561962
OVER	7	GO:0010593	negative regulation of lamellipodium assembly	BIOLOGICAL_PROCESS	0.0169076	0.000282486	2	6	152	47862	154	47868	1.2987	0.0125345
OVER	8	GO:1900022	regulation of D-erythro-sphingosine kinase activity	BIOLOGICAL_PROCESS	0.0169076	0.000282486	2	6	152	47862	154	47868	1.2987	0.0125345
OVER	5	GO:0006996	organelle organization	BIOLOGICAL_PROCESS	0.0172168	0.000288435	45	8440	109	39428	154	47868	29.2208	17.6318
OVER	4	GO:0061061	muscle structure development	BIOLOGICAL_PROCESS	0.0172516	0.000289804	20	2602	134	45266	154	47868	12.987	5.43578
OVER	5	GO:0043231	intracellular membrane-bounded organelle	CELLULAR_COMPONENT	0.0173503	0.000292251	98	23697	56	24171	154	47868	63.6364	49.5049
OVER	5	GO:0072594	establishment of protein localization to organelle	BIOLOGICAL_PROCESS	0.0174282	0.000294358	12	1113	142	46755	154	47868	7.79221	2.32514
OVER	4	GO:0002696	positive regulation of leukocyte activation	BIOLOGICAL_PROCESS	0.0175311	0.000296894	9	650	145	47218	154	47868	5.84416	1.3579
OVER	5	GO:0014070	response to organic cyclic compound	BIOLOGICAL_PROCESS	0.0177495	0.000301401	20	2610	134	45258	154	47868	12.987	5.45249
OVER	6	GO:0008637	apoptotic mitochondrial changes	BIOLOGICAL_PROCESS	0.0181499	0.000309853	6	275	148	47593	154	47868	3.8961	0.574497
OVER	6	GO:0061572	actin filament bundle organization	BIOLOGICAL_PROCESS	0.0181499	0.000309577	8	516	146	47352	154	47868	5.19481	1.07796
OVER	3	GO:0042221	response to chemical	BIOLOGICAL_PROCESS	0.0182386	0.000312197	52	10299	102	37569	154	47868	33.7662	21.5154
OVER	4	GO:0022626	cytosolic ribosome	CELLULAR_COMPONENT	0.0187474	0.000321759	6	277	148	47591	154	47868	3.8961	0.578675
OVER	4	GO:0016722	oxidoreductase activity, acting on metal ions	MOLECULAR_FUNCTION	0.0196305	0.000338703	3	39	151	47829	154	47868	1.94805	0.0814741
OVER	6	GO:0031011	Ino80 complex	CELLULAR_COMPONENT	0.0196305	0.000338703	3	39	151	47829	154	47868	1.94805	0.0814741
OVER	4	GO:0001817	regulation of cytokine production	BIOLOGICAL_PROCESS	0.0196602	0.00034011	14	1478	140	46390	154	47868	9.09091	3.08766
OVER	5	GO:0031333	negative regulation of protein-containing complex assembly	BIOLOGICAL_PROCESS	0.0197982	0.000343399	7	396	147	47472	154	47868	4.54545	0.827275
OVER	5	GO:0031330	negative regulation of cellular catabolic process	BIOLOGICAL_PROCESS	0.0200413	0.000348528	7	397	147	47471	154	47868	4.54545	0.829364
OVER	5	GO:0010638	positive regulation of organelle organization	BIOLOGICAL_PROCESS	0.0202372	0.000352857	12	1136	142	46732	154	47868	7.79221	2.37319
OVER	3	GO:0019043	establishment of viral latency	BIOLOGICAL_PROCESS	0.0204133	0.000362432	2	7	152	47861	154	47868	1.2987	0.0146235
OVER	8	GO:0030043	actin filament fragmentation	BIOLOGICAL_PROCESS	0.0204133	0.000362432	2	7	152	47861	154	47868	1.2987	0.0146235
OVER	5	GO:0034599	cellular response to oxidative stress	BIOLOGICAL_PROCESS	0.0204133	0.00035714	9	667	145	47201	154	47868	5.84416	1.39342
OVER	6	GO:0071682	endocytic vesicle lumen	CELLULAR_COMPONENT	0.0204133	0.000362432	2	7	152	47861	154	47868	1.2987	0.0146235
OVER	4	GO:0075713	establishment of integrated proviral latency	BIOLOGICAL_PROCESS	0.0204133	0.000362432	2	7	152	47861	154	47868	1.2987	0.0146235
OVER	4	GO:1901389	negative regulation of transforming growth factor beta activation	BIOLOGICAL_PROCESS	0.0204133	0.000362432	2	7	152	47861	154	47868	1.2987	0.0146235
OVER	4	GO:1990565	HSP90-CDC37 chaperone complex	CELLULAR_COMPONENT	0.0204133	0.000362432	2	7	152	47861	154	47868	1.2987	0.0146235
OVER	6	GO:0009141	nucleoside triphosphate metabolic process	BIOLOGICAL_PROCESS	0.0204653	0.000364287	7	400	147	47468	154	47868	4.54545	0.835631
OVER	4	GO:0009055	electron transfer activity	MOLECULAR_FUNCTION	0.0205248	0.000366281	6	284	148	47584	154	47868	3.8961	0.593298
OVER	5	GO:0015031	protein transport	BIOLOGICAL_PROCESS	0.0207739	0.000371673	26	3941	128	43927	154	47868	16.8831	8.23306
OVER	3	GO:0006457	protein folding	BIOLOGICAL_PROCESS	0.021588	0.00038722	8	534	146	47334	154	47868	5.19481	1.11557
OVER	6	GO:0033120	positive regulation of RNA splicing	BIOLOGICAL_PROCESS	0.0217367	0.000391867	4	102	150	47766	154	47868	2.5974	0.213086
OVER	4	GO:0045184	establishment of protein localization	BIOLOGICAL_PROCESS	0.0217367	0.000391489	27	4179	127	43689	154	47868	17.5325	8.73026
OVER	4	GO:0034762	regulation of transmembrane transport	BIOLOGICAL_PROCESS	0.0220539	0.000398588	14	1502	140	46366	154	47868	9.09091	3.1378
OVER	3	GO:0019953	sexual reproduction	BIOLOGICAL_PROCESS	0.0221021	0.000402478	17	2068	137	45800	154	47868	11.039	4.32021
OVER	4	GO:0050867	positive regulation of cell activation	BIOLOGICAL_PROCESS	0.0221021	0.000401255	9	678	145	47190	154	47868	5.84416	1.4164
OVER	5	GO:0099503	secretory vesicle	CELLULAR_COMPONENT	0.0221021	0.000401979	16	1875	138	45993	154	47868	10.3896	3.91702
OVER	5	GO:0006968	cellular defense response	BIOLOGICAL_PROCESS	0.0224366	0.00041572	3	42	151	47826	154	47868	1.94805	0.0877413
OVER	6	GO:0007010	cytoskeleton organization	BIOLOGICAL_PROCESS	0.0224366	0.000410586	26	3967	128	43901	154	47868	16.8831	8.28737
OVER	3	GO:0044794	positive regulation by host of viral process	BIOLOGICAL_PROCESS	0.0224366	0.00041572	3	42	151	47826	154	47868	1.94805	0.0877413
OVER	6	GO:0045471	response to ethanol	BIOLOGICAL_PROCESS	0.0224366	0.000415485	6	291	148	47577	154	47868	3.8961	0.607922
OVER	5	GO:0050998	nitric-oxide synthase binding	MOLECULAR_FUNCTION	0.0224366	0.00041572	3	42	151	47826	154	47868	1.94805	0.0877413
OVER	4	GO:0072593	reactive oxygen species metabolic process	BIOLOGICAL_PROCESS	0.0224366	0.000411392	8	539	146	47329	154	47868	5.19481	1.12601
OVER	4	GO:0099186	structural constituent of postsynapse	MOLECULAR_FUNCTION	0.0224366	0.00041572	3	42	151	47826	154	47868	1.94805	0.0877413
OVER	5	GO:0006839	mitochondrial transport	BIOLOGICAL_PROCESS	0.0229339	0.000427021	7	411	147	47457	154	47868	4.54545	0.858611
OVER	7	GO:0051170	import into nucleus	BIOLOGICAL_PROCESS	0.0229339	0.000427021	7	411	147	47457	154	47868	4.54545	0.858611
OVER	2	GO:0032501	multicellular organismal process	BIOLOGICAL_PROCESS	0.0233469	0.000435775	86	20177	68	27691	154	47868	55.8442	42.1513
OVER	4	GO:0032940	secretion by cell	BIOLOGICAL_PROCESS	0.023459	0.000438935	22	3109	132	44759	154	47868	14.2857	6.49494
OVER	5	GO:0015217	ADP transmembrane transporter activity	MOLECULAR_FUNCTION	0.0237005	0.000452085	2	8	152	47860	154	47868	1.2987	0.0167126
OVER	4	GO:0019538	protein metabolic process	BIOLOGICAL_PROCESS	0.0237005	0.000448006	62	13184	92	34684	154	47868	40.2597	27.5424
OVER	5	GO:0032557	pyrimidine ribonucleotide binding	MOLECULAR_FUNCTION	0.0237005	0.000452085	2	8	152	47860	154	47868	1.2987	0.0167126
OVER	6	GO:0032558	adenyl deoxyribonucleotide binding	MOLECULAR_FUNCTION	0.0237005	0.000452085	2	8	152	47860	154	47868	1.2987	0.0167126
OVER	5	GO:0032564	dATP binding	MOLECULAR_FUNCTION	0.0237005	0.000452085	2	8	152	47860	154	47868	1.2987	0.0167126
OVER	6	GO:0036476	neuron death in response to hydrogen peroxide	BIOLOGICAL_PROCESS	0.0237005	0.000452085	2	8	152	47860	154	47868	1.2987	0.0167126
OVER	7	GO:1903207	regulation of hydrogen peroxide-induced neuron death	BIOLOGICAL_PROCESS	0.0237005	0.000452085	2	8	152	47860	154	47868	1.2987	0.0167126
OVER	7	GO:1903208	negative regulation of hydrogen peroxide-induced neuron death	BIOLOGICAL_PROCESS	0.0237005	0.000452085	2	8	152	47860	154	47868	1.2987	0.0167126
OVER	6	GO:1901880	negative regulation of protein depolymerization	BIOLOGICAL_PROCESS	0.0238105	0.000455267	5	192	149	47676	154	47868	3.24675	0.401103
OVER	5	GO:0055001	muscle cell development	BIOLOGICAL_PROCESS	0.023912	0.000458296	11	1003	143	46865	154	47868	7.14286	2.09535
OVER	4	GO:0019904	protein domain specific binding	MOLECULAR_FUNCTION	0.0239906	0.000460896	16	1899	138	45969	154	47868	10.3896	3.96716
OVER	4	GO:0060759	regulation of response to cytokine stimulus	BIOLOGICAL_PROCESS	0.0243914	0.000469706	6	298	148	47570	154	47868	3.8961	0.622545
OVER	4	GO:0051726	regulation of cell cycle	BIOLOGICAL_PROCESS	0.0244619	0.000472178	22	3126	132	44742	154	47868	14.2857	6.53046
OVER	5	GO:0031667	response to nutrient levels	BIOLOGICAL_PROCESS	0.0247114	0.000478118	12	1176	142	46692	154	47868	7.79221	2.45676
OVER	3	GO:0065009	regulation of molecular function	BIOLOGICAL_PROCESS	0.0247574	0.000480391	40	7358	114	40510	154	47868	25.974	15.3714
OVER	3	GO:0150034	distal axon	CELLULAR_COMPONENT	0.0247574	0.000481262	11	1009	143	46859	154	47868	7.14286	2.10788
OVER	3	GO:0022402	cell cycle process	BIOLOGICAL_PROCESS	0.0249681	0.000486495	22	3133	132	44735	154	47868	14.2857	6.54508
OVER	5	GO:0034774	secretory granule lumen	CELLULAR_COMPONENT	0.0251549	0.00049128	7	421	147	47447	154	47868	4.54545	0.879502
OVER	5	GO:0061640	cytoskeleton-dependent cytokinesis	BIOLOGICAL_PROCESS	0.0252642	0.000494565	6	301	148	47567	154	47868	3.8961	0.628813
OVER	7	GO:0035267	NuA4 histone acetyltransferase complex	CELLULAR_COMPONENT	0.0255843	0.00050316	3	45	151	47823	154	47868	1.94805	0.0940085
OVER	6	GO:0043189	H4/H2A histone acetyltransferase complex	CELLULAR_COMPONENT	0.0255843	0.00050316	3	45	151	47823	154	47868	1.94805	0.0940085
OVER	5	GO:0042742	defense response to bacterium	BIOLOGICAL_PROCESS	0.0256191	0.000505012	7	423	147	47445	154	47868	4.54545	0.88368
OVER	5	GO:0031983	vesicle lumen	CELLULAR_COMPONENT	0.0258538	0.000511991	7	424	147	47444	154	47868	4.54545	0.885769
OVER	5	GO:0060205	cytoplasmic vesicle lumen	CELLULAR_COMPONENT	0.0258538	0.000511991	7	424	147	47444	154	47868	4.54545	0.885769
OVER	5	GO:0051223	regulation of protein transport	BIOLOGICAL_PROCESS	0.0259234	0.00051455	13	1361	141	46507	154	47868	8.44156	2.84324
OVER	7	GO:0002479	antigen processing and presentation of exogenous peptide antigen via MHC class I, TAP-dependent	BIOLOGICAL_PROCESS	0.0259392	0.000516044	4	110	150	47758	154	47868	2.5974	0.229799
OVER	5	GO:0071705	nitrogen compound transport	BIOLOGICAL_PROCESS	0.0264086	0.000526585	32	5427	122	42441	154	47868	20.7792	11.3374
OVER	5	GO:0097300	programmed necrotic cell death	BIOLOGICAL_PROCESS	0.0266853	0.000533317	4	111	150	47757	154	47868	2.5974	0.231888
OVER	6	GO:0097062	dendritic spine maintenance	BIOLOGICAL_PROCESS	0.0266946	0.000534719	3	46	151	47822	154	47868	1.94805	0.0960976
OVER	4	GO:0001819	positive regulation of cytokine production	BIOLOGICAL_PROCESS	0.0270902	0.000543877	10	862	144	47006	154	47868	6.49351	1.80079
OVER	7	GO:1902109	negative regulation of mitochondrial membrane permeability involved in apoptotic process	BIOLOGICAL_PROCESS	0.0273402	0.000551385	2	9	152	47859	154	47868	1.2987	0.0188017
OVER	3	GO:1990833	clathrin-uncoating ATPase activity	MOLECULAR_FUNCTION	0.0273402	0.000551385	2	9	152	47859	154	47868	1.2987	0.0188017
OVER	4	GO:0048002	antigen processing and presentation of peptide antigen	BIOLOGICAL_PROCESS	0.0275346	0.000556558	6	308	148	47560	154	47868	3.8961	0.643436
OVER	7	GO:0010660	regulation of muscle cell apoptotic process	BIOLOGICAL_PROCESS	0.027793	0.000569846	5	202	149	47666	154	47868	3.24675	0.421994
OVER	6	GO:0010821	regulation of mitochondrion organization	BIOLOGICAL_PROCESS	0.027793	0.000565885	6	309	148	47559	154	47868	3.8961	0.645525
OVER	4	GO:0014009	glial cell proliferation	BIOLOGICAL_PROCESS	0.027793	0.000569091	4	113	150	47755	154	47868	2.5974	0.236066
OVER	6	GO:0051494	negative regulation of cytoskeleton organization	BIOLOGICAL_PROCESS	0.027793	0.000570638	7	432	147	47436	154	47868	4.54545	0.902482
OVER	6	GO:0051882	mitochondrial depolarization	BIOLOGICAL_PROCESS	0.027793	0.000567517	3	47	151	47821	154	47868	1.94805	0.0981867
OVER	5	GO:0097345	mitochondrial outer membrane permeabilization	BIOLOGICAL_PROCESS	0.027793	0.000569091	4	113	150	47755	154	47868	2.5974	0.236066
OVER	9	GO:0098885	modification of postsynaptic actin cytoskeleton	BIOLOGICAL_PROCESS	0.027793	0.000567517	3	47	151	47821	154	47868	1.94805	0.0981867
OVER	3	GO:0048584	positive regulation of response to stimulus	BIOLOGICAL_PROCESS	0.0281511	0.000579273	31	5219	123	42649	154	47868	20.1299	10.9029
OVER	6	GO:0032091	negative regulation of protein binding	BIOLOGICAL_PROCESS	0.0282401	0.00058239	5	203	149	47665	154	47868	3.24675	0.424083
OVER	6	GO:0099513	polymeric cytoskeletal fiber	CELLULAR_COMPONENT	0.0282401	0.000583675	14	1562	140	46306	154	47868	9.09091	3.26314
OVER	5	GO:0051251	positive regulation of lymphocyte activation	BIOLOGICAL_PROCESS	0.0284903	0.000590144	8	570	146	47298	154	47868	5.19481	1.19077
OVER	5	GO:0005776	autophagosome	CELLULAR_COMPONENT	0.028619	0.000595141	5	204	149	47664	154	47868	3.24675	0.426172
OVER	4	GO:0051222	positive regulation of protein transport	BIOLOGICAL_PROCESS	0.028619	0.000595415	9	717	145	47151	154	47868	5.84416	1.49787
OVER	4	GO:0080090	regulation of primary metabolic process	BIOLOGICAL_PROCESS	0.0286661	0.000597701	64	13882	90	33986	154	47868	41.5584	29.0006
OVER	4	GO:0030220	platelet formation	BIOLOGICAL_PROCESS	0.0287891	0.000601575	3	48	151	47820	154	47868	1.94805	0.100276
OVER	3	GO:0051651	maintenance of location in cell	BIOLOGICAL_PROCESS	0.0288205	0.000603544	8	572	146	47296	154	47868	5.19481	1.19495
OVER	4	GO:1903409	reactive oxygen species biosynthetic process	BIOLOGICAL_PROCESS	0.0289006	0.000606536	4	115	150	47753	154	47868	2.5974	0.240244
OVER	7	GO:0051261	protein depolymerization	BIOLOGICAL_PROCESS	0.02921	0.00061436	6	314	148	47554	154	47868	3.8961	0.655971
OVER	4	GO:0051702	biological process involved in interaction with symbiont	BIOLOGICAL_PROCESS	0.0294747	0.000621268	5	206	149	47662	154	47868	3.24675	0.43035
OVER	3	GO:0019058	viral life cycle	BIOLOGICAL_PROCESS	0.0295455	0.000624105	8	575	146	47293	154	47868	5.19481	1.20122
OVER	6	GO:0019220	regulation of phosphate metabolic process	BIOLOGICAL_PROCESS	0.0297358	0.000629479	24	3633	130	44235	154	47868	15.5844	7.58962
OVER	4	GO:0009410	response to xenobiotic stimulus	BIOLOGICAL_PROCESS	0.030122	0.000639027	12	1216	142	46652	154	47868	7.79221	2.54032
OVER	4	GO:0001725	stress fiber	CELLULAR_COMPONENT	0.0303612	0.000648247	5	208	149	47660	154	47868	3.24675	0.434528
OVER	4	GO:0097517	contractile actin filament bundle	CELLULAR_COMPONENT	0.0303612	0.000648247	5	208	149	47660	154	47868	3.24675	0.434528
OVER	6	GO:1902110	positive regulation of mitochondrial membrane permeability involved in apoptotic process	BIOLOGICAL_PROCESS	0.0303612	0.000645697	4	117	150	47751	154	47868	2.5974	0.244422
OVER	5	GO:0006933	negative regulation of cell adhesion involved in substrate-bound cell migration	BIOLOGICAL_PROCESS	0.0304695	0.000660269	2	10	152	47858	154	47868	1.2987	0.0208908
OVER	4	GO:0023023	MHC protein complex binding	MOLECULAR_FUNCTION	0.0304695	0.000660269	2	10	152	47858	154	47868	1.2987	0.0208908
OVER	5	GO:0032554	purine deoxyribonucleotide binding	MOLECULAR_FUNCTION	0.0304695	0.000660269	2	10	152	47858	154	47868	1.2987	0.0208908
OVER	5	GO:0051174	regulation of phosphorus metabolic process	BIOLOGICAL_PROCESS	0.0304695	0.000654128	24	3643	130	44225	154	47868	15.5844	7.61051
OVER	5	GO:0097524	sperm plasma membrane	CELLULAR_COMPONENT	0.0304695	0.000660269	2	10	152	47858	154	47868	1.2987	0.0208908
OVER	6	GO:1902744	negative regulation of lamellipodium organization	BIOLOGICAL_PROCESS	0.0304695	0.000660269	2	10	152	47858	154	47868	1.2987	0.0208908
OVER	5	GO:1903659	regulation of complement-dependent cytotoxicity	BIOLOGICAL_PROCESS	0.0304695	0.000660269	2	10	152	47858	154	47868	1.2987	0.0208908
OVER	5	GO:0046903	secretion	BIOLOGICAL_PROCESS	0.0307215	0.000667129	23	3427	131	44441	154	47868	14.9351	7.15927
OVER	8	GO:0034333	adherens junction assembly	BIOLOGICAL_PROCESS	0.0308231	0.000673544	3	50	151	47818	154	47868	1.94805	0.104454
OVER	6	GO:0036344	platelet morphogenesis	BIOLOGICAL_PROCESS	0.0308231	0.000673544	3	50	151	47818	154	47868	1.94805	0.104454
OVER	6	GO:0120033	negative regulation of plasma membrane bounded cell projection assembly	BIOLOGICAL_PROCESS	0.0308231	0.000673544	3	50	151	47818	154	47868	1.94805	0.104454
OVER	4	GO:0046983	protein dimerization activity	MOLECULAR_FUNCTION	0.0309101	0.000676853	18	2369	136	45499	154	47868	11.6883	4.94903
OVER	3	GO:0009653	anatomical structure morphogenesis	BIOLOGICAL_PROCESS	0.0310925	0.000682263	49	9827	105	38041	154	47868	31.8182	20.5294
OVER	4	GO:0006959	humoral immune response	BIOLOGICAL_PROCESS	0.0312048	0.000687568	6	321	148	47547	154	47868	3.8961	0.670594
OVER	6	GO:0110020	regulation of actomyosin structure organization	BIOLOGICAL_PROCESS	0.0312048	0.000687568	6	321	148	47547	154	47868	3.8961	0.670594
OVER	5	GO:0043242	negative regulation of protein-containing complex disassembly	BIOLOGICAL_PROCESS	0.0312664	0.000690348	5	211	149	47657	154	47868	3.24675	0.440796
OVER	3	GO:0051050	positive regulation of transport	BIOLOGICAL_PROCESS	0.0313377	0.00069335	18	2374	136	45494	154	47868	11.6883	4.95947
OVER	6	GO:0032092	positive regulation of protein binding	BIOLOGICAL_PROCESS	0.0317012	0.000704826	5	212	149	47656	154	47868	3.24675	0.442885
OVER	8	GO:0034063	stress granule assembly	BIOLOGICAL_PROCESS	0.0317012	0.000711495	3	51	151	47817	154	47868	1.94805	0.106543
OVER	6	GO:0042590	antigen processing and presentation of exogenous peptide antigen via MHC class I	BIOLOGICAL_PROCESS	0.0317012	0.000707751	4	120	150	47748	154	47868	2.5974	0.250689
OVER	3	GO:0045927	positive regulation of growth	BIOLOGICAL_PROCESS	0.0317012	0.00071043	10	893	144	46975	154	47868	6.49351	1.86555
OVER	5	GO:0046982	protein heterodimerization activity	MOLECULAR_FUNCTION	0.0317012	0.000707968	9	735	145	47133	154	47868	5.84416	1.53547
OVER	6	GO:0060338	regulation of type I interferon-mediated signaling pathway	BIOLOGICAL_PROCESS	0.0317012	0.000711495	3	51	151	47817	154	47868	1.94805	0.106543
OVER	6	GO:0090493	catecholamine uptake	BIOLOGICAL_PROCESS	0.0317012	0.000711495	3	51	151	47817	154	47868	1.94805	0.106543
OVER	5	GO:0044271	cellular nitrogen compound biosynthetic process	BIOLOGICAL_PROCESS	0.0326757	0.000734854	54	11205	100	36663	154	47868	35.0649	23.4081
OVER	6	GO:0004332	fructose-bisphosphate aldolase activity	MOLECULAR_FUNCTION	0.0342087	0.000778675	2	11	152	47857	154	47868	1.2987	0.0229799
OVER	5	GO:0017098	sulfonylurea receptor binding	MOLECULAR_FUNCTION	0.0342087	0.000778675	2	11	152	47857	154	47868	1.2987	0.0229799
OVER	6	GO:0051434	BH3 domain binding	MOLECULAR_FUNCTION	0.0342087	0.000778675	2	11	152	47857	154	47868	1.2987	0.0229799
OVER	6	GO:0061740	protein targeting to lysosome involved in chaperone-mediated autophagy	BIOLOGICAL_PROCESS	0.0342087	0.000778675	2	11	152	47857	154	47868	1.2987	0.0229799
OVER	3	GO:0071817	MMXD complex	CELLULAR_COMPONENT	0.0342087	0.000778675	2	11	152	47857	154	47868	1.2987	0.0229799
OVER	7	GO:0072344	rescue of stalled ribosome	BIOLOGICAL_PROCESS	0.0342087	0.000778675	2	11	152	47857	154	47868	1.2987	0.0229799
OVER	4	GO:0009966	regulation of signal transduction	BIOLOGICAL_PROCESS	0.0344253	0.000785171	41	7796	113	40072	154	47868	26.6234	16.2865
OVER	6	GO:1903039	positive regulation of leukocyte cell-cell adhesion	BIOLOGICAL_PROCESS	0.0345281	0.000789088	7	457	147	47411	154	47868	4.54545	0.954709
OVER	3	GO:0008283	cell population proliferation	BIOLOGICAL_PROCESS	0.0347414	0.000795544	30	5081	124	42787	154	47868	19.4805	10.6146
OVER	5	GO:0048514	blood vessel morphogenesis	BIOLOGICAL_PROCESS	0.0349834	0.000802679	17	2201	137	45667	154	47868	11.039	4.59806
OVER	2	GO:0110165	cellular anatomical entity	CELLULAR_COMPONENT	0.0352993	0.000811533	135	36997	19	10871	154	47868	87.6623	77.2896
OVER	7	GO:0032200	telomere organization	BIOLOGICAL_PROCESS	0.0353562	0.00081606	6	332	148	47536	154	47868	3.8961	0.693574
OVER	3	GO:0140352	export from cell	BIOLOGICAL_PROCESS	0.0353562	0.000814482	22	3258	132	44610	154	47868	14.2857	6.80622
OVER	6	GO:0070925	organelle assembly	BIOLOGICAL_PROCESS	0.0354072	0.000818849	18	2409	136	45459	154	47868	11.6883	5.03259
OVER	6	GO:0005856	cytoskeleton	CELLULAR_COMPONENT	0.035679	0.000830008	32	5574	122	42294	154	47868	20.7792	11.6445
OVER	6	GO:0010657	muscle cell apoptotic process	BIOLOGICAL_PROCESS	0.035679	0.000828973	5	220	149	47648	154	47868	3.24675	0.459597
OVER	5	GO:0099173	postsynapse organization	BIOLOGICAL_PROCESS	0.035679	0.000827102	8	601	146	47267	154	47868	5.19481	1.25554
OVER	6	GO:0035456	response to interferon-beta	BIOLOGICAL_PROCESS	0.0356865	0.000833433	3	54	151	47814	154	47868	1.94805	0.11281
OVER	4	GO:0042026	protein refolding	BIOLOGICAL_PROCESS	0.0356865	0.000833433	3	54	151	47814	154	47868	1.94805	0.11281
OVER	3	GO:0007163	establishment or maintenance of cell polarity	BIOLOGICAL_PROCESS	0.0357734	0.00083734	9	753	145	47115	154	47868	5.84416	1.57308
OVER	5	GO:0010038	response to metal ion	BIOLOGICAL_PROCESS	0.0357734	0.000838718	10	913	144	46955	154	47868	6.49351	1.90733
OVER	2	GO:0009987	cellular process	BIOLOGICAL_PROCESS	0.0357781	0.000840458	130	35142	24	12726	154	47868	84.4156	73.4144
OVER	4	GO:0051098	regulation of binding	BIOLOGICAL_PROCESS	0.0358581	0.000845602	10	914	144	46954	154	47868	6.49351	1.90942
OVER	6	GO:1902108	regulation of mitochondrial membrane permeability involved in apoptotic process	BIOLOGICAL_PROCESS	0.0358581	0.000844322	4	126	150	47742	154	47868	2.5974	0.263224
OVER	6	GO:0050851	antigen receptor-mediated signaling pathway	BIOLOGICAL_PROCESS	0.0364319	0.000860793	7	464	147	47404	154	47868	4.54545	0.969332
OVER	5	GO:0005740	mitochondrial envelope	CELLULAR_COMPONENT	0.0367953	0.000871053	13	1442	141	46426	154	47868	8.44156	3.01245
OVER	7	GO:0042325	regulation of phosphorylation	BIOLOGICAL_PROCESS	0.0376367	0.000892685	21	3063	133	44805	154	47868	13.6364	6.39885
OVER	6	GO:0004322	ferroxidase activity	MOLECULAR_FUNCTION	0.0377858	0.000906542	2	12	152	47856	154	47868	1.2987	0.0250689
OVER	3	GO:0005622	intracellular anatomical structure	CELLULAR_COMPONENT	0.0377858	0.000900884	116	30235	38	17633	154	47868	75.3247	63.1633
OVER	5	GO:0016724	oxidoreductase activity, acting on metal ions, oxygen as acceptor	MOLECULAR_FUNCTION	0.0377858	0.000906542	2	12	152	47856	154	47868	1.2987	0.0250689
OVER	3	GO:0019042	viral latency	BIOLOGICAL_PROCESS	0.0377858	0.000906542	2	12	152	47856	154	47868	1.2987	0.0250689
OVER	4	GO:0046907	intracellular transport	BIOLOGICAL_PROCESS	0.0377858	0.000899903	27	4414	127	43454	154	47868	17.5325	9.22119
OVER	4	GO:0071541	eukaryotic translation initiation factor 3 complex, eIF3m	CELLULAR_COMPONENT	0.0377858	0.000906542	2	12	152	47856	154	47868	1.2987	0.0250689
OVER	4	GO:0045069	regulation of viral genome replication	BIOLOGICAL_PROCESS	0.0382381	0.000919135	4	129	150	47739	154	47868	2.5974	0.269491
OVER	5	GO:0008104	protein localization	BIOLOGICAL_PROCESS	0.0391092	0.000941854	34	6105	120	41763	154	47868	22.0779	12.7538
OVER	6	GO:0051146	striated muscle cell differentiation	BIOLOGICAL_PROCESS	0.0394346	0.000951485	12	1274	142	46594	154	47868	7.79221	2.66149
OVER	4	GO:0045070	positive regulation of viral genome replication	BIOLOGICAL_PROCESS	0.0399635	0.000967886	3	57	151	47811	154	47868	1.94805	0.119077
OVER	7	GO:0045793	positive regulation of cell size	BIOLOGICAL_PROCESS	0.0399635	0.000967886	3	57	151	47811	154	47868	1.94805	0.119077
OVER	4	GO:0000910	cytokinesis	BIOLOGICAL_PROCESS	0.0399851	0.00097205	7	474	147	47394	154	47868	4.54545	0.990223
OVER	8	GO:0007004	telomere maintenance via telomerase	BIOLOGICAL_PROCESS	0.0399851	0.000971528	4	131	150	47737	154	47868	2.5974	0.273669
OVER	4	GO:0051701	biological process involved in interaction with host	BIOLOGICAL_PROCESS	0.0400966	0.000976585	6	344	148	47524	154	47868	3.8961	0.718643
OVER	7	GO:0006397	mRNA processing	BIOLOGICAL_PROCESS	0.0404659	0.000987424	11	1103	143	46765	154	47868	7.14286	2.30425
OVER	3	GO:0042641	actomyosin	CELLULAR_COMPONENT	0.0410845	0.00100626	5	230	149	47638	154	47868	3.24675	0.480488
OVER	4	GO:0043227	membrane-bounded organelle	CELLULAR_COMPONENT	0.0410845	0.00100511	99	24695	55	23173	154	47868	64.2857	51.5898
OVER	5	GO:0002227	innate immune response in mucosa	BIOLOGICAL_PROCESS	0.0420703	0.00104381	2	13	152	47855	154	47868	1.2987	0.027158
OVER	4	GO:0009826	unidimensional cell growth	BIOLOGICAL_PROCESS	0.0420703	0.00104381	2	13	152	47855	154	47868	1.2987	0.027158
OVER	7	GO:0015866	ADP transport	BIOLOGICAL_PROCESS	0.0420703	0.00104381	2	13	152	47855	154	47868	1.2987	0.027158
OVER	4	GO:0032552	deoxyribonucleotide binding	MOLECULAR_FUNCTION	0.0420703	0.00104381	2	13	152	47855	154	47868	1.2987	0.027158
OVER	7	GO:1902340	negative regulation of chromosome condensation	BIOLOGICAL_PROCESS	0.0420703	0.00104381	2	13	152	47855	154	47868	1.2987	0.027158
OVER	6	GO:1902463	protein localization to cell leading edge	BIOLOGICAL_PROCESS	0.0420703	0.00104381	2	13	152	47855	154	47868	1.2987	0.027158
OVER	6	GO:1902951	negative regulation of dendritic spine maintenance	BIOLOGICAL_PROCESS	0.0420703	0.00104381	2	13	152	47855	154	47868	1.2987	0.027158
OVER	6	GO:0005525	GTP binding	MOLECULAR_FUNCTION	0.0422487	0.00105316	11	1112	143	46756	154	47868	7.14286	2.32306
OVER	7	GO:0035306	positive regulation of dephosphorylation	BIOLOGICAL_PROCESS	0.0422487	0.00105401	4	134	150	47734	154	47868	2.5974	0.279936
OVER	4	GO:0070727	cellular macromolecule localization	BIOLOGICAL_PROCESS	0.0422487	0.00105191	34	6144	120	41724	154	47868	22.0779	12.8353
OVER	9	GO:0010667	negative regulation of cardiac muscle cell apoptotic process	BIOLOGICAL_PROCESS	0.0423686	0.00106471	3	59	151	47809	154	47868	1.94805	0.123256
OVER	6	GO:0060334	regulation of type II interferon-mediated signaling pathway	BIOLOGICAL_PROCESS	0.0423686	0.00106471	3	59	151	47809	154	47868	1.94805	0.123256
OVER	7	GO:0150105	protein localization to cell-cell junction	BIOLOGICAL_PROCESS	0.0423686	0.00106471	3	59	151	47809	154	47868	1.94805	0.123256
OVER	6	GO:1901879	regulation of protein depolymerization	BIOLOGICAL_PROCESS	0.0423686	0.00106455	5	233	149	47635	154	47868	3.24675	0.486755
OVER	6	GO:0019843	rRNA binding	MOLECULAR_FUNCTION	0.0430008	0.00108256	4	135	150	47733	154	47868	2.5974	0.282026
OVER	4	GO:0051130	positive regulation of cellular component organization	BIOLOGICAL_PROCESS	0.0431318	0.00108782	20	2895	134	44973	154	47868	12.987	6.04788
OVER	3	GO:0001816	cytokine production	BIOLOGICAL_PROCESS	0.0435583	0.00110254	14	1670	140	46198	154	47868	9.09091	3.48876
OVER	5	GO:0042692	muscle cell differentiation	BIOLOGICAL_PROCESS	0.0435583	0.00110254	14	1670	140	46198	154	47868	9.09091	3.48876
OVER	6	GO:0042554	superoxide anion generation	BIOLOGICAL_PROCESS	0.0439846	0.00111533	3	60	151	47808	154	47868	1.94805	0.125345
OVER	4	GO:0003676	nucleic acid binding	MOLECULAR_FUNCTION	0.0441758	0.00112219	42	8196	112	39672	154	47868	27.2727	17.1221
OVER	3	GO:0001906	cell killing	BIOLOGICAL_PROCESS	0.0442191	0.00112531	5	236	149	47632	154	47868	3.24675	0.493022
OVER	5	GO:0004129	cytochrome-c oxidase activity	MOLECULAR_FUNCTION	0.0455492	0.00116745	3	61	151	47807	154	47868	1.94805	0.127434
OVER	3	GO:0030371	translation repressor activity	MOLECULAR_FUNCTION	0.0455492	0.00116745	3	61	151	47807	154	47868	1.94805	0.127434
OVER	5	GO:0035633	maintenance of blood-brain barrier	BIOLOGICAL_PROCESS	0.0455492	0.00116745	3	61	151	47807	154	47868	1.94805	0.127434
OVER	5	GO:0097346	INO80-type complex	CELLULAR_COMPONENT	0.0455492	0.00116745	3	61	151	47807	154	47868	1.94805	0.127434
OVER	7	GO:0006278	RNA-templated DNA biosynthetic process	BIOLOGICAL_PROCESS	0.0456247	0.00117146	4	138	150	47730	154	47868	2.5974	0.288293
OVER	5	GO:0071211	protein targeting to vacuole involved in autophagy	BIOLOGICAL_PROCESS	0.0461991	0.00119042	2	14	152	47854	154	47868	1.2987	0.0292471
OVER	7	GO:1905323	telomerase holoenzyme complex assembly	BIOLOGICAL_PROCESS	0.0461991	0.00119042	2	14	152	47854	154	47868	1.2987	0.0292471
OVER	4	GO:0009894	regulation of catabolic process	BIOLOGICAL_PROCESS	0.0467837	0.00120761	18	2494	136	45374	154	47868	11.6883	5.21016
OVER	7	GO:0000228	nuclear chromosome	CELLULAR_COMPONENT	0.0469659	0.00121445	7	493	147	47375	154	47868	4.54545	1.02992
OVER	5	GO:0060330	regulation of response to type II interferon	BIOLOGICAL_PROCESS	0.0471392	0.00122108	3	62	151	47806	154	47868	1.94805	0.129523
OVER	6	GO:0071364	cellular response to epidermal growth factor stimulus	BIOLOGICAL_PROCESS	0.0475351	0.0012335	4	140	150	47728	154	47868	2.5974	0.292471
OVER	6	GO:0006163	purine nucleotide metabolic process	BIOLOGICAL_PROCESS	0.0482794	0.00125501	11	1137	143	46731	154	47868	7.14286	2.37528
OVER	5	GO:0002703	regulation of leukocyte mediated immunity	BIOLOGICAL_PROCESS	0.0484232	0.00126166	6	362	148	47506	154	47868	3.8961	0.756246
OVER	5	GO:0007369	gastrulation	BIOLOGICAL_PROCESS	0.0484232	0.0012637	11	1138	143	46730	154	47868	7.14286	2.37737
OVER	4	GO:0045454	cell redox homeostasis	BIOLOGICAL_PROCESS	0.0484232	0.00126536	4	141	150	47727	154	47868	2.5974	0.29456
OVER	6	GO:0006402	mRNA catabolic process	BIOLOGICAL_PROCESS	0.0484398	0.001268	9	800	145	47068	154	47868	5.84416	1.67126
OVER	5	GO:0042287	MHC protein binding	MOLECULAR_FUNCTION	0.0486697	0.00127623	3	63	151	47805	154	47868	1.94805	0.131612
OVER	6	GO:1903311	regulation of mRNA metabolic process	BIOLOGICAL_PROCESS	0.049968	0.00131255	10	970	144	46898	154	47868	6.49351	2.02641

## Sheet: Bcells_ccl4
Trend	GO level	Go term	Description	Category	P value FDR	P value	Genes in test	Genes in reference	Annotated genes in test	Annotated genes in reference	Total genes in test	Total genes in reference	% in test	% in reference
OVER	8	GO:0031726	CCR1 chemokine receptor binding	MOLECULAR_FUNCTION	0.019282	4.45794e-06	2	10	11	47999	13	48009	15.3846	0.0208294
OVER	8	GO:0031729	CCR4 chemokine receptor binding	MOLECULAR_FUNCTION	0.000742975	6.76477e-08	2	0	11	48009	13	48009	15.3846	0
OVER	8	GO:0031730	CCR5 chemokine receptor binding	MOLECULAR_FUNCTION	0.000600947	2.73581e-08	3	20	10	47989	13	48009	23.0769	0.0416589
OVER	6	GO:0035747	natural killer cell chemotaxis	BIOLOGICAL_PROCESS	0.0252033	9.17904e-06	2	15	11	47994	13	48009	15.3846	0.0312441
OVER	6	GO:0042379	chemokine receptor binding	MOLECULAR_FUNCTION	0.0112457	2.04784e-06	3	91	10	47918	13	48009	23.0769	0.189548
OVER	7	GO:0048020	CCR chemokine receptor binding	MOLECULAR_FUNCTION	0.00234521	3.20296e-07	3	48	10	47961	13	48009	23.0769	0.0999813
OVER	7	GO:2000501	regulation of natural killer cell chemotaxis	BIOLOGICAL_PROCESS	0.019282	6.14467e-06	2	12	11	47997	13	48009	15.3846	0.0249953
OVER	7	GO:2000503	positive regulation of natural killer cell chemotaxis	BIOLOGICAL_PROCESS	0.019282	6.14467e-06	2	12	11	47997	13	48009	15.3846	0.0249953

## Sheet: Tcells
Trend	GO level	Go term	Description	Category	P value FDR	P value	Genes in test	Genes in reference	Annotated genes in test	Annotated genes in reference	Total genes in test	Total genes in reference	% in test	% in reference
OVER	4	GO:0043207	response to external biotic stimulus	BIOLOGICAL_PROCESS	3.53833e-11	3.22267e-15	31	2911	63	45017	94	47928	32.9787	6.07369
OVER	3	GO:0051707	response to other organism	BIOLOGICAL_PROCESS	3.53833e-11	2.96493e-15	31	2902	63	45026	94	47928	32.9787	6.05492
OVER	3	GO:0009607	response to biotic stimulus	BIOLOGICAL_PROCESS	4.15572e-11	5.67747e-15	31	2973	63	44955	94	47928	32.9787	6.20305
OVER	2	GO:0044419	biological process involved in interspecies interaction between organisms	BIOLOGICAL_PROCESS	2.55301e-10	4.6505e-14	31	3217	63	44711	94	47928	32.9787	6.71215
OVER	4	GO:0098542	defense response to other organism	BIOLOGICAL_PROCESS	2.57356e-09	5.85993e-13	24	1979	70	45949	94	47928	25.5319	4.12911
OVER	4	GO:0009615	response to virus	BIOLOGICAL_PROCESS	2.89149e-09	7.9006e-13	15	580	79	47348	94	47928	15.9574	1.21015
OVER	6	GO:0004842	ubiquitin-protein transferase activity	MOLECULAR_FUNCTION	1.75234e-08	5.58604e-12	18	1095	76	46833	94	47928	19.1489	2.28468
OVER	5	GO:0019787	ubiquitin-like protein transferase activity	MOLECULAR_FUNCTION	4.05122e-08	1.47592e-11	18	1163	76	46765	94	47928	19.1489	2.42656
OVER	4	GO:0016755	aminoacyltransferase activity	MOLECULAR_FUNCTION	6.11422e-08	2.50594e-11	18	1202	76	46726	94	47928	19.1489	2.50793
OVER	4	GO:0045087	innate immune response	BIOLOGICAL_PROCESS	9.94812e-08	4.53032e-11	19	1424	75	46504	94	47928	20.2128	2.97112
OVER	7	GO:0060337	type I interferon-mediated signaling pathway	BIOLOGICAL_PROCESS	2.659e-07	1.45307e-10	8	116	86	47812	94	47928	8.51064	0.24203
OVER	6	GO:0071357	cellular response to type I interferon	BIOLOGICAL_PROCESS	2.659e-07	1.45307e-10	8	116	86	47812	94	47928	8.51064	0.24203
OVER	5	GO:0034340	response to type I interferon	BIOLOGICAL_PROCESS	3.81387e-07	2.25786e-10	8	123	86	47805	94	47928	8.51064	0.256635
OVER	5	GO:0051607	defense response to virus	BIOLOGICAL_PROCESS	5.72144e-07	3.80575e-10	11	384	83	47544	94	47928	11.7021	0.801202
OVER	5	GO:0140546	defense response to symbiont	BIOLOGICAL_PROCESS	5.72144e-07	3.90827e-10	11	385	83	47543	94	47928	11.7021	0.803288
OVER	6	GO:0070647	protein modification by small protein conjugation or removal	BIOLOGICAL_PROCESS	8.17586e-07	5.95718e-10	23	2538	71	45390	94	47928	24.4681	5.29544
OVER	7	GO:0032446	protein modification by small protein conjugation	BIOLOGICAL_PROCESS	1.08969e-06	8.43604e-10	21	2125	73	45803	94	47928	22.3404	4.43373
OVER	8	GO:0016567	protein ubiquitination	BIOLOGICAL_PROCESS	1.59609e-06	1.30833e-09	20	1958	74	45970	94	47928	21.2766	4.08529
OVER	4	GO:0006952	defense response	BIOLOGICAL_PROCESS	1.89692e-06	1.64131e-09	25	3179	69	44749	94	47928	26.5957	6.63287
OVER	6	GO:0140888	interferon-mediated signaling pathway	BIOLOGICAL_PROCESS	4.93174e-06	4.49177e-09	8	183	86	47745	94	47928	8.51064	0.381823
OVER	7	GO:0008270	zinc ion binding	MOLECULAR_FUNCTION	5.45146e-06	5.21338e-09	19	1903	75	46025	94	47928	20.2128	3.97054
OVER	4	GO:0016746	acyltransferase activity	MOLECULAR_FUNCTION	1.93588e-05	1.93949e-08	18	1842	76	46086	94	47928	19.1489	3.84326
OVER	7	GO:0035458	cellular response to interferon-beta	BIOLOGICAL_PROCESS	1.97874e-05	2.07255e-08	5	37	89	47891	94	47928	5.31915	0.0771991
OVER	6	GO:0035456	response to interferon-beta	BIOLOGICAL_PROCESS	9.07679e-05	9.96783e-08	5	52	89	47876	94	47928	5.31915	0.108496
OVER	6	GO:0046914	transition metal ion binding	MOLECULAR_FUNCTION	9.07679e-05	1.03338e-07	20	2552	74	45376	94	47928	21.2766	5.32465
OVER	4	GO:0032606	type I interferon production	BIOLOGICAL_PROCESS	0.000203172	2.40561e-07	7	208	87	47720	94	47928	7.44681	0.433984
OVER	3	GO:0006955	immune response	BIOLOGICAL_PROCESS	0.000214093	2.63242e-07	24	3824	70	44104	94	47928	25.5319	7.97863
OVER	5	GO:0032481	positive regulation of type I interferon production	BIOLOGICAL_PROCESS	0.000230025	2.93306e-07	6	129	88	47799	94	47928	6.38298	0.269154
OVER	4	GO:0050776	regulation of immune response	BIOLOGICAL_PROCESS	0.000435186	5.74725e-07	16	1830	78	46098	94	47928	17.0213	3.81823
OVER	4	GO:0002831	regulation of response to biotic stimulus	BIOLOGICAL_PROCESS	0.000553919	7.56754e-07	12	1007	82	46921	94	47928	12.766	2.10107
OVER	4	GO:0001819	positive regulation of cytokine production	BIOLOGICAL_PROCESS	0.000826626	1.16697e-06	11	861	83	47067	94	47928	11.7021	1.79644
OVER	4	GO:0001817	regulation of cytokine production	BIOLOGICAL_PROCESS	0.000864338	1.25957e-06	14	1478	80	46450	94	47928	14.8936	3.08379
OVER	3	GO:0050792	regulation of viral process	BIOLOGICAL_PROCESS	0.00118474	1.78043e-06	7	283	87	47645	94	47928	7.44681	0.590469
OVER	3	GO:0009605	response to external stimulus	BIOLOGICAL_PROCESS	0.00133094	2.06074e-06	32	7004	62	40924	94	47928	34.0426	14.6136
OVER	5	GO:0031347	regulation of defense response	BIOLOGICAL_PROCESS	0.00148338	2.36433e-06	14	1561	80	46367	94	47928	14.8936	3.25697
OVER	7	GO:0060333	type II interferon-mediated signaling pathway	BIOLOGICAL_PROCESS	0.00149618	2.45287e-06	5	103	89	47825	94	47928	5.31915	0.214906
OVER	5	GO:0034341	response to type II interferon	BIOLOGICAL_PROCESS	0.00153886	2.59291e-06	7	300	87	47628	94	47928	7.44681	0.625939
OVER	3	GO:0048525	negative regulation of viral process	BIOLOGICAL_PROCESS	0.00184956	3.20066e-06	5	109	89	47819	94	47928	5.31915	0.227424
OVER	5	GO:0032479	regulation of type I interferon production	BIOLOGICAL_PROCESS	0.00199446	3.54223e-06	6	201	88	47727	94	47928	6.38298	0.419379
OVER	5	GO:0034097	response to cytokine	BIOLOGICAL_PROCESS	0.00258778	4.71384e-06	17	2421	77	45507	94	47928	18.0851	5.05133
OVER	3	GO:0001816	cytokine production	BIOLOGICAL_PROCESS	0.00272897	5.0953e-06	14	1670	80	46258	94	47928	14.8936	3.48439
OVER	4	GO:0009617	response to bacterium	BIOLOGICAL_PROCESS	0.00554984	1.06149e-05	12	1308	82	46620	94	47928	12.766	2.72909
OVER	5	GO:0050688	regulation of defense response to virus	BIOLOGICAL_PROCESS	0.00856928	1.71706e-05	5	156	89	47772	94	47928	5.31915	0.325488
OVER	6	GO:0071346	cellular response to type II interferon	BIOLOGICAL_PROCESS	0.00856928	1.71106e-05	6	267	88	47661	94	47928	6.38298	0.557086
OVER	5	GO:0020005	symbiont-containing vacuole membrane	CELLULAR_COMPONENT	0.0184082	3.77637e-05	2	3	92	47925	94	47928	2.12766	0.00625939
OVER	5	GO:0045088	regulation of innate immune response	BIOLOGICAL_PROCESS	0.0184082	3.85617e-05	9	823	85	47105	94	47928	9.57447	1.71716
OVER	4	GO:0001562	response to protozoan	BIOLOGICAL_PROCESS	0.0190257	4.15882e-05	3	31	91	47897	94	47928	3.19149	0.0646804
OVER	5	GO:0042832	defense response to protozoan	BIOLOGICAL_PROCESS	0.0190257	4.15882e-05	3	31	91	47897	94	47928	3.19149	0.0646804
OVER	6	GO:0020003	symbiont-containing vacuole	CELLULAR_COMPONENT	0.0243587	5.65732e-05	2	4	92	47924	94	47928	2.12766	0.00834585
OVER	6	GO:0072308	negative regulation of metanephric nephron tubule epithelial cell differentiation	BIOLOGICAL_PROCESS	0.0243587	5.65732e-05	2	4	92	47924	94	47928	2.12766	0.00834585
OVER	4	GO:1903900	regulation of viral life cycle	BIOLOGICAL_PROCESS	0.0243587	5.44403e-05	5	200	89	47728	94	47928	5.31915	0.417293
OVER	6	GO:0005525	GTP binding	MOLECULAR_FUNCTION	0.0304034	7.19967e-05	10	1113	84	46815	94	47928	10.6383	2.32223
OVER	7	GO:0002230	positive regulation of defense response to virus by host	BIOLOGICAL_PROCESS	0.0326835	7.88846e-05	3	39	91	47889	94	47928	3.19149	0.0813721
OVER	6	GO:0032727	positive regulation of interferon-alpha production	BIOLOGICAL_PROCESS	0.0394825	9.70925e-05	3	42	91	47886	94	47928	3.19149	0.0876314
OVER	5	GO:0072183	negative regulation of nephron tubule epithelial cell differentiation	BIOLOGICAL_PROCESS	0.042055	0.000105334	2	6	92	47922	94	47928	2.12766	0.0125188
OVER	6	GO:0032647	regulation of interferon-alpha production	BIOLOGICAL_PROCESS	0.0433824	0.000110634	3	44	91	47884	94	47928	3.19149	0.0918044
OVER	6	GO:0019001	guanyl nucleotide binding	MOLECULAR_FUNCTION	0.0444211	0.000117329	10	1182	84	46746	94	47928	10.6383	2.4662
OVER	6	GO:0032561	guanyl ribonucleotide binding	MOLECULAR_FUNCTION	0.0444211	0.000115737	10	1180	84	46748	94	47928	10.6383	2.46203
OVER	4	GO:0032101	regulation of response to external stimulus	BIOLOGICAL_PROCESS	0.0481916	0.000129482	15	2541	79	45387	94	47928	15.9574	5.3017

## Sheet: Monocytes
Trend	GO level	Go term	Description	Category	P value FDR	P value	Genes in test	Genes in reference	Annotated genes in test	Annotated genes in reference	Total genes in test	Total genes in reference	% in test	% in reference
OVER	2	GO:0044419	biological process involved in interspecies interaction between organisms	BIOLOGICAL_PROCESS	1.30752e-19	5.95248e-24	71	3177	196	44578	267	47755	26.5918	6.65271
OVER	4	GO:0043207	response to external biotic stimulus	BIOLOGICAL_PROCESS	4.73987e-19	8.63129e-23	66	2876	201	44879	267	47755	24.7191	6.02241
OVER	3	GO:0051707	response to other organism	BIOLOGICAL_PROCESS	4.73987e-19	7.31802e-23	66	2867	201	44888	267	47755	24.7191	6.00356
OVER	4	GO:0098542	defense response to other organism	BIOLOGICAL_PROCESS	4.73987e-19	6.41725e-23	55	1948	212	45807	267	47755	20.5993	4.07915
OVER	3	GO:0009607	response to biotic stimulus	BIOLOGICAL_PROCESS	1.16202e-18	2.64505e-22	66	2938	201	44817	267	47755	24.7191	6.15224
OVER	3	GO:0006955	immune response	BIOLOGICAL_PROCESS	1.63304e-17	4.46063e-21	73	3775	194	43980	267	47755	27.3408	7.90493
OVER	4	GO:0045087	innate immune response	BIOLOGICAL_PROCESS	2.1087e-17	6.71988e-21	45	1398	222	46357	267	47755	16.8539	2.92744
OVER	2	GO:0002376	immune system process	BIOLOGICAL_PROCESS	2.86376e-16	1.04298e-19	93	6209	174	41546	267	47755	34.8315	13.0018
OVER	4	GO:0006952	defense response	BIOLOGICAL_PROCESS	4.21634e-16	1.72754e-19	64	3140	203	44615	267	47755	23.97	6.57523
OVER	5	GO:0034097	response to cytokine	BIOLOGICAL_PROCESS	4.85575e-11	2.21057e-14	48	2390	219	45365	267	47755	17.9775	5.00471
OVER	6	GO:0071345	cellular response to cytokine stimulus	BIOLOGICAL_PROCESS	2.46387e-10	1.23384e-13	44	2130	223	45625	267	47755	16.4794	4.46027
OVER	4	GO:0050776	regulation of immune response	BIOLOGICAL_PROCESS	4.00995e-10	2.19063e-13	40	1806	227	45949	267	47755	14.9813	3.7818
OVER	5	GO:0045088	regulation of innate immune response	BIOLOGICAL_PROCESS	4.77845e-10	2.828e-13	27	805	240	46950	267	47755	10.1124	1.68569
OVER	3	GO:0006950	response to stress	BIOLOGICAL_PROCESS	7.26315e-10	4.62916e-13	100	8873	167	38882	267	47755	37.4532	18.5803
OVER	5	GO:0019221	cytokine-mediated signaling pathway	BIOLOGICAL_PROCESS	1.08743e-09	7.42576e-13	32	1207	235	46548	267	47755	11.985	2.52748
OVER	4	GO:0002831	regulation of response to biotic stimulus	BIOLOGICAL_PROCESS	1.25412e-09	9.13498e-13	29	990	238	46765	267	47755	10.8614	2.07308
OVER	6	GO:0140888	interferon-mediated signaling pathway	BIOLOGICAL_PROCESS	6.24763e-09	4.83518e-12	14	177	253	47578	267	47755	5.24345	0.370642
OVER	7	GO:0060337	type I interferon-mediated signaling pathway	BIOLOGICAL_PROCESS	7.22214e-09	6.24696e-12	12	112	255	47643	267	47755	4.49438	0.23453
OVER	6	GO:0071357	cellular response to type I interferon	BIOLOGICAL_PROCESS	7.22214e-09	6.24696e-12	12	112	255	47643	267	47755	4.49438	0.23453
OVER	4	GO:0002764	immune response-regulating signaling pathway	BIOLOGICAL_PROCESS	1.19491e-08	1.13341e-11	29	1102	238	46653	267	47755	10.8614	2.30761
OVER	4	GO:0050778	positive regulation of immune response	BIOLOGICAL_PROCESS	1.19491e-08	1.14236e-11	33	1428	234	46327	267	47755	12.3596	2.99026
OVER	5	GO:0034340	response to type I interferon	BIOLOGICAL_PROCESS	1.19658e-08	1.20252e-11	12	119	255	47636	267	47755	4.49438	0.249189
OVER	5	GO:0042611	MHC protein complex	CELLULAR_COMPONENT	1.19658e-08	1.2529e-11	10	64	257	47691	267	47755	3.74532	0.134017
OVER	4	GO:0002757	immune response-activating signaling pathway	BIOLOGICAL_PROCESS	1.50317e-08	1.64236e-11	28	1042	239	46713	267	47755	10.4869	2.18197
OVER	3	GO:0009605	response to external stimulus	BIOLOGICAL_PROCESS	1.58451e-08	1.80337e-11	82	6954	185	40801	267	47755	30.7116	14.5618
OVER	3	GO:0002253	activation of immune response	BIOLOGICAL_PROCESS	2.46589e-08	2.91874e-11	29	1148	238	46607	267	47755	10.8614	2.40394
OVER	2	GO:0016032	viral process	BIOLOGICAL_PROCESS	3.9349e-08	4.83667e-11	31	1339	236	46416	267	47755	11.6105	2.80389
OVER	3	GO:0019882	antigen processing and presentation	BIOLOGICAL_PROCESS	5.099e-08	6.49968e-11	18	418	249	47337	267	47755	6.74157	0.875301
OVER	3	GO:0002252	immune effector process	BIOLOGICAL_PROCESS	7.49927e-08	9.9007e-11	36	1829	231	45926	267	47755	13.4831	3.82997
OVER	3	GO:0050792	regulation of viral process	BIOLOGICAL_PROCESS	8.67153e-08	1.18431e-10	15	275	252	47480	267	47755	5.61798	0.575856
OVER	5	GO:0002758	innate immune response-activating signaling pathway	BIOLOGICAL_PROCESS	1.207e-07	1.7034e-10	20	568	247	47187	267	47755	7.49064	1.1894
OVER	4	GO:0009615	response to virus	BIOLOGICAL_PROCESS	1.43682e-07	2.09316e-10	20	575	247	47180	267	47755	7.49064	1.20406
OVER	4	GO:0010033	response to organic substance	BIOLOGICAL_PROCESS	1.48961e-07	2.23787e-10	84	7586	183	40169	267	47755	31.4607	15.8852
OVER	5	GO:0034341	response to type II interferon	BIOLOGICAL_PROCESS	1.68825e-07	2.61315e-10	15	292	252	47463	267	47755	5.61798	0.611454
OVER	5	GO:0031347	regulation of defense response	BIOLOGICAL_PROCESS	2.14734e-07	3.42151e-10	32	1543	235	46212	267	47755	11.985	3.23108
OVER	4	GO:0002218	activation of innate immune response	BIOLOGICAL_PROCESS	2.39628e-07	3.92726e-10	20	597	247	47158	267	47755	7.49064	1.25013
OVER	6	GO:0071346	cellular response to type II interferon	BIOLOGICAL_PROCESS	3.3044e-07	5.56601e-10	14	259	253	47496	267	47755	5.24345	0.542352
OVER	5	GO:0044389	ubiquitin-like protein ligase binding	MOLECULAR_FUNCTION	3.6242e-07	6.26967e-10	23	828	244	46927	267	47755	8.61423	1.73385
OVER	4	GO:0001819	positive regulation of cytokine production	BIOLOGICAL_PROCESS	5.4789e-07	9.97706e-10	23	849	244	46906	267	47755	8.61423	1.77782
OVER	3	GO:0048525	negative regulation of viral process	BIOLOGICAL_PROCESS	5.4789e-07	9.76906e-10	10	104	257	47651	267	47755	3.74532	0.217778
OVER	5	GO:0071310	cellular response to organic substance	BIOLOGICAL_PROCESS	6.22716e-07	1.16231e-09	66	5447	201	42308	267	47755	24.7191	11.4061
OVER	5	GO:0010628	positive regulation of gene expression	BIOLOGICAL_PROCESS	8.87888e-07	1.69768e-09	37	2138	230	45617	267	47755	13.8577	4.47702
OVER	8	GO:0016567	protein ubiquitination	BIOLOGICAL_PROCESS	9.18381e-07	1.7978e-09	35	1943	232	45812	267	47755	13.1086	4.06868
OVER	4	GO:0009617	response to bacterium	BIOLOGICAL_PROCESS	9.23168e-07	1.84919e-09	28	1292	239	46463	267	47755	10.4869	2.70548
OVER	4	GO:1903900	regulation of viral life cycle	BIOLOGICAL_PROCESS	1.06597e-06	2.18377e-09	12	193	255	47562	267	47755	4.49438	0.404146
OVER	5	GO:0045089	positive regulation of innate immune response	BIOLOGICAL_PROCESS	1.61312e-06	3.3781e-09	20	680	247	47075	267	47755	7.49064	1.42393
OVER	6	GO:0070647	protein modification by small protein conjugation or removal	BIOLOGICAL_PROCESS	1.81643e-06	3.88655e-09	40	2521	227	45234	267	47755	14.9813	5.27903
OVER	5	GO:0002474	antigen processing and presentation of peptide antigen via MHC class I	BIOLOGICAL_PROCESS	1.86119e-06	4.08644e-09	11	161	256	47594	267	47755	4.11985	0.337137
OVER	7	GO:0032446	protein modification by small protein conjugation	BIOLOGICAL_PROCESS	1.86119e-06	4.1518e-09	36	2110	231	45645	267	47755	13.4831	4.41839
OVER	4	GO:0005773	vacuole	CELLULAR_COMPONENT	1.96828e-06	4.5699e-09	29	1439	238	46316	267	47755	10.8614	3.0133
OVER	4	GO:0080134	regulation of response to stress	BIOLOGICAL_PROCESS	1.96828e-06	4.52265e-09	46	3196	221	44559	267	47755	17.2285	6.69249
OVER	6	GO:0042612	MHC class I protein complex	CELLULAR_COMPONENT	2.42975e-06	5.75193e-09	7	38	260	47717	267	47755	2.62172	0.0795728
OVER	4	GO:0001817	regulation of cytokine production	BIOLOGICAL_PROCESS	2.65707e-06	6.532e-09	29	1463	238	46292	267	47755	10.8614	3.06355
OVER	3	GO:0019058	viral life cycle	BIOLOGICAL_PROCESS	2.65707e-06	6.43256e-09	18	565	249	47190	267	47755	6.74157	1.18312
OVER	3	GO:0002682	regulation of immune system process	BIOLOGICAL_PROCESS	3.5018e-06	8.76804e-09	47	3382	220	44373	267	47755	17.603	7.08198
OVER	3	GO:0002684	positive regulation of immune system process	BIOLOGICAL_PROCESS	3.71617e-06	9.474e-09	36	2180	231	45575	267	47755	13.4831	4.56497
OVER	4	GO:0002833	positive regulation of response to biotic stimulus	BIOLOGICAL_PROCESS	3.76851e-06	9.77898e-09	20	726	247	47029	267	47755	7.49064	1.52026
OVER	3	GO:0005829	cytosol	CELLULAR_COMPONENT	4.57119e-06	1.207e-08	97	10130	170	37625	267	47755	36.3296	21.2124
OVER	4	GO:0002443	leukocyte mediated immunity	BIOLOGICAL_PROCESS	7.77823e-06	2.08921e-08	26	1266	241	46489	267	47755	9.73783	2.65103
OVER	5	GO:0045259	proton-transporting ATP synthase complex	CELLULAR_COMPONENT	7.87508e-06	2.15107e-08	7	47	260	47708	267	47755	2.62172	0.098419
OVER	3	GO:0019079	viral genome replication	BIOLOGICAL_PROCESS	7.91281e-06	2.1974e-08	12	240	255	47515	267	47755	4.49438	0.502565
OVER	4	GO:0043299	leukocyte degranulation	BIOLOGICAL_PROCESS	8.21249e-06	2.31802e-08	21	845	246	46910	267	47755	7.86517	1.76945
OVER	4	GO:0070887	cellular response to chemical stimulus	BIOLOGICAL_PROCESS	8.21249e-06	2.3554e-08	76	7235	191	40520	267	47755	28.4644	15.1502
OVER	3	GO:0001816	cytokine production	BIOLOGICAL_PROCESS	8.35e-06	2.47086e-08	30	1654	237	46101	267	47755	11.236	3.46351
OVER	5	GO:0042742	defense response to bacterium	BIOLOGICAL_PROCESS	8.35e-06	2.46858e-08	15	415	252	47340	267	47755	5.61798	0.869019
OVER	10	GO:0015986	proton motive force-driven ATP synthesis	BIOLOGICAL_PROCESS	9.28671e-06	2.79032e-08	7	49	260	47706	267	47755	2.62172	0.102607
OVER	4	GO:0048002	antigen processing and presentation of peptide antigen	BIOLOGICAL_PROCESS	9.70092e-06	2.95894e-08	13	301	254	47454	267	47755	4.86891	0.6303
OVER	6	GO:0002221	pattern recognition receptor signaling pathway	BIOLOGICAL_PROCESS	1.01539e-05	3.14334e-08	15	423	252	47332	267	47755	5.61798	0.885771
OVER	3	GO:0140534	endoplasmic reticulum protein-containing complex	CELLULAR_COMPONENT	1.09236e-05	3.43135e-08	13	305	254	47450	267	47755	4.86891	0.638677
OVER	6	GO:0015078	proton transmembrane transporter activity	MOLECULAR_FUNCTION	1.43884e-05	4.58521e-08	13	313	254	47442	267	47755	4.86891	0.655429
OVER	4	GO:0002274	myeloid leukocyte activation	BIOLOGICAL_PROCESS	1.53157e-05	4.95046e-08	24	1142	243	46613	267	47755	8.98876	2.39137
OVER	5	GO:0051607	defense response to virus	BIOLOGICAL_PROCESS	1.82476e-05	5.9812e-08	14	381	253	47374	267	47755	5.24345	0.797822
OVER	5	GO:0140546	defense response to symbiont	BIOLOGICAL_PROCESS	1.85657e-05	6.16997e-08	14	382	253	47373	267	47755	5.24345	0.799916
OVER	2	GO:0031386	protein tag	MOLECULAR_FUNCTION	1.94482e-05	6.64033e-08	6	32	261	47723	267	47755	2.24719	0.0670087
OVER	4	GO:0045069	regulation of viral genome replication	BIOLOGICAL_PROCESS	1.94482e-05	6.62182e-08	9	124	258	47631	267	47755	3.37079	0.259659
OVER	4	GO:0046933	proton-transporting ATP synthase activity, rotational mechanism	MOLECULAR_FUNCTION	2.25764e-05	7.81119e-08	6	33	261	47722	267	47755	2.24719	0.0691027
OVER	5	GO:0042287	MHC protein binding	MOLECULAR_FUNCTION	2.54942e-05	8.93677e-08	7	59	260	47696	267	47755	2.62172	0.123547
OVER	3	GO:0044403	biological process involved in symbiotic interaction	BIOLOGICAL_PROCESS	3.01559e-05	1.07082e-07	16	536	251	47219	267	47755	5.99251	1.1224
OVER	6	GO:0042288	MHC class I protein binding	MOLECULAR_FUNCTION	3.88511e-05	1.43264e-07	6	37	261	47718	267	47755	2.24719	0.0774788
OVER	9	GO:0042776	proton motive force-driven mitochondrial ATP synthesis	BIOLOGICAL_PROCESS	3.88511e-05	1.43264e-07	6	37	261	47718	267	47755	2.24719	0.0774788
OVER	8	GO:0046034	ATP metabolic process	BIOLOGICAL_PROCESS	3.88511e-05	1.42458e-07	11	232	256	47523	267	47755	4.11985	0.485813
OVER	6	GO:0031625	ubiquitin protein ligase binding	MOLECULAR_FUNCTION	4.63705e-05	1.73103e-07	19	788	248	46967	267	47755	7.1161	1.65009
OVER	7	GO:0060333	type II interferon-mediated signaling pathway	BIOLOGICAL_PROCESS	4.74023e-05	1.79113e-07	8	100	259	47655	267	47755	2.99625	0.209402
OVER	4	GO:0016469	proton-transporting two-sector ATPase complex	CELLULAR_COMPONENT	5.03066e-05	1.92377e-07	8	101	259	47654	267	47755	2.99625	0.211496
OVER	5	GO:0002444	myeloid leukocyte mediated immunity	BIOLOGICAL_PROCESS	6.12698e-05	2.38475e-07	20	889	247	46866	267	47755	7.49064	1.86159
OVER	5	GO:0005753	mitochondrial proton-transporting ATP synthase complex	CELLULAR_COMPONENT	6.12698e-05	2.47673e-07	6	41	261	47714	267	47755	2.24719	0.0858549
OVER	8	GO:0006119	oxidative phosphorylation	BIOLOGICAL_PROCESS	6.12698e-05	2.47963e-07	14	430	253	47325	267	47755	5.24345	0.900429
OVER	6	GO:0032647	regulation of interferon-alpha production	BIOLOGICAL_PROCESS	6.12698e-05	2.47673e-07	6	41	261	47714	267	47755	2.24719	0.0858549
OVER	4	GO:0034663	endoplasmic reticulum chaperone complex	CELLULAR_COMPONENT	6.12698e-05	2.48248e-07	5	20	262	47735	267	47755	1.87266	0.0418804
OVER	4	GO:0033177	proton-transporting two-sector ATPase complex, proton-transporting domain	CELLULAR_COMPONENT	6.87635e-05	2.81741e-07	6	42	261	47713	267	47755	2.24719	0.0879489
OVER	4	GO:0032101	regulation of response to external stimulus	BIOLOGICAL_PROCESS	7.73599e-05	3.20484e-07	36	2520	231	45235	267	47755	13.4831	5.27693
OVER	4	GO:0012501	programmed cell death	BIOLOGICAL_PROCESS	8.34036e-05	3.49319e-07	55	4850	212	42905	267	47755	20.5993	10.156
OVER	5	GO:0002429	immune response-activating cell surface receptor signaling pathway	BIOLOGICAL_PROCESS	8.60383e-05	3.6427e-07	18	746	249	47009	267	47755	6.74157	1.56214
OVER	6	GO:0005764	lysosome	CELLULAR_COMPONENT	9.34087e-05	3.99728e-07	23	1190	244	46565	267	47755	8.61423	2.49189
OVER	5	GO:0000323	lytic vacuole	CELLULAR_COMPONENT	9.78148e-05	4.23036e-07	23	1194	244	46561	267	47755	8.61423	2.50026
OVER	7	GO:0015252	proton channel activity	MOLECULAR_FUNCTION	0.000103895	4.5879e-07	6	46	261	47709	267	47755	2.24719	0.096325
OVER	5	GO:0032607	interferon-alpha production	BIOLOGICAL_PROCESS	0.000103895	4.5879e-07	6	46	261	47709	267	47755	2.24719	0.096325
OVER	5	GO:0009057	macromolecule catabolic process	BIOLOGICAL_PROCESS	0.000118083	5.28024e-07	44	3520	223	44235	267	47755	16.4794	7.37096
OVER	4	GO:0031349	positive regulation of defense response	BIOLOGICAL_PROCESS	0.000118083	5.32194e-07	20	937	247	46818	267	47755	7.49064	1.9621
OVER	4	GO:0051082	unfolded protein binding	MOLECULAR_FUNCTION	0.000119357	5.43372e-07	11	267	256	47488	267	47755	4.11985	0.559104
OVER	5	GO:0010629	negative regulation of gene expression	BIOLOGICAL_PROCESS	0.000130877	6.01774e-07	34	2363	233	45392	267	47755	12.7341	4.94817
OVER	2	GO:0044183	protein folding chaperone	MOLECULAR_FUNCTION	0.00013874	6.44243e-07	6	49	261	47706	267	47755	2.24719	0.102607
OVER	4	GO:0008180	COP9 signalosome	CELLULAR_COMPONENT	0.00015124	7.09176e-07	7	82	260	47673	267	47755	2.62172	0.17171
OVER	3	GO:0042221	response to chemical	BIOLOGICAL_PROCESS	0.000167893	7.94906e-07	92	10259	175	37496	267	47755	34.4569	21.4826
OVER	7	GO:0009060	aerobic respiration	BIOLOGICAL_PROCESS	0.000176915	8.45672e-07	15	552	252	47203	267	47755	5.61798	1.1559
OVER	5	GO:0007144	female meiosis I	BIOLOGICAL_PROCESS	0.000185506	8.95186e-07	4	10	263	47745	267	47755	1.49813	0.0209402
OVER	6	GO:0051770	positive regulation of nitric-oxide synthase biosynthetic process	BIOLOGICAL_PROCESS	0.000187112	9.11455e-07	5	27	262	47728	267	47755	1.87266	0.0565386
OVER	3	GO:0008219	cell death	BIOLOGICAL_PROCESS	0.000195361	9.60527e-07	57	5276	210	42479	267	47755	21.3483	11.0481
OVER	6	GO:0007006	mitochondrial membrane organization	BIOLOGICAL_PROCESS	0.000216213	1.0729e-06	11	287	256	47468	267	47755	4.11985	0.600984
OVER	5	GO:0002275	myeloid cell activation involved in immune response	BIOLOGICAL_PROCESS	0.000230713	1.16951e-06	19	898	248	46857	267	47755	7.1161	1.88043
OVER	5	GO:0002768	immune response-regulating cell surface receptor signaling pathway	BIOLOGICAL_PROCESS	0.000230713	1.16756e-06	18	811	249	46944	267	47755	6.74157	1.69825
OVER	4	GO:0007140	male meiotic nuclear division	BIOLOGICAL_PROCESS	0.000230713	1.18686e-06	7	89	260	47666	267	47755	2.62172	0.186368
OVER	6	GO:0051603	proteolysis involved in protein catabolic process	BIOLOGICAL_PROCESS	0.000230713	1.18587e-06	29	1884	238	45871	267	47755	10.8614	3.94514
OVER	5	GO:0015399	primary active transmembrane transporter activity	MOLECULAR_FUNCTION	0.000300494	1.55952e-06	13	432	254	47323	267	47755	4.86891	0.904617
OVER	6	GO:0019885	antigen processing and presentation of endogenous peptide antigen via MHC class I	BIOLOGICAL_PROCESS	0.000308174	1.6134e-06	4	12	263	47743	267	47755	1.49813	0.0251283
OVER	4	GO:0016755	aminoacyltransferase activity	MOLECULAR_FUNCTION	0.000309962	1.63687e-06	22	1198	245	46557	267	47755	8.2397	2.50864
OVER	5	GO:0002483	antigen processing and presentation of endogenous peptide antigen	BIOLOGICAL_PROCESS	0.000391034	2.10061e-06	4	13	263	47742	267	47755	1.49813	0.0272223
OVER	4	GO:0098844	postsynaptic endocytic zone membrane	CELLULAR_COMPONENT	0.000391034	2.10061e-06	4	13	263	47742	267	47755	1.49813	0.0272223
OVER	4	GO:0032103	positive regulation of response to external stimulus	BIOLOGICAL_PROCESS	0.000392282	2.12518e-06	23	1316	244	46439	267	47755	8.61423	2.75573
OVER	4	GO:0090559	regulation of membrane permeability	BIOLOGICAL_PROCESS	0.000411314	2.247e-06	9	193	258	47562	267	47755	3.37079	0.404146
OVER	6	GO:0042470	melanosome	CELLULAR_COMPONENT	0.000429678	2.38645e-06	10	251	257	47504	267	47755	3.74532	0.525599
OVER	5	GO:0048770	pigment granule	CELLULAR_COMPONENT	0.000429678	2.38645e-06	10	251	257	47504	267	47755	3.74532	0.525599
OVER	3	GO:0006457	protein folding	BIOLOGICAL_PROCESS	0.000463481	2.59529e-06	14	528	253	47227	267	47755	5.24345	1.10564
OVER	5	GO:0006915	apoptotic process	BIOLOGICAL_PROCESS	0.000470146	2.65402e-06	51	4648	216	43107	267	47755	19.1011	9.73301
OVER	6	GO:0045055	regulated exocytosis	BIOLOGICAL_PROCESS	0.00047962	2.72933e-06	25	1540	242	46215	267	47755	9.3633	3.22479
OVER	5	GO:0032755	positive regulation of interleukin-6 production	BIOLOGICAL_PROCESS	0.000487247	2.79492e-06	8	147	259	47608	267	47755	2.99625	0.307821
OVER	5	GO:0007141	male meiosis I	BIOLOGICAL_PROCESS	0.000496738	2.87197e-06	5	35	262	47720	267	47755	1.87266	0.0732908
OVER	3	GO:0009986	cell surface	CELLULAR_COMPONENT	0.000506387	2.95081e-06	27	1758	240	45997	267	47755	10.1124	3.68129
OVER	6	GO:0072308	negative regulation of metanephric nephron tubule epithelial cell differentiation	BIOLOGICAL_PROCESS	0.000571682	3.35732e-06	3	3	264	47752	267	47755	1.1236	0.00628206
OVER	4	GO:0019883	antigen processing and presentation of endogenous antigen	BIOLOGICAL_PROCESS	0.000572999	3.39115e-06	4	15	263	47740	267	47755	1.49813	0.0314103
OVER	4	GO:0045071	negative regulation of viral genome replication	BIOLOGICAL_PROCESS	0.00058343	3.47944e-06	6	67	261	47688	267	47755	2.24719	0.140299
OVER	5	GO:0019787	ubiquitin-like protein transferase activity	MOLECULAR_FUNCTION	0.000586969	3.52726e-06	21	1160	246	46595	267	47755	7.86517	2.42907
OVER	6	GO:0009141	nucleoside triphosphate metabolic process	BIOLOGICAL_PROCESS	0.0005931	3.59111e-06	12	395	255	47360	267	47755	4.49438	0.827139
OVER	4	GO:0032606	type I interferon production	BIOLOGICAL_PROCESS	0.000613242	3.74124e-06	9	206	258	47549	267	47755	3.37079	0.431368
OVER	4	GO:0051787	misfolded protein binding	MOLECULAR_FUNCTION	0.000613242	3.7689e-06	6	68	261	47687	267	47755	2.24719	0.142393
OVER	3	GO:0045321	leukocyte activation	BIOLOGICAL_PROCESS	0.000620303	3.84054e-06	34	2574	233	45181	267	47755	12.7341	5.39001
OVER	4	GO:0005739	mitochondrion	CELLULAR_COMPONENT	0.000635539	3.9638e-06	41	3426	226	44329	267	47755	15.3558	7.17412
OVER	5	GO:0005790	smooth endoplasmic reticulum	CELLULAR_COMPONENT	0.000672453	4.22464e-06	7	109	260	47646	267	47755	2.62172	0.228248
OVER	3	GO:0016887	ATP hydrolysis activity	MOLECULAR_FUNCTION	0.000708607	4.48404e-06	12	404	255	47351	267	47755	4.49438	0.845985
OVER	3	GO:0005576	extracellular region	CELLULAR_COMPONENT	0.000718833	4.67965e-06	50	4610	217	43145	267	47755	18.7266	9.65344
OVER	8	GO:0009205	purine ribonucleoside triphosphate metabolic process	BIOLOGICAL_PROCESS	0.000718833	4.63165e-06	11	336	256	47419	267	47755	4.11985	0.703591
OVER	6	GO:0051767	nitric-oxide synthase biosynthetic process	BIOLOGICAL_PROCESS	0.000718833	4.65477e-06	5	39	262	47716	267	47755	1.87266	0.0816668
OVER	6	GO:0051769	regulation of nitric-oxide synthase biosynthetic process	BIOLOGICAL_PROCESS	0.000718833	4.65477e-06	5	39	262	47716	267	47755	1.87266	0.0816668
OVER	5	GO:0002478	antigen processing and presentation of exogenous peptide antigen	BIOLOGICAL_PROCESS	0.000722355	4.73546e-06	10	272	257	47483	267	47755	3.74532	0.569574
OVER	4	GO:0019884	antigen processing and presentation of exogenous antigen	BIOLOGICAL_PROCESS	0.000763361	5.03903e-06	10	274	257	47481	267	47755	3.74532	0.573762
OVER	6	GO:0004842	ubiquitin-protein transferase activity	MOLECULAR_FUNCTION	0.000778958	5.1919e-06	20	1093	247	46662	267	47755	7.49064	2.28877
OVER	6	GO:0032727	positive regulation of interferon-alpha production	BIOLOGICAL_PROCESS	0.000778958	5.21291e-06	5	40	262	47715	267	47755	1.87266	0.0837609
OVER	5	GO:0032673	regulation of interleukin-4 production	BIOLOGICAL_PROCESS	0.000862587	5.82216e-06	5	41	262	47714	267	47755	1.87266	0.0858549
OVER	5	GO:0048030	disaccharide binding	MOLECULAR_FUNCTION	0.000862587	5.85111e-06	3	4	264	47751	267	47755	1.1236	0.00837609
OVER	5	GO:0034774	secretory granule lumen	CELLULAR_COMPONENT	0.000875067	5.9756e-06	12	416	255	47339	267	47755	4.49438	0.871113
OVER	4	GO:0002366	leukocyte activation involved in immune response	BIOLOGICAL_PROCESS	0.000906941	6.23455e-06	21	1205	246	46550	267	47755	7.86517	2.5233
OVER	3	GO:0098843	postsynaptic endocytic zone	CELLULAR_COMPONENT	0.000912806	6.31642e-06	4	18	263	47737	267	47755	1.49813	0.0376924
OVER	5	GO:0031983	vesicle lumen	CELLULAR_COMPONENT	0.000914375	6.41053e-06	12	419	255	47336	267	47755	4.49438	0.877395
OVER	5	GO:0060205	cytoplasmic vesicle lumen	CELLULAR_COMPONENT	0.000914375	6.41053e-06	12	419	255	47336	267	47755	4.49438	0.877395
OVER	6	GO:0042590	antigen processing and presentation of exogenous peptide antigen via MHC class I	BIOLOGICAL_PROCESS	0.000930746	6.56768e-06	7	117	260	47638	267	47755	2.62172	0.245001
OVER	6	GO:0045333	cellular respiration	BIOLOGICAL_PROCESS	0.000968813	6.8804e-06	15	659	252	47096	267	47755	5.61798	1.37996
OVER	5	GO:0032722	positive regulation of chemokine production	BIOLOGICAL_PROCESS	0.000968821	6.92456e-06	7	118	260	47637	267	47755	2.62172	0.247095
OVER	4	GO:0002263	cell activation involved in immune response	BIOLOGICAL_PROCESS	0.000979803	7.04766e-06	21	1215	246	46540	267	47755	7.86517	2.54424
OVER	7	GO:0009144	purine nucleoside triphosphate metabolic process	BIOLOGICAL_PROCESS	0.00100446	7.27076e-06	11	353	256	47402	267	47755	4.11985	0.73919
OVER	6	GO:0050830	defense response to Gram-positive bacterium	BIOLOGICAL_PROCESS	0.00105529	7.68675e-06	7	120	260	47635	267	47755	2.62172	0.251283
OVER	6	GO:0007005	mitochondrion organization	BIOLOGICAL_PROCESS	0.00109875	8.0533e-06	20	1127	247	46628	267	47755	7.49064	2.35996
OVER	7	GO:0019941	modification-dependent protein catabolic process	BIOLOGICAL_PROCESS	0.0011197	8.25783e-06	25	1644	242	46111	267	47755	9.3633	3.44257
OVER	5	GO:0030163	protein catabolic process	BIOLOGICAL_PROCESS	0.00116939	8.67752e-06	32	2439	235	45316	267	47755	11.985	5.10732
OVER	7	GO:0009199	ribonucleoside triphosphate metabolic process	BIOLOGICAL_PROCESS	0.00119366	8.91197e-06	11	361	256	47394	267	47755	4.11985	0.755942
OVER	4	GO:0045263	proton-transporting ATP synthase complex, coupling factor F(o)	CELLULAR_COMPONENT	0.00121085	9.09545e-06	4	20	263	47735	267	47755	1.49813	0.0418804
OVER	5	GO:0072183	negative regulation of nephron tubule epithelial cell differentiation	BIOLOGICAL_PROCESS	0.0012337	9.32321e-06	3	5	264	47750	267	47755	1.1236	0.0104701
OVER	5	GO:0032642	regulation of chemokine production	BIOLOGICAL_PROCESS	0.00135232	1.02812e-05	8	177	259	47578	267	47755	2.99625	0.370642
OVER	6	GO:0043632	modification-dependent macromolecule catabolic process	BIOLOGICAL_PROCESS	0.00140148	1.07187e-05	25	1670	242	46085	267	47755	9.3633	3.49702
OVER	9	GO:0006754	ATP biosynthetic process	BIOLOGICAL_PROCESS	0.00141993	1.09245e-05	7	127	260	47628	267	47755	2.62172	0.265941
OVER	5	GO:0032481	positive regulation of type I interferon production	BIOLOGICAL_PROCESS	0.00148177	1.14678e-05	7	128	260	47627	267	47755	2.62172	0.268035
OVER	7	GO:0006909	phagocytosis	BIOLOGICAL_PROCESS	0.00149833	1.16641e-05	14	605	253	47150	267	47755	5.24345	1.26688
OVER	4	GO:0009894	regulation of catabolic process	BIOLOGICAL_PROCESS	0.00153865	1.2048e-05	32	2480	235	45275	267	47755	11.985	5.19317
OVER	6	GO:0021886	hypothalamus gonadotrophin-releasing hormone neuron differentiation	BIOLOGICAL_PROCESS	0.00160139	1.26851e-05	4	22	263	47733	267	47755	1.49813	0.0460685
OVER	7	GO:0021888	hypothalamus gonadotrophin-releasing hormone neuron development	BIOLOGICAL_PROCESS	0.00160139	1.26851e-05	4	22	263	47733	267	47755	1.49813	0.0460685
OVER	5	GO:0006508	proteolysis	BIOLOGICAL_PROCESS	0.00166525	1.32668e-05	45	4125	222	43630	267	47755	16.8539	8.63784
OVER	7	GO:0009142	nucleoside triphosphate biosynthetic process	BIOLOGICAL_PROCESS	0.00167993	1.34602e-05	8	184	259	47571	267	47755	2.99625	0.3853
OVER	5	GO:0031329	regulation of cellular catabolic process	BIOLOGICAL_PROCESS	0.0016831	1.36389e-05	24	1586	243	46169	267	47755	8.98876	3.32112
OVER	2	GO:0140657	ATP-dependent activity	MOLECULAR_FUNCTION	0.0016831	1.36282e-05	22	1374	245	46381	267	47755	8.2397	2.87719
OVER	2	GO:0048518	positive regulation of biological process	BIOLOGICAL_PROCESS	0.00174864	1.42496e-05	119	15322	148	32433	267	47755	44.5693	32.0846
OVER	7	GO:0016185	synaptic vesicle budding from presynaptic endocytic zone membrane	BIOLOGICAL_PROCESS	0.00178941	1.48262e-05	4	23	263	47732	267	47755	1.49813	0.0481625
OVER	4	GO:0034975	protein folding in endoplasmic reticulum	BIOLOGICAL_PROCESS	0.00178941	1.48262e-05	4	23	263	47732	267	47755	1.49813	0.0481625
OVER	4	GO:1903334	positive regulation of protein folding	BIOLOGICAL_PROCESS	0.00178941	1.48262e-05	4	23	263	47732	267	47755	1.49813	0.0481625
OVER	5	GO:1905710	positive regulation of membrane permeability	BIOLOGICAL_PROCESS	0.00182671	1.52184e-05	7	134	260	47621	267	47755	2.62172	0.280599
OVER	4	GO:0070069	cytochrome complex	CELLULAR_COMPONENT	0.0019149	1.60403e-05	6	89	261	47666	267	47755	2.24719	0.186368
OVER	4	GO:0042026	protein refolding	BIOLOGICAL_PROCESS	0.00200892	1.69193e-05	5	52	262	47703	267	47755	1.87266	0.108889
OVER	8	GO:0035739	CD4-positive, alpha-beta T cell proliferation	BIOLOGICAL_PROCESS	0.00202296	1.72217e-05	4	24	263	47731	267	47755	1.49813	0.0502565
OVER	9	GO:2000561	regulation of CD4-positive, alpha-beta T cell proliferation	BIOLOGICAL_PROCESS	0.00202296	1.72217e-05	4	24	263	47731	267	47755	1.49813	0.0502565
OVER	4	GO:0032602	chemokine production	BIOLOGICAL_PROCESS	0.00211117	1.80688e-05	8	192	259	47563	267	47755	2.99625	0.402052
OVER	5	GO:0006887	exocytosis	BIOLOGICAL_PROCESS	0.00211588	1.82054e-05	26	1836	241	45919	267	47755	9.73783	3.84462
OVER	6	GO:0002220	innate immune response activating cell surface receptor signaling pathway	BIOLOGICAL_PROCESS	0.00223872	1.93643e-05	9	255	258	47500	267	47755	3.37079	0.533975
OVER	3	GO:0001775	cell activation	BIOLOGICAL_PROCESS	0.00226376	1.97759e-05	35	2910	232	44845	267	47755	13.1086	6.0936
OVER	6	GO:0042613	MHC class II protein complex	CELLULAR_COMPONENT	0.00226376	1.989e-05	4	25	263	47730	267	47755	1.49813	0.0523505
OVER	4	GO:0046725	negative regulation by virus of viral protein levels in host cell	BIOLOGICAL_PROCESS	0.00226376	1.98141e-05	3	7	264	47748	267	47755	1.1236	0.0146582
OVER	4	GO:0032633	interleukin-4 production	BIOLOGICAL_PROCESS	0.00226991	2.00475e-05	5	54	262	47701	267	47755	1.87266	0.113077
OVER	4	GO:0001818	negative regulation of cytokine production	BIOLOGICAL_PROCESS	0.00256542	2.27741e-05	13	559	254	47196	267	47755	4.86891	1.17056
OVER	5	GO:0032479	regulation of type I interferon production	BIOLOGICAL_PROCESS	0.00259166	2.3125e-05	8	199	259	47556	267	47755	2.99625	0.41671
OVER	5	GO:0006986	response to unfolded protein	BIOLOGICAL_PROCESS	0.00261013	2.34087e-05	11	402	256	47353	267	47755	4.11985	0.841797
OVER	3	GO:0009056	catabolic process	BIOLOGICAL_PROCESS	0.00285593	2.57431e-05	61	6457	206	41298	267	47755	22.8464	13.5211
OVER	7	GO:0003340	negative regulation of mesenchymal to epithelial transition involved in metanephros morphogenesis	BIOLOGICAL_PROCESS	0.00297994	2.71323e-05	3	8	264	47747	267	47755	1.1236	0.0167522
OVER	3	GO:1990833	clathrin-uncoating ATPase activity	MOLECULAR_FUNCTION	0.00297994	2.71323e-05	3	8	264	47747	267	47755	1.1236	0.0167522
OVER	9	GO:0009206	purine ribonucleoside triphosphate biosynthetic process	BIOLOGICAL_PROCESS	0.00306272	2.80255e-05	7	148	260	47607	267	47755	2.62172	0.309915
OVER	9	GO:0002298	CD4-positive, CD25-positive, alpha-beta regulatory T cell differentiation involved in immune response	BIOLOGICAL_PROCESS	0.00317609	3.07979e-05	2	0	265	47755	267	47755	0.749064	0
OVER	4	GO:0002519	natural killer cell tolerance induction	BIOLOGICAL_PROCESS	0.00317609	3.07979e-05	2	0	265	47755	267	47755	0.749064	0
OVER	8	GO:0009145	purine nucleoside triphosphate biosynthetic process	BIOLOGICAL_PROCESS	0.00317609	3.04237e-05	7	150	260	47605	267	47755	2.62172	0.314103
OVER	4	GO:0021589	cerebellum structural organization	BIOLOGICAL_PROCESS	0.00317609	3.07979e-05	2	0	265	47755	267	47755	0.749064	0
OVER	5	GO:0023026	MHC class II protein complex binding	MOLECULAR_FUNCTION	0.00317609	3.07979e-05	2	0	265	47755	267	47755	0.749064	0
OVER	5	GO:0032832	regulation of CD4-positive, CD25-positive, alpha-beta regulatory T cell differentiation involved in immune response	BIOLOGICAL_PROCESS	0.00317609	3.07979e-05	2	0	265	47755	267	47755	0.749064	0
OVER	5	GO:0032834	positive regulation of CD4-positive, CD25-positive, alpha-beta regulatory T cell differentiation involved in immune response	BIOLOGICAL_PROCESS	0.00317609	3.07979e-05	2	0	265	47755	267	47755	0.749064	0
OVER	4	GO:0051649	establishment of localization in cell	BIOLOGICAL_PROCESS	0.00317609	3.0581e-05	59	6208	208	41547	267	47755	22.0974	12.9997
OVER	6	GO:0070238	activated T cell autonomous cell death	BIOLOGICAL_PROCESS	0.00317609	3.07979e-05	2	0	265	47755	267	47755	0.749064	0
OVER	4	GO:0070239	regulation of activated T cell autonomous cell death	BIOLOGICAL_PROCESS	0.00317609	3.07979e-05	2	0	265	47755	267	47755	0.749064	0
OVER	4	GO:0070241	positive regulation of activated T cell autonomous cell death	BIOLOGICAL_PROCESS	0.00317609	3.07979e-05	2	0	265	47755	267	47755	0.749064	0
OVER	5	GO:1904313	response to methamphetamine hydrochloride	BIOLOGICAL_PROCESS	0.00317609	3.07979e-05	2	0	265	47755	267	47755	0.749064	0
OVER	4	GO:0006091	generation of precursor metabolites and energy	BIOLOGICAL_PROCESS	0.00323632	3.15293e-05	19	1140	248	46615	267	47755	7.1161	2.38718
OVER	5	GO:0060330	regulation of response to type II interferon	BIOLOGICAL_PROCESS	0.0032887	3.21893e-05	5	60	262	47695	267	47755	1.87266	0.125641
OVER	2	GO:0050896	response to stimulus	BIOLOGICAL_PROCESS	0.00344353	3.38616e-05	154	21627	113	26128	267	47755	57.6779	45.2874
OVER	5	GO:0061024	membrane organization	BIOLOGICAL_PROCESS	0.00360483	3.56118e-05	28	2144	239	45611	267	47755	10.4869	4.48958
OVER	6	GO:0032815	negative regulation of natural killer cell activation	BIOLOGICAL_PROCESS	0.00361361	3.60275e-05	3	9	264	47746	267	47755	1.1236	0.0188462
OVER	4	GO:0042825	TAP complex	CELLULAR_COMPONENT	0.00361361	3.60275e-05	3	9	264	47746	267	47755	1.1236	0.0188462
OVER	4	GO:0061077	chaperone-mediated protein folding	BIOLOGICAL_PROCESS	0.0038592	3.86517e-05	7	156	260	47599	267	47755	2.62172	0.326667
OVER	2	GO:0003824	catalytic activity	MOLECULAR_FUNCTION	0.0039762	4.01614e-05	108	13827	159	33928	267	47755	40.4494	28.954
OVER	5	GO:0046902	regulation of mitochondrial membrane permeability	BIOLOGICAL_PROCESS	0.0039762	4.01856e-05	7	157	260	47598	267	47755	2.62172	0.328761
OVER	4	GO:0010604	positive regulation of macromolecule metabolic process	BIOLOGICAL_PROCESS	0.00410692	4.16936e-05	75	8636	192	39119	267	47755	28.0899	18.084
OVER	3	GO:0048471	perinuclear region of cytoplasm	CELLULAR_COMPONENT	0.00419746	4.28039e-05	25	1819	242	45936	267	47755	9.3633	3.80903
OVER	6	GO:0006605	protein targeting	BIOLOGICAL_PROCESS	0.00430897	4.41372e-05	16	871	251	46884	267	47755	5.99251	1.82389
OVER	7	GO:0002479	antigen processing and presentation of exogenous peptide antigen via MHC class I, TAP-dependent	BIOLOGICAL_PROCESS	0.00438102	4.50747e-05	6	108	261	47647	267	47755	2.24719	0.226154
OVER	6	GO:0038113	interleukin-9-mediated signaling pathway	BIOLOGICAL_PROCESS	0.00439727	4.66431e-05	3	10	264	47745	267	47755	1.1236	0.0209402
OVER	6	GO:0061740	protein targeting to lysosome involved in chaperone-mediated autophagy	BIOLOGICAL_PROCESS	0.00439727	4.66431e-05	3	10	264	47745	267	47755	1.1236	0.0209402
OVER	6	GO:0071104	response to interleukin-9	BIOLOGICAL_PROCESS	0.00439727	4.66431e-05	3	10	264	47745	267	47755	1.1236	0.0209402
OVER	7	GO:0071355	cellular response to interleukin-9	BIOLOGICAL_PROCESS	0.00439727	4.66431e-05	3	10	264	47745	267	47755	1.1236	0.0209402
OVER	7	GO:0072257	metanephric nephron tubule epithelial cell differentiation	BIOLOGICAL_PROCESS	0.00439727	4.66431e-05	3	10	264	47745	267	47755	1.1236	0.0209402
OVER	8	GO:0072307	regulation of metanephric nephron tubule epithelial cell differentiation	BIOLOGICAL_PROCESS	0.00439727	4.66431e-05	3	10	264	47745	267	47755	1.1236	0.0209402
OVER	6	GO:2000697	negative regulation of epithelial cell differentiation involved in kidney development	BIOLOGICAL_PROCESS	0.00439727	4.66431e-05	3	10	264	47745	267	47755	1.1236	0.0209402
OVER	6	GO:1902600	proton transmembrane transport	BIOLOGICAL_PROCESS	0.00440446	4.692e-05	11	435	256	47320	267	47755	4.11985	0.910899
OVER	6	GO:0060613	fat pad development	BIOLOGICAL_PROCESS	0.00447201	4.78431e-05	4	32	263	47723	267	47755	1.49813	0.0670087
OVER	3	GO:0048584	positive regulation of response to stimulus	BIOLOGICAL_PROCESS	0.00503967	5.42753e-05	51	5199	216	42556	267	47755	19.1011	10.8868
OVER	6	GO:0070555	response to interleukin-1	BIOLOGICAL_PROCESS	0.00503967	5.4375e-05	10	365	257	47390	267	47755	3.74532	0.764318
OVER	4	GO:0019899	enzyme binding	MOLECULAR_FUNCTION	0.00508346	5.5079e-05	51	5202	216	42553	267	47755	19.1011	10.8931
OVER	5	GO:0031982	vesicle	CELLULAR_COMPONENT	0.00510284	5.55212e-05	53	5484	214	42271	267	47755	19.8502	11.4836
OVER	6	GO:0070757	interleukin-35-mediated signaling pathway	BIOLOGICAL_PROCESS	0.00541094	5.91198e-05	3	11	264	47744	267	47755	1.1236	0.0230342
OVER	6	GO:0010742	macrophage derived foam cell differentiation	BIOLOGICAL_PROCESS	0.00585942	6.42866e-05	5	70	262	47685	267	47755	1.87266	0.146582
OVER	5	GO:0016192	vesicle-mediated transport	BIOLOGICAL_PROCESS	0.00592308	6.52548e-05	47	4682	220	43073	267	47755	17.603	9.80421
OVER	3	GO:0005737	cytoplasm	CELLULAR_COMPONENT	0.00601345	6.65976e-05	166	24029	101	23726	267	47755	62.1723	50.3172
OVER	5	GO:0015980	energy derivation by oxidation of organic compounds	BIOLOGICAL_PROCESS	0.00601345	6.67979e-05	16	903	251	46852	267	47755	5.99251	1.8909
OVER	3	GO:0001906	cell killing	BIOLOGICAL_PROCESS	0.00604652	6.77158e-05	8	233	259	47522	267	47755	2.99625	0.487907
OVER	8	GO:0009201	ribonucleoside triphosphate biosynthetic process	BIOLOGICAL_PROCESS	0.00604652	6.74548e-05	7	171	260	47584	267	47755	2.62172	0.358078
OVER	6	GO:0070498	interleukin-1-mediated signaling pathway	BIOLOGICAL_PROCESS	0.00621371	6.9871e-05	7	172	260	47583	267	47755	2.62172	0.360172
OVER	5	GO:0002753	cytosolic pattern recognition receptor signaling pathway	BIOLOGICAL_PROCESS	0.00635174	7.23575e-05	7	173	260	47582	267	47755	2.62172	0.362266
OVER	4	GO:0031410	cytoplasmic vesicle	CELLULAR_COMPONENT	0.00635174	7.22284e-05	50	5118	217	42637	267	47755	18.7266	10.7172
OVER	5	GO:0032677	regulation of interleukin-8 production	BIOLOGICAL_PROCESS	0.00635174	7.20612e-05	6	118	261	47637	267	47755	2.24719	0.247095
OVER	6	GO:0097708	intracellular vesicle	CELLULAR_COMPONENT	0.00635174	7.25798e-05	50	5119	217	42636	267	47755	18.7266	10.7193
OVER	5	GO:0090077	foam cell differentiation	BIOLOGICAL_PROCESS	0.00635709	7.29303e-05	5	72	262	47683	267	47755	1.87266	0.15077
OVER	7	GO:0051059	NF-kappaB binding	MOLECULAR_FUNCTION	0.00673516	7.75742e-05	5	73	262	47682	267	47755	1.87266	0.152864
OVER	2	GO:0048519	negative regulation of biological process	BIOLOGICAL_PROCESS	0.00677366	7.83261e-05	103	13220	164	34535	267	47755	38.5768	27.683
OVER	4	GO:0031341	regulation of cell killing	BIOLOGICAL_PROCESS	0.00678343	7.87479e-05	6	120	261	47635	267	47755	2.24719	0.251283
OVER	4	GO:1903332	regulation of protein folding	BIOLOGICAL_PROCESS	0.00690523	8.04762e-05	4	37	263	47718	267	47755	1.49813	0.0774788
OVER	7	GO:0008270	zinc ion binding	MOLECULAR_FUNCTION	0.00705609	8.25555e-05	25	1897	242	45858	267	47755	9.3633	3.97236
OVER	7	GO:0002230	positive regulation of defense response to virus by host	BIOLOGICAL_PROCESS	0.00736615	8.85601e-05	4	38	263	47717	267	47755	1.49813	0.0795728
OVER	7	GO:0003339	regulation of mesenchymal to epithelial transition involved in metanephros morphogenesis	BIOLOGICAL_PROCESS	0.00736615	9.02073e-05	3	13	264	47742	267	47755	1.1236	0.0272223
OVER	6	GO:0031204	post-translational protein targeting to membrane, translocation	BIOLOGICAL_PROCESS	0.00736615	9.02073e-05	3	13	264	47742	267	47755	1.1236	0.0272223
OVER	7	GO:0035458	cellular response to interferon-beta	BIOLOGICAL_PROCESS	0.00736615	8.85601e-05	4	38	263	47717	267	47755	1.49813	0.0795728
OVER	6	GO:0038093	Fc receptor signaling pathway	BIOLOGICAL_PROCESS	0.00736615	8.9804e-05	9	313	258	47442	267	47755	3.37079	0.655429
OVER	6	GO:0038114	interleukin-21-mediated signaling pathway	BIOLOGICAL_PROCESS	0.00736615	9.02073e-05	3	13	264	47742	267	47755	1.1236	0.0272223
OVER	6	GO:0070106	interleukin-27-mediated signaling pathway	BIOLOGICAL_PROCESS	0.00736615	9.02073e-05	3	13	264	47742	267	47755	1.1236	0.0272223
OVER	6	GO:0070142	synaptic vesicle budding	BIOLOGICAL_PROCESS	0.00736615	8.85601e-05	4	38	263	47717	267	47755	1.49813	0.0795728
OVER	5	GO:0071211	protein targeting to vacuole involved in autophagy	BIOLOGICAL_PROCESS	0.00736615	9.02073e-05	3	13	264	47742	267	47755	1.1236	0.0272223
OVER	4	GO:0090185	negative regulation of kidney development	BIOLOGICAL_PROCESS	0.00736615	9.02073e-05	3	13	264	47742	267	47755	1.1236	0.0272223
OVER	6	GO:0098756	response to interleukin-21	BIOLOGICAL_PROCESS	0.00736615	9.02073e-05	3	13	264	47742	267	47755	1.1236	0.0272223
OVER	7	GO:0098757	cellular response to interleukin-21	BIOLOGICAL_PROCESS	0.00736615	9.02073e-05	3	13	264	47742	267	47755	1.1236	0.0272223
OVER	5	GO:0051085	chaperone cofactor-dependent protein refolding	BIOLOGICAL_PROCESS	0.00755639	9.2881e-05	5	76	262	47679	267	47755	1.87266	0.159146
OVER	4	GO:0035966	response to topologically incorrect protein	BIOLOGICAL_PROCESS	0.00757145	9.34108e-05	11	471	256	47284	267	47755	4.11985	0.986284
OVER	5	GO:0021979	hypothalamus cell differentiation	BIOLOGICAL_PROCESS	0.00782231	9.72181e-05	4	39	263	47716	267	47755	1.49813	0.0816668
OVER	6	GO:0035455	response to interferon-alpha	BIOLOGICAL_PROCESS	0.00782231	9.72181e-05	4	39	263	47716	267	47755	1.49813	0.0816668
OVER	4	GO:0098800	inner mitochondrial membrane protein complex	CELLULAR_COMPONENT	0.00808862	0.000100896	9	318	258	47437	267	47755	3.37079	0.665899
OVER	3	GO:0044327	dendritic spine head	CELLULAR_COMPONENT	0.00850479	0.000106474	4	40	263	47715	267	47755	1.49813	0.0837609
OVER	5	GO:0072135	kidney mesenchymal cell proliferation	BIOLOGICAL_PROCESS	0.00861586	0.000109087	3	14	264	47741	267	47755	1.1236	0.0293163
OVER	6	GO:0072136	metanephric mesenchymal cell proliferation involved in metanephros development	BIOLOGICAL_PROCESS	0.00861586	0.000109087	3	14	264	47741	267	47755	1.1236	0.0293163
OVER	7	GO:0072162	metanephric mesenchymal cell differentiation	BIOLOGICAL_PROCESS	0.00861586	0.000109087	3	14	264	47741	267	47755	1.1236	0.0293163
OVER	4	GO:1901575	organic substance catabolic process	BIOLOGICAL_PROCESS	0.00861586	0.000109434	52	5488	215	42267	267	47755	19.4757	11.492
OVER	5	GO:0097718	disordered domain specific binding	MOLECULAR_FUNCTION	0.00863072	0.000110408	5	79	262	47676	267	47755	1.87266	0.165428
OVER	6	GO:1903747	regulation of establishment of protein localization to mitochondrion	BIOLOGICAL_PROCESS	0.00863072	0.000110408	5	79	262	47676	267	47755	1.87266	0.165428
OVER	4	GO:0033554	cellular response to stress	BIOLOGICAL_PROCESS	0.00899407	0.000115766	47	4797	220	42958	267	47755	17.603	10.045
OVER	4	GO:1901564	organonitrogen compound metabolic process	BIOLOGICAL_PROCESS	0.00899407	0.000115876	117	15662	150	32093	267	47755	43.8202	32.7966
OVER	5	GO:0072520	seminiferous tubule development	BIOLOGICAL_PROCESS	0.00899937	0.000116354	4	41	263	47714	267	47755	1.49813	0.0858549
OVER	5	GO:0006954	inflammatory response	BIOLOGICAL_PROCESS	0.00906803	0.000117654	20	1371	247	46384	267	47755	7.49064	2.8709
OVER	4	GO:0031342	negative regulation of cell killing	BIOLOGICAL_PROCESS	0.0100127	0.000130367	3	15	264	47740	267	47755	1.1236	0.0314103
OVER	5	GO:0090150	establishment of protein localization to membrane	BIOLOGICAL_PROCESS	0.010055	0.000131833	14	762	253	46993	267	47755	5.24345	1.59564
OVER	4	GO:1903706	regulation of hemopoiesis	BIOLOGICAL_PROCESS	0.010055	0.000131664	16	959	251	46796	267	47755	5.99251	2.00817
OVER	6	GO:0034620	cellular response to unfolded protein	BIOLOGICAL_PROCESS	0.0102785	0.000135231	9	331	258	47424	267	47755	3.37079	0.693121
OVER	7	GO:0030670	phagocytic vesicle membrane	CELLULAR_COMPONENT	0.0110345	0.000146182	6	135	261	47620	267	47755	2.24719	0.282693
OVER	4	GO:0032637	interleukin-8 production	BIOLOGICAL_PROCESS	0.0110345	0.000146182	6	135	261	47620	267	47755	2.24719	0.282693
OVER	5	GO:0000276	mitochondrial proton-transporting ATP synthase complex, coupling factor F(o)	CELLULAR_COMPONENT	0.0115584	0.000154175	3	16	264	47739	267	47755	1.1236	0.0335043
OVER	4	GO:0042824	MHC class I peptide loading complex	CELLULAR_COMPONENT	0.0115584	0.000154175	3	16	264	47739	267	47755	1.1236	0.0335043
OVER	6	GO:0002446	neutrophil mediated immunity	BIOLOGICAL_PROCESS	0.0119116	0.000160513	14	777	253	46978	267	47755	5.24345	1.62705
OVER	8	GO:0006511	ubiquitin-dependent protein catabolic process	BIOLOGICAL_PROCESS	0.0119116	0.00016031	22	1630	245	46125	267	47755	8.2397	3.41326
OVER	5	GO:0032675	regulation of interleukin-6 production	BIOLOGICAL_PROCESS	0.0119116	0.000159917	8	265	259	47490	267	47755	2.99625	0.554916
OVER	8	GO:0140895	cell surface toll-like receptor signaling pathway	BIOLOGICAL_PROCESS	0.0119181	0.000161143	5	86	262	47669	267	47755	1.87266	0.180086
OVER	6	GO:0045335	phagocytic vesicle	CELLULAR_COMPONENT	0.0121122	0.00016432	9	340	258	47415	267	47755	3.37079	0.711967
OVER	5	GO:0051246	regulation of protein metabolic process	BIOLOGICAL_PROCESS	0.012306	0.000168069	57	6307	210	41448	267	47755	21.3483	13.207
OVER	4	GO:0051701	biological process involved in interaction with host	BIOLOGICAL_PROCESS	0.012306	0.000167851	9	341	258	47414	267	47755	3.37079	0.714061
OVER	4	GO:0019538	protein metabolic process	BIOLOGICAL_PROCESS	0.0123844	0.000170267	101	13145	166	34610	267	47755	37.8277	27.5259
OVER	5	GO:0060612	adipose tissue development	BIOLOGICAL_PROCESS	0.0123844	0.000170247	6	139	261	47616	267	47755	2.24719	0.291069
OVER	5	GO:0051084	'de novo' post-translational protein folding	BIOLOGICAL_PROCESS	0.0129381	0.000178469	5	88	262	47667	267	47755	1.87266	0.184274
OVER	9	GO:0032831	positive regulation of CD4-positive, CD25-positive, alpha-beta regulatory T cell differentiation	BIOLOGICAL_PROCESS	0.0131246	0.000183431	2	2	265	47753	267	47755	0.749064	0.00418804
OVER	4	GO:0034343	type III interferon production	BIOLOGICAL_PROCESS	0.0131246	0.000183431	2	2	265	47753	267	47755	0.749064	0.00418804
OVER	5	GO:0034344	regulation of type III interferon production	BIOLOGICAL_PROCESS	0.0131246	0.000183431	2	2	265	47753	267	47755	0.749064	0.00418804
OVER	6	GO:0047280	nicotinamide phosphoribosyltransferase activity	MOLECULAR_FUNCTION	0.0131246	0.000183431	2	2	265	47753	267	47755	0.749064	0.00418804
OVER	4	GO:0009620	response to fungus	BIOLOGICAL_PROCESS	0.0135256	0.000190267	6	142	261	47613	267	47755	2.24719	0.297351
OVER	6	GO:0033209	tumor necrosis factor-mediated signaling pathway	BIOLOGICAL_PROCESS	0.0135256	0.000189921	8	272	259	47483	267	47755	2.99625	0.569574
OVER	4	GO:0051702	biological process involved in interaction with symbiont	BIOLOGICAL_PROCESS	0.013721	0.00019364	7	204	260	47551	267	47755	2.62172	0.42718
OVER	6	GO:0008637	apoptotic mitochondrial changes	BIOLOGICAL_PROCESS	0.0137419	0.000194562	8	273	259	47482	267	47755	2.99625	0.571668
OVER	5	GO:0043300	regulation of leukocyte degranulation	BIOLOGICAL_PROCESS	0.0138823	0.000197181	5	90	262	47665	267	47755	1.87266	0.188462
OVER	4	GO:0031967	organelle envelope	CELLULAR_COMPONENT	0.0138983	0.000198674	28	2377	239	45378	267	47755	10.4869	4.97749
OVER	3	GO:0031975	envelope	CELLULAR_COMPONENT	0.0138983	0.000198674	28	2377	239	45378	267	47755	10.4869	4.97749
OVER	6	GO:0072161	mesenchymal cell differentiation involved in kidney development	BIOLOGICAL_PROCESS	0.0145892	0.000209879	3	18	264	47737	267	47755	1.1236	0.0376924
OVER	6	GO:2001012	mesenchymal cell differentiation involved in renal system development	BIOLOGICAL_PROCESS	0.0145892	0.000209879	3	18	264	47737	267	47755	1.1236	0.0376924
OVER	5	GO:0005740	mitochondrial envelope	CELLULAR_COMPONENT	0.0146633	0.00021219	20	1435	247	46320	267	47755	7.49064	3.00492
OVER	5	GO:0036230	granulocyte activation	BIOLOGICAL_PROCESS	0.0146633	0.000212279	14	799	253	46956	267	47755	5.24345	1.67312
OVER	7	GO:0002752	cell surface pattern recognition receptor signaling pathway	BIOLOGICAL_PROCESS	0.0149666	0.000217351	5	92	262	47663	267	47755	1.87266	0.19265
OVER	4	GO:0031072	heat shock protein binding	MOLECULAR_FUNCTION	0.01509	0.00021983	9	354	258	47401	267	47755	3.37079	0.741284
OVER	7	GO:0038094	Fc-gamma receptor signaling pathway	BIOLOGICAL_PROCESS	0.0155829	0.000227721	6	147	261	47608	267	47755	2.24719	0.307821
OVER	5	GO:0002703	regulation of leukocyte mediated immunity	BIOLOGICAL_PROCESS	0.0163795	0.000243091	9	359	258	47396	267	47755	3.37079	0.751754
OVER	5	GO:0005775	vacuolar lumen	CELLULAR_COMPONENT	0.0163795	0.000242918	7	212	260	47543	267	47755	2.62172	0.443933
OVER	4	GO:0009055	electron transfer activity	MOLECULAR_FUNCTION	0.0163795	0.000240673	8	282	259	47473	267	47755	2.99625	0.590514
OVER	3	GO:0009893	positive regulation of metabolic process	BIOLOGICAL_PROCESS	0.0163795	0.000241216	77	9426	190	38329	267	47755	28.839	19.7382
OVER	6	GO:0031685	adenosine receptor binding	MOLECULAR_FUNCTION	0.0163795	0.00024202	3	19	264	47736	267	47755	1.1236	0.0397864
OVER	2	GO:0005488	binding	MOLECULAR_FUNCTION	0.0164698	0.00024518	214	33687	53	14068	267	47755	80.1498	70.5413
OVER	4	GO:1904949	ATPase complex	CELLULAR_COMPONENT	0.0172783	0.000258002	9	362	258	47393	267	47755	3.37079	0.758036
OVER	5	GO:0043231	intracellular membrane-bounded organelle	CELLULAR_COMPONENT	0.0172843	0.000258879	161	23634	106	24121	267	47755	60.2996	49.4901
OVER	6	GO:0015453	oxidoreduction-driven active transmembrane transporter activity	MOLECULAR_FUNCTION	0.0174177	0.000261671	6	151	261	47604	267	47755	2.24719	0.316197
OVER	6	GO:0006163	purine nucleotide metabolic process	BIOLOGICAL_PROCESS	0.0180348	0.000272321	17	1131	250	46624	267	47755	6.36704	2.36834
OVER	8	GO:0046640	regulation of alpha-beta T cell proliferation	BIOLOGICAL_PROCESS	0.0180348	0.000273403	4	52	263	47703	267	47755	1.49813	0.108889
OVER	6	GO:0070102	interleukin-6-mediated signaling pathway	BIOLOGICAL_PROCESS	0.0180348	0.000273403	4	52	263	47703	267	47755	1.49813	0.108889
OVER	8	GO:0031730	CCR5 chemokine receptor binding	MOLECULAR_FUNCTION	0.0181207	0.000277181	3	20	264	47735	267	47755	1.1236	0.0418804
OVER	4	GO:0046719	regulation by virus of viral protein levels in host cell	BIOLOGICAL_PROCESS	0.0181207	0.000277181	3	20	264	47735	267	47755	1.1236	0.0418804
OVER	4	GO:0061635	regulation of protein complex stability	BIOLOGICAL_PROCESS	0.0181207	0.000277181	3	20	264	47735	267	47755	1.1236	0.0418804
OVER	5	GO:0030097	hemopoiesis	BIOLOGICAL_PROCESS	0.0182045	0.000279292	32	2940	235	44815	267	47755	11.985	6.15642
OVER	4	GO:0032635	interleukin-6 production	BIOLOGICAL_PROCESS	0.018354	0.00028242	8	289	259	47466	267	47755	2.99625	0.605172
OVER	6	GO:0035456	response to interferon-beta	BIOLOGICAL_PROCESS	0.0189698	0.00029276	4	53	263	47702	267	47755	1.49813	0.110983
OVER	7	GO:0002224	toll-like receptor signaling pathway	BIOLOGICAL_PROCESS	0.0194999	0.000301828	7	220	260	47535	267	47755	2.62172	0.460685
OVER	4	GO:0005704	polytene chromosome band	CELLULAR_COMPONENT	0.0195635	0.000304594	2	3	265	47752	267	47755	0.749064	0.00628206
OVER	8	GO:2000670	positive regulation of dendritic cell apoptotic process	BIOLOGICAL_PROCESS	0.0195635	0.000304594	2	3	265	47752	267	47755	0.749064	0.00628206
OVER	5	GO:0043301	negative regulation of leukocyte degranulation	BIOLOGICAL_PROCESS	0.0201448	0.000315479	3	21	264	47734	267	47755	1.1236	0.0439745
OVER	5	GO:0061738	late endosomal microautophagy	BIOLOGICAL_PROCESS	0.0201448	0.000315479	3	21	264	47734	267	47755	1.1236	0.0439745
OVER	5	GO:0036211	protein modification process	BIOLOGICAL_PROCESS	0.0202927	0.000318719	75	9198	192	38557	267	47755	28.0899	19.2608
OVER	5	GO:0043303	mast cell degranulation	BIOLOGICAL_PROCESS	0.0208361	0.000328202	5	101	262	47654	267	47755	1.87266	0.211496
OVER	4	GO:0060759	regulation of response to cytokine stimulus	BIOLOGICAL_PROCESS	0.020884	0.000329908	8	296	259	47459	267	47755	2.99625	0.61983
OVER	3	GO:0019222	regulation of metabolic process	BIOLOGICAL_PROCESS	0.020955	0.000331983	116	15868	151	31887	267	47755	43.4457	33.2279
OVER	4	GO:0042802	identical protein binding	MOLECULAR_FUNCTION	0.0213545	0.000339285	44	4605	223	43150	267	47755	16.4794	9.64297
OVER	7	GO:0017111	ribonucleoside triphosphate phosphatase activity	MOLECULAR_FUNCTION	0.0214252	0.000341383	19	1376	248	46379	267	47755	7.1161	2.88137
OVER	6	GO:0002279	mast cell activation involved in immune response	BIOLOGICAL_PROCESS	0.0222627	0.000357768	5	103	262	47652	267	47755	1.87266	0.215684
OVER	8	GO:0042407	cristae formation	BIOLOGICAL_PROCESS	0.0222627	0.000356723	4	56	263	47699	267	47755	1.49813	0.117265
OVER	5	GO:0051873	killing by host of symbiont cells	BIOLOGICAL_PROCESS	0.0222627	0.000357029	3	22	264	47733	267	47755	1.1236	0.0460685
OVER	4	GO:0002696	positive regulation of leukocyte activation	BIOLOGICAL_PROCESS	0.0225673	0.00036369	12	647	255	47108	267	47755	4.49438	1.35483
OVER	6	GO:0002448	mast cell mediated immunity	BIOLOGICAL_PROCESS	0.0230568	0.000373285	5	104	262	47651	267	47755	1.87266	0.217778
OVER	5	GO:0043312	neutrophil degranulation	BIOLOGICAL_PROCESS	0.0230568	0.000373678	13	746	254	47009	267	47755	4.86891	1.56214
OVER	7	GO:0046633	alpha-beta T cell proliferation	BIOLOGICAL_PROCESS	0.0233873	0.000380099	4	57	263	47698	267	47755	1.49813	0.119359
OVER	5	GO:0043067	regulation of programmed cell death	BIOLOGICAL_PROCESS	0.0243645	0.000397091	38	3806	229	43949	267	47755	14.2322	7.96985
OVER	6	GO:0002431	Fc receptor mediated stimulatory signaling pathway	BIOLOGICAL_PROCESS	0.0244877	0.000400213	6	164	261	47591	267	47755	2.24719	0.34342
OVER	5	GO:0051220	cytoplasmic sequestering of protein	BIOLOGICAL_PROCESS	0.0246159	0.00040455	4	58	263	47697	267	47755	1.49813	0.121453
OVER	6	GO:0060334	regulation of type II interferon-mediated signaling pathway	BIOLOGICAL_PROCESS	0.0246159	0.00040455	4	58	263	47697	267	47755	1.49813	0.121453
OVER	6	GO:0001937	negative regulation of endothelial cell proliferation	BIOLOGICAL_PROCESS	0.024626	0.000405837	5	106	262	47649	267	47755	1.87266	0.221966
OVER	3	GO:0048522	positive regulation of cellular process	BIOLOGICAL_PROCESS	0.0246885	0.000407991	102	13609	165	34146	267	47755	38.2022	28.4975
OVER	4	GO:0006914	autophagy	BIOLOGICAL_PROCESS	0.0253647	0.000421474	17	1176	250	46579	267	47755	6.36704	2.46257
OVER	3	GO:0061919	process utilizing autophagic mechanism	BIOLOGICAL_PROCESS	0.0253647	0.000421474	17	1176	250	46579	267	47755	6.36704	2.46257
OVER	5	GO:0032735	positive regulation of interleukin-12 production	BIOLOGICAL_PROCESS	0.0256729	0.000430103	4	59	263	47696	267	47755	1.49813	0.123547
OVER	6	GO:1903749	positive regulation of establishment of protein localization to mitochondrion	BIOLOGICAL_PROCESS	0.0256729	0.000430103	4	59	263	47696	267	47755	1.49813	0.123547
OVER	7	GO:2000108	positive regulation of leukocyte apoptotic process	BIOLOGICAL_PROCESS	0.0256729	0.000430103	4	59	263	47696	267	47755	1.49813	0.123547
OVER	6	GO:0061025	membrane fusion	BIOLOGICAL_PROCESS	0.0260608	0.000437788	10	476	257	47279	267	47755	3.74532	0.996754
OVER	5	GO:0004129	cytochrome-c oxidase activity	MOLECULAR_FUNCTION	0.0266148	0.000456787	4	60	263	47695	267	47755	1.49813	0.125641
OVER	6	GO:0015433	ABC-type peptide antigen transporter activity	MOLECULAR_FUNCTION	0.0266148	0.000455212	2	4	265	47751	267	47755	0.749064	0.00837609
OVER	4	GO:0021577	hindbrain structural organization	BIOLOGICAL_PROCESS	0.0266148	0.000455212	2	4	265	47751	267	47755	0.749064	0.00837609
OVER	7	GO:0039535	regulation of RIG-I signaling pathway	BIOLOGICAL_PROCESS	0.0266148	0.000450333	3	24	264	47731	267	47755	1.1236	0.0502565
OVER	4	GO:0070492	oligosaccharide binding	MOLECULAR_FUNCTION	0.0266148	0.000450333	3	24	264	47731	267	47755	1.1236	0.0502565
OVER	5	GO:0098884	postsynaptic neurotransmitter receptor internalization	BIOLOGICAL_PROCESS	0.0266148	0.000456787	4	60	263	47695	267	47755	1.49813	0.125641
OVER	5	GO:0140239	postsynaptic endocytosis	BIOLOGICAL_PROCESS	0.0266148	0.000456787	4	60	263	47695	267	47755	1.49813	0.125641
OVER	6	GO:1900246	positive regulation of RIG-I signaling pathway	BIOLOGICAL_PROCESS	0.0266148	0.000455212	2	4	265	47751	267	47755	0.749064	0.00837609
OVER	5	GO:0035967	cellular response to topologically incorrect protein	BIOLOGICAL_PROCESS	0.0273066	0.000469904	9	394	258	47361	267	47755	3.37079	0.825044
OVER	4	GO:0046907	intracellular transport	BIOLOGICAL_PROCESS	0.0276405	0.000478167	42	4399	225	43356	267	47755	15.7303	9.2116
OVER	5	GO:0097300	programmed necrotic cell death	BIOLOGICAL_PROCESS	0.0276405	0.00047732	5	110	262	47645	267	47755	1.87266	0.230342
OVER	5	GO:1900101	regulation of endoplasmic reticulum unfolded protein response	BIOLOGICAL_PROCESS	0.0279406	0.000484629	4	61	263	47694	267	47755	1.49813	0.127735
OVER	4	GO:0002699	positive regulation of immune effector process	BIOLOGICAL_PROCESS	0.0279959	0.000486864	9	396	258	47359	267	47755	3.37079	0.829233
OVER	7	GO:0006164	purine nucleotide biosynthetic process	BIOLOGICAL_PROCESS	0.0283499	0.00049431	11	575	256	47180	267	47755	4.11985	1.20406
OVER	5	GO:0031965	nuclear membrane	CELLULAR_COMPONENT	0.0285976	0.000501321	11	576	256	47179	267	47755	4.11985	1.20616
OVER	7	GO:0071347	cellular response to interleukin-1	BIOLOGICAL_PROCESS	0.0285976	0.000502535	8	316	259	47439	267	47755	2.99625	0.661711
OVER	7	GO:0072182	regulation of nephron tubule epithelial cell differentiation	BIOLOGICAL_PROCESS	0.0285976	0.000502306	3	25	264	47730	267	47755	1.1236	0.0523505
OVER	6	GO:0002283	neutrophil activation involved in immune response	BIOLOGICAL_PROCESS	0.0286355	0.000505808	13	771	254	46984	267	47755	4.86891	1.61449
OVER	7	GO:0009165	nucleotide biosynthetic process	BIOLOGICAL_PROCESS	0.0286355	0.00050543	12	672	255	47083	267	47755	4.49438	1.40718
OVER	5	GO:0032649	regulation of type II interferon production	BIOLOGICAL_PROCESS	0.0291614	0.000516424	5	112	262	47643	267	47755	1.87266	0.23453
OVER	5	GO:0043488	regulation of mRNA stability	BIOLOGICAL_PROCESS	0.0294488	0.000522856	11	579	256	47176	267	47755	4.11985	1.21244
OVER	4	GO:0050867	positive regulation of cell activation	BIOLOGICAL_PROCESS	0.0295055	0.000525205	12	675	255	47080	267	47755	4.49438	1.41346
OVER	3	GO:0016874	ligase activity	MOLECULAR_FUNCTION	0.0300812	0.000536823	10	489	257	47266	267	47755	3.74532	1.02398
OVER	6	GO:0042981	regulation of apoptotic process	BIOLOGICAL_PROCESS	0.0301819	0.000539992	37	3731	230	44024	267	47755	13.8577	7.81279
OVER	4	GO:0016675	oxidoreductase activity, acting on a heme group of donors	MOLECULAR_FUNCTION	0.0303233	0.000543904	4	63	263	47692	267	47755	1.49813	0.131923
OVER	6	GO:0039529	RIG-I signaling pathway	BIOLOGICAL_PROCESS	0.0309633	0.00055797	3	26	264	47729	267	47755	1.1236	0.0544446
OVER	5	GO:0051247	positive regulation of protein metabolic process	BIOLOGICAL_PROCESS	0.0309633	0.000558354	36	3601	231	44154	267	47755	13.4831	7.54057
OVER	6	GO:1901293	nucleoside phosphate biosynthetic process	BIOLOGICAL_PROCESS	0.0309633	0.000559611	12	680	255	47075	267	47755	4.49438	1.42393
OVER	4	GO:0031090	organelle membrane	CELLULAR_COMPONENT	0.0312763	0.000566692	57	6617	210	41138	267	47755	21.3483	13.8561
OVER	6	GO:0009117	nucleotide metabolic process	BIOLOGICAL_PROCESS	0.0315069	0.000572305	18	1322	249	46433	267	47755	6.74157	2.7683
OVER	4	GO:0043021	ribonucleoprotein complex binding	MOLECULAR_FUNCTION	0.0330065	0.000601047	8	325	259	47430	267	47755	2.99625	0.680557
OVER	4	GO:0007143	female meiotic nuclear division	BIOLOGICAL_PROCESS	0.0331482	0.000608155	4	65	263	47690	267	47755	1.49813	0.136111
OVER	6	GO:0030162	regulation of proteolysis	BIOLOGICAL_PROCESS	0.0331482	0.000606954	21	1680	246	46075	267	47755	7.86517	3.51796
OVER	7	GO:0071356	cellular response to tumor necrosis factor	BIOLOGICAL_PROCESS	0.0331482	0.000606511	10	497	257	47258	267	47755	3.74532	1.04073
OVER	5	GO:0006839	mitochondrial transport	BIOLOGICAL_PROCESS	0.0331549	0.000609787	9	409	258	47346	267	47755	3.37079	0.856455
OVER	7	GO:0003337	mesenchymal to epithelial transition involved in metanephros morphogenesis	BIOLOGICAL_PROCESS	0.033405	0.000617428	3	27	264	47728	267	47755	1.1236	0.0565386
OVER	5	GO:0032753	positive regulation of interleukin-4 production	BIOLOGICAL_PROCESS	0.033405	0.000617428	3	27	264	47728	267	47755	1.1236	0.0565386
OVER	7	GO:0000740	nuclear membrane fusion	BIOLOGICAL_PROCESS	0.0334472	0.000634957	2	5	265	47750	267	47755	0.749064	0.0104701
OVER	7	GO:0004365	glyceraldehyde-3-phosphate dehydrogenase (NAD+) (phosphorylating) activity	MOLECULAR_FUNCTION	0.0334472	0.000634957	2	5	265	47750	267	47755	0.749064	0.0104701
OVER	4	GO:0006458	'de novo' protein folding	BIOLOGICAL_PROCESS	0.0334472	0.000624707	5	117	262	47638	267	47755	1.87266	0.245001
OVER	9	GO:0032829	regulation of CD4-positive, CD25-positive, alpha-beta regulatory T cell differentiation	BIOLOGICAL_PROCESS	0.0334472	0.000634957	2	5	265	47750	267	47755	0.749064	0.0104701
OVER	4	GO:0035605	peptidyl-cysteine S-nitrosylase activity	MOLECULAR_FUNCTION	0.0334472	0.000634957	2	5	265	47750	267	47755	0.749064	0.0104701
OVER	8	GO:0035606	peptidyl-cysteine S-trans-nitrosylation	BIOLOGICAL_PROCESS	0.0334472	0.000634957	2	5	265	47750	267	47755	0.749064	0.0104701
OVER	6	GO:0042119	neutrophil activation	BIOLOGICAL_PROCESS	0.0334472	0.000623798	13	789	254	46966	267	47755	4.86891	1.65218
OVER	6	GO:0043891	glyceraldehyde-3-phosphate dehydrogenase (NAD(P)+) (phosphorylating) activity	MOLECULAR_FUNCTION	0.0334472	0.000634957	2	5	265	47750	267	47755	0.749064	0.0104701
OVER	4	GO:0045185	maintenance of protein location	BIOLOGICAL_PROCESS	0.0334472	0.000632358	7	250	260	47505	267	47755	2.62172	0.523505
OVER	4	GO:0046977	TAP binding	MOLECULAR_FUNCTION	0.0334472	0.000634957	2	5	265	47750	267	47755	0.749064	0.0104701
OVER	6	GO:1902445	regulation of mitochondrial membrane permeability involved in programmed necrotic cell death	BIOLOGICAL_PROCESS	0.0334472	0.000634957	2	5	265	47750	267	47755	0.749064	0.0104701
OVER	4	GO:0043487	regulation of RNA stability	BIOLOGICAL_PROCESS	0.0336821	0.000642484	11	594	256	47161	267	47755	4.11985	1.24385
OVER	7	GO:1903320	regulation of protein modification by small protein conjugation or removal	BIOLOGICAL_PROCESS	0.0336821	0.000642484	11	594	256	47161	267	47755	4.11985	1.24385
OVER	6	GO:0002886	regulation of myeloid leukocyte mediated immunity	BIOLOGICAL_PROCESS	0.0339039	0.000648259	5	118	262	47637	267	47755	1.87266	0.247095
OVER	5	GO:0072521	purine-containing compound metabolic process	BIOLOGICAL_PROCESS	0.0339312	0.000650326	18	1337	249	46418	267	47755	6.74157	2.79971
OVER	8	GO:0031396	regulation of protein ubiquitination	BIOLOGICAL_PROCESS	0.0344575	0.00066355	10	503	257	47252	267	47755	3.74532	1.05329
OVER	3	GO:0051641	cellular localization	BIOLOGICAL_PROCESS	0.0344575	0.000662478	72	8955	195	38800	267	47755	26.9663	18.752
OVER	8	GO:0006123	mitochondrial electron transport, cytochrome c to oxygen	BIOLOGICAL_PROCESS	0.0350222	0.000677612	4	67	263	47688	267	47755	1.49813	0.140299
OVER	6	GO:0050691	regulation of defense response to virus by host	BIOLOGICAL_PROCESS	0.0350222	0.000677612	4	67	263	47688	267	47755	1.49813	0.140299
OVER	3	GO:0044877	protein-containing complex binding	MOLECULAR_FUNCTION	0.0354091	0.00068671	35	3506	232	44249	267	47755	13.1086	7.34164
OVER	5	GO:0006753	nucleoside phosphate metabolic process	BIOLOGICAL_PROCESS	0.0354833	0.000689764	18	1344	249	46411	267	47755	6.74157	2.81436
OVER	6	GO:0061013	regulation of mRNA catabolic process	BIOLOGICAL_PROCESS	0.0362161	0.000705658	11	601	256	47154	267	47755	4.11985	1.25851
OVER	5	GO:1901532	regulation of hematopoietic progenitor cell differentiation	BIOLOGICAL_PROCESS	0.0362562	0.00070809	7	255	260	47500	267	47755	2.62172	0.533975
OVER	5	GO:0031966	mitochondrial membrane	CELLULAR_COMPONENT	0.0367384	0.00071918	18	1349	249	46406	267	47755	6.74157	2.82484
OVER	4	GO:0010941	regulation of cell death	BIOLOGICAL_PROCESS	0.0374157	0.000735846	40	4213	227	43542	267	47755	14.9813	8.82211
OVER	4	GO:0060255	regulation of macromolecule metabolic process	BIOLOGICAL_PROCESS	0.0374157	0.000734616	106	14489	161	33266	267	47755	39.7004	30.3403
OVER	4	GO:0044829	positive regulation by host of viral genome replication	BIOLOGICAL_PROCESS	0.0379175	0.000748133	3	29	264	47726	267	47755	1.1236	0.0607266
OVER	5	GO:1902686	mitochondrial outer membrane permeabilization involved in programmed cell death	BIOLOGICAL_PROCESS	0.0379175	0.000749167	5	122	262	47633	267	47755	1.87266	0.255471
OVER	5	GO:0038061	NIK/NF-kappaB signaling	BIOLOGICAL_PROCESS	0.0388992	0.000770333	8	338	259	47417	267	47755	2.99625	0.707779
OVER	4	GO:0043227	membrane-bounded organelle	CELLULAR_COMPONENT	0.0391527	0.000777136	164	24630	103	23125	267	47755	61.4232	51.5758
OVER	5	GO:0032386	regulation of intracellular transport	BIOLOGICAL_PROCESS	0.039276	0.000781371	13	809	254	46946	267	47755	4.86891	1.69406
OVER	5	GO:0002704	negative regulation of leukocyte mediated immunity	BIOLOGICAL_PROCESS	0.0395418	0.000792059	4	70	263	47685	267	47755	1.49813	0.146582
OVER	4	GO:0016746	acyltransferase activity	MOLECULAR_FUNCTION	0.0395418	0.000791597	22	1838	245	45917	267	47755	8.2397	3.84881
OVER	8	GO:2000516	positive regulation of CD4-positive, alpha-beta T cell activation	BIOLOGICAL_PROCESS	0.0395418	0.000792059	4	70	263	47685	267	47755	1.49813	0.146582
OVER	5	GO:0061684	chaperone-mediated autophagy	BIOLOGICAL_PROCESS	0.0408228	0.000819579	3	30	264	47725	267	47755	1.1236	0.0628206
OVER	5	GO:1901565	organonitrogen compound catabolic process	BIOLOGICAL_PROCESS	0.0409098	0.000823187	34	3406	233	44349	267	47755	12.7341	7.13224
OVER	6	GO:0072522	purine-containing compound biosynthetic process	BIOLOGICAL_PROCESS	0.0409549	0.000825958	11	613	256	47142	267	47755	4.11985	1.28364
OVER	4	GO:0001554	luteolysis	BIOLOGICAL_PROCESS	0.0411741	0.000843502	2	6	265	47749	267	47755	0.749064	0.0125641
OVER	6	GO:0002716	negative regulation of natural killer cell mediated immunity	BIOLOGICAL_PROCESS	0.0411741	0.000843502	2	6	265	47749	267	47755	0.749064	0.0125641
OVER	5	GO:0015440	ABC-type peptide transporter activity	MOLECULAR_FUNCTION	0.0411741	0.000843502	2	6	265	47749	267	47755	0.749064	0.0125641
OVER	5	GO:0043412	macromolecule modification	BIOLOGICAL_PROCESS	0.0411741	0.00083576	75	9500	192	38255	267	47755	28.0899	19.8932
OVER	4	GO:0043532	angiostatin binding	MOLECULAR_FUNCTION	0.0411741	0.000843502	2	6	265	47749	267	47755	0.749064	0.0125641
OVER	6	GO:0045953	negative regulation of natural killer cell mediated cytotoxicity	BIOLOGICAL_PROCESS	0.0411741	0.000843502	2	6	265	47749	267	47755	0.749064	0.0125641
OVER	6	GO:1903895	negative regulation of IRE1-mediated unfolded protein response	BIOLOGICAL_PROCESS	0.0411741	0.000843502	2	6	265	47749	267	47755	0.749064	0.0125641
OVER	6	GO:0035794	positive regulation of mitochondrial membrane permeability	BIOLOGICAL_PROCESS	0.0419528	0.000861364	5	126	262	47629	267	47755	1.87266	0.263847
OVER	5	GO:0045277	respiratory chain complex IV	CELLULAR_COMPONENT	0.0425487	0.000875536	4	72	263	47683	267	47755	1.49813	0.15077
OVER	3	GO:0005885	Arp2/3 protein complex	CELLULAR_COMPONENT	0.0433135	0.000895216	3	31	264	47724	267	47755	1.1236	0.0649147
OVER	6	GO:2000696	regulation of epithelial cell differentiation involved in kidney development	BIOLOGICAL_PROCESS	0.0433135	0.000895216	3	31	264	47724	267	47755	1.1236	0.0649147
OVER	5	GO:0032757	positive regulation of interleukin-8 production	BIOLOGICAL_PROCESS	0.0443913	0.000919514	4	73	263	47682	267	47755	1.49813	0.152864
OVER	8	GO:0010664	negative regulation of striated muscle cell apoptotic process	BIOLOGICAL_PROCESS	0.0463845	0.000965025	4	74	263	47681	267	47755	1.49813	0.154958
OVER	9	GO:0034142	toll-like receptor 4 signaling pathway	BIOLOGICAL_PROCESS	0.0463845	0.000965025	4	74	263	47681	267	47755	1.49813	0.154958
OVER	7	GO:0006620	post-translational protein targeting to endoplasmic reticulum membrane	BIOLOGICAL_PROCESS	0.0464639	0.000975138	3	32	264	47723	267	47755	1.1236	0.0670087
OVER	6	GO:0007221	positive regulation of transcription of Notch receptor target	BIOLOGICAL_PROCESS	0.0464639	0.000975138	3	32	264	47723	267	47755	1.1236	0.0670087
OVER	5	GO:1900102	negative regulation of endoplasmic reticulum unfolded protein response	BIOLOGICAL_PROCESS	0.0464639	0.000975138	3	32	264	47723	267	47755	1.1236	0.0670087
OVER	7	GO:1903214	regulation of protein targeting to mitochondrion	BIOLOGICAL_PROCESS	0.0464639	0.000975138	3	32	264	47723	267	47755	1.1236	0.0670087
OVER	4	GO:0042277	peptide binding	MOLECULAR_FUNCTION	0.0468942	0.000986302	12	727	255	47028	267	47755	4.49438	1.52235
OVER	6	GO:0010608	post-transcriptional regulation of gene expression	BIOLOGICAL_PROCESS	0.0476301	0.00100395	20	1628	247	46127	267	47755	7.49064	3.40907
OVER	7	GO:0005700	polytene chromosome	CELLULAR_COMPONENT	0.0479131	0.0010121	4	75	263	47680	267	47755	1.49813	0.157052
OVER	6	GO:0032680	regulation of tumor necrosis factor production	BIOLOGICAL_PROCESS	0.0491194	0.00104205	7	273	260	47482	267	47755	2.62172	0.571668
OVER	5	GO:1903555	regulation of tumor necrosis factor superfamily cytokine production	BIOLOGICAL_PROCESS	0.0491194	0.00104205	7	273	260	47482	267	47755	2.62172	0.571668
OVER	5	GO:0045576	mast cell activation	BIOLOGICAL_PROCESS	0.0495066	0.00105252	5	132	262	47623	267	47755	1.87266	0.276411
OVER	4	GO:0097190	apoptotic signaling pathway	BIOLOGICAL_PROCESS	0.0496418	0.00105765	19	1515	248	46240	267	47755	7.1161	3.17244
OVER	5	GO:0062208	positive regulation of pattern recognition receptor signaling pathway	BIOLOGICAL_PROCESS	0.0496814	0.00106076	4	76	263	47679	267	47755	1.49813	0.159146
OVER	3	GO:0019043	establishment of viral latency	BIOLOGICAL_PROCESS	0.0498629	0.00108052	2	7	265	47748	267	47755	0.749064	0.0146582
OVER	4	GO:0032058	positive regulation of translational initiation in response to stress	BIOLOGICAL_PROCESS	0.0498629	0.00108052	2	7	265	47748	267	47755	0.749064	0.0146582
OVER	5	GO:0034998	oligosaccharyltransferase I complex	CELLULAR_COMPONENT	0.0498629	0.00108052	2	7	265	47748	267	47755	0.749064	0.0146582
OVER	5	GO:0035718	macrophage migration inhibitory factor binding	MOLECULAR_FUNCTION	0.0498629	0.00108052	2	7	265	47748	267	47755	0.749064	0.0146582
OVER	6	GO:0039530	MDA-5 signaling pathway	BIOLOGICAL_PROCESS	0.0498629	0.00108052	2	7	265	47748	267	47755	0.749064	0.0146582
OVER	4	GO:0075713	establishment of integrated proviral latency	BIOLOGICAL_PROCESS	0.0498629	0.00108052	2	7	265	47748	267	47755	0.749064	0.0146582
OVER	9	GO:2000562	negative regulation of CD4-positive, alpha-beta T cell proliferation	BIOLOGICAL_PROCESS	0.0498629	0.00108052	2	7	265	47748	267	47755	0.749064	0.0146582

## Sheet: Neutrophils
Trend	GO level	Go term	Description	Category	P value FDR	P value	Genes in test	Genes in reference	Annotated genes in test	Annotated genes in reference	Total genes in test	Total genes in reference	% in test	% in reference
OVER	3	GO:0006955	immune response	BIOLOGICAL_PROCESS	3.55688e-29	1.61927e-33	84	3764	149	44025	233	47789	36.0515	7.87629
OVER	2	GO:0002376	immune system process	BIOLOGICAL_PROCESS	1.47457e-24	1.3426e-28	99	6203	134	41586	233	47789	42.4893	12.98
OVER	3	GO:0002252	immune effector process	BIOLOGICAL_PROCESS	4.7794e-21	7.72534e-25	52	1813	181	45976	233	47789	22.3176	3.79376
OVER	2	GO:0044419	biological process involved in interspecies interaction between organisms	BIOLOGICAL_PROCESS	4.7794e-21	8.70326e-25	67	3181	166	44608	233	47789	28.7554	6.65634
OVER	3	GO:0009607	response to biotic stimulus	BIOLOGICAL_PROCESS	5.89692e-20	1.34228e-23	63	2941	170	44848	233	47789	27.0386	6.15414
OVER	3	GO:0051707	response to other organism	BIOLOGICAL_PROCESS	8.07266e-20	2.20504e-23	62	2871	171	44918	233	47789	26.6094	6.00766
OVER	4	GO:0043207	response to external biotic stimulus	BIOLOGICAL_PROCESS	8.10745e-20	2.58363e-23	62	2880	171	44909	233	47789	26.6094	6.02649
OVER	4	GO:0006952	defense response	BIOLOGICAL_PROCESS	1.05973e-18	3.85952e-22	63	3141	170	44648	233	47789	27.0386	6.57264
OVER	5	GO:0034097	response to cytokine	BIOLOGICAL_PROCESS	1.45208e-18	5.94951e-22	55	2383	178	45406	233	47789	23.6052	4.9865
OVER	4	GO:0043299	leukocyte degranulation	BIOLOGICAL_PROCESS	1.66514e-18	7.58053e-22	35	831	198	46958	233	47789	15.0215	1.73889
OVER	4	GO:0002366	leukocyte activation involved in immune response	BIOLOGICAL_PROCESS	2.58253e-17	1.29326e-20	39	1187	194	46602	233	47789	16.7382	2.48384
OVER	4	GO:0002263	cell activation involved in immune response	BIOLOGICAL_PROCESS	3.13688e-17	1.71368e-20	39	1197	194	46592	233	47789	16.7382	2.50476
OVER	5	GO:0002444	myeloid leukocyte mediated immunity	BIOLOGICAL_PROCESS	5.42734e-17	3.39533e-20	34	875	199	46914	233	47789	14.5923	1.83097
OVER	4	GO:0098542	defense response to other organism	BIOLOGICAL_PROCESS	5.42734e-17	3.45911e-20	48	1955	185	45834	233	47789	20.6009	4.0909
OVER	6	GO:0071345	cellular response to cytokine stimulus	BIOLOGICAL_PROCESS	2.41241e-16	1.64737e-19	49	2125	184	45664	233	47789	21.03	4.44663
OVER	5	GO:0002275	myeloid cell activation involved in immune response	BIOLOGICAL_PROCESS	5.20961e-16	4.03184e-19	33	884	200	46905	233	47789	14.1631	1.8498
OVER	3	GO:0045321	leukocyte activation	BIOLOGICAL_PROCESS	5.20961e-16	3.84419e-19	53	2555	180	45234	233	47789	22.7468	5.34642
OVER	6	GO:0002446	neutrophil mediated immunity	BIOLOGICAL_PROCESS	5.75178e-16	4.71329e-19	31	760	202	47029	233	47789	13.3047	1.59032
OVER	3	GO:0009605	response to external stimulus	BIOLOGICAL_PROCESS	9.39559e-16	8.12693e-19	89	6947	144	40842	233	47789	38.1974	14.5368
OVER	4	GO:0002274	myeloid leukocyte activation	BIOLOGICAL_PROCESS	1.29009e-15	1.17462e-18	36	1130	197	46659	233	47789	15.4506	2.36456
OVER	6	GO:0045055	regulated exocytosis	BIOLOGICAL_PROCESS	1.31395e-15	1.25617e-18	41	1524	192	46265	233	47789	17.5966	3.18902
OVER	3	GO:0001775	cell activation	BIOLOGICAL_PROCESS	3.06478e-15	3.06952e-18	55	2890	178	44899	233	47789	23.6052	6.04742
OVER	6	GO:0002283	neutrophil activation involved in immune response	BIOLOGICAL_PROCESS	3.34737e-15	3.50494e-18	30	754	203	47035	233	47789	12.8755	1.57777
OVER	4	GO:0002443	leukocyte mediated immunity	BIOLOGICAL_PROCESS	3.89713e-15	4.25799e-18	37	1255	196	46534	233	47789	15.8798	2.62613
OVER	6	GO:0042119	neutrophil activation	BIOLOGICAL_PROCESS	5.71928e-15	6.50924e-18	30	772	203	47017	233	47789	12.8755	1.61543
OVER	5	GO:0036230	granulocyte activation	BIOLOGICAL_PROCESS	7.96576e-15	9.42865e-18	30	783	203	47006	233	47789	12.8755	1.63845
OVER	4	GO:0010033	response to organic substance	BIOLOGICAL_PROCESS	4.92541e-14	6.05418e-17	90	7580	143	40209	233	47789	38.6266	15.8614
OVER	5	GO:0006887	exocytosis	BIOLOGICAL_PROCESS	7.23708e-14	9.22509e-17	42	1820	191	45969	233	47789	18.0258	3.80841
OVER	3	GO:0042221	response to chemical	BIOLOGICAL_PROCESS	7.6079e-14	1.01595e-16	107	10244	126	37545	233	47789	45.9227	21.4359
OVER	2	GO:0050896	response to stimulus	BIOLOGICAL_PROCESS	7.6079e-14	1.03905e-16	168	21613	65	26176	233	47789	72.103	45.2259
OVER	5	GO:0043312	neutrophil degranulation	BIOLOGICAL_PROCESS	8.91145e-14	1.25765e-16	28	731	205	47058	233	47789	12.0172	1.52964
OVER	4	GO:0045087	innate immune response	BIOLOGICAL_PROCESS	9.96325e-14	1.45144e-16	37	1406	196	46383	233	47789	15.8798	2.9421
OVER	3	GO:0006950	response to stress	BIOLOGICAL_PROCESS	2.89365e-13	4.34719e-16	97	8876	136	38913	233	47789	41.6309	18.5733
OVER	4	GO:0070887	cellular response to chemical stimulus	BIOLOGICAL_PROCESS	8.16818e-13	1.26431e-15	85	7226	148	40563	233	47789	36.4807	15.1206
OVER	4	GO:0051649	establishment of localization in cell	BIOLOGICAL_PROCESS	1.75574e-12	2.79755e-15	77	6190	156	41599	233	47789	33.0472	12.9528
OVER	3	GO:0002253	activation of immune response	BIOLOGICAL_PROCESS	2.44023e-12	3.99928e-15	32	1145	201	46644	233	47789	13.7339	2.39595
OVER	3	GO:0005829	cytosol	CELLULAR_COMPONENT	6.41381e-12	1.10955e-14	102	10125	131	37664	233	47789	43.7768	21.1869
OVER	4	GO:0050776	regulation of immune response	BIOLOGICAL_PROCESS	6.41381e-12	1.09996e-14	39	1807	194	45982	233	47789	16.7382	3.7812
OVER	4	GO:0002757	immune response-activating signaling pathway	BIOLOGICAL_PROCESS	7.88269e-12	1.39955e-14	30	1040	203	46749	233	47789	12.8755	2.17623
OVER	4	GO:0030141	secretory granule	CELLULAR_COMPONENT	1.22025e-11	2.22207e-14	34	1391	199	46398	233	47789	14.5923	2.91071
OVER	2	GO:0048518	positive regulation of biological process	BIOLOGICAL_PROCESS	1.57705e-11	2.94359e-14	131	15310	102	32479	233	47789	56.2232	32.0367
OVER	3	GO:0002682	regulation of immune system process	BIOLOGICAL_PROCESS	1.84154e-11	3.52111e-14	53	3376	180	44413	233	47789	22.7468	7.06439
OVER	4	GO:0050778	positive regulation of immune response	BIOLOGICAL_PROCESS	2.30745e-11	4.517e-14	34	1427	199	46362	233	47789	14.5923	2.98604
OVER	7	GO:0015629	actin cytoskeleton	CELLULAR_COMPONENT	2.33978e-11	4.6868e-14	38	1797	195	45992	233	47789	16.309	3.76028
OVER	4	GO:0002764	immune response-regulating signaling pathway	BIOLOGICAL_PROCESS	2.85845e-11	5.85587e-14	30	1101	203	46688	233	47789	12.8755	2.30388
OVER	5	GO:0006954	inflammatory response	BIOLOGICAL_PROCESS	3.11362e-11	6.52037e-14	33	1358	200	46431	233	47789	14.1631	2.84166
OVER	5	GO:0002429	immune response-activating cell surface receptor signaling pathway	BIOLOGICAL_PROCESS	4.05421e-11	8.67466e-14	25	739	208	47050	233	47789	10.7296	1.54638
OVER	4	GO:0009617	response to bacterium	BIOLOGICAL_PROCESS	4.15421e-11	9.07776e-14	32	1288	201	46501	233	47789	13.7339	2.69518
OVER	4	GO:0032940	secretion by cell	BIOLOGICAL_PROCESS	1.14686e-10	2.55832e-13	49	3082	184	44707	233	47789	21.03	6.44918
OVER	3	GO:0140352	export from cell	BIOLOGICAL_PROCESS	1.62661e-10	3.70256e-13	50	3230	183	44559	233	47789	21.4592	6.75888
OVER	3	GO:0051641	cellular localization	BIOLOGICAL_PROCESS	1.92606e-10	4.47187e-13	91	8936	142	38853	233	47789	39.0558	18.6989
OVER	5	GO:0002768	immune response-regulating cell surface receptor signaling pathway	BIOLOGICAL_PROCESS	2.21369e-10	5.24045e-13	25	804	208	46985	233	47789	10.7296	1.6824
OVER	6	GO:0038093	Fc receptor signaling pathway	BIOLOGICAL_PROCESS	2.2429e-10	5.41171e-13	17	305	216	47484	233	47789	7.29614	0.638222
OVER	5	GO:0099503	secretory vesicle	CELLULAR_COMPONENT	2.3269e-10	5.72031e-13	37	1854	196	45935	233	47789	15.8798	3.87955
OVER	5	GO:0019221	cytokine-mediated signaling pathway	BIOLOGICAL_PROCESS	2.37818e-10	5.95464e-13	30	1209	203	46580	233	47789	12.8755	2.52987
OVER	7	GO:0038094	Fc-gamma receptor signaling pathway	BIOLOGICAL_PROCESS	3.04028e-10	7.75088e-13	13	140	220	47649	233	47789	5.5794	0.292954
OVER	5	GO:0007015	actin filament organization	BIOLOGICAL_PROCESS	3.59558e-10	9.33024e-13	31	1319	202	46470	233	47789	13.3047	2.76005
OVER	5	GO:0101002	ficolin-1-rich granule	CELLULAR_COMPONENT	5.43362e-10	1.43472e-12	16	275	217	47514	233	47789	6.86695	0.575446
OVER	5	GO:0071310	cellular response to organic substance	BIOLOGICAL_PROCESS	7.17493e-10	1.92716e-12	66	5447	167	42342	233	47789	28.3262	11.398
OVER	5	GO:0046903	secretion	BIOLOGICAL_PROCESS	8.76605e-10	2.39444e-12	50	3400	183	44389	233	47789	21.4592	7.11461
OVER	6	GO:0002431	Fc receptor mediated stimulatory signaling pathway	BIOLOGICAL_PROCESS	1.07773e-09	2.99288e-12	13	157	220	47632	233	47789	5.5794	0.328527
OVER	3	GO:0002684	positive regulation of immune system process	BIOLOGICAL_PROCESS	1.14086e-09	3.22012e-12	39	2177	194	45612	233	47789	16.7382	4.55544
OVER	3	GO:0005737	cytoplasm	CELLULAR_COMPONENT	1.43209e-09	4.13351e-12	169	24026	64	23763	233	47789	72.5322	50.2752
OVER	7	GO:0006739	NADP metabolic process	BIOLOGICAL_PROCESS	1.43209e-09	4.17253e-12	12	125	221	47664	233	47789	5.15021	0.261566
OVER	3	GO:0005885	Arp2/3 protein complex	CELLULAR_COMPONENT	1.4982e-09	4.43335e-12	8	26	225	47763	233	47789	3.43348	0.0544058
OVER	5	GO:0016192	vesicle-mediated transport	BIOLOGICAL_PROCESS	2.68318e-09	8.062e-12	59	4670	174	43119	233	47789	25.3219	9.77212
OVER	4	GO:0002433	immune response-regulating cell surface receptor signaling pathway involved in phagocytosis	BIOLOGICAL_PROCESS	4.62616e-09	1.43212e-11	12	140	221	47649	233	47789	5.15021	0.292954
OVER	5	GO:0038096	Fc-gamma receptor signaling pathway involved in phagocytosis	BIOLOGICAL_PROCESS	4.62616e-09	1.43212e-11	12	140	221	47649	233	47789	5.15021	0.292954
OVER	5	GO:0031347	regulation of defense response	BIOLOGICAL_PROCESS	1.45094e-08	4.55772e-11	31	1544	202	46245	233	47789	13.3047	3.23087
OVER	5	GO:0034774	secretory granule lumen	CELLULAR_COMPONENT	1.51844e-08	4.83887e-11	17	411	216	47378	233	47789	7.29614	0.860031
OVER	5	GO:0031983	vesicle lumen	CELLULAR_COMPONENT	1.64497e-08	5.39186e-11	17	414	216	47375	233	47789	7.29614	0.866308
OVER	5	GO:0060205	cytoplasmic vesicle lumen	CELLULAR_COMPONENT	1.64497e-08	5.39186e-11	17	414	216	47375	233	47789	7.29614	0.866308
OVER	3	GO:0048522	positive regulation of cellular process	BIOLOGICAL_PROCESS	2.76212e-08	9.17941e-11	113	13598	120	34191	233	47789	48.4979	28.4542
OVER	4	GO:0080134	regulation of response to stress	BIOLOGICAL_PROCESS	4.51488e-08	1.52099e-10	45	3197	188	44592	233	47789	19.3133	6.68982
OVER	5	GO:0031982	vesicle	CELLULAR_COMPONENT	5.3634e-08	1.83126e-10	62	5475	171	42314	233	47789	26.6094	11.4566
OVER	5	GO:0033043	regulation of organelle organization	BIOLOGICAL_PROCESS	6.68821e-08	2.31405e-10	41	2756	192	45033	233	47789	17.5966	5.76702
OVER	7	GO:0006909	phagocytosis	BIOLOGICAL_PROCESS	7.74234e-08	2.71401e-10	19	600	214	47189	233	47789	8.15451	1.25552
OVER	5	GO:0050727	regulation of inflammatory response	BIOLOGICAL_PROCESS	8.43235e-08	2.99428e-10	20	678	213	47111	233	47789	8.58369	1.41874
OVER	3	GO:0044403	biological process involved in symbiotic interaction	BIOLOGICAL_PROCESS	8.67628e-08	3.1204e-10	18	534	215	47255	233	47789	7.72532	1.11741
OVER	3	GO:0048583	regulation of response to stimulus	BIOLOGICAL_PROCESS	1.10909e-07	4.03929e-10	90	9922	143	37867	233	47789	38.6266	20.7621
OVER	7	GO:0005767	secondary lysosome	CELLULAR_COMPONENT	2.10964e-07	7.79397e-10	7	32	226	47757	233	47789	3.00429	0.066961
OVER	4	GO:0031410	cytoplasmic vesicle	CELLULAR_COMPONENT	2.10964e-07	7.91336e-10	58	5110	175	42679	233	47789	24.8927	10.6928
OVER	6	GO:0097708	intracellular vesicle	CELLULAR_COMPONENT	2.10964e-07	7.9714e-10	58	5111	175	42678	233	47789	24.8927	10.6949
OVER	5	GO:0051156	glucose 6-phosphate metabolic process	BIOLOGICAL_PROCESS	2.14339e-07	8.19652e-10	10	118	223	47671	233	47789	4.29185	0.246919
OVER	6	GO:0002102	podosome	CELLULAR_COMPONENT	2.22702e-07	8.6177e-10	9	84	224	47705	233	47789	3.86266	0.175773
OVER	6	GO:0006098	pentose-phosphate shunt	BIOLOGICAL_PROCESS	2.92995e-07	1.14712e-09	9	87	224	47702	233	47789	3.86266	0.18205
OVER	7	GO:0034314	Arp2/3 complex-mediated actin nucleation	BIOLOGICAL_PROCESS	3.1791e-07	1.25914e-09	9	88	224	47701	233	47789	3.86266	0.184143
OVER	3	GO:0048584	positive regulation of response to stimulus	BIOLOGICAL_PROCESS	3.56992e-07	1.43018e-09	58	5192	175	42597	233	47789	24.8927	10.8644
OVER	7	GO:0005884	actin filament	CELLULAR_COMPONENT	3.76733e-07	1.53735e-09	16	451	217	47338	233	47789	6.86695	0.943732
OVER	3	GO:0051716	cellular response to stimulus	BIOLOGICAL_PROCESS	3.76733e-07	1.54357e-09	135	18378	98	29411	233	47789	57.9399	38.4565
OVER	7	GO:0046496	nicotinamide nucleotide metabolic process	BIOLOGICAL_PROCESS	3.77622e-07	1.5644e-09	12	216	221	47573	233	47789	5.15021	0.451987
OVER	3	GO:0030029	actin filament-based process	BIOLOGICAL_PROCESS	4.07545e-07	1.71778e-09	38	2591	195	45198	233	47789	16.309	5.42175
OVER	5	GO:0043254	regulation of protein-containing complex assembly	BIOLOGICAL_PROCESS	4.07545e-07	1.74402e-09	23	1010	210	46779	233	47789	9.87124	2.11346
OVER	6	GO:1904813	ficolin-1-rich granule lumen	CELLULAR_COMPONENT	4.07545e-07	1.72704e-09	12	218	221	47571	233	47789	5.15021	0.456172
OVER	5	GO:0032956	regulation of actin cytoskeleton organization	BIOLOGICAL_PROCESS	5.60535e-07	2.42424e-09	22	939	211	46850	233	47789	9.44206	1.96489
OVER	5	GO:0006740	NADPH regeneration	BIOLOGICAL_PROCESS	5.85791e-07	2.56013e-09	9	96	224	47693	233	47789	3.86266	0.200883
OVER	4	GO:0032101	regulation of response to external stimulus	BIOLOGICAL_PROCESS	6.25304e-07	2.78976e-09	37	2519	196	45270	233	47789	15.8798	5.27109
OVER	4	GO:0045454	cell redox homeostasis	BIOLOGICAL_PROCESS	6.25304e-07	2.77217e-09	10	135	223	47654	233	47789	4.29185	0.282492
OVER	6	GO:0045010	actin nucleation	BIOLOGICAL_PROCESS	9.71283e-07	4.37754e-09	10	142	223	47647	233	47789	4.29185	0.29714
OVER	2	GO:0050789	regulation of biological process	BIOLOGICAL_PROCESS	1.03927e-06	4.73125e-09	175	27123	58	20666	233	47789	75.1073	56.7557
OVER	5	GO:0042110	T cell activation	BIOLOGICAL_PROCESS	1.11042e-06	5.10572e-09	23	1071	210	46718	233	47789	9.87124	2.2411
OVER	2	GO:0048519	negative regulation of biological process	BIOLOGICAL_PROCESS	1.13271e-06	5.25978e-09	106	13217	127	34572	233	47789	45.4936	27.657
OVER	4	GO:0032970	regulation of actin filament-based process	BIOLOGICAL_PROCESS	1.35568e-06	6.35689e-09	23	1084	210	46705	233	47789	9.87124	2.2683
OVER	3	GO:0045730	respiratory burst	BIOLOGICAL_PROCESS	1.36377e-06	6.45688e-09	8	73	225	47716	233	47789	3.43348	0.152755
OVER	3	GO:0050794	regulation of cellular process	BIOLOGICAL_PROCESS	1.3973e-06	6.67928e-09	167	25425	66	22364	233	47789	71.6738	53.2026
OVER	4	GO:0008360	regulation of cell shape	BIOLOGICAL_PROCESS	1.7502e-06	8.44581e-09	15	440	218	47349	233	47789	6.43777	0.920714
OVER	5	GO:0003779	actin binding	MOLECULAR_FUNCTION	1.8827e-06	9.23881e-09	25	1301	208	46488	233	47789	10.7296	2.72238
OVER	5	GO:0097435	supramolecular fiber organization	BIOLOGICAL_PROCESS	1.8827e-06	9.25667e-09	34	2280	199	45509	233	47789	14.5923	4.77097
OVER	4	GO:0007166	cell surface receptor signaling pathway	BIOLOGICAL_PROCESS	2.15089e-06	1.07261e-08	71	7460	162	40329	233	47789	30.4721	15.6103
OVER	4	GO:0033256	I-kappaB/NF-kappaB complex	CELLULAR_COMPONENT	2.15089e-06	1.07711e-08	5	11	228	47778	233	47789	2.14592	0.0230178
OVER	6	GO:0042590	antigen processing and presentation of exogenous peptide antigen via MHC class I	BIOLOGICAL_PROCESS	2.20889e-06	1.11621e-08	9	115	224	47674	233	47789	3.86266	0.240641
OVER	2	GO:0065007	biological regulation	BIOLOGICAL_PROCESS	2.30117e-06	1.17332e-08	178	28059	55	19730	233	47789	76.3948	58.7143
OVER	3	GO:0065009	regulation of molecular function	BIOLOGICAL_PROCESS	2.39382e-06	1.23146e-08	70	7328	163	40461	233	47789	30.0429	15.3341
OVER	5	GO:0022604	regulation of cell morphogenesis	BIOLOGICAL_PROCESS	2.59833e-06	1.34849e-08	19	768	214	47021	233	47789	8.15451	1.60706
OVER	5	GO:0002474	antigen processing and presentation of peptide antigen via MHC class I	BIOLOGICAL_PROCESS	2.74185e-06	1.43546e-08	10	162	223	47627	233	47789	4.29185	0.33899
OVER	5	GO:0007249	I-kappaB kinase/NF-kappaB signaling	BIOLOGICAL_PROCESS	3.21905e-06	1.69994e-08	16	538	217	47251	233	47789	6.86695	1.12578
OVER	3	GO:0044877	protein-containing complex binding	MOLECULAR_FUNCTION	4.15873e-06	2.21511e-08	43	3498	190	44291	233	47789	18.4549	7.31968
OVER	3	GO:0048523	negative regulation of cellular process	BIOLOGICAL_PROCESS	4.19744e-06	2.27395e-08	96	11775	137	36014	233	47789	41.2017	24.6396
OVER	5	GO:0050832	defense response to fungus	BIOLOGICAL_PROCESS	4.19744e-06	2.26685e-08	7	55	226	47734	233	47789	3.00429	0.115089
OVER	6	GO:0110053	regulation of actin filament organization	BIOLOGICAL_PROCESS	4.66137e-06	2.5465e-08	18	715	215	47074	233	47789	7.72532	1.49616
OVER	4	GO:0005938	cell cortex	CELLULAR_COMPONENT	4.77006e-06	2.6276e-08	21	982	212	46807	233	47789	9.01288	2.05487
OVER	6	GO:0019362	pyridine nucleotide metabolic process	BIOLOGICAL_PROCESS	4.80812e-06	2.67045e-08	12	282	221	47507	233	47789	5.15021	0.590094
OVER	3	GO:0065008	regulation of biological quality	BIOLOGICAL_PROCESS	4.84926e-06	2.71538e-08	75	8271	158	39518	233	47789	32.1888	17.3073
OVER	4	GO:0019899	enzyme binding	MOLECULAR_FUNCTION	4.95098e-06	2.79487e-08	55	5198	178	42591	233	47789	23.6052	10.877
OVER	4	GO:0030036	actin cytoskeleton organization	BIOLOGICAL_PROCESS	5.82358e-06	3.31398e-08	33	2285	200	45504	233	47789	14.1631	4.78144
OVER	4	GO:0051015	actin filament binding	MOLECULAR_FUNCTION	6.52331e-06	3.74186e-08	18	734	215	47055	233	47789	7.72532	1.53592
OVER	5	GO:0002758	innate immune response-activating signaling pathway	BIOLOGICAL_PROCESS	6.67972e-06	3.86199e-08	16	572	217	47217	233	47789	6.86695	1.19693
OVER	9	GO:0031508	pericentric heterochromatin formation	BIOLOGICAL_PROCESS	8.44233e-06	4.9195e-08	5	16	228	47773	233	47789	2.14592	0.0334805
OVER	6	GO:0008154	actin polymerization or depolymerization	BIOLOGICAL_PROCESS	8.52772e-06	5.00808e-08	15	506	218	47283	233	47789	6.43777	1.05882
OVER	3	GO:0007154	cell communication	BIOLOGICAL_PROCESS	8.88204e-06	5.2566e-08	122	16756	111	31033	233	47789	52.3605	35.0625
OVER	6	GO:0006163	purine nucleotide metabolic process	BIOLOGICAL_PROCESS	9.53452e-06	5.68616e-08	22	1126	211	46663	233	47789	9.44206	2.35619
OVER	4	GO:0005773	vacuole	CELLULAR_COMPONENT	1.09427e-05	6.57581e-08	25	1443	208	46346	233	47789	10.7296	3.01952
OVER	5	GO:0072524	pyridine-containing compound metabolic process	BIOLOGICAL_PROCESS	1.11245e-05	6.73565e-08	12	308	221	47481	233	47789	5.15021	0.6445
OVER	3	GO:0005200	structural constituent of cytoskeleton	MOLECULAR_FUNCTION	1.15205e-05	7.13276e-08	11	249	222	47540	233	47789	4.72103	0.52104
OVER	3	GO:0007165	signal transduction	BIOLOGICAL_PROCESS	1.15205e-05	7.08343e-08	114	15318	119	32471	233	47789	48.927	32.0534
OVER	4	GO:0046649	lymphocyte activation	BIOLOGICAL_PROCESS	1.15205e-05	7.07886e-08	26	1556	207	46233	233	47789	11.1588	3.25598
OVER	2	GO:0016032	viral process	BIOLOGICAL_PROCESS	1.17123e-05	7.30485e-08	24	1346	209	46443	233	47789	10.3004	2.81655
OVER	4	GO:0002218	activation of innate immune response	BIOLOGICAL_PROCESS	1.18488e-05	7.44393e-08	16	601	217	47188	233	47789	6.86695	1.25761
OVER	2	GO:0051179	localization	BIOLOGICAL_PROCESS	1.24562e-05	7.88222e-08	108	14231	125	33558	233	47789	46.3519	29.7788
OVER	3	GO:0051235	maintenance of location	BIOLOGICAL_PROCESS	1.3501e-05	8.60484e-08	19	867	214	46922	233	47789	8.15451	1.81423
OVER	4	GO:0001817	regulation of cytokine production	BIOLOGICAL_PROCESS	1.3922e-05	8.93656e-08	25	1467	208	46322	233	47789	10.7296	3.06974
OVER	3	GO:0023052	signaling	BIOLOGICAL_PROCESS	1.39484e-05	9.1037e-08	120	16520	113	31269	233	47789	51.5021	34.5686
OVER	2	GO:0032502	developmental process	BIOLOGICAL_PROCESS	1.39484e-05	9.14403e-08	131	18658	102	29131	233	47789	56.2232	39.0425
OVER	3	GO:0051234	establishment of localization	BIOLOGICAL_PROCESS	1.39484e-05	9.02568e-08	100	12810	133	34979	233	47789	42.9185	26.8053
OVER	4	GO:0044087	regulation of cellular component biogenesis	BIOLOGICAL_PROCESS	1.40901e-05	9.30106e-08	34	2513	199	45276	233	47789	14.5923	5.25853
OVER	7	GO:0002479	antigen processing and presentation of exogenous peptide antigen via MHC class I, TAP-dependent	BIOLOGICAL_PROCESS	1.44892e-05	9.63043e-08	8	106	225	47683	233	47789	3.43348	0.221808
OVER	6	GO:0051493	regulation of cytoskeleton organization	BIOLOGICAL_PROCESS	1.70956e-05	1.14406e-07	24	1380	209	46409	233	47789	10.3004	2.88769
OVER	6	GO:0006897	endocytosis	BIOLOGICAL_PROCESS	1.76192e-05	1.18713e-07	28	1823	205	45966	233	47789	12.0172	3.81469
OVER	7	GO:0005700	polytene chromosome	CELLULAR_COMPONENT	1.8367e-05	1.24587e-07	7	72	226	47717	233	47789	3.00429	0.150662
OVER	6	GO:0071801	regulation of podosome assembly	BIOLOGICAL_PROCESS	1.85372e-05	1.26586e-07	6	42	227	47747	233	47789	2.57511	0.0878863
OVER	4	GO:0030027	lamellipodium	CELLULAR_COMPONENT	1.93397e-05	1.32946e-07	15	547	218	47242	233	47789	6.43777	1.14461
OVER	4	GO:1903409	reactive oxygen species biosynthetic process	BIOLOGICAL_PROCESS	1.94243e-05	1.34412e-07	8	111	225	47678	233	47789	3.43348	0.232271
OVER	3	GO:0005622	intracellular anatomical structure	CELLULAR_COMPONENT	1.99996e-05	1.39303e-07	184	30167	49	17622	233	47789	78.97	63.1254
OVER	5	GO:0038061	NIK/NF-kappaB signaling	BIOLOGICAL_PROCESS	2.23186e-05	1.56472e-07	12	334	221	47455	233	47789	5.15021	0.698906
OVER	5	GO:1902903	regulation of supramolecular fiber organization	BIOLOGICAL_PROCESS	2.24205e-05	1.58207e-07	20	998	213	46791	233	47789	8.58369	2.08835
OVER	3	GO:0048856	anatomical structure development	BIOLOGICAL_PROCESS	2.36291e-05	1.67811e-07	126	17847	107	29942	233	47789	54.0773	37.3454
OVER	5	GO:0000302	response to reactive oxygen species	BIOLOGICAL_PROCESS	2.44897e-05	1.75038e-07	14	481	219	47308	233	47789	6.00858	1.00651
OVER	4	GO:0035861	site of double-strand break	CELLULAR_COMPONENT	2.56921e-05	1.84802e-07	8	116	225	47673	233	47789	3.43348	0.242734
OVER	7	GO:0008064	regulation of actin polymerization or depolymerization	BIOLOGICAL_PROCESS	2.67478e-05	1.94924e-07	13	411	220	47378	233	47789	5.5794	0.860031
OVER	6	GO:0030832	regulation of actin filament length	BIOLOGICAL_PROCESS	2.67478e-05	1.94924e-07	13	411	220	47378	233	47789	5.5794	0.860031
OVER	4	GO:0032103	positive regulation of response to external stimulus	BIOLOGICAL_PROCESS	2.67478e-05	1.96049e-07	23	1316	210	46473	233	47789	9.87124	2.75377
OVER	4	GO:0051128	regulation of cellular component organization	BIOLOGICAL_PROCESS	2.85012e-05	2.10197e-07	60	6287	173	41502	233	47789	25.7511	13.1557
OVER	5	GO:0051246	regulation of protein metabolic process	BIOLOGICAL_PROCESS	3.1079e-05	2.30623e-07	60	6304	173	41485	233	47789	25.7511	13.1913
OVER	3	GO:0001816	cytokine production	BIOLOGICAL_PROCESS	3.15128e-05	2.3596e-07	26	1658	207	46131	233	47789	11.1588	3.46942
OVER	5	GO:0043231	intracellular membrane-bounded organelle	CELLULAR_COMPONENT	3.15128e-05	2.36712e-07	154	23641	79	24148	233	47789	66.0944	49.4695
OVER	5	GO:0072521	purine-containing compound metabolic process	BIOLOGICAL_PROCESS	3.19176e-05	2.41206e-07	23	1332	210	46457	233	47789	9.87124	2.78725
OVER	3	GO:0050793	regulation of developmental process	BIOLOGICAL_PROCESS	3.33642e-05	2.53657e-07	64	6947	169	40842	233	47789	27.4678	14.5368
OVER	4	GO:0051129	negative regulation of cellular component organization	BIOLOGICAL_PROCESS	3.38333e-05	2.58763e-07	27	1780	206	46009	233	47789	11.588	3.72471
OVER	4	GO:0006810	transport	BIOLOGICAL_PROCESS	3.38626e-05	2.62071e-07	97	12537	136	35252	233	47789	41.6309	26.2341
OVER	7	GO:0030041	actin filament polymerization	BIOLOGICAL_PROCESS	3.38626e-05	2.60739e-07	13	422	220	47367	233	47789	5.5794	0.883048
OVER	4	GO:0031349	positive regulation of defense response	BIOLOGICAL_PROCESS	3.58277e-05	2.7891e-07	19	938	214	46851	233	47789	8.15451	1.96279
OVER	5	GO:0010628	positive regulation of gene expression	BIOLOGICAL_PROCESS	3.71586e-05	2.90962e-07	30	2145	203	45644	233	47789	12.8755	4.48848
OVER	4	GO:0002679	respiratory burst involved in defense response	BIOLOGICAL_PROCESS	4.22133e-05	3.32464e-07	5	25	228	47764	233	47789	2.14592	0.0523133
OVER	3	GO:0001906	cell killing	BIOLOGICAL_PROCESS	4.26915e-05	3.38174e-07	10	231	223	47558	233	47789	4.29185	0.483375
OVER	7	GO:0071800	podosome assembly	BIOLOGICAL_PROCESS	4.53049e-05	3.60937e-07	6	51	227	47738	233	47789	2.57511	0.106719
OVER	4	GO:0043229	intracellular organelle	CELLULAR_COMPONENT	4.56758e-05	3.65972e-07	168	26808	65	20981	233	47789	72.103	56.0966
OVER	5	GO:0034341	response to type II interferon	BIOLOGICAL_PROCESS	4.66539e-05	3.75933e-07	11	296	222	47493	233	47789	4.72103	0.619389
OVER	3	GO:0051240	positive regulation of multicellular organismal process	BIOLOGICAL_PROCESS	4.68171e-05	3.79379e-07	44	4019	189	43770	233	47789	18.8841	8.40989
OVER	5	GO:0045089	positive regulation of innate immune response	BIOLOGICAL_PROCESS	4.94296e-05	4.028e-07	16	684	217	47105	233	47789	6.86695	1.43129
OVER	7	GO:0030833	regulation of actin filament polymerization	BIOLOGICAL_PROCESS	5.02539e-05	4.12789e-07	12	367	221	47422	233	47789	5.15021	0.767959
OVER	5	GO:0032880	regulation of protein localization	BIOLOGICAL_PROCESS	5.02539e-05	4.14093e-07	30	2182	203	45607	233	47789	12.8755	4.5659
OVER	5	GO:0099512	supramolecular fiber	CELLULAR_COMPONENT	5.19463e-05	4.30402e-07	31	2309	202	45480	233	47789	13.3047	4.83166
OVER	6	GO:0019767	IgE receptor activity	MOLECULAR_FUNCTION	5.33628e-05	4.49427e-07	3	1	230	47788	233	47789	1.28755	0.00209253
OVER	5	GO:0032997	Fc receptor complex	CELLULAR_COMPONENT	5.33628e-05	4.49427e-07	3	1	230	47788	233	47789	1.28755	0.00209253
OVER	6	GO:0032998	Fc-epsilon receptor I complex	CELLULAR_COMPONENT	5.33628e-05	4.49427e-07	3	1	230	47788	233	47789	1.28755	0.00209253
OVER	3	GO:0032432	actin filament bundle	CELLULAR_COMPONENT	5.38568e-05	4.5604e-07	10	239	223	47550	233	47789	4.29185	0.500115
OVER	4	GO:0048002	antigen processing and presentation of peptide antigen	BIOLOGICAL_PROCESS	5.4578e-05	4.69601e-07	11	303	222	47486	233	47789	4.72103	0.634037
OVER	8	GO:0140719	constitutive heterochromatin formation	BIOLOGICAL_PROCESS	5.4578e-05	4.66105e-07	5	27	228	47762	233	47789	2.14592	0.0564984
OVER	4	GO:1901700	response to oxygen-containing compound	BIOLOGICAL_PROCESS	5.4578e-05	4.67659e-07	48	4624	185	43165	233	47789	20.6009	9.67587
OVER	4	GO:0099081	supramolecular polymer	CELLULAR_COMPONENT	5.70057e-05	4.93084e-07	31	2324	202	45465	233	47789	13.3047	4.86304
OVER	2	GO:0042592	homeostatic process	BIOLOGICAL_PROCESS	6.43224e-05	5.593e-07	48	4653	185	43136	233	47789	20.6009	9.73655
OVER	4	GO:0072593	reactive oxygen species metabolic process	BIOLOGICAL_PROCESS	6.61337e-05	5.7806e-07	14	533	219	47256	233	47789	6.00858	1.11532
OVER	5	GO:0051220	cytoplasmic sequestering of protein	BIOLOGICAL_PROCESS	6.81977e-05	5.99206e-07	6	56	227	47733	233	47789	2.57511	0.117182
OVER	4	GO:0045185	maintenance of protein location	BIOLOGICAL_PROCESS	6.88912e-05	6.08435e-07	10	247	223	47542	233	47789	4.29185	0.516855
OVER	3	GO:0032879	regulation of localization	BIOLOGICAL_PROCESS	6.92762e-05	6.1499e-07	54	5563	179	42226	233	47789	23.176	11.6408
OVER	3	GO:0035686	sperm fibrous sheath	CELLULAR_COMPONENT	7.88218e-05	7.06906e-07	4	11	229	47778	233	47789	1.71674	0.0230178
OVER	7	GO:1902340	negative regulation of chromosome condensation	BIOLOGICAL_PROCESS	7.88218e-05	7.06906e-07	4	11	229	47778	233	47789	1.71674	0.0230178
OVER	4	GO:0002831	regulation of response to biotic stimulus	BIOLOGICAL_PROCESS	7.89833e-05	7.13218e-07	19	1000	214	46789	233	47789	8.15451	2.09253
OVER	4	GO:0009620	response to fungus	BIOLOGICAL_PROCESS	7.89833e-05	7.15546e-07	8	140	225	47649	233	47789	3.43348	0.292954
OVER	4	GO:0043227	membrane-bounded organelle	CELLULAR_COMPONENT	8.23216e-05	7.49536e-07	157	24637	76	23152	233	47789	67.382	51.5537
OVER	6	GO:0009117	nucleotide metabolic process	BIOLOGICAL_PROCESS	8.47379e-05	7.75395e-07	22	1318	211	46471	233	47789	9.44206	2.75796
OVER	5	GO:0045088	regulation of innate immune response	BIOLOGICAL_PROCESS	8.86904e-05	8.15599e-07	17	815	216	46974	233	47789	7.29614	1.70541
OVER	4	GO:0060255	regulation of macromolecule metabolic process	BIOLOGICAL_PROCESS	9.02021e-05	8.33607e-07	106	14489	127	33300	233	47789	45.4936	30.3187
OVER	3	GO:0043226	organelle	CELLULAR_COMPONENT	9.60807e-05	8.92309e-07	170	27533	63	20256	233	47789	72.9614	57.6137
OVER	2	GO:0032501	multicellular organismal process	BIOLOGICAL_PROCESS	9.66987e-05	9.0245e-07	135	20128	98	27661	233	47789	57.9399	42.1185
OVER	4	GO:0002833	positive regulation of response to biotic stimulus	BIOLOGICAL_PROCESS	9.87639e-05	9.26221e-07	16	730	217	47059	233	47789	6.86695	1.52755
OVER	6	GO:0070647	protein modification by small protein conjugation or removal	BIOLOGICAL_PROCESS	0.000103698	9.77218e-07	32	2529	201	45260	233	47789	13.7339	5.29201
OVER	4	GO:1901564	organonitrogen compound metabolic process	BIOLOGICAL_PROCESS	0.000105797	1.00181e-06	112	15667	121	32122	233	47789	48.0687	32.7837
OVER	5	GO:0006753	nucleoside phosphate metabolic process	BIOLOGICAL_PROCESS	0.000106456	1.0129e-06	22	1340	211	46449	233	47789	9.44206	2.80399
OVER	3	GO:0019222	regulation of metabolic process	BIOLOGICAL_PROCESS	0.0001096	1.05279e-06	113	15871	120	31918	233	47789	48.4979	33.2106
OVER	6	GO:0071346	cellular response to type II interferon	BIOLOGICAL_PROCESS	0.0001096	1.05152e-06	10	263	223	47526	233	47789	4.29185	0.550336
OVER	3	GO:0005576	extracellular region	CELLULAR_COMPONENT	0.000110494	1.06641e-06	47	4613	186	43176	233	47789	20.1717	9.65285
OVER	2	GO:0031386	protein tag	MOLECULAR_FUNCTION	0.000115983	1.13456e-06	5	33	228	47756	233	47789	2.14592	0.0690535
OVER	5	GO:0032535	regulation of cellular component size	BIOLOGICAL_PROCESS	0.000115983	1.12614e-06	20	1135	213	46654	233	47789	8.58369	2.37502
OVER	5	GO:0070820	tertiary granule	CELLULAR_COMPONENT	0.000115983	1.13522e-06	9	204	224	47585	233	47789	3.86266	0.426876
OVER	5	GO:0010639	negative regulation of organelle organization	BIOLOGICAL_PROCESS	0.000116314	1.14376e-06	17	836	216	46953	233	47789	7.29614	1.74936
OVER	6	GO:0045335	phagocytic vesicle	CELLULAR_COMPONENT	0.000133472	1.31855e-06	11	338	222	47451	233	47789	4.72103	0.707276
OVER	5	GO:0034599	cellular response to oxidative stress	BIOLOGICAL_PROCESS	0.000135777	1.34751e-06	15	661	218	47128	233	47789	6.43777	1.38316
OVER	4	GO:0051701	biological process involved in interaction with host	BIOLOGICAL_PROCESS	0.000135968	1.3556e-06	11	339	222	47450	233	47789	4.72103	0.709368
OVER	4	GO:0060341	regulation of cellular localization	BIOLOGICAL_PROCESS	0.000138503	1.38718e-06	31	2443	202	45346	233	47789	13.3047	5.11206
OVER	5	GO:0002478	antigen processing and presentation of exogenous peptide antigen	BIOLOGICAL_PROCESS	0.000139936	1.4079e-06	10	272	223	47517	233	47789	4.29185	0.569169
OVER	4	GO:0008092	cytoskeletal protein binding	MOLECULAR_FUNCTION	0.000147758	1.49739e-06	34	2843	199	44946	233	47789	14.5923	5.94907
OVER	4	GO:0019884	antigen processing and presentation of exogenous antigen	BIOLOGICAL_PROCESS	0.000147758	1.50005e-06	10	274	223	47515	233	47789	4.29185	0.573354
OVER	5	GO:0046364	monosaccharide biosynthetic process	BIOLOGICAL_PROCESS	0.00014788	1.50802e-06	12	417	221	47372	233	47789	5.15021	0.872586
OVER	5	GO:0010468	regulation of gene expression	BIOLOGICAL_PROCESS	0.000147952	1.51549e-06	88	11384	145	36405	233	47789	37.7682	23.8214
OVER	4	GO:0001819	positive regulation of cytokine production	BIOLOGICAL_PROCESS	0.000149592	1.5391e-06	17	855	216	46934	233	47789	7.29614	1.78911
OVER	3	GO:0099080	supramolecular complex	CELLULAR_COMPONENT	0.0001536	1.58732e-06	35	2984	198	44805	233	47789	15.0215	6.24411
OVER	5	GO:0002237	response to molecule of bacterial origin	BIOLOGICAL_PROCESS	0.000155072	1.61313e-06	15	671	218	47118	233	47789	6.43777	1.40409
OVER	5	GO:0007159	leukocyte cell-cell adhesion	BIOLOGICAL_PROCESS	0.000155072	1.61925e-06	16	763	217	47026	233	47789	6.86695	1.5966
OVER	3	GO:0090734	site of DNA damage	CELLULAR_COMPONENT	0.000155072	1.62372e-06	8	157	225	47632	233	47789	3.43348	0.328527
OVER	3	GO:0019882	antigen processing and presentation	BIOLOGICAL_PROCESS	0.000169471	1.7822e-06	12	424	221	47365	233	47789	5.15021	0.887233
OVER	6	GO:0030864	cortical actin cytoskeleton	CELLULAR_COMPONENT	0.000173042	1.82763e-06	11	350	222	47439	233	47789	4.72103	0.732386
OVER	3	GO:0030018	Z disc	CELLULAR_COMPONENT	0.000175374	1.86823e-06	12	426	221	47363	233	47789	5.15021	0.891419
OVER	2	GO:0110165	cellular anatomical entity	CELLULAR_COMPONENT	0.000175374	1.86257e-06	208	36924	25	10865	233	47789	89.2704	77.2646
OVER	4	GO:0051130	positive regulation of cellular component organization	BIOLOGICAL_PROCESS	0.000186747	1.99789e-06	34	2881	199	44908	233	47789	14.5923	6.02858
OVER	6	GO:0005634	nucleus	CELLULAR_COMPONENT	0.000199471	2.14309e-06	108	15134	125	32655	233	47789	46.3519	31.6684
OVER	6	GO:0032271	regulation of protein polymerization	BIOLOGICAL_PROCESS	0.000200126	2.15924e-06	13	513	220	47276	233	47789	5.5794	1.07347
OVER	4	GO:0080090	regulation of primary metabolic process	BIOLOGICAL_PROCESS	0.00020886	2.26298e-06	101	13845	132	33944	233	47789	43.3476	28.9711
OVER	4	GO:0055086	nucleobase-containing small molecule metabolic process	BIOLOGICAL_PROCESS	0.000209271	2.27696e-06	24	1639	209	46150	233	47789	10.3004	3.42966
OVER	6	GO:0005764	lysosome	CELLULAR_COMPONENT	0.000216055	2.36061e-06	20	1193	213	46596	233	47789	8.58369	2.49639
OVER	3	GO:0050900	leukocyte migration	BIOLOGICAL_PROCESS	0.000222397	2.44003e-06	18	986	215	46803	233	47789	7.72532	2.06324
OVER	5	GO:0000323	lytic vacuole	CELLULAR_COMPONENT	0.000225092	2.47985e-06	20	1197	213	46592	233	47789	8.58369	2.50476
OVER	4	GO:0051171	regulation of nitrogen compound metabolic process	BIOLOGICAL_PROCESS	0.000226291	2.50335e-06	98	13322	135	34467	233	47789	42.0601	27.8767
OVER	6	GO:0070555	response to interleukin-1	BIOLOGICAL_PROCESS	0.000237049	2.63316e-06	11	364	222	47425	233	47789	4.72103	0.761682
OVER	5	GO:0030667	secretory granule membrane	CELLULAR_COMPONENT	0.000242533	2.70511e-06	13	524	220	47265	233	47789	5.5794	1.09649
OVER	6	GO:0016175	superoxide-generating NAD(P)H oxidase activity	MOLECULAR_FUNCTION	0.000267241	3.02937e-06	4	17	229	47772	233	47789	1.71674	0.035573
OVER	7	GO:0060623	regulation of chromosome condensation	BIOLOGICAL_PROCESS	0.000267241	3.02937e-06	4	17	229	47772	233	47789	1.71674	0.035573
OVER	5	GO:0061640	cytoskeleton-dependent cytokinesis	BIOLOGICAL_PROCESS	0.000267241	3.00296e-06	10	297	223	47492	233	47789	4.29185	0.621482
OVER	6	GO:0090230	regulation of centromere complex assembly	BIOLOGICAL_PROCESS	0.000267241	3.02937e-06	4	17	229	47772	233	47789	1.71674	0.035573
OVER	3	GO:0071704	organic substance metabolic process	BIOLOGICAL_PROCESS	0.000272482	3.10118e-06	153	24247	80	23542	233	47789	65.6652	50.7376
OVER	5	GO:0016052	carbohydrate catabolic process	BIOLOGICAL_PROCESS	0.000295046	3.37142e-06	12	452	221	47337	233	47789	5.15021	0.945824
OVER	4	GO:0006979	response to oxidative stress	BIOLOGICAL_PROCESS	0.000298878	3.42881e-06	19	1116	214	46673	233	47789	8.15451	2.33527
OVER	6	GO:0010592	positive regulation of lamellipodium assembly	BIOLOGICAL_PROCESS	0.000314728	3.62497e-06	6	78	227	47711	233	47789	2.57511	0.163217
OVER	5	GO:0006801	superoxide metabolic process	BIOLOGICAL_PROCESS	0.000318442	3.68225e-06	7	123	226	47666	233	47789	3.00429	0.257381
OVER	3	GO:0051239	regulation of multicellular organismal process	BIOLOGICAL_PROCESS	0.000327023	3.79636e-06	66	7841	167	39948	233	47789	28.3262	16.4075
OVER	3	GO:0016491	oxidoreductase activity	MOLECULAR_FUNCTION	0.00036203	4.21923e-06	25	1821	208	45968	233	47789	10.7296	3.8105
OVER	5	GO:0032496	response to lipopolysaccharide	BIOLOGICAL_PROCESS	0.00037278	4.36149e-06	14	637	219	47152	233	47789	6.00858	1.33294
OVER	8	GO:0031509	subtelomeric heterochromatin formation	BIOLOGICAL_PROCESS	0.0003787	4.44799e-06	4	19	229	47770	233	47789	1.71674	0.0397581
OVER	4	GO:0043228	non-membrane-bounded organelle	CELLULAR_COMPONENT	0.000384296	4.54871e-06	88	11679	145	36110	233	47789	37.7682	24.4387
OVER	5	GO:0043232	intracellular non-membrane-bounded organelle	CELLULAR_COMPONENT	0.000384296	4.54871e-06	88	11679	145	36110	233	47789	37.7682	24.4387
OVER	9	GO:0098885	modification of postsynaptic actin cytoskeleton	BIOLOGICAL_PROCESS	0.000384399	4.56742e-06	5	45	228	47744	233	47789	2.14592	0.0941639
OVER	4	GO:0006091	generation of precursor metabolites and energy	BIOLOGICAL_PROCESS	0.000387338	4.61998e-06	19	1140	214	46649	233	47789	8.15451	2.38549
OVER	5	GO:0006508	proteolysis	BIOLOGICAL_PROCESS	0.000388301	4.64914e-06	42	4128	191	43661	233	47789	18.0258	8.63797
OVER	7	GO:0071347	cellular response to interleukin-1	BIOLOGICAL_PROCESS	0.000401906	4.83033e-06	10	314	223	47475	233	47789	4.29185	0.657055
OVER	5	GO:0044389	ubiquitin-like protein ligase binding	MOLECULAR_FUNCTION	0.000411496	4.96433e-06	16	835	217	46954	233	47789	6.86695	1.74726
OVER	5	GO:0006996	organelle organization	BIOLOGICAL_PROCESS	0.000430644	5.21494e-06	69	8416	164	39373	233	47789	29.6137	17.6107
OVER	5	GO:0042542	response to hydrogen peroxide	BIOLOGICAL_PROCESS	0.000430855	5.2371e-06	10	317	223	47472	233	47789	4.29185	0.663333
OVER	8	GO:0001740	Barr body	CELLULAR_COMPONENT	0.000432591	5.31729e-06	4	20	229	47769	233	47789	1.71674	0.0418506
OVER	5	GO:0043020	NADPH oxidase complex	CELLULAR_COMPONENT	0.000432591	5.31729e-06	4	20	229	47769	233	47789	1.71674	0.0418506
OVER	5	GO:0050664	oxidoreductase activity, acting on NAD(P)H, oxygen as acceptor	MOLECULAR_FUNCTION	0.000432591	5.31729e-06	4	20	229	47769	233	47789	1.71674	0.0418506
OVER	2	GO:0005488	binding	MOLECULAR_FUNCTION	0.000443452	5.47098e-06	194	33707	39	14082	233	47789	83.2618	70.533
OVER	4	GO:0090066	regulation of anatomical structure size	BIOLOGICAL_PROCESS	0.000450579	5.57942e-06	22	1493	211	46296	233	47789	9.44206	3.12415
OVER	3	GO:0007163	establishment or maintenance of cell polarity	BIOLOGICAL_PROCESS	0.000461001	5.72946e-06	15	747	218	47042	233	47789	6.43777	1.56312
OVER	5	GO:0010629	negative regulation of gene expression	BIOLOGICAL_PROCESS	0.000492649	6.14522e-06	29	2368	204	45421	233	47789	12.4464	4.95512
OVER	5	GO:0019763	immunoglobulin receptor activity	MOLECULAR_FUNCTION	0.000493607	6.20211e-06	3	5	230	47784	233	47789	1.28755	0.0104627
OVER	3	GO:0051651	maintenance of location in cell	BIOLOGICAL_PROCESS	0.000493607	6.2012e-06	13	567	220	47222	233	47789	5.5794	1.18647
OVER	5	GO:0051873	killing by host of symbiont cells	BIOLOGICAL_PROCESS	0.000500065	6.30602e-06	4	21	229	47768	233	47789	1.71674	0.0439432
OVER	3	GO:0019725	cellular homeostasis	BIOLOGICAL_PROCESS	0.000502399	6.35832e-06	28	2243	205	45546	233	47789	12.0172	4.69355
OVER	6	GO:0002220	innate immune response activating cell surface receptor signaling pathway	BIOLOGICAL_PROCESS	0.000514025	6.54665e-06	9	255	224	47534	233	47789	3.86266	0.533596
OVER	4	GO:0030154	cell differentiation	BIOLOGICAL_PROCESS	0.000514025	6.55226e-06	90	12141	143	35648	233	47789	38.6266	25.4054
OVER	3	GO:0031674	I band	CELLULAR_COMPONENT	0.000517099	6.61499e-06	12	484	221	47305	233	47789	5.15021	1.01279
OVER	6	GO:0005856	cytoskeleton	CELLULAR_COMPONENT	0.000525155	6.74195e-06	51	5555	182	42234	233	47789	21.8884	11.624
OVER	6	GO:1903037	regulation of leukocyte cell-cell adhesion	BIOLOGICAL_PROCESS	0.000601631	7.75114e-06	14	671	219	47118	233	47789	6.00858	1.40409
OVER	4	GO:0007140	male meiotic nuclear division	BIOLOGICAL_PROCESS	0.000609201	7.8764e-06	6	90	227	47699	233	47789	2.57511	0.188328
OVER	3	GO:0048869	cellular developmental process	BIOLOGICAL_PROCESS	0.000615797	7.98972e-06	90	12198	143	35591	233	47789	38.6266	25.5247
OVER	4	GO:1903900	regulation of viral life cycle	BIOLOGICAL_PROCESS	0.000620592	8.08019e-06	8	197	225	47592	233	47789	3.43348	0.412229
OVER	5	GO:0061024	membrane organization	BIOLOGICAL_PROCESS	0.000620712	8.13826e-06	27	2145	206	45644	233	47789	11.588	4.48848
OVER	5	GO:1901701	cellular response to oxygen-containing compound	BIOLOGICAL_PROCESS	0.000620712	8.1264e-06	35	3217	198	44572	233	47789	15.0215	6.73167
OVER	2	GO:0009987	cellular process	BIOLOGICAL_PROCESS	0.000628855	8.27365e-06	199	35073	34	12716	233	47789	85.4077	73.3914
OVER	4	GO:0044092	negative regulation of molecular function	BIOLOGICAL_PROCESS	0.000646231	8.53169e-06	29	2410	204	45379	233	47789	12.4464	5.043
OVER	3	GO:0048870	cell motility	BIOLOGICAL_PROCESS	0.00065057	8.61859e-06	46	4834	187	42955	233	47789	19.7425	10.1153
OVER	7	GO:0000803	sex chromosome	CELLULAR_COMPONENT	0.00066736	8.87139e-06	6	92	227	47697	233	47789	2.57511	0.192513
OVER	6	GO:0019322	pentose biosynthetic process	BIOLOGICAL_PROCESS	0.000687905	9.26978e-06	3	6	230	47783	233	47789	1.28755	0.0125552
OVER	8	GO:0030043	actin filament fragmentation	BIOLOGICAL_PROCESS	0.000687905	9.26978e-06	3	6	230	47783	233	47789	1.28755	0.0125552
OVER	7	GO:0032010	phagolysosome	CELLULAR_COMPONENT	0.000687905	9.26978e-06	3	6	230	47783	233	47789	1.28755	0.0125552
OVER	6	GO:0071682	endocytic vesicle lumen	CELLULAR_COMPONENT	0.000687905	9.26978e-06	3	6	230	47783	233	47789	1.28755	0.0125552
OVER	5	GO:0030863	cortical cytoskeleton	CELLULAR_COMPONENT	0.000709082	9.58742e-06	11	419	222	47370	233	47789	4.72103	0.876771
OVER	3	GO:0031252	cell leading edge	CELLULAR_COMPONENT	0.000716743	9.72364e-06	19	1203	214	46586	233	47789	8.15451	2.51732
OVER	3	GO:0009893	positive regulation of metabolic process	BIOLOGICAL_PROCESS	0.000727614	9.90424e-06	74	9429	159	38360	233	47789	31.7597	19.7305
OVER	6	GO:0030162	regulation of proteolysis	BIOLOGICAL_PROCESS	0.00078384	1.07053e-05	23	1678	210	46111	233	47789	9.87124	3.51127
OVER	6	GO:0031625	ubiquitin protein ligase binding	MOLECULAR_FUNCTION	0.000822528	1.12711e-05	15	792	218	46997	233	47789	6.43777	1.65729
OVER	6	GO:0006096	glycolytic process	BIOLOGICAL_PROCESS	0.000837304	1.15117e-05	10	348	223	47441	233	47789	4.29185	0.728201
OVER	6	GO:1902745	positive regulation of lamellipodium organization	BIOLOGICAL_PROCESS	0.000904927	1.24826e-05	6	98	227	47691	233	47789	2.57511	0.205068
OVER	3	GO:0008283	cell population proliferation	BIOLOGICAL_PROCESS	0.000928524	1.28504e-05	47	5064	186	42725	233	47789	20.1717	10.5966
OVER	4	GO:0010604	positive regulation of macromolecule metabolic process	BIOLOGICAL_PROCESS	0.000933015	1.2955e-05	69	8642	164	39147	233	47789	29.6137	18.0837
OVER	6	GO:0044754	autolysosome	CELLULAR_COMPONENT	0.000962169	1.34036e-05	4	26	229	47763	233	47789	1.71674	0.0544058
OVER	8	GO:0016567	protein ubiquitination	BIOLOGICAL_PROCESS	0.000977134	1.36566e-05	25	1953	208	45836	233	47789	10.7296	4.08671
OVER	4	GO:0009611	response to wounding	BIOLOGICAL_PROCESS	0.00098959	1.38996e-05	22	1585	211	46204	233	47789	9.44206	3.31666
OVER	7	GO:0010591	regulation of lamellipodium assembly	BIOLOGICAL_PROCESS	0.00098959	1.39208e-05	6	100	227	47689	233	47789	2.57511	0.209253
OVER	5	GO:0070013	intracellular organelle lumen	CELLULAR_COMPONENT	0.000994721	1.40382e-05	81	10748	152	37041	233	47789	34.7639	22.4905
OVER	3	GO:0031974	membrane-enclosed lumen	CELLULAR_COMPONENT	0.000999236	1.42384e-05	81	10752	152	37037	233	47789	34.7639	22.4989
OVER	4	GO:0035556	intracellular signal transduction	BIOLOGICAL_PROCESS	0.000999236	1.41702e-05	60	7158	173	40631	233	47789	25.7511	14.9783
OVER	4	GO:0043233	organelle lumen	CELLULAR_COMPONENT	0.000999236	1.42384e-05	81	10752	152	37037	233	47789	34.7639	22.4989
OVER	6	GO:0042554	superoxide anion generation	BIOLOGICAL_PROCESS	0.00100698	1.43947e-05	5	58	228	47731	233	47789	2.14592	0.121367
OVER	3	GO:0012505	endomembrane system	CELLULAR_COMPONENT	0.00102329	1.46743e-05	75	9707	158	38082	233	47789	32.1888	20.3122
OVER	5	GO:0010638	positive regulation of organelle organization	BIOLOGICAL_PROCESS	0.00104332	1.50091e-05	18	1130	215	46659	233	47789	7.72532	2.36456
OVER	5	GO:0010467	gene expression	BIOLOGICAL_PROCESS	0.0011254	1.6241e-05	95	13324	138	34465	233	47789	40.7725	27.8809
OVER	6	GO:0019242	methylglyoxal biosynthetic process	BIOLOGICAL_PROCESS	0.00123347	1.80781e-05	3	8	230	47781	233	47789	1.28755	0.0167403
OVER	5	GO:0030139	endocytic vesicle	CELLULAR_COMPONENT	0.00123347	1.80815e-05	13	629	220	47160	233	47789	5.5794	1.3162
OVER	7	GO:0070427	nucleotide-binding oligomerization domain containing 1 signaling pathway	BIOLOGICAL_PROCESS	0.00123347	1.80781e-05	3	8	230	47781	233	47789	1.28755	0.0167403
OVER	6	GO:0072749	cellular response to cytochalasin B	BIOLOGICAL_PROCESS	0.00123347	1.80781e-05	3	8	230	47781	233	47789	1.28755	0.0167403
OVER	5	GO:1901328	response to cytochalasin B	BIOLOGICAL_PROCESS	0.00123347	1.80781e-05	3	8	230	47781	233	47789	1.28755	0.0167403
OVER	5	GO:0008104	protein localization	BIOLOGICAL_PROCESS	0.00127701	1.87779e-05	53	6086	180	41703	233	47789	22.7468	12.7351
OVER	5	GO:0062197	cellular response to chemical stress	BIOLOGICAL_PROCESS	0.00128598	1.89683e-05	15	829	218	46960	233	47789	6.43777	1.73471
OVER	6	GO:0043122	regulation of I-kappaB kinase/NF-kappaB signaling	BIOLOGICAL_PROCESS	0.001305	1.93676e-05	11	453	222	47336	233	47789	4.72103	0.947917
OVER	6	GO:1903039	positive regulation of leukocyte cell-cell adhesion	BIOLOGICAL_PROCESS	0.001305	1.93676e-05	11	453	222	47336	233	47789	4.72103	0.947917
OVER	8	GO:0006090	pyruvate metabolic process	BIOLOGICAL_PROCESS	0.00137588	2.05449e-05	11	456	222	47333	233	47789	4.72103	0.954194
OVER	5	GO:0031334	positive regulation of protein-containing complex assembly	BIOLOGICAL_PROCESS	0.00137588	2.05449e-05	11	456	222	47333	233	47789	4.72103	0.954194
OVER	3	GO:0036094	small molecule binding	MOLECULAR_FUNCTION	0.00139606	2.10369e-05	54	6272	179	41517	233	47789	23.176	13.1244
OVER	8	GO:0099010	modification of postsynaptic structure	BIOLOGICAL_PROCESS	0.00139606	2.09314e-05	5	63	228	47726	233	47789	2.14592	0.13183
OVER	4	GO:0140013	meiotic nuclear division	BIOLOGICAL_PROCESS	0.00139606	2.09877e-05	10	374	223	47415	233	47789	4.29185	0.782607
OVER	7	GO:0052548	regulation of endopeptidase activity	BIOLOGICAL_PROCESS	0.00139897	2.11444e-05	15	837	218	46952	233	47789	6.43777	1.75145
OVER	4	GO:0001909	leukocyte mediated cytotoxicity	BIOLOGICAL_PROCESS	0.00140216	2.12564e-05	7	163	226	47626	233	47789	3.00429	0.341083
OVER	6	GO:0007010	cytoskeleton organization	BIOLOGICAL_PROCESS	0.00141887	2.16476e-05	39	3954	194	43835	233	47789	16.7382	8.27387
OVER	4	GO:0012501	programmed cell death	BIOLOGICAL_PROCESS	0.00141887	2.17036e-05	45	4860	188	42929	233	47789	19.3133	10.1697
OVER	6	GO:0034614	cellular response to reactive oxygen species	BIOLOGICAL_PROCESS	0.00141887	2.16935e-05	9	298	224	47491	233	47789	3.86266	0.623574
OVER	4	GO:0070727	cellular macromolecule localization	BIOLOGICAL_PROCESS	0.00145875	2.238e-05	53	6125	180	41664	233	47789	22.7468	12.8168
OVER	5	GO:0042060	wound healing	BIOLOGICAL_PROCESS	0.00146403	2.25276e-05	18	1166	215	46623	233	47789	7.72532	2.43989
OVER	4	GO:1901575	organic substance catabolic process	BIOLOGICAL_PROCESS	0.00146475	2.26053e-05	49	5491	184	42298	233	47789	21.03	11.4901
OVER	7	GO:0016579	protein deubiquitination	BIOLOGICAL_PROCESS	0.00149581	2.31529e-05	12	551	221	47238	233	47789	5.15021	1.15298
OVER	7	GO:0070946	neutrophil-mediated killing of gram-positive bacterium	BIOLOGICAL_PROCESS	0.00150997	2.34408e-05	2	0	231	47789	233	47789	0.858369	0
OVER	5	GO:0030055	cell-substrate junction	CELLULAR_COMPONENT	0.00151165	2.35357e-05	11	463	222	47326	233	47789	4.72103	0.968842
OVER	3	GO:0009056	catabolic process	BIOLOGICAL_PROCESS	0.00152879	2.39169e-05	55	6463	178	41326	233	47789	23.6052	13.524
OVER	6	GO:1904375	regulation of protein localization to cell periphery	BIOLOGICAL_PROCESS	0.00152879	2.39418e-05	10	380	223	47409	233	47789	4.29185	0.795162
OVER	3	GO:0061825	podosome core	CELLULAR_COMPONENT	0.0015292	2.40177e-05	3	9	230	47780	233	47789	1.28755	0.0188328
OVER	2	GO:0008152	metabolic process	BIOLOGICAL_PROCESS	0.00156468	2.46462e-05	154	25188	79	22601	233	47789	66.0944	52.7067
OVER	5	GO:0044000	movement in host	BIOLOGICAL_PROCESS	0.00162078	2.56036e-05	7	168	226	47621	233	47789	3.00429	0.351545
OVER	6	GO:1905475	regulation of protein localization to membrane	BIOLOGICAL_PROCESS	0.0017049	2.70101e-05	12	560	221	47229	233	47789	5.15021	1.17182
OVER	4	GO:0031323	regulation of cellular metabolic process	BIOLOGICAL_PROCESS	0.00173279	2.75309e-05	94	13305	139	34484	233	47789	40.3433	27.8411
OVER	3	GO:0005515	protein binding	MOLECULAR_FUNCTION	0.00174018	2.77276e-05	164	27389	69	20400	233	47789	70.3863	57.3124
OVER	8	GO:0000805	X chromosome	CELLULAR_COMPONENT	0.00176225	2.81595e-05	4	32	229	47757	233	47789	1.71674	0.066961
OVER	7	GO:0048013	ephrin receptor signaling pathway	BIOLOGICAL_PROCESS	0.00176726	2.83199e-05	8	236	225	47553	233	47789	3.43348	0.493837
OVER	3	GO:0009892	negative regulation of metabolic process	BIOLOGICAL_PROCESS	0.00180613	2.9025e-05	60	7331	173	40458	233	47789	25.7511	15.3404
OVER	4	GO:0032878	regulation of establishment or maintenance of cell polarity	BIOLOGICAL_PROCESS	0.0018307	2.95723e-05	5	68	228	47721	233	47789	2.14592	0.142292
OVER	6	GO:0070498	interleukin-1-mediated signaling pathway	BIOLOGICAL_PROCESS	0.0018307	2.95865e-05	7	172	226	47617	233	47789	3.00429	0.359915
OVER	4	GO:0019538	protein metabolic process	BIOLOGICAL_PROCESS	0.00188273	3.05132e-05	93	13153	140	34636	233	47789	39.9142	27.5231
OVER	6	GO:0051434	BH3 domain binding	MOLECULAR_FUNCTION	0.0019089	3.11111e-05	3	10	230	47779	233	47789	1.28755	0.0209253
OVER	5	GO:0051621	regulation of norepinephrine uptake	BIOLOGICAL_PROCESS	0.0019089	3.11111e-05	3	10	230	47779	233	47789	1.28755	0.0209253
OVER	2	GO:0032991	protein-containing complex	CELLULAR_COMPONENT	0.00193212	3.15775e-05	107	15795	126	31994	233	47789	45.9227	33.0515
OVER	7	GO:0051258	protein polymerization	BIOLOGICAL_PROCESS	0.00205745	3.37195e-05	13	669	220	47120	233	47789	5.5794	1.3999
OVER	5	GO:0032231	regulation of actin filament bundle assembly	BIOLOGICAL_PROCESS	0.00205848	3.38301e-05	9	316	224	47473	233	47789	3.86266	0.66124
OVER	5	GO:0014070	response to organic cyclic compound	BIOLOGICAL_PROCESS	0.00206957	3.41066e-05	29	2601	204	45188	233	47789	12.4464	5.44268
OVER	6	GO:0050870	positive regulation of T cell activation	BIOLOGICAL_PROCESS	0.00207704	3.43242e-05	10	397	223	47392	233	47789	4.29185	0.830735
OVER	3	GO:0044238	primary metabolic process	BIOLOGICAL_PROCESS	0.00211828	3.51021e-05	143	23007	90	24782	233	47789	61.3734	48.1429
OVER	4	GO:0006959	humoral immune response	BIOLOGICAL_PROCESS	0.0021351	3.54781e-05	9	318	224	47471	233	47789	3.86266	0.665425
OVER	3	GO:0008219	cell death	BIOLOGICAL_PROCESS	0.00227118	3.78427e-05	47	5286	186	42503	233	47789	20.1717	11.0611
OVER	3	GO:0006807	nitrogen compound metabolic process	BIOLOGICAL_PROCESS	0.00254024	4.24414e-05	138	22046	95	25743	233	47789	59.2275	46.132
OVER	6	GO:0070646	protein modification by small protein removal	BIOLOGICAL_PROCESS	0.00255513	4.28065e-05	12	588	221	47201	233	47789	5.15021	1.23041
OVER	3	GO:0042995	cell projection	CELLULAR_COMPONENT	0.00262279	4.41675e-05	53	6281	180	41508	233	47789	22.7468	13.1432
OVER	7	GO:1902743	regulation of lamellipodium organization	BIOLOGICAL_PROCESS	0.00262279	4.41788e-05	6	124	227	47665	233	47789	2.57511	0.259474
OVER	4	GO:0010035	response to inorganic substance	BIOLOGICAL_PROCESS	0.00264754	4.47162e-05	19	1348	214	46441	233	47789	8.15451	2.82073
OVER	2	GO:0003824	catalytic activity	MOLECULAR_FUNCTION	0.00267867	4.5364e-05	96	13839	137	33950	233	47789	41.2017	28.9585
OVER	6	GO:0051017	actin filament bundle assembly	BIOLOGICAL_PROCESS	0.00278229	4.72455e-05	11	501	222	47288	233	47789	4.72103	1.04836
OVER	4	GO:0051049	regulation of transport	BIOLOGICAL_PROCESS	0.00286336	4.87525e-05	43	4715	190	43074	233	47789	18.4549	9.86629
OVER	5	GO:0008039	synaptic target recognition	BIOLOGICAL_PROCESS	0.00287081	4.91407e-05	3	12	230	47777	233	47789	1.28755	0.0251104
OVER	4	GO:0016344	meiotic chromosome movement towards spindle pole	BIOLOGICAL_PROCESS	0.00287081	4.91407e-05	3	12	230	47777	233	47789	1.28755	0.0251104
OVER	5	GO:0030097	hemopoiesis	BIOLOGICAL_PROCESS	0.00296716	5.09251e-05	31	2941	202	44848	233	47789	13.3047	6.15414
OVER	4	GO:0005996	monosaccharide metabolic process	BIOLOGICAL_PROCESS	0.00297605	5.12131e-05	14	800	219	46989	233	47789	6.00858	1.67403
OVER	6	GO:0000183	rDNA heterochromatin formation	BIOLOGICAL_PROCESS	0.002984	5.23007e-05	4	38	229	47751	233	47789	1.71674	0.0795162
OVER	4	GO:0022603	regulation of anatomical structure morphogenesis	BIOLOGICAL_PROCESS	0.002984	5.15114e-05	30	2802	203	44987	233	47789	12.8755	5.86327
OVER	3	GO:0030017	sarcomere	CELLULAR_COMPONENT	0.002984	5.22122e-05	13	699	220	47090	233	47789	5.5794	1.46268
OVER	7	GO:0032446	protein modification by small protein conjugation	BIOLOGICAL_PROCESS	0.002984	5.17736e-05	25	2121	208	45668	233	47789	10.7296	4.43826
OVER	6	GO:0042994	cytoplasmic sequestering of transcription factor	BIOLOGICAL_PROCESS	0.002984	5.23007e-05	4	38	229	47751	233	47789	1.71674	0.0795162
OVER	5	GO:0046596	regulation of viral entry into host cell	BIOLOGICAL_PROCESS	0.002984	5.23007e-05	4	38	229	47751	233	47789	1.71674	0.0795162
OVER	6	GO:0071803	positive regulation of podosome assembly	BIOLOGICAL_PROCESS	0.002984	5.23007e-05	4	38	229	47751	233	47789	1.71674	0.0795162
OVER	3	GO:0030246	carbohydrate binding	MOLECULAR_FUNCTION	0.00309187	5.43322e-05	10	420	223	47369	233	47789	4.29185	0.878863
OVER	5	GO:0031492	nucleosomal DNA binding	MOLECULAR_FUNCTION	0.00326062	5.74461e-05	4	39	229	47750	233	47789	1.71674	0.0816087
OVER	6	GO:0061572	actin filament bundle organization	BIOLOGICAL_PROCESS	0.00328676	5.8098e-05	11	513	222	47276	233	47789	4.72103	1.07347
OVER	5	GO:0098974	postsynaptic actin cytoskeleton organization	BIOLOGICAL_PROCESS	0.00328676	5.82059e-05	5	79	228	47710	233	47789	2.14592	0.16531
OVER	3	GO:0023051	regulation of signaling	BIOLOGICAL_PROCESS	0.00330832	5.87383e-05	69	9049	164	38740	233	47789	29.6137	18.9353
OVER	5	GO:0045576	mast cell activation	BIOLOGICAL_PROCESS	0.00332547	5.91941e-05	6	131	227	47658	233	47789	2.57511	0.274122
OVER	5	GO:0002285	lymphocyte activation involved in immune response	BIOLOGICAL_PROCESS	0.00335488	5.98704e-05	9	341	224	47448	233	47789	3.86266	0.713553
OVER	4	GO:0042802	identical protein binding	MOLECULAR_FUNCTION	0.00341842	6.116e-05	42	4607	191	43182	233	47789	18.0258	9.64029
OVER	4	GO:0071216	cellular response to biotic stimulus	BIOLOGICAL_PROCESS	0.00346287	6.21129e-05	10	427	223	47362	233	47789	4.29185	0.893511
OVER	4	GO:0010646	regulation of cell communication	BIOLOGICAL_PROCESS	0.00352882	6.34564e-05	69	9071	164	38718	233	47789	29.6137	18.9814
OVER	5	GO:0002576	platelet degranulation	BIOLOGICAL_PROCESS	0.00355884	6.41583e-05	6	133	227	47656	233	47789	2.57511	0.278307
OVER	7	GO:0006690	icosanoid metabolic process	BIOLOGICAL_PROCESS	0.00363176	6.56382e-05	7	196	226	47593	233	47789	3.00429	0.410136
OVER	7	GO:0000280	nuclear division	BIOLOGICAL_PROCESS	0.00378581	6.89394e-05	15	931	218	46858	233	47789	6.43777	1.94815
OVER	5	GO:0006968	cellular defense response	BIOLOGICAL_PROCESS	0.00378581	6.88305e-05	4	41	229	47748	233	47789	1.71674	0.0857938
OVER	4	GO:0010605	negative regulation of macromolecule metabolic process	BIOLOGICAL_PROCESS	0.00378581	6.86688e-05	55	6716	178	41073	233	47789	23.6052	14.0534
OVER	7	GO:0030670	phagocytic vesicle membrane	CELLULAR_COMPONENT	0.00380134	6.94494e-05	6	135	227	47654	233	47789	2.57511	0.282492
OVER	4	GO:0044093	positive regulation of molecular function	BIOLOGICAL_PROCESS	0.00380134	6.95683e-05	39	4173	194	43616	233	47789	16.7382	8.73214
OVER	4	GO:0018991	egg-laying behavior	BIOLOGICAL_PROCESS	0.00382071	7.00969e-05	2	1	231	47788	233	47789	0.858369	0.00209253
OVER	4	GO:0051305	chromosome movement towards spindle pole	BIOLOGICAL_PROCESS	0.00395474	7.29159e-05	3	14	230	47775	233	47789	1.28755	0.0292954
OVER	7	GO:0051620	norepinephrine uptake	BIOLOGICAL_PROCESS	0.00395474	7.29159e-05	3	14	230	47775	233	47789	1.28755	0.0292954
OVER	5	GO:0032673	regulation of interleukin-4 production	BIOLOGICAL_PROCESS	0.00405318	7.50999e-05	4	42	229	47747	233	47789	1.71674	0.0878863
OVER	7	GO:0045792	negative regulation of cell size	BIOLOGICAL_PROCESS	0.00405318	7.50999e-05	4	42	229	47747	233	47789	1.71674	0.0878863
OVER	6	GO:0048285	organelle fission	BIOLOGICAL_PROCESS	0.00408399	7.58567e-05	16	1051	217	46738	233	47789	6.86695	2.19925
OVER	6	GO:0008637	apoptotic mitochondrial changes	BIOLOGICAL_PROCESS	0.0041014	7.63668e-05	8	273	225	47516	233	47789	3.43348	0.571261
OVER	3	GO:1903046	meiotic cell cycle process	BIOLOGICAL_PROCESS	0.00416072	7.76608e-05	10	439	223	47350	233	47789	4.29185	0.918621
OVER	5	GO:0005776	autophagosome	CELLULAR_COMPONENT	0.00421011	7.87743e-05	7	202	226	47587	233	47789	3.00429	0.422691
OVER	4	GO:0044283	small molecule biosynthetic process	BIOLOGICAL_PROCESS	0.00422939	7.93275e-05	22	1785	211	46004	233	47789	9.44206	3.73517
OVER	3	GO:0035821	modulation of process of another organism	BIOLOGICAL_PROCESS	0.00430611	8.10747e-05	6	139	227	47650	233	47789	2.57511	0.290862
OVER	7	GO:0038095	Fc-epsilon receptor signaling pathway	BIOLOGICAL_PROCESS	0.00430611	8.11586e-05	7	203	226	47586	233	47789	3.00429	0.424784
OVER	5	GO:1990700	nucleolar chromatin organization	BIOLOGICAL_PROCESS	0.00432834	8.17747e-05	4	43	229	47746	233	47789	1.71674	0.0899789
OVER	4	GO:0051702	biological process involved in interaction with symbiont	BIOLOGICAL_PROCESS	0.0044144	8.36014e-05	7	204	226	47585	233	47789	3.00429	0.426876
OVER	4	GO:0009966	regulation of signal transduction	BIOLOGICAL_PROCESS	0.00445376	8.45496e-05	61	7776	172	40013	233	47789	26.1803	16.2715
OVER	6	GO:0005925	focal adhesion	CELLULAR_COMPONENT	0.0044695	8.5052e-05	10	444	223	47345	233	47789	4.29185	0.929084
OVER	5	GO:0045309	protein phosphorylated amino acid binding	MOLECULAR_FUNCTION	0.0045841	8.74414e-05	6	141	227	47648	233	47789	2.57511	0.295047
OVER	5	GO:0002703	regulation of leukocyte mediated immunity	BIOLOGICAL_PROCESS	0.00458563	8.76794e-05	9	359	224	47430	233	47789	3.86266	0.751219
OVER	6	GO:0099188	postsynaptic cytoskeleton organization	BIOLOGICAL_PROCESS	0.00468784	8.98471e-05	5	87	228	47702	233	47789	2.14592	0.18205
OVER	4	GO:0006749	glutathione metabolic process	BIOLOGICAL_PROCESS	0.0047233	9.07705e-05	6	142	227	47647	233	47789	2.57511	0.29714
OVER	5	GO:0072657	protein localization to membrane	BIOLOGICAL_PROCESS	0.0047233	9.09568e-05	21	1674	212	46115	233	47789	9.01288	3.5029
OVER	3	GO:0048585	negative regulation of response to stimulus	BIOLOGICAL_PROCESS	0.00474774	9.16436e-05	39	4228	194	43561	233	47789	16.7382	8.84722
OVER	4	GO:0048468	cell development	BIOLOGICAL_PROCESS	0.00479449	9.27642e-05	69	9181	164	38608	233	47789	29.6137	19.2115
OVER	7	GO:0099024	plasma membrane invagination	BIOLOGICAL_PROCESS	0.00484592	9.39799e-05	7	208	226	47581	233	47789	3.00429	0.435247
OVER	6	GO:0043123	positive regulation of I-kappaB kinase/NF-kappaB signaling	BIOLOGICAL_PROCESS	0.00487501	9.49878e-05	8	282	225	47507	233	47789	3.43348	0.590094
OVER	3	GO:0050792	regulation of viral process	BIOLOGICAL_PROCESS	0.00487501	9.49878e-05	8	282	225	47507	233	47789	3.43348	0.590094
OVER	4	GO:1903706	regulation of hemopoiesis	BIOLOGICAL_PROCESS	0.00492374	9.61616e-05	15	960	218	46829	233	47789	6.43777	2.00883
OVER	5	GO:0022409	positive regulation of cell-cell adhesion	BIOLOGICAL_PROCESS	0.0049307	9.6522e-05	11	544	222	47245	233	47789	4.72103	1.13834
OVER	7	GO:0006094	gluconeogenesis	BIOLOGICAL_PROCESS	0.00494834	9.70926e-05	9	364	224	47425	233	47789	3.86266	0.761682
OVER	8	GO:0006691	leukotriene metabolic process	BIOLOGICAL_PROCESS	0.00505936	9.95012e-05	5	89	228	47700	233	47789	2.14592	0.186235
OVER	5	GO:0030016	myofibril	CELLULAR_COMPONENT	0.00508191	0.000100176	13	747	220	47042	233	47789	5.5794	1.56312
OVER	6	GO:0052547	regulation of peptidase activity	BIOLOGICAL_PROCESS	0.00509017	0.000100571	15	964	218	46825	233	47789	6.43777	2.0172
OVER	5	GO:0061001	regulation of dendritic spine morphogenesis	BIOLOGICAL_PROCESS	0.00511869	0.000101367	6	145	227	47644	233	47789	2.57511	0.303417
OVER	5	GO:0009438	methylglyoxal metabolic process	BIOLOGICAL_PROCESS	0.0051974	0.000103162	3	16	230	47773	233	47789	1.28755	0.0334805
OVER	4	GO:0002696	positive regulation of leukocyte activation	BIOLOGICAL_PROCESS	0.00521907	0.00010383	12	647	221	47142	233	47789	5.15021	1.35387
OVER	6	GO:0071222	cellular response to lipopolysaccharide	BIOLOGICAL_PROCESS	0.00527688	0.000105221	9	368	224	47421	233	47789	3.86266	0.770052
OVER	3	GO:0043167	ion binding	MOLECULAR_FUNCTION	0.00540847	0.000108091	85	12094	148	35695	233	47789	36.4807	25.3071
OVER	5	GO:0031663	lipopolysaccharide-mediated signaling pathway	BIOLOGICAL_PROCESS	0.00547569	0.000109933	5	91	228	47698	233	47789	2.14592	0.19042
OVER	7	GO:0099563	modification of synaptic structure	BIOLOGICAL_PROCESS	0.00547569	0.000109933	5	91	228	47698	233	47789	2.14592	0.19042
OVER	6	GO:0042098	T cell proliferation	BIOLOGICAL_PROCESS	0.00555035	0.000111684	9	371	224	47418	233	47789	3.86266	0.776329
OVER	5	GO:1902905	positive regulation of supramolecular fiber organization	BIOLOGICAL_PROCESS	0.00579181	0.000116807	10	462	223	47327	233	47789	4.29185	0.96675
OVER	7	GO:0070431	nucleotide-binding oligomerization domain containing 2 signaling pathway	BIOLOGICAL_PROCESS	0.00596947	0.000120933	3	17	230	47772	233	47789	1.28755	0.035573
OVER	3	GO:0097433	dense body	CELLULAR_COMPONENT	0.00596947	0.000120933	3	17	230	47772	233	47789	1.28755	0.035573
OVER	5	GO:0033993	response to lipid	BIOLOGICAL_PROCESS	0.00618862	0.000125654	26	2383	207	45406	233	47789	11.1588	4.9865
OVER	5	GO:0000281	mitotic cytokinesis	BIOLOGICAL_PROCESS	0.0062794	0.000128038	7	219	226	47570	233	47789	3.00429	0.458264
OVER	6	GO:0019319	hexose biosynthetic process	BIOLOGICAL_PROCESS	0.0062794	0.000128069	9	378	224	47411	233	47789	3.86266	0.790977
OVER	4	GO:0052372	modulation by symbiont of entry into host	BIOLOGICAL_PROCESS	0.00640562	0.000131227	4	49	229	47740	233	47789	1.71674	0.102534
OVER	6	GO:0120033	negative regulation of plasma membrane bounded cell projection assembly	BIOLOGICAL_PROCESS	0.00640562	0.000131227	4	49	229	47740	233	47789	1.71674	0.102534
OVER	6	GO:0019901	protein kinase binding	MOLECULAR_FUNCTION	0.00647924	0.00013362	21	1722	212	46067	233	47789	9.01288	3.60334
OVER	4	GO:0043170	macromolecule metabolic process	BIOLOGICAL_PROCESS	0.00647924	0.000133582	130	20858	103	26931	233	47789	55.794	43.646
OVER	4	GO:0044248	cellular catabolic process	BIOLOGICAL_PROCESS	0.00647924	0.000133343	37	3998	196	43791	233	47789	15.8798	8.36594
OVER	6	GO:0002286	T cell activation involved in immune response	BIOLOGICAL_PROCESS	0.00654089	0.000135189	7	221	226	47568	233	47789	3.00429	0.46245
OVER	4	GO:0000910	cytokinesis	BIOLOGICAL_PROCESS	0.0065714	0.000136119	10	471	223	47318	233	47789	4.29185	0.985582
OVER	5	GO:0051251	positive regulation of lymphocyte activation	BIOLOGICAL_PROCESS	0.0066236	0.000137502	11	567	222	47222	233	47789	4.72103	1.18647
OVER	4	GO:0002266	follicular dendritic cell activation	BIOLOGICAL_PROCESS	0.00664099	0.000139744	2	2	231	47787	233	47789	0.858369	0.00418506
OVER	5	GO:0002268	follicular dendritic cell differentiation	BIOLOGICAL_PROCESS	0.00664099	0.000139744	2	2	231	47787	233	47789	0.858369	0.00418506
OVER	7	GO:0007253	cytoplasmic sequestering of NF-kappaB	BIOLOGICAL_PROCESS	0.00664099	0.000140584	3	18	230	47771	233	47789	1.28755	0.0376656
OVER	6	GO:0016243	regulation of autophagosome size	BIOLOGICAL_PROCESS	0.00664099	0.000139744	2	2	231	47787	233	47789	0.858369	0.00418506
OVER	5	GO:0033257	Bcl3/NF-kappaB2 complex	CELLULAR_COMPONENT	0.00664099	0.000139744	2	2	231	47787	233	47789	0.858369	0.00418506
OVER	4	GO:0051668	localization within membrane	BIOLOGICAL_PROCESS	0.00664099	0.000140497	22	1859	211	45930	233	47789	9.44206	3.89002
OVER	5	GO:0070513	death domain binding	MOLECULAR_FUNCTION	0.00664099	0.000140584	3	18	230	47771	233	47789	1.28755	0.0376656
OVER	4	GO:0098973	structural constituent of postsynaptic actin cytoskeleton	MOLECULAR_FUNCTION	0.00664099	0.000140584	3	18	230	47771	233	47789	1.28755	0.0376656
OVER	7	GO:1904231	positive regulation of succinate dehydrogenase activity	BIOLOGICAL_PROCESS	0.00664099	0.000139744	2	2	231	47787	233	47789	0.858369	0.00418506
OVER	5	GO:0071219	cellular response to molecule of bacterial origin	BIOLOGICAL_PROCESS	0.00664472	0.000140965	9	383	224	47406	233	47789	3.86266	0.80144
OVER	4	GO:1903829	positive regulation of protein localization	BIOLOGICAL_PROCESS	0.00667013	0.000141808	16	1111	217	46678	233	47789	6.86695	2.3248
OVER	5	GO:0022898	regulation of transmembrane transporter activity	BIOLOGICAL_PROCESS	0.00670819	0.000142922	13	775	220	47014	233	47789	5.5794	1.62171
OVER	7	GO:0140694	non-membrane-bounded organelle assembly	BIOLOGICAL_PROCESS	0.0067086	0.000143236	16	1112	217	46677	233	47789	6.86695	2.3269
OVER	4	GO:0007338	single fertilization	BIOLOGICAL_PROCESS	0.00686093	0.000146801	8	301	225	47488	233	47789	3.43348	0.629852
OVER	3	GO:0019058	viral life cycle	BIOLOGICAL_PROCESS	0.00690891	0.000148142	11	572	222	47217	233	47789	4.72103	1.19693
OVER	4	GO:0032587	ruffle membrane	CELLULAR_COMPONENT	0.00700231	0.000150464	7	225	226	47564	233	47789	3.00429	0.47082
OVER	3	GO:0045927	positive regulation of growth	BIOLOGICAL_PROCESS	0.00704311	0.000151661	14	889	219	46900	233	47789	6.00858	1.86026
OVER	4	GO:0050867	positive regulation of cell activation	BIOLOGICAL_PROCESS	0.00707258	0.000152618	12	675	221	47114	233	47789	5.15021	1.41246
OVER	5	GO:1902531	regulation of intracellular signal transduction	BIOLOGICAL_PROCESS	0.00723181	0.000156383	38	4184	195	43605	233	47789	16.309	8.75515
OVER	5	GO:0046902	regulation of mitochondrial membrane permeability	BIOLOGICAL_PROCESS	0.00734631	0.000159194	6	158	227	47631	233	47789	2.57511	0.33062
OVER	6	GO:0010324	membrane invagination	BIOLOGICAL_PROCESS	0.00741985	0.000162814	7	228	226	47561	233	47789	3.00429	0.477097
OVER	5	GO:0035872	nucleotide-binding domain, leucine rich repeat containing receptor signaling pathway	BIOLOGICAL_PROCESS	0.00741985	0.000162735	4	52	229	47737	233	47789	1.71674	0.108812
OVER	4	GO:0043292	contractile fiber	CELLULAR_COMPONENT	0.00741985	0.000161601	13	785	220	47004	233	47789	5.5794	1.64264
OVER	5	GO:0051400	BH domain binding	MOLECULAR_FUNCTION	0.00741985	0.000162199	3	19	230	47770	233	47789	1.28755	0.0397581
OVER	6	GO:0070423	nucleotide-binding oligomerization domain containing signaling pathway	BIOLOGICAL_PROCESS	0.00741985	0.000162735	4	52	229	47737	233	47789	1.71674	0.108812
OVER	5	GO:2000114	regulation of establishment of cell polarity	BIOLOGICAL_PROCESS	0.00741985	0.000162735	4	52	229	47737	233	47789	1.71674	0.108812
OVER	5	GO:0043488	regulation of mRNA stability	BIOLOGICAL_PROCESS	0.00746802	0.000164211	11	579	222	47210	233	47789	4.72103	1.21158
OVER	5	GO:0008200	ion channel inhibitor activity	MOLECULAR_FUNCTION	0.00760802	0.000167635	5	100	228	47689	233	47789	2.14592	0.209253
OVER	4	GO:0050865	regulation of cell activation	BIOLOGICAL_PROCESS	0.00777451	0.000171658	17	1250	216	46539	233	47789	7.29614	2.61566
OVER	5	GO:0043303	mast cell degranulation	BIOLOGICAL_PROCESS	0.00792064	0.000175245	5	101	228	47688	233	47789	2.14592	0.211346
OVER	6	GO:0010608	post-transcriptional regulation of gene expression	BIOLOGICAL_PROCESS	0.00794024	0.00017604	20	1628	213	46161	233	47789	8.58369	3.40664
OVER	6	GO:0050863	regulation of T cell activation	BIOLOGICAL_PROCESS	0.00805193	0.000178883	12	687	221	47102	233	47789	5.15021	1.43757
OVER	4	GO:0002699	positive regulation of immune effector process	BIOLOGICAL_PROCESS	0.00807043	0.000179661	9	396	224	47393	233	47789	3.86266	0.828643
OVER	5	GO:0050729	positive regulation of inflammatory response	BIOLOGICAL_PROCESS	0.00809351	0.000180543	7	232	226	47557	233	47789	3.00429	0.485467
OVER	4	GO:0044089	positive regulation of cellular component biogenesis	BIOLOGICAL_PROCESS	0.00826565	0.00018476	17	1258	216	46531	233	47789	7.29614	2.6324
OVER	6	GO:0001738	morphogenesis of a polarized epithelium	BIOLOGICAL_PROCESS	0.00826869	0.000186333	9	398	224	47391	233	47789	3.86266	0.832828
OVER	5	GO:0016176	superoxide-generating NADPH oxidase activator activity	MOLECULAR_FUNCTION	0.00826869	0.000185861	3	20	230	47769	233	47789	1.28755	0.0418506
OVER	5	GO:0098871	postsynaptic actin cytoskeleton	CELLULAR_COMPONENT	0.00826869	0.000185861	3	20	230	47769	233	47789	1.28755	0.0418506
OVER	7	GO:1903076	regulation of protein localization to plasma membrane	BIOLOGICAL_PROCESS	0.00826869	0.000186183	8	312	225	47477	233	47789	3.43348	0.65287
OVER	6	GO:0002279	mast cell activation involved in immune response	BIOLOGICAL_PROCESS	0.00846987	0.000191253	5	103	228	47686	233	47789	2.14592	0.215531
OVER	4	GO:0060999	positive regulation of dendritic spine development	BIOLOGICAL_PROCESS	0.00854923	0.000193434	6	164	227	47625	233	47789	2.57511	0.343175
OVER	6	GO:0002448	mast cell mediated immunity	BIOLOGICAL_PROCESS	0.00877772	0.000199663	5	104	228	47685	233	47789	2.14592	0.217623
OVER	4	GO:0032633	interleukin-4 production	BIOLOGICAL_PROCESS	0.00877772	0.00019937	4	55	229	47734	233	47789	1.71674	0.115089
OVER	4	GO:0140375	immune receptor activity	MOLECULAR_FUNCTION	0.00877772	0.000199802	7	236	226	47553	233	47789	3.00429	0.493837
OVER	4	GO:0043487	regulation of RNA stability	BIOLOGICAL_PROCESS	0.00893045	0.000203686	11	594	222	47195	233	47789	4.72103	1.24296
OVER	7	GO:0071356	cellular response to tumor necrosis factor	BIOLOGICAL_PROCESS	0.00908769	0.000207686	10	497	223	47292	233	47789	4.29185	1.03999
OVER	3	GO:0023057	negative regulation of signaling	BIOLOGICAL_PROCESS	0.00913478	0.000209178	35	3784	198	44005	233	47789	15.0215	7.91814
OVER	5	GO:0035060	brahma complex	CELLULAR_COMPONENT	0.0091881	0.000211653	3	21	230	47768	233	47789	1.28755	0.0439432
OVER	4	GO:0035069	larval midgut histolysis	BIOLOGICAL_PROCESS	0.0091881	0.000211653	3	21	230	47768	233	47789	1.28755	0.0439432
OVER	5	GO:0035096	larval midgut cell programmed cell death	BIOLOGICAL_PROCESS	0.0091881	0.000211653	3	21	230	47768	233	47789	1.28755	0.0439432
OVER	4	GO:0032409	regulation of transporter activity	BIOLOGICAL_PROCESS	0.00921528	0.000212699	13	808	220	46981	233	47789	5.5794	1.69077
OVER	4	GO:0010648	negative regulation of cell communication	BIOLOGICAL_PROCESS	0.0094096	0.000217613	35	3792	198	43997	233	47789	15.0215	7.93488
OVER	8	GO:0002304	gamma-delta intraepithelial T cell differentiation	BIOLOGICAL_PROCESS	0.00965842	0.000232161	2	3	231	47786	233	47789	0.858369	0.0062776
OVER	9	GO:0002305	CD8-positive, gamma-delta intraepithelial T cell differentiation	BIOLOGICAL_PROCESS	0.00965842	0.000232161	2	3	231	47786	233	47789	0.858369	0.0062776
OVER	4	GO:0005704	polytene chromosome band	CELLULAR_COMPONENT	0.00965842	0.000232161	2	3	231	47786	233	47789	0.858369	0.0062776
OVER	4	GO:0016248	channel inhibitor activity	MOLECULAR_FUNCTION	0.00965842	0.00022659	5	107	228	47682	233	47789	2.14592	0.223901
OVER	3	GO:0019814	immunoglobulin complex	CELLULAR_COMPONENT	0.00965842	0.00022659	5	107	228	47682	233	47789	2.14592	0.223901
OVER	4	GO:0031002	actin rod	CELLULAR_COMPONENT	0.00965842	0.000232161	2	3	231	47786	233	47789	0.858369	0.0062776
OVER	5	GO:0045728	respiratory burst after phagocytosis	BIOLOGICAL_PROCESS	0.00965842	0.000232161	2	3	231	47786	233	47789	0.858369	0.0062776
OVER	4	GO:0048029	monosaccharide binding	MOLECULAR_FUNCTION	0.00965842	0.000226191	6	169	227	47620	233	47789	2.57511	0.353638
OVER	4	GO:0050790	regulation of catalytic activity	BIOLOGICAL_PROCESS	0.00965842	0.000227791	46	5538	187	42251	233	47789	19.7425	11.5884
OVER	5	GO:0051510	regulation of unidimensional cell growth	BIOLOGICAL_PROCESS	0.00965842	0.000232161	2	3	231	47786	233	47789	0.858369	0.0062776
OVER	5	GO:0051511	negative regulation of unidimensional cell growth	BIOLOGICAL_PROCESS	0.00965842	0.000232161	2	3	231	47786	233	47789	0.858369	0.0062776
OVER	4	GO:0060548	negative regulation of cell death	BIOLOGICAL_PROCESS	0.00965842	0.000224392	28	2759	205	45030	233	47789	12.0172	5.7733
OVER	6	GO:0061013	regulation of mRNA catabolic process	BIOLOGICAL_PROCESS	0.00965842	0.000224695	11	601	222	47188	233	47789	4.72103	1.25761
OVER	5	GO:0071964	establishment of cell polarity regulating cell shape	BIOLOGICAL_PROCESS	0.00965842	0.000232161	2	3	231	47786	233	47789	0.858369	0.0062776
OVER	5	GO:0090732	cofilin-actin rod	CELLULAR_COMPONENT	0.00965842	0.000232161	2	3	231	47786	233	47789	0.858369	0.0062776
OVER	6	GO:0101003	ficolin-1-rich granule membrane	CELLULAR_COMPONENT	0.00965842	0.000226874	4	57	229	47732	233	47789	1.71674	0.119274
OVER	5	GO:1905873	positive regulation of protein localization to cell leading edge	BIOLOGICAL_PROCESS	0.00965842	0.000232161	2	3	231	47786	233	47789	0.858369	0.0062776
OVER	6	GO:1905875	negative regulation of postsynaptic density organization	BIOLOGICAL_PROCESS	0.00965842	0.000232161	2	3	231	47786	233	47789	0.858369	0.0062776
OVER	6	GO:2000782	regulation of establishment of cell polarity regulating cell shape	BIOLOGICAL_PROCESS	0.00965842	0.000232161	2	3	231	47786	233	47789	0.858369	0.0062776
OVER	5	GO:2000784	positive regulation of establishment of cell polarity regulating cell shape	BIOLOGICAL_PROCESS	0.00965842	0.000232161	2	3	231	47786	233	47789	0.858369	0.0062776
OVER	5	GO:0060284	regulation of cell development	BIOLOGICAL_PROCESS	0.00981899	0.000236467	25	2342	208	45447	233	47789	10.7296	4.90071
OVER	5	GO:0051248	negative regulation of protein metabolic process	BIOLOGICAL_PROCESS	0.00995281	0.000240143	26	2485	207	45304	233	47789	11.1588	5.19994
OVER	5	GO:0019900	kinase binding	MOLECULAR_FUNCTION	0.0100146	0.00024209	22	1934	211	45855	233	47789	9.44206	4.04696
OVER	3	GO:0033036	macromolecule localization	BIOLOGICAL_PROCESS	0.0101267	0.00024526	56	7221	177	40568	233	47789	24.0343	15.1102
OVER	6	GO:1903131	mononuclear cell differentiation	BIOLOGICAL_PROCESS	0.0101414	0.000246078	14	933	219	46856	233	47789	6.00858	1.95233
OVER	5	GO:0016051	carbohydrate biosynthetic process	BIOLOGICAL_PROCESS	0.010255	0.000249301	12	713	221	47076	233	47789	5.15021	1.49198
OVER	6	GO:0051495	positive regulation of cytoskeleton organization	BIOLOGICAL_PROCESS	0.0102684	0.000250096	10	509	223	47280	233	47789	4.29185	1.0651
OVER	5	GO:0097300	programmed necrotic cell death	BIOLOGICAL_PROCESS	0.0104992	0.000256194	5	110	228	47679	233	47789	2.14592	0.230178
OVER	7	GO:0034508	centromere complex assembly	BIOLOGICAL_PROCESS	0.0105129	0.000257007	4	59	229	47730	233	47789	1.71674	0.123459
OVER	7	GO:0097581	lamellipodium organization	BIOLOGICAL_PROCESS	0.0109314	0.000267737	7	248	226	47541	233	47789	3.00429	0.518948
OVER	8	GO:0071896	protein localization to adherens junction	BIOLOGICAL_PROCESS	0.0110012	0.000269946	3	23	230	47766	233	47789	1.28755	0.0481282
OVER	7	GO:0007000	nucleolus organization	BIOLOGICAL_PROCESS	0.0111093	0.000273104	4	60	229	47729	233	47789	1.71674	0.125552
OVER	6	GO:0099513	polymeric cytoskeletal fiber	CELLULAR_COMPONENT	0.0112819	0.000277861	19	1557	214	46232	233	47789	8.15451	3.25807
OVER	5	GO:0042742	defense response to bacterium	BIOLOGICAL_PROCESS	0.0113107	0.000279086	9	421	224	47368	233	47789	3.86266	0.880956
OVER	6	GO:0035578	azurophil granule lumen	CELLULAR_COMPONENT	0.0116767	0.000288648	5	113	228	47676	233	47789	2.14592	0.236456
OVER	3	GO:0043903	regulation of biological process involved in symbiotic interaction	BIOLOGICAL_PROCESS	0.0117063	0.000289912	4	61	229	47728	233	47789	1.71674	0.127644
OVER	4	GO:0000166	nucleotide binding	MOLECULAR_FUNCTION	0.0119875	0.000297423	44	5279	189	42510	233	47789	18.8841	11.0465
OVER	4	GO:0002697	regulation of immune effector process	BIOLOGICAL_PROCESS	0.0120092	0.000299054	11	622	222	47167	233	47789	4.72103	1.30155
OVER	5	GO:0007599	hemostasis	BIOLOGICAL_PROCESS	0.0120092	0.000299054	11	622	222	47167	233	47789	4.72103	1.30155
OVER	8	GO:0000717	nucleotide-excision repair, DNA duplex unwinding	BIOLOGICAL_PROCESS	0.0120855	0.000302604	3	24	230	47765	233	47789	1.28755	0.0502208
OVER	5	GO:0019321	pentose metabolic process	BIOLOGICAL_PROCESS	0.0120855	0.000302604	3	24	230	47765	233	47789	1.28755	0.0502208
OVER	4	GO:0045184	establishment of protein localization	BIOLOGICAL_PROCESS	0.0120855	0.0003016	37	4169	196	43620	233	47789	15.8798	8.72376
OVER	4	GO:1901265	nucleoside phosphate binding	MOLECULAR_FUNCTION	0.0121007	0.000303536	44	5284	189	42505	233	47789	18.8841	11.0569
OVER	3	GO:0007275	multicellular organism development	BIOLOGICAL_PROCESS	0.0121256	0.000304713	100	15278	133	32511	233	47789	42.9185	31.9697
OVER	5	GO:0030098	lymphocyte differentiation	BIOLOGICAL_PROCESS	0.0123091	0.000309884	13	841	220	46948	233	47789	5.5794	1.75982
OVER	6	GO:0045214	sarcomere organization	BIOLOGICAL_PROCESS	0.0124989	0.000315233	7	255	226	47534	233	47789	3.00429	0.533596
OVER	5	GO:0036211	protein modification process	BIOLOGICAL_PROCESS	0.0125476	0.000317032	67	9206	166	38583	233	47789	28.7554	19.2638
OVER	3	GO:0044237	cellular metabolic process	BIOLOGICAL_PROCESS	0.0125639	0.000318017	128	20808	105	26981	233	47789	54.9356	43.5414
OVER	6	GO:0002221	pattern recognition receptor signaling pathway	BIOLOGICAL_PROCESS	0.0125872	0.000319179	9	429	224	47360	233	47789	3.86266	0.897696
OVER	8	GO:0009205	purine ribonucleoside triphosphate metabolic process	BIOLOGICAL_PROCESS	0.012624	0.000320686	8	339	225	47450	233	47789	3.43348	0.709368
OVER	5	GO:0006915	apoptotic process	BIOLOGICAL_PROCESS	0.0128186	0.000326212	40	4659	193	43130	233	47789	17.1674	9.74911
OVER	6	GO:0030837	negative regulation of actin filament polymerization	BIOLOGICAL_PROCESS	0.0130243	0.00033204	6	182	227	47607	233	47789	2.57511	0.380841
OVER	8	GO:0002889	regulation of immunoglobulin mediated immune response	BIOLOGICAL_PROCESS	0.013192	0.000344784	4	64	229	47725	233	47789	1.71674	0.133922
OVER	5	GO:0004801	transaldolase activity	MOLECULAR_FUNCTION	0.013192	0.000347126	2	4	231	47785	233	47789	0.858369	0.00837013
OVER	8	GO:0006742	NADP catabolic process	BIOLOGICAL_PROCESS	0.013192	0.000347126	2	4	231	47785	233	47789	0.858369	0.00837013
OVER	4	GO:0007291	sperm individualization	BIOLOGICAL_PROCESS	0.013192	0.000337706	3	25	230	47764	233	47789	1.28755	0.0523133
OVER	5	GO:0010556	regulation of macromolecule biosynthetic process	BIOLOGICAL_PROCESS	0.013192	0.000341647	67	9230	166	38559	233	47789	28.7554	19.3141
OVER	3	GO:0022402	cell cycle process	BIOLOGICAL_PROCESS	0.013192	0.000336989	30	3125	203	44664	233	47789	12.8755	6.53916
OVER	4	GO:0031324	negative regulation of cellular metabolic process	BIOLOGICAL_PROCESS	0.013192	0.000342754	45	5477	188	42312	233	47789	19.3133	11.4608
OVER	7	GO:0035757	chemokine (C-C motif) ligand 19 binding	MOLECULAR_FUNCTION	0.013192	0.000347126	2	4	231	47785	233	47789	0.858369	0.00837013
OVER	7	GO:0035758	chemokine (C-C motif) ligand 21 binding	MOLECULAR_FUNCTION	0.013192	0.000347126	2	4	231	47785	233	47789	0.858369	0.00837013
OVER	8	GO:0038117	C-C motif chemokine 19 receptor activity	MOLECULAR_FUNCTION	0.013192	0.000347126	2	4	231	47785	233	47789	0.858369	0.00837013
OVER	9	GO:0043281	regulation of cysteine-type endopeptidase activity involved in apoptotic process	BIOLOGICAL_PROCESS	0.013192	0.000341768	10	530	223	47259	233	47789	4.29185	1.10904
OVER	4	GO:0044501	modulation of signal transduction in another organism	BIOLOGICAL_PROCESS	0.013192	0.000347126	2	4	231	47785	233	47789	0.858369	0.00837013
OVER	4	GO:0052027	modulation by symbiont of host signal transduction pathway	BIOLOGICAL_PROCESS	0.013192	0.000347126	2	4	231	47785	233	47789	0.858369	0.00837013
OVER	6	GO:0070925	organelle assembly	BIOLOGICAL_PROCESS	0.013192	0.00034314	25	2402	208	45387	233	47789	10.7296	5.02626
OVER	5	GO:0085032	modulation by symbiont of host I-kappaB kinase/NF-kappaB cascade	BIOLOGICAL_PROCESS	0.013192	0.000347126	2	4	231	47785	233	47789	0.858369	0.00837013
OVER	6	GO:1904229	regulation of succinate dehydrogenase activity	BIOLOGICAL_PROCESS	0.013192	0.000347126	2	4	231	47785	233	47789	0.858369	0.00837013
OVER	5	GO:2000769	regulation of establishment or maintenance of cell polarity regulating cell shape	BIOLOGICAL_PROCESS	0.013192	0.000347126	2	4	231	47785	233	47789	0.858369	0.00837013
OVER	4	GO:2000771	positive regulation of establishment or maintenance of cell polarity regulating cell shape	BIOLOGICAL_PROCESS	0.013192	0.000347126	2	4	231	47785	233	47789	0.858369	0.00837013
OVER	6	GO:0002886	regulation of myeloid leukocyte mediated immunity	BIOLOGICAL_PROCESS	0.0132612	0.000349551	5	118	228	47671	233	47789	2.14592	0.246919
OVER	5	GO:2000377	regulation of reactive oxygen species metabolic process	BIOLOGICAL_PROCESS	0.013356	0.000352657	8	344	225	47445	233	47789	3.43348	0.719831
OVER	5	GO:0031329	regulation of cellular catabolic process	BIOLOGICAL_PROCESS	0.0136599	0.000361303	19	1591	214	46198	233	47789	8.15451	3.32922
OVER	7	GO:0002712	regulation of B cell mediated immunity	BIOLOGICAL_PROCESS	0.0137379	0.000364618	4	65	229	47724	233	47789	1.71674	0.136015
OVER	5	GO:0035994	response to muscle stretch	BIOLOGICAL_PROCESS	0.0137379	0.000364618	4	65	229	47724	233	47789	1.71674	0.136015
OVER	6	GO:0090324	negative regulation of oxidative phosphorylation	BIOLOGICAL_PROCESS	0.0141172	0.000375326	3	26	230	47763	233	47789	1.28755	0.0544058
OVER	7	GO:0030865	cortical cytoskeleton organization	BIOLOGICAL_PROCESS	0.0143351	0.000381773	6	187	227	47602	233	47789	2.57511	0.391303
OVER	5	GO:0051247	positive regulation of protein metabolic process	BIOLOGICAL_PROCESS	0.0144682	0.000385976	33	3604	200	44185	233	47789	14.1631	7.54148
OVER	5	GO:1902533	positive regulation of intracellular signal transduction	BIOLOGICAL_PROCESS	0.0148878	0.000397848	23	2145	210	45644	233	47789	9.87124	4.48848
OVER	5	GO:0007286	spermatid development	BIOLOGICAL_PROCESS	0.0150669	0.000403321	7	266	226	47523	233	47789	3.00429	0.556613
OVER	5	GO:1902686	mitochondrial outer membrane permeabilization involved in programmed cell death	BIOLOGICAL_PROCESS	0.0150999	0.000404892	5	122	228	47667	233	47789	2.14592	0.255289
OVER	6	GO:0008139	nuclear localization sequence binding	MOLECULAR_FUNCTION	0.0151421	0.000406713	4	67	229	47722	233	47789	1.71674	0.1402
OVER	4	GO:0009889	regulation of biosynthetic process	BIOLOGICAL_PROCESS	0.0153296	0.000412447	70	9826	163	37963	233	47789	30.0429	20.5612
OVER	5	GO:0032753	positive regulation of interleukin-4 production	BIOLOGICAL_PROCESS	0.0153666	0.00041554	3	27	230	47762	233	47789	1.28755	0.0564984
OVER	5	GO:0051022	Rho GDP-dissociation inhibitor binding	MOLECULAR_FUNCTION	0.0153666	0.00041554	3	27	230	47762	233	47789	1.28755	0.0564984
OVER	5	GO:0150111	regulation of transepithelial transport	BIOLOGICAL_PROCESS	0.0153666	0.00041554	3	27	230	47762	233	47789	1.28755	0.0564984
OVER	6	GO:0070301	cellular response to hydrogen peroxide	BIOLOGICAL_PROCESS	0.0157121	0.000425599	6	191	227	47598	233	47789	2.57511	0.399674
OVER	5	GO:0031345	negative regulation of cell projection organization	BIOLOGICAL_PROCESS	0.0157938	0.000429108	10	546	223	47243	233	47789	4.29185	1.14252
OVER	4	GO:1901135	carbohydrate derivative metabolic process	BIOLOGICAL_PROCESS	0.0157938	0.000429249	27	2728	206	45061	233	47789	11.588	5.70843
OVER	5	GO:1903034	regulation of response to wounding	BIOLOGICAL_PROCESS	0.0159338	0.000433781	9	448	224	47341	233	47789	3.86266	0.937454
OVER	6	GO:0006013	mannose metabolic process	BIOLOGICAL_PROCESS	0.0159491	0.000434922	5	124	228	47665	233	47789	2.14592	0.259474
OVER	7	GO:0009144	purine nucleoside triphosphate metabolic process	BIOLOGICAL_PROCESS	0.0161115	0.000440085	8	356	225	47433	233	47789	3.43348	0.744941
OVER	6	GO:0006605	protein targeting	BIOLOGICAL_PROCESS	0.0161534	0.0004427	13	874	220	46915	233	47789	5.5794	1.82887
OVER	3	GO:0009058	biosynthetic process	BIOLOGICAL_PROCESS	0.0161534	0.000441977	92	13901	141	33888	233	47789	39.485	29.0883
OVER	6	GO:0048255	mRNA stabilization	BIOLOGICAL_PROCESS	0.0164126	0.000450552	5	125	228	47664	233	47789	2.14592	0.261566
OVER	6	GO:0015976	carbon utilization	BIOLOGICAL_PROCESS	0.0164442	0.000452166	4	69	229	47720	233	47789	1.71674	0.144385
OVER	5	GO:0030388	fructose 1,6-bisphosphate metabolic process	BIOLOGICAL_PROCESS	0.016644	0.00045842	3	28	230	47761	233	47789	1.28755	0.0585909
OVER	6	GO:0034612	response to tumor necrosis factor	BIOLOGICAL_PROCESS	0.0166715	0.000459935	10	551	223	47238	233	47789	4.29185	1.15298
OVER	5	GO:0043069	negative regulation of programmed cell death	BIOLOGICAL_PROCESS	0.0167111	0.00046245	25	2452	208	45337	233	47789	10.7296	5.13089
OVER	5	GO:0043412	macromolecule modification	BIOLOGICAL_PROCESS	0.0167111	0.000462549	68	9507	165	38282	233	47789	29.1845	19.8937
OVER	6	GO:0035794	positive regulation of mitochondrial membrane permeability	BIOLOGICAL_PROCESS	0.0168298	0.000466601	5	126	228	47663	233	47789	2.14592	0.263659
OVER	6	GO:0033209	tumor necrosis factor-mediated signaling pathway	BIOLOGICAL_PROCESS	0.016886	0.000468928	7	273	226	47516	233	47789	3.00429	0.571261
OVER	7	GO:0000740	nuclear membrane fusion	BIOLOGICAL_PROCESS	0.0169709	0.00048442	2	5	231	47784	233	47789	0.858369	0.0104627
OVER	5	GO:0002704	negative regulation of leukocyte mediated immunity	BIOLOGICAL_PROCESS	0.0169709	0.000476199	4	70	229	47719	233	47789	1.71674	0.146477
OVER	7	GO:0004365	glyceraldehyde-3-phosphate dehydrogenase (NAD+) (phosphorylating) activity	MOLECULAR_FUNCTION	0.0169709	0.00048442	2	5	231	47784	233	47789	0.858369	0.0104627
OVER	6	GO:0009051	pentose-phosphate shunt, oxidative branch	BIOLOGICAL_PROCESS	0.0169709	0.00048442	2	5	231	47784	233	47789	0.858369	0.0104627
OVER	4	GO:0030307	positive regulation of cell growth	BIOLOGICAL_PROCESS	0.0169709	0.000479298	10	554	223	47235	233	47789	4.29185	1.15926
OVER	4	GO:0035605	peptidyl-cysteine S-nitrosylase activity	MOLECULAR_FUNCTION	0.0169709	0.00048442	2	5	231	47784	233	47789	0.858369	0.0104627
OVER	8	GO:0035606	peptidyl-cysteine S-trans-nitrosylation	BIOLOGICAL_PROCESS	0.0169709	0.00048442	2	5	231	47784	233	47789	0.858369	0.0104627
OVER	3	GO:0036284	tubulobulbar complex	CELLULAR_COMPONENT	0.0169709	0.00048442	2	5	231	47784	233	47789	0.858369	0.0104627
OVER	6	GO:0043891	glyceraldehyde-3-phosphate dehydrogenase (NAD(P)+) (phosphorylating) activity	MOLECULAR_FUNCTION	0.0169709	0.00048442	2	5	231	47784	233	47789	0.858369	0.0104627
OVER	5	GO:0048030	disaccharide binding	MOLECULAR_FUNCTION	0.0169709	0.00048442	2	5	231	47784	233	47789	0.858369	0.0104627
OVER	6	GO:0061178	regulation of insulin secretion involved in cellular response to glucose stimulus	BIOLOGICAL_PROCESS	0.0169709	0.000473257	6	195	227	47594	233	47789	2.57511	0.408044
OVER	4	GO:0071963	establishment or maintenance of cell polarity regulating cell shape	BIOLOGICAL_PROCESS	0.0169709	0.00048442	2	5	231	47784	233	47789	0.858369	0.0104627
OVER	6	GO:1902445	regulation of mitochondrial membrane permeability involved in programmed necrotic cell death	BIOLOGICAL_PROCESS	0.0169709	0.00048442	2	5	231	47784	233	47789	0.858369	0.0104627
OVER	6	GO:1904232	regulation of aconitate hydratase activity	BIOLOGICAL_PROCESS	0.0169709	0.00048442	2	5	231	47784	233	47789	0.858369	0.0104627
OVER	7	GO:1904234	positive regulation of aconitate hydratase activity	BIOLOGICAL_PROCESS	0.0169709	0.00048442	2	5	231	47784	233	47789	0.858369	0.0104627
OVER	6	GO:1905871	regulation of protein localization to cell leading edge	BIOLOGICAL_PROCESS	0.0169709	0.00048442	2	5	231	47784	233	47789	0.858369	0.0104627
OVER	5	GO:2000814	positive regulation of barbed-end actin filament capping	BIOLOGICAL_PROCESS	0.0169709	0.00048442	2	5	231	47784	233	47789	0.858369	0.0104627
OVER	4	GO:0090559	regulation of membrane permeability	BIOLOGICAL_PROCESS	0.016992	0.000485797	6	196	227	47593	233	47789	2.57511	0.410136
OVER	3	GO:0051321	meiotic cell cycle	BIOLOGICAL_PROCESS	0.0172019	0.00049258	10	556	223	47233	233	47789	4.29185	1.16345
OVER	6	GO:0006000	fructose metabolic process	BIOLOGICAL_PROCESS	0.0174052	0.000499986	5	128	228	47661	233	47789	2.14592	0.267844
OVER	4	GO:0045069	regulation of viral genome replication	BIOLOGICAL_PROCESS	0.0174052	0.000499986	5	128	228	47661	233	47789	2.14592	0.267844
OVER	5	GO:0031346	positive regulation of cell projection organization	BIOLOGICAL_PROCESS	0.0174058	0.000500794	15	1124	218	46665	233	47789	6.43777	2.35201
OVER	7	GO:0009199	ribonucleoside triphosphate metabolic process	BIOLOGICAL_PROCESS	0.017614	0.000507588	8	364	225	47425	233	47789	3.43348	0.761682
OVER	5	GO:0120034	positive regulation of plasma membrane bounded cell projection assembly	BIOLOGICAL_PROCESS	0.0180439	0.000520797	7	278	226	47511	233	47789	3.00429	0.581724
OVER	4	GO:0060998	regulation of dendritic spine development	BIOLOGICAL_PROCESS	0.0181599	0.000524973	6	199	227	47590	233	47789	2.57511	0.416414
OVER	4	GO:0001818	negative regulation of cytokine production	BIOLOGICAL_PROCESS	0.0184525	0.00053427	10	562	223	47227	233	47789	4.29185	1.176
OVER	4	GO:0002165	instar larval or pupal development	BIOLOGICAL_PROCESS	0.0188335	0.000553393	5	131	228	47658	233	47789	2.14592	0.274122
OVER	4	GO:0002349	histamine production involved in inflammatory response	BIOLOGICAL_PROCESS	0.0188335	0.000552462	3	30	230	47759	233	47789	1.28755	0.062776
OVER	5	GO:0002441	histamine secretion involved in inflammatory response	BIOLOGICAL_PROCESS	0.0188335	0.000552462	3	30	230	47759	233	47789	1.28755	0.062776
OVER	4	GO:0002553	histamine secretion by mast cell	BIOLOGICAL_PROCESS	0.0188335	0.000552462	3	30	230	47759	233	47789	1.28755	0.062776
OVER	3	GO:0007566	embryo implantation	BIOLOGICAL_PROCESS	0.0188335	0.000553393	5	131	228	47658	233	47789	2.14592	0.274122
OVER	3	GO:0009566	fertilization	BIOLOGICAL_PROCESS	0.0188335	0.000553875	8	369	225	47420	233	47789	3.43348	0.772144
OVER	8	GO:0030032	lamellipodium assembly	BIOLOGICAL_PROCESS	0.0188335	0.000552426	6	201	227	47588	233	47789	2.57511	0.420599
OVER	5	GO:0032479	regulation of type I interferon production	BIOLOGICAL_PROCESS	0.0188335	0.000552426	6	201	227	47588	233	47789	2.57511	0.420599
OVER	4	GO:0099571	postsynaptic cytoskeleton	CELLULAR_COMPONENT	0.0188335	0.000552462	3	30	230	47759	233	47789	1.28755	0.062776
OVER	5	GO:1901856	negative regulation of cellular respiration	BIOLOGICAL_PROCESS	0.0188335	0.000552462	3	30	230	47759	233	47789	1.28755	0.062776
OVER	4	GO:0002694	regulation of leukocyte activation	BIOLOGICAL_PROCESS	0.0189259	0.000557456	15	1136	218	46653	233	47789	6.43777	2.37712
OVER	4	GO:0009894	regulation of catabolic process	BIOLOGICAL_PROCESS	0.019199	0.000566372	25	2487	208	45302	233	47789	10.7296	5.20413
OVER	4	GO:0001525	angiogenesis	BIOLOGICAL_PROCESS	0.0192487	0.000568716	20	1787	213	46002	233	47789	8.58369	3.73935
OVER	5	GO:0009057	macromolecule catabolic process	BIOLOGICAL_PROCESS	0.0192492	0.000569606	32	3532	201	44257	233	47789	13.7339	7.39082
OVER	3	GO:0019953	sexual reproduction	BIOLOGICAL_PROCESS	0.0192567	0.000572458	22	2063	211	45726	233	47789	9.44206	4.31689
OVER	6	GO:0030838	positive regulation of actin filament polymerization	BIOLOGICAL_PROCESS	0.0192567	0.000572113	5	132	228	47657	233	47789	2.14592	0.276214
OVER	4	GO:0042743	hydrogen peroxide metabolic process	BIOLOGICAL_PROCESS	0.0192567	0.000572113	5	132	228	47657	233	47789	2.14592	0.276214
OVER	4	GO:0009055	electron transfer activity	MOLECULAR_FUNCTION	0.0193843	0.000577135	7	283	226	47506	233	47789	3.00429	0.592186
OVER	9	GO:0034142	toll-like receptor 4 signaling pathway	BIOLOGICAL_PROCESS	0.019441	0.000581478	4	74	229	47715	233	47789	1.71674	0.154847
OVER	7	GO:0051059	NF-kappaB binding	MOLECULAR_FUNCTION	0.019441	0.000581478	4	74	229	47715	233	47789	1.71674	0.154847
OVER	5	GO:0060997	dendritic spine morphogenesis	BIOLOGICAL_PROCESS	0.019441	0.000580981	6	203	227	47586	233	47789	2.57511	0.424784
OVER	6	GO:0043124	negative regulation of I-kappaB kinase/NF-kappaB signaling	BIOLOGICAL_PROCESS	0.0197395	0.000591304	5	133	228	47656	233	47789	2.14592	0.278307
OVER	6	GO:0051492	regulation of stress fiber assembly	BIOLOGICAL_PROCESS	0.0200321	0.000600982	7	285	226	47504	233	47789	3.00429	0.596372
OVER	5	GO:0061003	positive regulation of dendritic spine morphogenesis	BIOLOGICAL_PROCESS	0.0202909	0.000610178	4	75	229	47714	233	47789	1.71674	0.15694
OVER	5	GO:1901362	organic cyclic compound biosynthetic process	BIOLOGICAL_PROCESS	0.0202909	0.000610593	70	9960	163	37829	233	47789	30.0429	20.8416
OVER	4	GO:0048515	spermatid differentiation	BIOLOGICAL_PROCESS	0.0203466	0.000613195	7	286	226	47503	233	47789	3.00429	0.598464
OVER	6	GO:0034284	response to monosaccharide	BIOLOGICAL_PROCESS	0.0204851	0.000618302	10	573	223	47216	233	47789	4.29185	1.19902
OVER	4	GO:0001725	stress fiber	CELLULAR_COMPONENT	0.0210451	0.000641521	6	207	227	47582	233	47789	2.57511	0.433154
OVER	7	GO:0005999	xylulose biosynthetic process	BIOLOGICAL_PROCESS	0.0210451	0.000643826	2	6	231	47783	233	47789	0.858369	0.0125552
OVER	5	GO:0006957	complement activation, alternative pathway	BIOLOGICAL_PROCESS	0.0210451	0.000643826	2	6	231	47783	233	47789	0.858369	0.0125552
OVER	7	GO:0010593	negative regulation of lamellipodium assembly	BIOLOGICAL_PROCESS	0.0210451	0.000643826	2	6	231	47783	233	47789	0.858369	0.0125552
OVER	7	GO:0019364	pyridine nucleotide catabolic process	BIOLOGICAL_PROCESS	0.0210451	0.000643826	2	6	231	47783	233	47789	0.858369	0.0125552
OVER	6	GO:0032273	positive regulation of protein polymerization	BIOLOGICAL_PROCESS	0.0210451	0.000641521	6	207	227	47582	233	47789	2.57511	0.433154
OVER	8	GO:0051016	barbed-end actin filament capping	BIOLOGICAL_PROCESS	0.0210451	0.00063987	4	76	229	47713	233	47789	1.71674	0.159032
OVER	6	GO:0070947	neutrophil-mediated killing of fungus	BIOLOGICAL_PROCESS	0.0210451	0.000643826	2	6	231	47783	233	47789	0.858369	0.0125552
OVER	4	GO:0097517	contractile actin filament bundle	CELLULAR_COMPONENT	0.0210451	0.000641521	6	207	227	47582	233	47789	2.57511	0.433154
OVER	5	GO:1905710	positive regulation of membrane permeability	BIOLOGICAL_PROCESS	0.0212734	0.000651779	5	136	228	47653	233	47789	2.14592	0.284584
OVER	4	GO:0007349	cellularization	BIOLOGICAL_PROCESS	0.0214449	0.000658011	3	32	230	47757	233	47789	1.28755	0.066961
OVER	4	GO:0042127	regulation of cell population proliferation	BIOLOGICAL_PROCESS	0.0215352	0.000661763	36	4189	197	43600	233	47789	15.4506	8.76562
OVER	7	GO:0042129	regulation of T cell proliferation	BIOLOGICAL_PROCESS	0.0215772	0.000664035	7	290	226	47499	233	47789	3.00429	0.606834
OVER	4	GO:0016043	cellular component organization	BIOLOGICAL_PROCESS	0.0215822	0.00066517	99	15398	134	32391	233	47789	42.4893	32.2208
OVER	5	GO:0042267	natural killer cell mediated cytotoxicity	BIOLOGICAL_PROCESS	0.0217253	0.00067057	4	77	229	47712	233	47789	1.71674	0.161125
OVER	4	GO:0032606	type I interferon production	BIOLOGICAL_PROCESS	0.0217582	0.000673568	6	209	227	47580	233	47789	2.57511	0.437339
OVER	4	GO:0046718	viral entry into host cell	BIOLOGICAL_PROCESS	0.0217582	0.000672931	5	137	228	47652	233	47789	2.14592	0.286677
OVER	7	GO:0090504	epiboly	BIOLOGICAL_PROCESS	0.0218451	0.000677252	7	291	226	47498	233	47789	3.00429	0.608927
OVER	5	GO:0043489	RNA stabilization	BIOLOGICAL_PROCESS	0.0223716	0.000694592	5	138	228	47651	233	47789	2.14592	0.288769
OVER	5	GO:0043086	negative regulation of catalytic activity	BIOLOGICAL_PROCESS	0.0227882	0.000708565	18	1550	215	46239	233	47789	7.72532	3.24342
OVER	4	GO:0004602	glutathione peroxidase activity	MOLECULAR_FUNCTION	0.0229033	0.000715271	3	33	230	47756	233	47789	1.28755	0.0690535
OVER	5	GO:0006002	fructose 6-phosphate metabolic process	BIOLOGICAL_PROCESS	0.0229033	0.000715271	3	33	230	47756	233	47789	1.28755	0.0690535
OVER	5	GO:0010459	negative regulation of heart rate	BIOLOGICAL_PROCESS	0.0229033	0.000715271	3	33	230	47756	233	47789	1.28755	0.0690535
OVER	4	GO:0009615	response to virus	BIOLOGICAL_PROCESS	0.0230898	0.000722149	10	585	223	47204	233	47789	4.29185	1.22413
OVER	7	GO:0090174	organelle membrane fusion	BIOLOGICAL_PROCESS	0.0235447	0.000737445	8	386	225	47403	233	47789	3.43348	0.807717
OVER	8	GO:0036126	sperm flagellum	CELLULAR_COMPONENT	0.0236356	0.00074137	6	213	227	47576	233	47789	2.57511	0.445709
OVER	5	GO:0043393	regulation of protein binding	BIOLOGICAL_PROCESS	0.0236736	0.000743639	9	484	224	47305	233	47789	3.86266	1.01279
OVER	4	GO:0043168	anion binding	MOLECULAR_FUNCTION	0.0237033	0.000745651	46	5848	187	41941	233	47789	19.7425	12.2371
OVER	4	GO:0019637	organophosphate metabolic process	BIOLOGICAL_PROCESS	0.0237461	0.000750202	25	2537	208	45252	233	47789	10.7296	5.30875
OVER	4	GO:0070661	leukocyte proliferation	BIOLOGICAL_PROCESS	0.0237461	0.000750242	10	588	223	47201	233	47789	4.29185	1.23041
OVER	4	GO:1901576	organic substance biosynthetic process	BIOLOGICAL_PROCESS	0.0237461	0.000748219	90	13730	143	34059	233	47789	38.6266	28.7305
OVER	5	GO:0042581	specific granule	CELLULAR_COMPONENT	0.0239925	0.000759117	6	214	227	47575	233	47789	2.57511	0.447802
OVER	4	GO:0007162	negative regulation of cell adhesion	BIOLOGICAL_PROCESS	0.0240965	0.000763506	12	811	221	46978	233	47789	5.15021	1.69704
OVER	6	GO:0006006	glucose metabolic process	BIOLOGICAL_PROCESS	0.0242498	0.000769467	10	590	223	47199	233	47789	4.29185	1.23459
OVER	6	GO:0043066	negative regulation of apoptotic process	BIOLOGICAL_PROCESS	0.0243056	0.000772344	24	2397	209	45392	233	47789	10.3004	5.0158
OVER	6	GO:0060315	negative regulation of ryanodine-sensitive calcium-release channel activity	BIOLOGICAL_PROCESS	0.0243386	0.000775607	3	34	230	47755	233	47789	1.28755	0.0711461
OVER	3	GO:0061827	sperm head	CELLULAR_COMPONENT	0.0243386	0.000775607	3	34	230	47755	233	47789	1.28755	0.0711461
OVER	8	GO:2000116	regulation of cysteine-type endopeptidase activity	BIOLOGICAL_PROCESS	0.0244174	0.00077923	10	591	223	47198	233	47789	4.29185	1.23669
OVER	8	GO:0010951	negative regulation of endopeptidase activity	BIOLOGICAL_PROCESS	0.0246275	0.000787057	8	390	225	47399	233	47789	3.43348	0.816087
OVER	7	GO:0005766	primary lysosome	CELLULAR_COMPONENT	0.0247536	0.000795594	6	216	227	47573	233	47789	2.57511	0.451987
OVER	4	GO:0006793	phosphorus metabolic process	BIOLOGICAL_PROCESS	0.0247536	0.00079318	55	7397	178	40392	233	47789	23.6052	15.4785
OVER	5	GO:0042582	azurophil granule	CELLULAR_COMPONENT	0.0247536	0.000795594	6	216	227	47573	233	47789	2.57511	0.451987
OVER	5	GO:0051249	regulation of lymphocyte activation	BIOLOGICAL_PROCESS	0.0247536	0.000793599	13	932	220	46857	233	47789	5.5794	1.95024
OVER	5	GO:0086064	cell communication by electrical coupling involved in cardiac conduction	BIOLOGICAL_PROCESS	0.024975	0.000803849	4	81	229	47708	233	47789	1.71674	0.169495
OVER	4	GO:0051172	negative regulation of nitrogen compound metabolic process	BIOLOGICAL_PROCESS	0.0251184	0.000809608	45	5704	188	42085	233	47789	19.3133	11.9358
OVER	3	GO:0019043	establishment of viral latency	BIOLOGICAL_PROCESS	0.0255278	0.000825128	2	7	231	47782	233	47789	0.858369	0.0146477
OVER	4	GO:0075713	establishment of integrated proviral latency	BIOLOGICAL_PROCESS	0.0255278	0.000825128	2	7	231	47782	233	47789	0.858369	0.0146477
OVER	4	GO:0033206	meiotic cytokinesis	BIOLOGICAL_PROCESS	0.0258868	0.000839086	3	35	230	47754	233	47789	1.28755	0.0732386
OVER	6	GO:0051639	actin filament network formation	BIOLOGICAL_PROCESS	0.0258868	0.000839086	3	35	230	47754	233	47789	1.28755	0.0732386
OVER	5	GO:0010243	response to organonitrogen compound	BIOLOGICAL_PROCESS	0.0260797	0.000846527	27	2855	206	44934	233	47789	11.588	5.97418
OVER	7	GO:0106027	neuron projection organization	BIOLOGICAL_PROCESS	0.0262343	0.000852741	7	303	226	47486	233	47789	3.00429	0.634037
OVER	5	GO:0015031	protein transport	BIOLOGICAL_PROCESS	0.0263167	0.000856616	34	3933	199	43856	233	47789	14.5923	8.22993
OVER	6	GO:0030217	T cell differentiation	BIOLOGICAL_PROCESS	0.0263819	0.000861072	10	599	223	47190	233	47789	4.29185	1.25343
OVER	4	GO:0070265	necrotic cell death	BIOLOGICAL_PROCESS	0.0263819	0.000861143	5	145	228	47644	233	47789	2.14592	0.303417
OVER	5	GO:0022407	regulation of cell-cell adhesion	BIOLOGICAL_PROCESS	0.0265767	0.000868709	14	1063	219	46726	233	47789	6.00858	2.22436
OVER	4	GO:1903036	positive regulation of response to wounding	BIOLOGICAL_PROCESS	0.0266585	0.000872597	6	220	227	47569	233	47789	2.57511	0.460357
OVER	3	GO:0071840	cellular component organization or biogenesis	BIOLOGICAL_PROCESS	0.0267295	0.000876137	101	15899	132	31890	233	47789	43.3476	33.2692
OVER	4	GO:2000026	regulation of multicellular organismal development	BIOLOGICAL_PROCESS	0.0267847	0.000879165	34	3939	199	43850	233	47789	14.5923	8.24248
OVER	5	GO:0050807	regulation of synapse organization	BIOLOGICAL_PROCESS	0.0268488	0.000882491	12	825	221	46964	233	47789	5.15021	1.72634
OVER	3	GO:0051094	positive regulation of developmental process	BIOLOGICAL_PROCESS	0.0272249	0.000896095	32	3630	201	44159	233	47789	13.7339	7.59589
OVER	4	GO:0009968	negative regulation of signal transduction	BIOLOGICAL_PROCESS	0.027327	0.000900699	31	3476	202	44313	233	47789	13.3047	7.27364
OVER	5	GO:0050665	hydrogen peroxide biosynthetic process	BIOLOGICAL_PROCESS	0.027443	0.000905771	3	36	230	47753	233	47789	1.28755	0.0753311
OVER	6	GO:0009141	nucleoside triphosphate metabolic process	BIOLOGICAL_PROCESS	0.0274885	0.000908526	8	399	225	47390	233	47789	3.43348	0.83492
OVER	5	GO:0002228	natural killer cell mediated immunity	BIOLOGICAL_PROCESS	0.0276567	0.000915344	4	84	229	47705	233	47789	1.71674	0.175773
OVER	4	GO:0007596	blood coagulation	BIOLOGICAL_PROCESS	0.0279699	0.000926983	10	605	223	47184	233	47789	4.29185	1.26598
OVER	6	GO:0010821	regulation of mitochondrion organization	BIOLOGICAL_PROCESS	0.0281548	0.000935673	7	308	226	47481	233	47789	3.00429	0.6445
OVER	5	GO:0030659	cytoplasmic vesicle membrane	CELLULAR_COMPONENT	0.0281548	0.000934651	22	2143	211	45646	233	47789	9.44206	4.4843
OVER	7	GO:0030834	regulation of actin filament depolymerization	BIOLOGICAL_PROCESS	0.0282503	0.000940952	5	148	228	47641	233	47789	2.14592	0.309695
OVER	6	GO:0045862	positive regulation of proteolysis	BIOLOGICAL_PROCESS	0.0282503	0.00094142	13	950	220	46839	233	47789	5.5794	1.98791
OVER	3	GO:0033218	amide binding	MOLECULAR_FUNCTION	0.0290134	0.000968171	13	953	220	46836	233	47789	5.5794	1.99418
OVER	4	GO:0044249	cellular biosynthetic process	BIOLOGICAL_PROCESS	0.0290773	0.000971627	85	12893	148	34896	233	47789	36.4807	26.979
OVER	6	GO:0030836	positive regulation of actin filament depolymerization	BIOLOGICAL_PROCESS	0.0291522	0.000975723	3	37	230	47752	233	47789	1.28755	0.0774237
OVER	5	GO:0035773	insulin secretion involved in cellular response to glucose stimulus	BIOLOGICAL_PROCESS	0.0291522	0.000976784	6	225	227	47564	233	47789	2.57511	0.47082
OVER	5	GO:0002521	leukocyte differentiation	BIOLOGICAL_PROCESS	0.0295986	0.000996063	16	1333	217	46456	233	47789	6.86695	2.78934
OVER	6	GO:0044409	entry into host	BIOLOGICAL_PROCESS	0.0295986	0.000997129	5	150	228	47639	233	47789	2.14592	0.31388
OVER	8	GO:0140718	facultative heterochromatin formation	BIOLOGICAL_PROCESS	0.0295986	0.000995453	4	86	229	47703	233	47789	1.71674	0.179958
OVER	6	GO:1902373	negative regulation of mRNA catabolic process	BIOLOGICAL_PROCESS	0.0295986	0.000997129	5	150	228	47639	233	47789	2.14592	0.31388
OVER	5	GO:0034655	nucleobase-containing compound catabolic process	BIOLOGICAL_PROCESS	0.0296761	0.00100109	15	1205	218	46584	233	47789	6.43777	2.5215
OVER	6	GO:0000253	3-keto sterol reductase activity	MOLECULAR_FUNCTION	0.0299119	0.00102811	2	8	231	47781	233	47789	0.858369	0.0167403
OVER	7	GO:0001998	angiotensin-mediated vasoconstriction involved in regulation of systemic arterial blood pressure	BIOLOGICAL_PROCESS	0.0299119	0.00102811	2	8	231	47781	233	47789	0.858369	0.0167403
OVER	6	GO:0005997	xylulose metabolic process	BIOLOGICAL_PROCESS	0.0299119	0.00102811	2	8	231	47781	233	47789	0.858369	0.0167403
OVER	5	GO:0006796	phosphate-containing compound metabolic process	BIOLOGICAL_PROCESS	0.0299119	0.00102677	54	7305	179	40484	233	47789	23.176	15.2859
OVER	5	GO:0007292	female gamete generation	BIOLOGICAL_PROCESS	0.0299119	0.00102249	9	507	224	47282	233	47789	3.86266	1.06091
OVER	8	GO:0018094	protein polyglycylation	BIOLOGICAL_PROCESS	0.0299119	0.00102811	2	8	231	47781	233	47789	0.858369	0.0167403
OVER	7	GO:0019828	aspartic-type endopeptidase inhibitor activity	MOLECULAR_FUNCTION	0.0299119	0.00102811	2	8	231	47781	233	47789	0.858369	0.0167403
OVER	4	GO:0019865	immunoglobulin binding	MOLECULAR_FUNCTION	0.0299119	0.00102811	2	8	231	47781	233	47789	0.858369	0.0167403
OVER	6	GO:0036476	neuron death in response to hydrogen peroxide	BIOLOGICAL_PROCESS	0.0299119	0.00102811	2	8	231	47781	233	47789	0.858369	0.0167403
OVER	4	GO:0045595	regulation of cell differentiation	BIOLOGICAL_PROCESS	0.0299119	0.00101588	37	4452	196	43337	233	47789	15.8798	9.31595
OVER	5	GO:1902766	skeletal muscle satellite cell migration	BIOLOGICAL_PROCESS	0.0299119	0.00102811	2	8	231	47781	233	47789	0.858369	0.0167403
OVER	7	GO:1903207	regulation of hydrogen peroxide-induced neuron death	BIOLOGICAL_PROCESS	0.0299119	0.00102811	2	8	231	47781	233	47789	0.858369	0.0167403
OVER	7	GO:1903208	negative regulation of hydrogen peroxide-induced neuron death	BIOLOGICAL_PROCESS	0.0299119	0.00102811	2	8	231	47781	233	47789	0.858369	0.0167403
OVER	6	GO:1903673	mitotic cleavage furrow formation	BIOLOGICAL_PROCESS	0.0299119	0.00102811	2	8	231	47781	233	47789	0.858369	0.0167403
OVER	4	GO:0000786	nucleosome	CELLULAR_COMPONENT	0.0300995	0.0010373	4	87	229	47702	233	47789	1.71674	0.18205
OVER	8	GO:0140895	cell surface toll-like receptor signaling pathway	BIOLOGICAL_PROCESS	0.0300995	0.0010373	4	87	229	47702	233	47789	1.71674	0.18205
OVER	7	GO:0097729	9+2 motile cilium	CELLULAR_COMPONENT	0.0302462	0.00104373	6	228	227	47561	233	47789	2.57511	0.477097
OVER	6	GO:0001821	histamine secretion	BIOLOGICAL_PROCESS	0.0303589	0.001049	3	38	230	47751	233	47789	1.28755	0.0795162
OVER	5	GO:0070664	negative regulation of leukocyte proliferation	BIOLOGICAL_PROCESS	0.0305142	0.00105576	5	152	228	47637	233	47789	2.14592	0.318065
OVER	4	GO:0042277	peptide binding	MOLECULAR_FUNCTION	0.0307528	0.00106594	11	728	222	47061	233	47789	4.72103	1.52336
OVER	3	GO:0042641	actomyosin	CELLULAR_COMPONENT	0.0307528	0.00106681	6	229	227	47560	233	47789	2.57511	0.47919
OVER	7	GO:0030261	chromosome condensation	BIOLOGICAL_PROCESS	0.0310619	0.00108037	4	88	229	47701	233	47789	1.71674	0.184143
OVER	6	GO:0070821	tertiary granule membrane	CELLULAR_COMPONENT	0.0310619	0.00108037	4	88	229	47701	233	47789	1.71674	0.184143
OVER	3	GO:0050817	coagulation	BIOLOGICAL_PROCESS	0.0311275	0.00108406	10	618	223	47171	233	47789	4.29185	1.29318
OVER	5	GO:0043933	protein-containing complex organization	BIOLOGICAL_PROCESS	0.0311911	0.0010877	35	4148	198	43641	233	47789	15.0215	8.67982
OVER	7	GO:0009150	purine ribonucleotide metabolic process	BIOLOGICAL_PROCESS	0.0315179	0.00110053	12	847	221	46942	233	47789	5.15021	1.77237
OVER	6	GO:0030219	megakaryocyte differentiation	BIOLOGICAL_PROCESS	0.0319454	0.00111691	5	154	228	47635	233	47789	2.14592	0.32225
OVER	5	GO:0004364	glutathione transferase activity	MOLECULAR_FUNCTION	0.0321124	0.00112567	3	39	230	47750	233	47789	1.28755	0.0816087
OVER	6	GO:0031011	Ino80 complex	CELLULAR_COMPONENT	0.0321124	0.00112567	3	39	230	47750	233	47789	1.28755	0.0816087
OVER	6	GO:0110020	regulation of actomyosin structure organization	BIOLOGICAL_PROCESS	0.0330696	0.00116073	7	320	226	47469	233	47789	3.00429	0.66961
OVER	8	GO:0000413	protein peptidyl-prolyl isomerization	BIOLOGICAL_PROCESS	0.033254	0.00117023	4	90	229	47699	233	47789	1.71674	0.188328
OVER	5	GO:2000378	negative regulation of reactive oxygen species metabolic process	BIOLOGICAL_PROCESS	0.033254	0.00117023	4	90	229	47699	233	47789	1.71674	0.188328
OVER	5	GO:0050708	regulation of protein secretion	BIOLOGICAL_PROCESS	0.0336667	0.00118629	11	738	222	47051	233	47789	4.72103	1.54429
OVER	6	GO:0050771	negative regulation of axonogenesis	BIOLOGICAL_PROCESS	0.033676	0.00118815	6	234	227	47555	233	47789	2.57511	0.489652
OVER	5	GO:0019318	hexose metabolic process	BIOLOGICAL_PROCESS	0.0339373	0.00119892	11	739	222	47050	233	47789	4.72103	1.54638
OVER	5	GO:0051223	regulation of protein transport	BIOLOGICAL_PROCESS	0.0340213	0.00120343	16	1358	217	46431	233	47789	6.86695	2.84166
OVER	5	GO:0043300	regulation of leukocyte degranulation	BIOLOGICAL_PROCESS	0.0342747	0.00121707	4	91	229	47698	233	47789	1.71674	0.19042
OVER	5	GO:1901028	regulation of mitochondrial outer membrane permeabilization involved in apoptotic signaling pathway	BIOLOGICAL_PROCESS	0.0342747	0.00121707	4	91	229	47698	233	47789	1.71674	0.19042
OVER	5	GO:1903426	regulation of reactive oxygen species biosynthetic process	BIOLOGICAL_PROCESS	0.0342747	0.00121707	4	91	229	47698	233	47789	1.71674	0.19042
OVER	3	GO:0098552	side of membrane	CELLULAR_COMPONENT	0.0344714	0.00122563	14	1103	219	46686	233	47789	6.00858	2.30806
OVER	4	GO:0016477	cell migration	BIOLOGICAL_PROCESS	0.0345197	0.00122892	37	4500	196	43289	233	47789	15.8798	9.41639
OVER	7	GO:0002885	positive regulation of hypersensitivity	BIOLOGICAL_PROCESS	0.0348276	0.00125256	2	9	231	47780	233	47789	0.858369	0.0188328
OVER	3	GO:0030478	actin cap	CELLULAR_COMPONENT	0.0348276	0.00125256	2	9	231	47780	233	47789	0.858369	0.0188328
OVER	5	GO:0035983	response to trichostatin A	BIOLOGICAL_PROCESS	0.0348276	0.00125256	2	9	231	47780	233	47789	0.858369	0.0188328
OVER	6	GO:0035984	cellular response to trichostatin A	BIOLOGICAL_PROCESS	0.0348276	0.00125256	2	9	231	47780	233	47789	0.858369	0.0188328
OVER	5	GO:0051209	release of sequestered calcium ion into cytosol	BIOLOGICAL_PROCESS	0.0348276	0.0012445	7	324	226	47465	233	47789	3.00429	0.67798
OVER	5	GO:0060326	cell chemotaxis	BIOLOGICAL_PROCESS	0.0348276	0.00125053	11	743	222	47046	233	47789	4.72103	1.55475
OVER	4	GO:0070735	protein-glycine ligase activity	MOLECULAR_FUNCTION	0.0348276	0.00125256	2	9	231	47780	233	47789	0.858369	0.0188328
OVER	6	GO:0070944	neutrophil-mediated killing of bacterium	BIOLOGICAL_PROCESS	0.0348276	0.00125256	2	9	231	47780	233	47789	0.858369	0.0188328
OVER	5	GO:0001878	response to yeast	BIOLOGICAL_PROCESS	0.0350904	0.00126521	4	92	229	47697	233	47789	1.71674	0.192513
OVER	6	GO:0070266	necroptotic process	BIOLOGICAL_PROCESS	0.0350904	0.00126521	4	92	229	47697	233	47789	1.71674	0.192513
OVER	4	GO:0034762	regulation of transmembrane transport	BIOLOGICAL_PROCESS	0.0353659	0.00127675	17	1499	216	46290	233	47789	7.29614	3.13671
OVER	3	GO:0071944	cell periphery	CELLULAR_COMPONENT	0.0354029	0.0012797	86	13193	147	34596	233	47789	36.9099	27.6068
OVER	5	GO:0010745	negative regulation of macrophage derived foam cell differentiation	BIOLOGICAL_PROCESS	0.0355819	0.00128941	3	41	230	47748	233	47789	1.28755	0.0857938
OVER	6	GO:0051608	histamine transport	BIOLOGICAL_PROCESS	0.0355819	0.00128941	3	41	230	47748	233	47789	1.28755	0.0857938
OVER	4	GO:0050878	regulation of body fluid levels	BIOLOGICAL_PROCESS	0.036021	0.00130696	13	986	220	46803	233	47789	5.5794	2.06324
OVER	5	GO:0072594	establishment of protein localization to organelle	BIOLOGICAL_PROCESS	0.0360615	0.00131007	14	1111	219	46678	233	47789	6.00858	2.3248
OVER	7	GO:0002752	cell surface pattern recognition receptor signaling pathway	BIOLOGICAL_PROCESS	0.0361425	0.00131466	4	93	229	47696	233	47789	1.71674	0.194605
OVER	4	GO:0051219	phosphoprotein binding	MOLECULAR_FUNCTION	0.036238	0.00131979	6	239	227	47550	233	47789	2.57511	0.500115
OVER	4	GO:0050803	regulation of synapse structure or activity	BIOLOGICAL_PROCESS	0.0362875	0.00132324	12	866	221	46923	233	47789	5.15021	1.81213
OVER	4	GO:0045785	positive regulation of cell adhesion	BIOLOGICAL_PROCESS	0.0364363	0.00133033	13	988	220	46801	233	47789	5.5794	2.06742
OVER	6	GO:0032272	negative regulation of protein polymerization	BIOLOGICAL_PROCESS	0.0368579	0.0013474	6	240	227	47549	233	47789	2.57511	0.502208
OVER	6	GO:0045814	negative regulation of gene expression, epigenetic	BIOLOGICAL_PROCESS	0.037467	0.00137545	6	241	227	47548	233	47789	2.57511	0.5043
OVER	5	GO:0050998	nitric-oxide synthase binding	MOLECULAR_FUNCTION	0.037467	0.0013766	3	42	230	47747	233	47789	1.28755	0.0878863
OVER	4	GO:0051021	GDP-dissociation inhibitor binding	MOLECULAR_FUNCTION	0.037467	0.0013766	3	42	230	47747	233	47789	1.28755	0.0878863
OVER	3	GO:0051241	negative regulation of multicellular organismal process	BIOLOGICAL_PROCESS	0.037467	0.00137819	27	2953	206	44836	233	47789	11.588	6.17925
OVER	4	GO:0099186	structural constituent of postsynapse	MOLECULAR_FUNCTION	0.037467	0.0013766	3	42	230	47747	233	47789	1.28755	0.0878863
OVER	3	GO:0051301	cell division	BIOLOGICAL_PROCESS	0.037898	0.00139577	15	1247	218	46542	233	47789	6.43777	2.60939
OVER	4	GO:0051283	negative regulation of sequestering of calcium ion	BIOLOGICAL_PROCESS	0.0380318	0.00140243	7	331	226	47458	233	47789	3.00429	0.692628
OVER	4	GO:0003755	peptidyl-prolyl cis-trans isomerase activity	MOLECULAR_FUNCTION	0.0383955	0.00141759	4	95	229	47694	233	47789	1.71674	0.198791
OVER	7	GO:0010466	negative regulation of peptidase activity	BIOLOGICAL_PROCESS	0.0384781	0.00142589	8	429	225	47360	233	47789	3.43348	0.897696
OVER	7	GO:0030042	actin filament depolymerization	BIOLOGICAL_PROCESS	0.0384781	0.00142504	5	163	228	47626	233	47789	2.14592	0.341083
OVER	5	GO:0044271	cellular nitrogen compound biosynthetic process	BIOLOGICAL_PROCESS	0.0384781	0.00142365	75	11184	158	36605	233	47789	32.1888	23.4029
OVER	3	GO:0040008	regulation of growth	BIOLOGICAL_PROCESS	0.0391618	0.00145301	20	1933	213	45856	233	47789	8.58369	4.04486
OVER	6	GO:0002223	stimulatory C-type lectin receptor signaling pathway	BIOLOGICAL_PROCESS	0.0392803	0.00146277	5	164	228	47625	233	47789	2.14592	0.343175
OVER	4	GO:1990840	response to lectin	BIOLOGICAL_PROCESS	0.0392803	0.00146277	5	164	228	47625	233	47789	2.14592	0.343175
OVER	5	GO:1990858	cellular response to lectin	BIOLOGICAL_PROCESS	0.0392803	0.00146277	5	164	228	47625	233	47789	2.14592	0.343175
OVER	7	GO:0010875	positive regulation of cholesterol efflux	BIOLOGICAL_PROCESS	0.0393084	0.0014674	3	43	230	47746	233	47789	1.28755	0.0899789
OVER	6	GO:0051494	negative regulation of cytoskeleton organization	BIOLOGICAL_PROCESS	0.0393084	0.00146731	8	431	225	47358	233	47789	3.43348	0.901881
OVER	4	GO:0046716	muscle cell cellular homeostasis	BIOLOGICAL_PROCESS	0.0393596	0.0014711	4	96	229	47693	233	47789	1.71674	0.200883
OVER	5	GO:0004464	leukotriene-C4 synthase activity	MOLECULAR_FUNCTION	0.0399891	0.00149827	2	10	231	47779	233	47789	0.858369	0.0209253
OVER	6	GO:1902744	negative regulation of lamellipodium organization	BIOLOGICAL_PROCESS	0.0399891	0.00149827	2	10	231	47779	233	47789	0.858369	0.0209253
OVER	4	GO:0031491	nucleosome binding	MOLECULAR_FUNCTION	0.0406799	0.001526	4	97	229	47692	233	47789	1.71674	0.202976
OVER	5	GO:0022607	cellular component assembly	BIOLOGICAL_PROCESS	0.0408853	0.00153557	53	7261	180	40528	233	47789	22.7468	15.1939
OVER	8	GO:0006911	phagocytosis, engulfment	BIOLOGICAL_PROCESS	0.0409654	0.00154044	5	166	228	47623	233	47789	2.14592	0.34736
OVER	8	GO:0009749	response to glucose	BIOLOGICAL_PROCESS	0.0410178	0.0015458	9	539	224	47250	233	47789	3.86266	1.12787
OVER	5	GO:0012506	vesicle membrane	CELLULAR_COMPONENT	0.0410178	0.00154762	22	2231	211	45558	233	47789	9.44206	4.66844
OVER	7	GO:0030038	contractile actin filament bundle assembly	BIOLOGICAL_PROCESS	0.0410178	0.00154989	7	337	226	47452	233	47789	3.00429	0.705183
OVER	6	GO:0043149	stress fiber assembly	BIOLOGICAL_PROCESS	0.0410178	0.00154989	7	337	226	47452	233	47789	3.00429	0.705183
OVER	5	GO:0090150	establishment of protein localization to membrane	BIOLOGICAL_PROCESS	0.0414527	0.00156821	11	765	222	47024	233	47789	4.72103	1.60079
OVER	6	GO:1990778	protein localization to cell periphery	BIOLOGICAL_PROCESS	0.0414538	0.00157013	13	1007	220	46782	233	47789	5.5794	2.10718
OVER	4	GO:0051282	regulation of sequestering of calcium ion	BIOLOGICAL_PROCESS	0.041548	0.00157559	7	338	226	47451	233	47789	3.00429	0.707276
OVER	6	GO:1902369	negative regulation of RNA catabolic process	BIOLOGICAL_PROCESS	0.0416247	0.0015804	5	167	228	47622	233	47789	2.14592	0.349453
OVER	2	GO:0022414	reproductive process	BIOLOGICAL_PROCESS	0.041801	0.00158899	29	3291	204	44498	233	47789	12.4464	6.88652
OVER	5	GO:1902904	negative regulation of supramolecular fiber organization	BIOLOGICAL_PROCESS	0.0419696	0.00159731	8	437	225	47352	233	47789	3.43348	0.914436
OVER	5	GO:0030099	myeloid cell differentiation	BIOLOGICAL_PROCESS	0.0422245	0.00161086	16	1398	217	46391	233	47789	6.86695	2.92536
OVER	6	GO:0065003	protein-containing complex assembly	BIOLOGICAL_PROCESS	0.0422245	0.00161082	31	3607	202	44182	233	47789	13.3047	7.54776
OVER	4	GO:0009612	response to mechanical stimulus	BIOLOGICAL_PROCESS	0.0423601	0.00161796	10	653	223	47136	233	47789	4.29185	1.36642
OVER	6	GO:2001251	negative regulation of chromosome organization	BIOLOGICAL_PROCESS	0.0423919	0.0016211	5	168	228	47621	233	47789	2.14592	0.351545
OVER	5	GO:0046651	lymphocyte proliferation	BIOLOGICAL_PROCESS	0.0424196	0.0016241	9	543	224	47246	233	47789	3.86266	1.13624
OVER	4	GO:0051208	sequestering of calcium ion	BIOLOGICAL_PROCESS	0.0424712	0.00162801	7	340	226	47449	233	47789	3.00429	0.711461
OVER	7	GO:0035267	NuA4 histone acetyltransferase complex	CELLULAR_COMPONENT	0.0432052	0.00166007	3	45	230	47744	233	47789	1.28755	0.0941639
OVER	6	GO:0043189	H4/H2A histone acetyltransferase complex	CELLULAR_COMPONENT	0.0432052	0.00166007	3	45	230	47744	233	47789	1.28755	0.0941639
OVER	6	GO:0120032	regulation of plasma membrane bounded cell projection assembly	BIOLOGICAL_PROCESS	0.0437989	0.00168488	9	546	224	47243	233	47789	3.86266	1.14252
OVER	7	GO:0097553	calcium ion transmembrane import into cytosol	BIOLOGICAL_PROCESS	0.0438525	0.00168894	8	441	225	47348	233	47789	3.43348	0.922807
OVER	6	GO:0002526	acute inflammatory response	BIOLOGICAL_PROCESS	0.0440049	0.00170482	5	170	228	47619	233	47789	2.14592	0.35573
OVER	6	GO:0009259	ribonucleotide metabolic process	BIOLOGICAL_PROCESS	0.0440049	0.00170286	12	893	221	46896	233	47789	5.15021	1.86863
OVER	7	GO:0031529	ruffle organization	BIOLOGICAL_PROCESS	0.0440049	0.00170482	5	170	228	47619	233	47789	2.14592	0.35573
OVER	8	GO:0033344	cholesterol efflux	BIOLOGICAL_PROCESS	0.0440049	0.00169925	4	100	229	47689	233	47789	1.71674	0.209253
OVER	7	GO:0050661	NADP binding	MOLECULAR_FUNCTION	0.0440049	0.00169925	4	100	229	47689	233	47789	1.71674	0.209253
OVER	5	GO:0070201	regulation of establishment of protein localization	BIOLOGICAL_PROCESS	0.0445803	0.00172915	16	1408	217	46381	233	47789	6.86695	2.94628
OVER	5	GO:0032418	lysosome localization	BIOLOGICAL_PROCESS	0.0449045	0.00174785	5	171	228	47618	233	47789	2.14592	0.357823
OVER	5	GO:0032943	mononuclear cell proliferation	BIOLOGICAL_PROCESS	0.0449045	0.00174747	9	549	224	47240	233	47789	3.86266	1.1488
OVER	4	GO:1990849	vacuolar localization	BIOLOGICAL_PROCESS	0.0449045	0.00174785	5	171	228	47618	233	47789	2.14592	0.357823
OVER	5	GO:0001911	negative regulation of leukocyte mediated cytotoxicity	BIOLOGICAL_PROCESS	0.0449775	0.00176503	2	11	231	47778	233	47789	0.858369	0.0230178
OVER	5	GO:0002861	regulation of inflammatory response to antigenic stimulus	BIOLOGICAL_PROCESS	0.0449775	0.00176205	3	46	230	47743	233	47789	1.28755	0.0962565
OVER	6	GO:0004332	fructose-bisphosphate aldolase activity	MOLECULAR_FUNCTION	0.0449775	0.00176503	2	11	231	47778	233	47789	0.858369	0.0230178
OVER	4	GO:0043366	beta selection	BIOLOGICAL_PROCESS	0.0449775	0.00176503	2	11	231	47778	233	47789	0.858369	0.0230178
OVER	5	GO:0051280	negative regulation of release of sequestered calcium ion into cytosol	BIOLOGICAL_PROCESS	0.0449775	0.00176205	3	46	230	47743	233	47789	1.28755	0.0962565
OVER	4	GO:0061179	negative regulation of insulin secretion involved in cellular response to glucose stimulus	BIOLOGICAL_PROCESS	0.0449775	0.00176205	3	46	230	47743	233	47789	1.28755	0.0962565
OVER	7	GO:0072344	rescue of stalled ribosome	BIOLOGICAL_PROCESS	0.0449775	0.00176503	2	11	231	47778	233	47789	0.858369	0.0230178
OVER	4	GO:0005975	carbohydrate metabolic process	BIOLOGICAL_PROCESS	0.0456795	0.00179674	17	1549	216	46240	233	47789	7.29614	3.24133
OVER	4	GO:1901698	response to nitrogen compound	BIOLOGICAL_PROCESS	0.0456795	0.00179652	27	3009	206	44780	233	47789	11.588	6.29643
OVER	6	GO:0006355	regulation of DNA-templated transcription	BIOLOGICAL_PROCESS	0.0458775	0.00180661	57	8018	176	39771	233	47789	24.4635	16.7779
OVER	6	GO:0045652	regulation of megakaryocyte differentiation	BIOLOGICAL_PROCESS	0.0460567	0.00182205	4	102	229	47687	233	47789	1.71674	0.213438
OVER	4	GO:1901360	organic cyclic compound metabolic process	BIOLOGICAL_PROCESS	0.0460567	0.00181906	90	14101	143	33688	233	47789	38.6266	29.5068
OVER	6	GO:2000249	regulation of actin cytoskeleton reorganization	BIOLOGICAL_PROCESS	0.0460567	0.00182205	4	102	229	47687	233	47789	1.71674	0.213438
OVER	5	GO:2000273	positive regulation of signaling receptor activity	BIOLOGICAL_PROCESS	0.0460567	0.00182205	4	102	229	47687	233	47789	1.71674	0.213438
OVER	7	GO:1903506	regulation of nucleic acid-templated transcription	BIOLOGICAL_PROCESS	0.0465394	0.00184327	57	8025	176	39764	233	47789	24.4635	16.7926
OVER	4	GO:0002250	adaptive immune response	BIOLOGICAL_PROCESS	0.046698	0.00185593	9	554	224	47235	233	47789	3.86266	1.15926
OVER	5	GO:0017076	purine nucleotide binding	MOLECULAR_FUNCTION	0.046698	0.00185464	38	4772	195	43017	233	47789	16.309	9.98556
OVER	6	GO:0030666	endocytic vesicle membrane	CELLULAR_COMPONENT	0.046698	0.00185204	6	256	227	47533	233	47789	2.57511	0.535688
OVER	6	GO:0002707	negative regulation of lymphocyte mediated immunity	BIOLOGICAL_PROCESS	0.0467305	0.00186786	3	47	230	47742	233	47789	1.28755	0.098349
OVER	5	GO:0009743	response to carbohydrate	BIOLOGICAL_PROCESS	0.0467305	0.00186374	10	666	223	47123	233	47789	4.29185	1.39363
OVER	4	GO:0035902	response to immobilization stress	BIOLOGICAL_PROCESS	0.0467305	0.00186786	3	47	230	47742	233	47789	1.28755	0.098349
OVER	6	GO:0051882	mitochondrial depolarization	BIOLOGICAL_PROCESS	0.0467305	0.00186786	3	47	230	47742	233	47789	1.28755	0.098349
OVER	5	GO:1903427	negative regulation of reactive oxygen species biosynthetic process	BIOLOGICAL_PROCESS	0.0467305	0.00186786	3	47	230	47742	233	47789	1.28755	0.098349
OVER	2	GO:0000003	reproduction	BIOLOGICAL_PROCESS	0.0468016	0.00187283	29	3328	204	44461	233	47789	12.4464	6.96395
OVER	5	GO:0060491	regulation of cell projection assembly	BIOLOGICAL_PROCESS	0.0479598	0.00192354	9	557	224	47232	233	47789	3.86266	1.16554
OVER	4	GO:0098562	cytoplasmic side of membrane	CELLULAR_COMPONENT	0.0479598	0.00192354	9	557	224	47232	233	47789	3.86266	1.16554
OVER	5	GO:0002753	cytosolic pattern recognition receptor signaling pathway	BIOLOGICAL_PROCESS	0.0480004	0.00192796	5	175	228	47614	233	47789	2.14592	0.366193
OVER	6	GO:2001141	regulation of RNA biosynthetic process	BIOLOGICAL_PROCESS	0.0480004	0.00192954	57	8041	176	39748	233	47789	24.4635	16.826
OVER	4	GO:0045907	positive regulation of vasoconstriction	BIOLOGICAL_PROCESS	0.0484761	0.00195087	4	104	229	47685	233	47789	1.71674	0.217623
OVER	5	GO:0070663	regulation of leukocyte proliferation	BIOLOGICAL_PROCESS	0.0487096	0.00196249	8	452	225	47337	233	47789	3.43348	0.945824
OVER	6	GO:0048284	organelle fusion	BIOLOGICAL_PROCESS	0.0493117	0.00198899	8	453	225	47336	233	47789	3.43348	0.947917
OVER	7	GO:0009746	response to hexose	BIOLOGICAL_PROCESS	0.0493583	0.00199312	9	560	224	47229	233	47789	3.86266	1.17182
OVER	5	GO:0048707	instar larval or pupal morphogenesis	BIOLOGICAL_PROCESS	0.049908	0.00201759	4	105	229	47684	233	47789	1.71674	0.219716

## Sheet: Thrombocytes
Trend	GO level	Go term	Description	Category	P value FDR	P value	Genes in test	Genes in reference	Annotated genes in test	Annotated genes in reference	Total genes in test	Total genes in reference	% in test	% in reference
OVER	7	GO:0033622	integrin activation	BIOLOGICAL_PROCESS	0.00243365	1.10792e-07	5	44	107	47866	112	47910	4.46429	0.0918389
OVER	4	GO:0004857	enzyme inhibitor activity	MOLECULAR_FUNCTION	0.00893733	2.59402e-06	11	779	101	47131	112	47910	9.82143	1.62597
OVER	6	GO:0005925	focal adhesion	CELLULAR_COMPONENT	0.00893733	1.29655e-06	9	445	103	47465	112	47910	8.03571	0.928825
OVER	4	GO:0007140	male meiotic nuclear division	BIOLOGICAL_PROCESS	0.00893733	3.25497e-06	5	91	107	47819	112	47910	4.46429	0.189939
OVER	5	GO:0007599	hemostasis	BIOLOGICAL_PROCESS	0.00893733	2.50284e-06	10	623	102	47287	112	47910	8.92857	1.30035
OVER	5	GO:0030055	cell-substrate junction	CELLULAR_COMPONENT	0.00893733	1.84499e-06	9	465	103	47445	112	47910	8.03571	0.97057
OVER	6	GO:0031625	ubiquitin protein ligase binding	MOLECULAR_FUNCTION	0.00893733	3.1771e-06	11	796	101	47114	112	47910	9.82143	1.66145
OVER	6	GO:0033623	regulation of integrin activation	BIOLOGICAL_PROCESS	0.00893733	1.55883e-06	4	32	108	47878	112	47910	3.57143	0.0667919
OVER	7	GO:0010924	regulation of inositol-polyphosphate 5-phosphatase activity	BIOLOGICAL_PROCESS	0.00910914	5.391e-06	2	0	110	47910	112	47910	1.78571	0
OVER	8	GO:0010925	positive regulation of inositol-polyphosphate 5-phosphatase activity	BIOLOGICAL_PROCESS	0.00910914	5.391e-06	2	0	110	47910	112	47910	1.78571	0
OVER	5	GO:0030845	phospholipase C-inhibiting G protein-coupled receptor signaling pathway	BIOLOGICAL_PROCESS	0.00910914	5.391e-06	2	0	110	47910	112	47910	1.78571	0
OVER	5	GO:0044389	ubiquitin-like protein ligase binding	MOLECULAR_FUNCTION	0.00910914	5.25038e-06	11	840	101	47070	112	47910	9.82143	1.75329
OVER	7	GO:0060305	regulation of cell diameter	BIOLOGICAL_PROCESS	0.00910914	5.391e-06	2	0	110	47910	112	47910	1.78571	0
OVER	7	GO:0010466	negative regulation of peptidase activity	BIOLOGICAL_PROCESS	0.014415	9.18738e-06	8	429	104	47481	112	47910	7.14286	0.895429
OVER	6	GO:0033625	positive regulation of integrin activation	BIOLOGICAL_PROCESS	0.0170527	1.16448e-05	3	16	109	47894	112	47910	2.67857	0.033396
OVER	9	GO:0031508	pericentric heterochromatin formation	BIOLOGICAL_PROCESS	0.0201238	1.59288e-05	3	18	109	47892	112	47910	2.67857	0.0375704
OVER	4	GO:0070560	protein secretion by platelet	BIOLOGICAL_PROCESS	0.0201238	1.61483e-05	2	1	110	47909	112	47910	1.78571	0.00208725
OVER	3	GO:0140678	molecular function inhibitor activity	MOLECULAR_FUNCTION	0.0201238	1.64904e-05	14	1542	98	46368	112	47910	12.5	3.21853
OVER	4	GO:0050878	regulation of body fluid levels	BIOLOGICAL_PROCESS	0.0268475	2.32223e-05	11	988	101	46922	112	47910	9.82143	2.0622
OVER	4	GO:0016460	myosin II complex	CELLULAR_COMPONENT	0.0284942	2.69522e-05	4	69	108	47841	112	47910	3.57143	0.14402
OVER	5	GO:0030414	peptidase inhibitor activity	MOLECULAR_FUNCTION	0.0284942	2.85383e-05	7	365	105	47545	112	47910	6.25	0.761845
OVER	3	GO:0032432	actin filament bundle	CELLULAR_COMPONENT	0.0284942	2.76589e-05	6	243	106	47667	112	47910	5.35714	0.507201
OVER	5	GO:0071228	cellular response to tumor cell	BIOLOGICAL_PROCESS	0.0307976	3.22473e-05	2	2	110	47908	112	47910	1.78571	0.00417449
