# Supplementary material for: Single-cell atlas of rainbow trout peripheral blood leukocytes and profiling of their early response to infectious pancreatic necrosis virus
Source: Front Immunol. 2024 Jul 5;15:1404209. doi: 10.3389/fimmu.2024.1404209 (PMC11258392; doi:10.3389/fimmu.2024.1404209)
Supplement: Supplementary Table S5 — Genes grouped according to the Venn diagram ( Figure 5A ). [file Table_5.xlsx]

## Sheet: TODOS
								GLOBAL							GLOBAL	IgM-IgD							B cells IgM+IgD+	IgT							B cells IgT+	CCL4							B cells ccl4+	IRF4							B cells irf4+	T CELLS
TYPE	GROUP	ACC RAINBOW TROUT	GENE	Best Hit HUMAN	Best Hit MOUSE	Clave	VENN DIAGRAM	Gene	p_val	avg_logFC	pct.1	pct.2	p_val_adj	Diff pct.		Gene	p_val	avg_logFC	pct.1	pct.2	p_val_adj	Diff pct.		Gene	p_val	avg_logFC	pct.1	pct.2	p_val_adj	Diff pct.		Gene	p_val	avg_logFC	pct.1	pct.2	p_val_adj	Diff pct.		Gene	p_val	avg_logFC	pct.1	pct.2	p_val_adj	Diff pct.		Gene	p_val
PCG	INTF	XM_021578985.1	interferon alpha/beta receptor 2 (LOC110501424), transcript variant X1	NP_055247.3	NP_766374.1	43	B cells IgM-D									interferon alpha/beta receptor 2 (LOC110501424), transcript variant X1	3.12815e-68	-3.15855	0.043	0.211	9.01564e-64	0.168	**									interferon alpha/beta receptor 2 (LOC110501424), transcript variant X1	0.00052912	-1.1093	0.029	0.164	1	0.135	*
PCG		XM_021563839.1	poly [ADP-ribose] polymerase 12-like (LOC110490445)	NP_073587.1	NP_766481.2	43	B cells IgM-D									poly [ADP-ribose] polymerase 12-like (LOC110490445)	3.44286e-26	-0.265708	0.05	0.139	9.92268e-22	0.089	**									poly [ADP-ribose] polymerase 12-like (LOC110490445)	0.0133194	-0.258723	0.039	0.127	1	0.088	*	poly [ADP-ribose] polymerase 12-like (LOC110490445)	0.0134513	-1.41274	0	0.375	1	0.375	*
PCG		IgD	immunoglobulin delta heavy chain constant region			43	B cells IgM-D	immunoglobulin delta heavy chain constant region	2.56866e-09	-3.24456	0.265	0.302	7.40313e-05	0.037	**	immunoglobulin delta heavy chain constant region	1.29837e-15	-3.6247	0.561	0.642	3.74202e-11	0.081	**	immunoglobulin delta heavy chain constant region	0.0996704	-0.496257	0.362	0.388	1	0.026		immunoglobulin delta heavy chain constant region	0.0129784	0.715744	0.412	0.555	1	0.143	*
PCG	HELIC	XM_021576525.1	nucleolar RNA helicase 2-like (LOC110499400), transcript variant X1	NP_004719.2	NP_062426.2	43	B cells IgM-D	nucleolar RNA helicase 2-like (LOC110499400), transcript variant X1	1.14707e-20	-0.303255	0.179	0.24	3.30597e-16	0.061	**	nucleolar RNA helicase 2-like (LOC110499400), transcript variant X1	2.20142e-13	-0.327226	0.229	0.319	6.34471e-09	0.09	**									nucleolar RNA helicase 2-like (LOC110499400), transcript variant X1	0.0139807	-1.29894	0.441	0.555	1	0.114	*
PCG		XM_021616416.1	wiskott-Aldrich syndrome protein-like (LOC110532474), transcript variant X1	XP_011542279.1	NP_033541.1	43	B cells IgM-D	wiskott-Aldrich syndrome protein-like (LOC110532474), transcript variant X1	2.72608e-27	-0.511439	0.363	0.443	7.85685e-23	0.08	**	wiskott-Aldrich syndrome protein-like (LOC110532474), transcript variant X1	1.1094e-12	-0.950066	0.371	0.465	3.19741e-08	0.094	**	wiskott-Aldrich syndrome protein-like (LOC110532474), transcript variant X1	5.09968e-06	-0.597782	0.435	0.513	0.146978	0.078	*									wiskott-Aldrich syndrome protein-like (LOC110532474), transcript variant X1	0.0397997	-2.09893	0.357	0.75	1	0.393	*
PCG	UNK	XM_021566733.1	uncharacterized LOC110492423 (LOC110492423)	NP_659443.1	NP_079767.2	43	B cells IgM-D									uncharacterized LOC110492423 (LOC110492423)	2.50552e-12	-0.277868	0.286	0.377	7.22115e-08	0.091	**	uncharacterized LOC110492423 (LOC110492423)	0.00133995	-0.251032	0.354	0.413	1	0.059	*																	uncharacterized LOC110492423 (LOC110492423)	0.13948
PCG		XM_021614490.1	ubiquitin protein ligase E3 component n-recognin 4 (ubr4)	XP_016856315.1	NP_001153791.1	43	B cells IgM-D									ubiquitin protein ligase E3 component n-recognin 4 (ubr4)	6.04753e-12	-0.253888	0.16	0.238	1.74296e-07	0.078	**																									ubiquitin protein ligase E3 component n-recognin 4 (ubr4)	0.0227562
PCG		XM_021557698.1	2',3'-cyclic-nucleotide 3'-phosphodiesterase-like (LOC110486251), transcript variant X1	NP_001317145.1	NP_001139790.1	43	B cells IgM-D	2',3'-cyclic-nucleotide 3'-phosphodiesterase-like (LOC110486251), transcript variant X1	1.36639e-16	-0.651235	0.306	0.364	3.93808e-12	0.058	**	2',3'-cyclic-nucleotide 3'-phosphodiesterase-like (LOC110486251), transcript variant X1	6.01772e-11	-0.299312	0.348	0.429	1.73437e-06	0.081	**	2',3'-cyclic-nucleotide 3'-phosphodiesterase-like (LOC110486251), transcript variant X1	2.09674e-06	-0.501265	0.445	0.532	0.0604302	0.087	*	2',3'-cyclic-nucleotide 3'-phosphodiesterase-like (LOC110486251), transcript variant X1	0.119964	-0.575227	0.353	0.423	1	0.07										2',3'-cyclic-nucleotide 3'-phosphodiesterase-like (LOC110486251), transcript variant X1	0.307259
PCG	SPEC	XM_021601791.1	spectrin alpha chain, non-erythrocytic 1 (LOC110523261), transcript variant X1	XP_006717308.1	XP_006497872.1	43	B cells IgM-D	spectrin alpha chain, non-erythrocytic 1 (LOC110523261), transcript variant X1	1.2077e-08	-1.593	0.474	0.513	0.00034807	0.039	**	spectrin alpha chain, non-erythrocytic 1 (LOC110523261), transcript variant X1	3.64383e-10	-0.336785	0.673	0.737	1.05019e-05	0.064	**	spectrin alpha chain, non-erythrocytic 1 (LOC110523261), transcript variant X1	3.91898e-05	-5.28308	0.722	0.781	1	0.059	*	spectrin alpha chain, non-erythrocytic 1 (LOC110523261), transcript variant X1	0.138739	1.00655	0.51	0.473	1	-0.037										spectrin alpha chain, non-erythrocytic 1 (LOC110523261), transcript variant X1	0.144831
PCG	TF	XM_021567783.1	B-cell lymphoma/leukemia 11A-like (LOC110493483)	XP_016859823.1	XP_011241962.1	43	B cells IgM-D									B-cell lymphoma/leukemia 11A-like (LOC110493483)	3.6539e-10	-0.306598	0.166	0.235	1.05309e-05	0.069	**									B-cell lymphoma/leukemia 11A-like (LOC110493483)	0.119664	-0.429112	0.147	0.214	1	0.067
PCG		NM_001160658.1	Eukaryotic translation initiation factor 3 subunit 12 (if3c)	NP_037366.1	NP_082935.1	43	B cells IgM-D	Eukaryotic translation initiation factor 3 subunit 12 (if3c)	3.1948e-17	-0.944976	0.332	0.396	9.20774e-13	0.064	**	Eukaryotic translation initiation factor 3 subunit 12 (if3c)	1.02794e-09	-0.336081	0.398	0.479	2.96262e-05	0.081	**	Eukaryotic translation initiation factor 3 subunit 12 (if3c)	3.77348e-05	-0.397122	0.403	0.481	1	0.078	*	Eukaryotic translation initiation factor 3 subunit 12 (if3c)	0.0496199	-0.366448	0.343	0.459	1	0.116	*									Eukaryotic translation initiation factor 3 subunit 12 (if3c)	0.0106488
PCG	TF	XM_021570084.1	bcl-2-like protein 2 (LOC110494754)			43	B cells IgM-D	bcl-2-like protein 2 (LOC110494754)	2.30175e-14	-0.661175	0.224	0.275	6.63386e-10	0.051	**	bcl-2-like protein 2 (LOC110494754)	2.28383e-09	-0.502985	0.333	0.406	6.58222e-05	0.073	**									bcl-2-like protein 2 (LOC110494754)	0.00116398	-1.34314	0.451	0.627	1	0.176	*									bcl-2-like protein 2 (LOC110494754)	0.0290899
PCG	IC	XM_021559480.1	invariant chain S25-7 (LOC100136156), transcript variant X1	NP_001020330.1	NP_001036070.1	43	B cells IgM-D	invariant chain S25-7 (LOC100136156), transcript variant X1	1.11188e-08	-6.83519	0.381	0.42	0.000320454	0.039	**	invariant chain S25-7 (LOC100136156), transcript variant X1	2.87566e-09	-0.860678	0.478	0.552	8.28793e-05	0.074	**	invariant chain S25-7 (LOC100136156), transcript variant X1	3.60607e-06	-1.42843	0.595	0.651	0.103931	0.056	*	invariant chain S25-7 (LOC100136156), transcript variant X1	0.00939833	-1.73864	0.569	0.664	1	0.095	*	invariant chain S25-7 (LOC100136156), transcript variant X1	0.0378321	-7.41876	0.429	0.688	1	0.259	*	invariant chain S25-7 (LOC100136156), transcript variant X1	0.0718875
PCG		XM_021575433.1	eukaryotic translation initiation factor 3 subunit C (LOC110498804)	NP_001273407.1	NP_666312.1	43	B cells IgM-D	eukaryotic translation initiation factor 3 subunit C (LOC110498804)	1.45339e-13	-0.47505	0.237	0.288	4.1888e-09	0.051	**	eukaryotic translation initiation factor 3 subunit C (LOC110498804)	3.56399e-09	-0.613019	0.253	0.325	0.000102718	0.072	**	eukaryotic translation initiation factor 3 subunit C (LOC110498804)	0.000212067	-0.288682	0.297	0.372	1	0.075	*	eukaryotic translation initiation factor 3 subunit C (LOC110498804)	0.00292386	-1.04676	0.284	0.441	1	0.157	*									eukaryotic translation initiation factor 3 subunit C (LOC110498804)	0.173907
PCG		Igkappa_F1	Immunoglobulin light chain kappa F1 constant region	NP_001243225.1	NP_001177254.1	43	B cells IgM-D	Immunoglobulin light chain kappa F1 constant region	3.04239e-13	26.1641	0.262	0.308	8.76848e-09	0.046	**	Immunoglobulin light chain kappa F1 constant region	1.19132e-08	-1.86129	0.455	0.521	0.000343351	0.066	**	Immunoglobulin light chain kappa F1 constant region	1.08782e-13	0.450493	0.543	0.668	3.13519e-09	0.125	**	Immunoglobulin light chain kappa F1 constant region	0.0204631	-1.76702	0.431	0.532	1	0.101	*
PCG		IgM	immunoglobulin mu heavy chain constant region	NP_001243225.1		43	B cells IgM-D									immunoglobulin mu heavy chain constant region	2.01325e-08	-1.48435	0.751	0.783	0.000580238	0.032	**	immunoglobulin mu heavy chain constant region	0.000122886	-1.17296	0.696	0.763	1	0.067	*
PCG	CD	XM_021591406.1	B-cell antigen receptor complex-associated protein alpha chain-like (LOC110510079)	NP_001774.1	NP_031681.2	43	B cells IgM-D									B-cell antigen receptor complex-associated protein alpha chain-like (LOC110510079)	2.58168e-08	-0.877237	0.596	0.647	0.000744065	0.051	**	B-cell antigen receptor complex-associated protein alpha chain-like (LOC110510079)	8.42468e-07	1.83397	0.596	0.667	0.0242808	0.071	**
PCG		XM_021564644.1	partner of NOB1 homolog (pno1)	NP_064528.1	NP_079719.1	43	B cells IgM-D	partner of NOB1 homolog (pno1)	3.43929e-10	-0.447827	0.274	0.315	9.91237e-06	0.041	**	partner of NOB1 homolog (pno1)	3.32017e-08	-0.362277	0.442	0.508	0.000956906	0.066	**	partner of NOB1 homolog (pno1)	0.000471224	-0.565745	0.398	0.456	1	0.058	*	partner of NOB1 homolog (pno1)	0.83395	-1.6082	0.5	0.5	1	0										partner of NOB1 homolog (pno1)	0.0317843
PCG		XM_021559523.1	microtubule-actin cross-linking factor 1-like (LOC110487604)	XP_005270753.1	XP_011238720.1	43	B cells IgM-D	microtubule-actin cross-linking factor 1-like (LOC110487604)	1.62758e-16	10.0401	0.44	0.501	4.69086e-12	0.061	**	microtubule-actin cross-linking factor 1-like (LOC110487604)	5.3178e-08	-3.25618	0.305	0.367	0.00153264	0.062	**	microtubule-actin cross-linking factor 1-like (LOC110487604)	0.0291253	-0.931625	0.216	0.254	1	0.038	*	microtubule-actin cross-linking factor 1-like (LOC110487604)	0.220701	-1.22863	0.588	0.623	1	0.035										microtubule-actin cross-linking factor 1-like (LOC110487604)	0.108659
PCG		XM_021609536.1	nucleolin (LOC100135911)	NP_005372.2	XP_006529301.1	43	B cells IgM-D	nucleolin (LOC100135911)	3.90958e-17	-12.8055	0.248	0.307	1.12678e-12	0.059	**	nucleolin (LOC100135911)	8.33724e-08	-2.53416	0.302	0.37	0.00240288	0.068	**	nucleolin (LOC100135911)	3.07592e-06	-0.356372	0.269	0.353	0.0886511	0.084	*	nucleolin (LOC100135911)	0.00575852	-2.64955	0.559	0.659	1	0.1	*									nucleolin (LOC100135911)	0.663155
PCG	TF	XM_021580479.1	B-cell lymphoma/leukemia 11A-like (LOC110502455)	XP_016859826.1	XP_006514570.1	43	B cells IgM-D									B-cell lymphoma/leukemia 11A-like (LOC110502455)	1.80786e-07	-0.282209	0.34	0.412	0.00521042	0.072	**	B-cell lymphoma/leukemia 11A-like (LOC110502455)	0.00576927	-0.362348	0.346	0.401	1	0.055	*
PCG		XM_021582289.1	POU class 2 associating factor 1 (pou2af1), transcript variant X1	NP_006226.2	NP_035266.1	43	B cells IgM-D									POU class 2 associating factor 1 (pou2af1), transcript variant X1	2.11582e-07	-0.279689	0.233	0.294	0.00609801	0.061	**
PCG		XM_021588718.1	Krueppel-like factor 2 (LOC110508303)	NP_057354.1	NP_032478.2	43	B cells IgM-D									Krueppel-like factor 2 (LOC110508303)	2.77551e-07	-0.364885	0.302	0.367	0.0079993	0.065	**	Krueppel-like factor 2 (LOC110508303)	0.00170124	-0.42427	0.292	0.349	1	0.057	*	Krueppel-like factor 2 (LOC110508303)	0.0565876	0.64499	0.363	0.264	1	-0.099
PCG		NM_001165154.2	regulator of G-protein signaling 1 (rgs1)	NP_002913.3	NP_056626.2	43	B cells IgM-D	regulator of G-protein signaling 1 (rgs1)	2.87878e-13	4.23358	0.217	0.266	8.29692e-09	0.049	**	regulator of G-protein signaling 1 (rgs1)	3.56853e-07	-0.273678	0.283	0.344	0.0102849	0.061	**	regulator of G-protein signaling 1 (rgs1)	0.000428263	-0.351999	0.275	0.339	1	0.064	*	regulator of G-protein signaling 1 (rgs1)	0.342043	0.887668	0.48	0.532	1	0.052										regulator of G-protein signaling 1 (rgs1)	0.000561634
PCG		XM_021582184.1	mitogen-activated protein kinase kinase kinase kinase 5-like (LOC110503709)	NP_006566.2	XP_006516117.1	43	B cells IgM-D									mitogen-activated protein kinase kinase kinase kinase 5-like (LOC110503709)	4.24456e-07	-0.42858	0.375	0.441	0.0122333	0.066	**																	mitogen-activated protein kinase kinase kinase kinase 5-like (LOC110503709)	0.012315	-2.02648	0.5	0.812	1	0.312	*
PCG		NM_001124277.1	natural killer cell enhancement factor (nkef)	NP_002565.1	NP_035164.1	43	B cells IgM-D	natural killer cell enhancement factor (nkef)	8.53445e-12	2.13338	0.168	0.212	2.45972e-07	0.044	**	natural killer cell enhancement factor (nkef)	5.30136e-07	-0.296095	0.136	0.188	0.0152791	0.052	**	natural killer cell enhancement factor (nkef)	0.000716062	-0.301444	0.22	0.278	1	0.058	*	natural killer cell enhancement factor (nkef)	0.072688	-0.590513	0.284	0.359	1	0.075
PCG	CD	XM_021607904.1	B-cell linker protein-like (LOC110526728), transcript variant X1	XP_016871648.1	NP_032554.2	43	B cells IgM-D	B-cell linker protein-like (LOC110526728), transcript variant X1	5.84435e-11	-0.679986	0.272	0.319	1.6844e-06	0.047	**	B-cell linker protein-like (LOC110526728), transcript variant X1	9.3274e-07	-0.256825	0.503	0.572	0.0268825	0.069	**	B-cell linker protein-like (LOC110526728), transcript variant X1	2.38147e-05	-1.14355	0.479	0.556	0.686364	0.077	*	B-cell linker protein-like (LOC110526728), transcript variant X1	0.109766	-1.50852	0.627	0.682	1	0.055
PCG		XM_021579502.1	phosducin-like protein 3 (LOC110501747)	NP_076970.1	NP_081126.2	43	B cells IgM-D									phosducin-like protein 3 (LOC110501747)	9.42579e-07	-0.284277	0.233	0.291	0.0271661	0.058	**	phosducin-like protein 3 (LOC110501747)	1.33889e-05	-0.401169	0.344	0.426	0.385881	0.082	*	phosducin-like protein 3 (LOC110501747)	0.96359	0.986048	0.294	0.3	1	0.006
PCG		XM_021556720.1	gamma-adducin-like (LOC110485619)	NP_058432.1	NP_038786.2	43	B cells IgM-D									gamma-adducin-like (LOC110485619)	9.68702e-07	-0.748428	0.463	0.534	0.027919	0.071	**	gamma-adducin-like (LOC110485619)	5.08079e-06	-1.35943	0.559	0.629	0.146433	0.07	*	gamma-adducin-like (LOC110485619)	0.00554019	0.596447	0.422	0.273	1	-0.149	*
PCG		XM_021586512.1	switch-associated protein 70-like (LOC110506700), transcript variant X1	NP_055870.2	NP_033328.3	43	B cells IgM-D									switch-associated protein 70-like (LOC110506700), transcript variant X1	1.17868e-06	-0.37692	0.365	0.421	0.0339707	0.056	**	switch-associated protein 70-like (LOC110506700), transcript variant X1	0.00494159	-0.361361	0.419	0.467	1	0.048	*
PCG		XM_021565167.1	histone H3.3 (LOC110491601), transcript variant X1	NP_002098.1	NP_032236.1	43	B cells IgM-D	histone H3.3 (LOC110491601), transcript variant X1	1.00328e-17	0.306883	0.306	0.37	2.89156e-13	0.064	**	histone H3.3 (LOC110491601), transcript variant X1	1.35637e-06	-0.391423	0.274	0.334	0.0390919	0.06	**	histone H3.3 (LOC110491601), transcript variant X1	2.12915e-05	-3.82645	0.43	0.506	0.613642	0.076	*	histone H3.3 (LOC110491601), transcript variant X1	0.130293	-0.614098	0.392	0.5	1	0.108		histone H3.3 (LOC110491601), transcript variant X1	0.0114034	-6.81516	0.571	0.938	1	0.367	*	histone H3.3 (LOC110491601), transcript variant X1	0.563206
PCG		XM_021578428.1	FRAS1-related extracellular matrix protein 3-like (LOC110500913)	NP_997244.4	XP_006501524.1	43	B cells IgM-D									FRAS1-related extracellular matrix protein 3-like (LOC110500913)	1.48385e-06	-0.302518	0.237	0.294	0.042766	0.057	**	FRAS1-related extracellular matrix protein 3-like (LOC110500913)	4.86961e-05	-0.340933	0.23	0.302	1	0.072	*																	FRAS1-related extracellular matrix protein 3-like (LOC110500913)	0.66163
PCG	SPEC	XM_021618641.1	spectrin beta chain, non-erythrocytic 1-like (LOC110534017)	NP_008877.1	NP_067262.1	43	B cells IgM-D									spectrin beta chain, non-erythrocytic 1-like (LOC110534017)	1.56255e-06	-0.504278	0.415	0.477	0.0450341	0.062	**	spectrin beta chain, non-erythrocytic 1-like (LOC110534017)	0.000573898	-0.489879	0.388	0.444	1	0.056	*
PCG	CK	XM_021607817.1	protein regulator of cytokinesis 1-like (LOC110526676), transcript variant X1	NP_003972.1	NP_001272926.1	43	B cells IgM-D	protein regulator of cytokinesis 1-like (LOC110526676), transcript variant X1	1.90269e-09	-0.772771	0.226	0.269	5.48376e-05	0.043	**	protein regulator of cytokinesis 1-like (LOC110526676), transcript variant X1	1.60673e-06	-0.34014	0.187	0.244	0.0463077	0.057	**
PCG	UNK	XM_021591403.1	uncharacterized LOC110510080 (LOC110510080)			31	B cells IgM-D B cells IgT	uncharacterized LOC110510080 (LOC110510080)	1.36083e-47	-84.4241	0.108	0.189	3.92204e-43	0.081	**	uncharacterized LOC110510080 (LOC110510080)	2.76392e-38	-40.748	0.14	0.285	7.96588e-34	0.145	**	uncharacterized LOC110510080 (LOC110510080)	9.25411e-16	-6.69466	0.289	0.428	2.66713e-11	0.139	**	uncharacterized LOC110510080 (LOC110510080)	3.72779e-07	-33.2263	0.216	0.477	0.0107439	0.261	**	uncharacterized LOC110510080 (LOC110510080)	0.010404	-90.9549	0.5	0.75	1	0.25	*
PCG	UBI	XM_021603690.1	ubiquitin (LOC100135798), transcript variant X1	NP_001307950.1	NP_063936.1	31	B cells IgM-D B cells IgT									ubiquitin (LOC100135798), transcript variant X1	4.06563e-27	-0.841688	0.712	0.796	1.17175e-22	0.084	**	ubiquitin (LOC100135798), transcript variant X1	1.99822e-19	-3.88224	0.763	0.83	5.75907e-15	0.067	**	ubiquitin (LOC100135798), transcript variant X1	0.0165305	-2.13845	0.716	0.809	1	0.093	*	ubiquitin (LOC100135798), transcript variant X1	0.0196621	-8.03216	0.786	0.75	1	-0.036	*	ubiquitin (LOC100135798), transcript variant X1	2.94625e-06
PCG		NM_001124232.1	heat shock cognate protein 70a (hsc70a)	NP_006588.1	NP_112442.2	31	B cells IgM-D B cells IgT	heat shock cognate protein 70a (hsc70a)	1.04883e-28	-4.8112	0.844	0.871	3.02282e-24	0.027	**	heat shock cognate protein 70a (hsc70a)	1.59128e-24	-19.187	0.949	0.963	4.58622e-20	0.014	**	heat shock cognate protein 70a (hsc70a)	2.13356e-20	-19.0843	0.978	0.992	6.14912e-16	0.014	**	heat shock cognate protein 70a (hsc70a)	0.0501033	7.02818	0.971	0.991	1	0.02										heat shock cognate protein 70a (hsc70a)	0.0045527
PCG	CD	XM_021624248.1	B-cell antigen receptor complex-associated protein alpha chain-like (LOC110537828)	NP_001774.1	NP_031681.2	31	B cells IgM-D B cells IgT	B-cell antigen receptor complex-associated protein alpha chain-like (LOC110537828)	1.86159e-09	-3.1451	0.45	0.47	5.36528e-05	0.02	**	B-cell antigen receptor complex-associated protein alpha chain-like (LOC110537828)	4.5875e-18	-3.70692	0.82	0.856	1.32216e-13	0.036	**	B-cell antigen receptor complex-associated protein alpha chain-like (LOC110537828)	2.69604e-19	-1.23805	0.89	0.936	7.77024e-15	0.046	**	B-cell antigen receptor complex-associated protein alpha chain-like (LOC110537828)	0.0531082	1.68079	0.735	0.623	1	-0.112
PCG	INTF	NM_001124613.1	interferon inducible protein (iip)	NP_066362.2	NP_079654.1	31	B cells IgM-D B cells IgT	interferon inducible protein (iip)	5.12596e-19	-4.37341	0.39	0.449	1.47735e-14	0.059	**	interferon inducible protein (iip)	2.0332e-17	-2.173	0.543	0.628	5.85987e-13	0.085	**	interferon inducible protein (iip)	1.07702e-14	-3.20353	0.557	0.688	3.10408e-10	0.131	**	interferon inducible protein (iip)	0.911398	-0.685349	0.549	0.532	1	-0.017										interferon inducible protein (iip)	0.0385963
PCG		XM_021615611.1	nascent polypeptide-associated complex subunit alpha (LOC110532025), transcript variant X1	NP_005585.1	NP_038636.2	31	B cells IgM-D B cells IgT									nascent polypeptide-associated complex subunit alpha (LOC110532025), transcript variant X1	2.9451e-17	-0.909537	0.754	0.814	8.48807e-13	0.06	**	nascent polypeptide-associated complex subunit alpha (LOC110532025), transcript variant X1	1.60304e-12	-1.63291	0.852	0.891	4.62011e-08	0.039	**	nascent polypeptide-associated complex subunit alpha (LOC110532025), transcript variant X1	0.00950356	-1.0683	0.716	0.809	1	0.093	*	nascent polypeptide-associated complex subunit alpha (LOC110532025), transcript variant X1	0.0262932	-2.57608	0.714	0.875	1	0.161	*	nascent polypeptide-associated complex subunit alpha (LOC110532025), transcript variant X1	0.000204437
PCG		XM_021571540.1	amyloid beta A4 protein-like (LOC110495970)	NP_001129488.1	NP_001185753.1	31	B cells IgM-D B cells IgT	amyloid beta A4 protein-like (LOC110495970)	5.53697e-17	-2.00139	0.292	0.348	1.59581e-12	0.056	**	amyloid beta A4 protein-like (LOC110495970)	3.74883e-17	-0.794401	0.485	0.581	1.08045e-12	0.096	**	amyloid beta A4 protein-like (LOC110495970)	3.60574e-07	-0.655029	0.419	0.509	0.0103921	0.09	**
PCG	EF	XM_021603788.1	elongation factor 2 (LOC110524284), transcript variant X1	NP_001952.1	NP_031933.1	31	B cells IgM-D B cells IgT	elongation factor 2 (LOC110524284), transcript variant X1	7.44232e-20	-1.92329	0.605	0.649	2.14495e-15	0.044	**	elongation factor 2 (LOC110524284), transcript variant X1	2.6304e-16	-2.14135	0.827	0.867	7.58107e-12	0.04	**	elongation factor 2 (LOC110524284), transcript variant X1	1.87608e-15	-7.25093	0.875	0.928	5.40704e-11	0.053	**	elongation factor 2 (LOC110524284), transcript variant X1	0.00257337	-3.09112	0.882	0.932	1	0.05	*
PCG		XM_021566584.1	lipopolysaccharide-binding protein-like (LOC110492346)	NP_004130.2	NP_032515.2	31	B cells IgM-D B cells IgT	lipopolysaccharide-binding protein-like (LOC110492346)	2.01887e-21	-0.879525	0.152	0.211	5.81858e-17	0.059	**	lipopolysaccharide-binding protein-like (LOC110492346)	3.98033e-16	-0.428433	0.18	0.275	1.14717e-11	0.095	**	lipopolysaccharide-binding protein-like (LOC110492346)	1.06806e-08	-0.380436	0.297	0.401	0.000307826	0.104	**	lipopolysaccharide-binding protein-like (LOC110492346)	0.206708	-0.273527	0.206	0.273	1	0.067		lipopolysaccharide-binding protein-like (LOC110492346)	0.0131523	-2.03758	0.357	0.812	1	0.455	*
PCG	Bs	XM_021569855.1	prothymosin alpha-like (LOC110494624), transcript variant X1			31	B cells IgM-D B cells IgT	prothymosin alpha-like (LOC110494624), transcript variant X1	4.46526e-14	7.291	0.369	0.412	1.28693e-09	0.043	**	prothymosin alpha-like (LOC110494624), transcript variant X1	7.16671e-16	-4.44566	0.635	0.71	2.06552e-11	0.075	**	prothymosin alpha-like (LOC110494624), transcript variant X1	8.12727e-13	-5.19371	0.765	0.824	2.34236e-08	0.059	**	prothymosin alpha-like (LOC110494624), transcript variant X1	0.00644367	-1.99347	0.686	0.786	1	0.1	*									prothymosin alpha-like (LOC110494624), transcript variant X1	0.17306
PCG		Igkappa_G1	Immunoglobulin light chain kappa G1 constant region			31	B cells IgM-D B cells IgT	Immunoglobulin light chain kappa G1 constant region	1.0091e-09	-3.88126	0.453	0.479	2.90834e-05	0.026	**	Immunoglobulin light chain kappa G1 constant region	1.06915e-14	-0.816092	0.821	0.859	3.08141e-10	0.038	**	Immunoglobulin light chain kappa G1 constant region	2.30386e-17	-16.6962	0.856	0.915	6.63996e-13	0.059	**
PCG		Igkappa_F2	Immunoglobulin light chain kappa F2 constant region	NP_001243225.1	NP_001177254.1	31	B cells IgM-D B cells IgT	Immunoglobulin light chain kappa F2 constant region	1.65728e-08	0.329432	0.454	0.476	0.000477646	0.022	**	Immunoglobulin light chain kappa F2 constant region	1.35929e-13	-1.96477	0.838	0.868	3.91761e-09	0.03	**	Immunoglobulin light chain kappa F2 constant region	7.43607e-14	-0.47756	0.87	0.931	2.14315e-09	0.061	**	Immunoglobulin light chain kappa F2 constant region	0.548462	6.84652	0.755	0.727	1	-0.028
PCG		XM_021611214.1	heat shock 90kDa protein 1 beta isoform a (hsp90ba), transcript variant X1	NP_031381.2	NP_032328.2	31	B cells IgM-D B cells IgT	heat shock 90kDa protein 1 beta isoform a (hsp90ba), transcript variant X1	1.15107e-22	-16.8281	0.583	0.637	3.3175e-18	0.054	**	heat shock 90kDa protein 1 beta isoform a (hsp90ba), transcript variant X1	1.47008e-13	-1.35679	0.67	0.725	4.23691e-09	0.055	**	heat shock 90kDa protein 1 beta isoform a (hsp90ba), transcript variant X1	2.48213e-11	-5.0346	0.722	0.797	7.15376e-07	0.075	**	heat shock 90kDa protein 1 beta isoform a (hsp90ba), transcript variant X1	0.0717294	-5.11494	0.735	0.791	1	0.056										heat shock 90kDa protein 1 beta isoform a (hsp90ba), transcript variant X1	0.00143072
PCG		Igkappa_G3	Immunoglobulin light chain kappa G3 constant region	NP_064455.1	NP_001177254.1	31	B cells IgM-D B cells IgT	Immunoglobulin light chain kappa G3 constant region	6.57573e-14	-41.212	0.335	0.382	1.89519e-09	0.047	**	Immunoglobulin light chain kappa G3 constant region	2.96202e-13	-1.18675	0.609	0.68	8.53683e-09	0.071	**	Immunoglobulin light chain kappa G3 constant region	1.62349e-15	-1.53682	0.664	0.763	4.67905e-11	0.099	**	Immunoglobulin light chain kappa G3 constant region	0.177969	-1.57114	0.569	0.641	1	0.072		Immunoglobulin light chain kappa G3 constant region	0.00936997	-41.8658	0.643	0.875	1	0.232	*
PCG		XM_021572664.1	granulins-like (LOC110496647), transcript variant X1	NP_002078.1	NP_032201.2	31	B cells IgM-D B cells IgT	granulins-like (LOC110496647), transcript variant X1	2.99243e-17	0.52249	0.295	0.356	8.62448e-13	0.061	**	granulins-like (LOC110496647), transcript variant X1	3.75901e-13	-0.403646	0.47	0.565	1.08338e-08	0.095	**	granulins-like (LOC110496647), transcript variant X1	1.57849e-09	-0.392481	0.421	0.545	4.54935e-05	0.124	**	granulins-like (LOC110496647), transcript variant X1	0.00704914	-2.38642	0.392	0.527	1	0.135	*									granulins-like (LOC110496647), transcript variant X1	0.0106133
PCG	UNK	XM_021585396.1	uncharacterized LOC110505920 (LOC110505920)	NP_004576.2	XP_006522266.1	31	B cells IgM-D B cells IgT									uncharacterized LOC110505920 (LOC110505920)	1.33657e-12	-1.89306	0.808	0.827	3.85214e-08	0.019	**	uncharacterized LOC110505920 (LOC110505920)	1.61661e-10	-3.76609	0.879	0.907	4.65923e-06	0.028	**	uncharacterized LOC110505920 (LOC110505920)	0.189106	-23.917	0.784	0.827	1	0.043
PCG		XM_021614021.1	eukaryotic translation initiation factor 3 subunit F-like (LOC110530762)	NP_003745.1	NP_079620.2	31	B cells IgM-D B cells IgT	eukaryotic translation initiation factor 3 subunit F-like (LOC110530762)	5.51921e-20	-1.59202	0.493	0.554	1.59069e-15	0.061	**	eukaryotic translation initiation factor 3 subunit F-like (LOC110530762)	5.06203e-11	-1.02575	0.589	0.653	1.45893e-06	0.064	**	eukaryotic translation initiation factor 3 subunit F-like (LOC110530762)	1.32153e-08	-1.34257	0.726	0.789	0.000380877	0.063	**	eukaryotic translation initiation factor 3 subunit F-like (LOC110530762)	0.212768	-3.42448	0.569	0.659	1	0.09		eukaryotic translation initiation factor 3 subunit F-like (LOC110530762)	0.0164322	-3.56111	0.571	0.875	1	0.304	*	eukaryotic translation initiation factor 3 subunit F-like (LOC110530762)	0.0138526
PCG	EF	XM_021571866.1	elongation factor 1-alpha, oocyte form (LOC110496143)	NP_001393.1	NP_034236.2	31	B cells IgM-D B cells IgT	elongation factor 1-alpha, oocyte form (LOC110496143)	7.00631e-13	-4.83506	0.663	0.692	2.01929e-08	0.029	**	elongation factor 1-alpha, oocyte form (LOC110496143)	4.7729e-10	-29.8471	0.85	0.879	1.3756e-05	0.029	**	elongation factor 1-alpha, oocyte form (LOC110496143)	5.20098e-13	-27.8416	0.894	0.941	1.49897e-08	0.047	**	elongation factor 1-alpha, oocyte form (LOC110496143)	0.00776658	4.61888	0.912	0.936	1	0.024	*									elongation factor 1-alpha, oocyte form (LOC110496143)	0.100395
PCG	EF	XM_021598960.1	elongation factor 2-like (LOC110521428), transcript variant X1	NP_001952.1	NP_031933.1	31	B cells IgM-D B cells IgT	elongation factor 2-like (LOC110521428), transcript variant X1	5.55167e-17	0.739184	0.477	0.529	1.60005e-12	0.052	**	elongation factor 2-like (LOC110521428), transcript variant X1	1.21409e-09	-1.15771	0.623	0.667	3.49913e-05	0.044	**	elongation factor 2-like (LOC110521428), transcript variant X1	2.65899e-08	-0.636806	0.641	0.72	0.000766346	0.079	**	elongation factor 2-like (LOC110521428), transcript variant X1	0.251195	0.553192	0.618	0.723	1	0.105										elongation factor 2-like (LOC110521428), transcript variant X1	3.2174e-05
PCG	CD	XM_021565350.1	CD79b molecule (cd79b)			31	B cells IgM-D B cells IgT	CD79b molecule (cd79b)	2.13277e-09	-1.44848	0.319	0.358	6.14686e-05	0.039	**	CD79b molecule (cd79b)	1.33451e-09	-1.02875	0.55	0.617	3.84619e-05	0.067	**	CD79b molecule (cd79b)	5.13218e-07	-2.39039	0.678	0.738	0.0147915	0.06	**	CD79b molecule (cd79b)	0.434861	-0.401345	0.412	0.455	1	0.043
PCG	EF	XM_021561863.1	elongation factor 1-gamma-like (LOC110489228)	NP_001395.1	NP_080283.3	31	B cells IgM-D B cells IgT	elongation factor 1-gamma-like (LOC110489228)	4.66986e-13	-3.87577	0.521	0.558	1.3459e-08	0.037	**	elongation factor 1-gamma-like (LOC110489228)	1.40342e-09	-1.80603	0.693	0.74	4.0448e-05	0.047	**	elongation factor 1-gamma-like (LOC110489228)	1.76375e-09	-3.48232	0.754	0.813	5.08331e-05	0.059	**	elongation factor 1-gamma-like (LOC110489228)	0.829504	-0.719852	0.775	0.736	1	-0.039		elongation factor 1-gamma-like (LOC110489228)	0.0331432	-4.83894	0.643	0.875	1	0.232	*	elongation factor 1-gamma-like (LOC110489228)	0.000779742
PCG	UNK	XM_021618428.1	uncharacterized LOC110533868 (LOC110533868)			31	B cells IgM-D B cells IgT	uncharacterized LOC110533868 (LOC110533868)	2.72582e-10	-0.892043	0.324	0.367	7.85609e-06	0.043	**	uncharacterized LOC110533868 (LOC110533868)	5.91381e-09	-0.850707	0.605	0.668	0.000170442	0.063	**	uncharacterized LOC110533868 (LOC110533868)	8.15129e-12	-0.732385	0.602	0.721	2.34928e-07	0.119	**	uncharacterized LOC110533868 (LOC110533868)	0.232446	1.94899	0.49	0.445	1	-0.045
PCG	SPEC	XM_021612985.1	spectrin beta chain, non-erythrocytic 1-like (LOC110530138), transcript variant X1	XP_005264575.1	XP_006514664.1	31	B cells IgM-D B cells IgT									spectrin beta chain, non-erythrocytic 1-like (LOC110530138), transcript variant X1	9.29789e-09	-0.843861	0.479	0.551	0.000267974	0.072	**	spectrin beta chain, non-erythrocytic 1-like (LOC110530138), transcript variant X1	1.47545e-08	-1.18343	0.614	0.694	0.000425241	0.08	**
PCG	TF	XM_021590546.1	basic transcription factor 3 (btf3), transcript variant X1	NP_001032726.1	NP_663430.2	31	B cells IgM-D B cells IgT	basic transcription factor 3 (btf3), transcript variant X1	4.44444e-17	-3.07504	0.356	0.412	1.28093e-12	0.056	**	basic transcription factor 3 (btf3), transcript variant X1	1.3235e-08	-0.733858	0.467	0.525	0.000381447	0.058	**	basic transcription factor 3 (btf3), transcript variant X1	2.48644e-08	-1.24303	0.485	0.589	0.000716617	0.104	**	basic transcription factor 3 (btf3), transcript variant X1	0.0823165	-0.549829	0.48	0.568	1	0.088		basic transcription factor 3 (btf3), transcript variant X1	0.019772	-3.39119	0.5	0.75	1	0.25	*	basic transcription factor 3 (btf3), transcript variant X1	0.0325435
PCG		XM_021579738.1	rho GTPase-activating protein 15-like (LOC110501886), transcript variant X1	NP_060930.3	NP_722542.2	31	B cells IgM-D B cells IgT	rho GTPase-activating protein 15-like (LOC110501886), transcript variant X1	3.09576e-13	-0.259574	0.224	0.273	8.92228e-09	0.049	**	rho GTPase-activating protein 15-like (LOC110501886), transcript variant X1	1.34552e-08	-0.26215	0.331	0.404	0.000387791	0.073	**	rho GTPase-activating protein 15-like (LOC110501886), transcript variant X1	7.07663e-09	-0.502671	0.372	0.473	0.000203956	0.101	**																	rho GTPase-activating protein 15-like (LOC110501886), transcript variant X1	0.020745
PCG		XM_021583249.1	eukaryotic translation elongation factor 1 gamma (eef1g)	NP_001395.1	NP_080283.3	31	B cells IgM-D B cells IgT	eukaryotic translation elongation factor 1 gamma (eef1g)	1.80054e-14	-1.21441	0.416	0.465	5.18934e-10	0.049	**	eukaryotic translation elongation factor 1 gamma (eef1g)	1.52942e-08	-3.05372	0.579	0.641	0.000440793	0.062	**	eukaryotic translation elongation factor 1 gamma (eef1g)	1.44137e-08	-3.33592	0.62	0.693	0.000415418	0.073	**	eukaryotic translation elongation factor 1 gamma (eef1g)	0.0211736	0.854655	0.618	0.718	1	0.1	*	eukaryotic translation elongation factor 1 gamma (eef1g)	0.020605	-1.07996	0.571	1	1	0.429	*	eukaryotic translation elongation factor 1 gamma (eef1g)	0.00161148
PCG	ZF	XM_021577128.1	zinc finger protein 34-like (LOC110500012), transcript variant X1	NP_694563.1	NP_001019902.2	31	B cells IgM-D B cells IgT	zinc finger protein 34-like (LOC110500012), transcript variant X1	2.31884e-10	249.038	0.272	0.314	6.68313e-06	0.042	**	zinc finger protein 34-like (LOC110500012), transcript variant X1	3.69899e-08	-0.549097	0.476	0.54	0.00106609	0.064	**	zinc finger protein 34-like (LOC110500012), transcript variant X1	6.41593e-09	-0.665803	0.51	0.611	0.000184914	0.101	**	zinc finger protein 34-like (LOC110500012), transcript variant X1	0.464495	0.648879	0.5	0.532	1	0.032
PCG	EF	XM_021625804.1	elongation factor 1-beta-like (LOC110538825)	NP_001950.1	NP_061266.2	31	B cells IgM-D B cells IgT	elongation factor 1-beta-like (LOC110538825)	7.61825e-13	-4.77897	0.616	0.649	2.19566e-08	0.033	**	elongation factor 1-beta-like (LOC110538825)	1.40943e-07	-14.2686	0.755	0.767	0.00406212	0.012	**	elongation factor 1-beta-like (LOC110538825)	3.82777e-13	-6.36183	0.812	0.868	1.1032e-08	0.056	**	elongation factor 1-beta-like (LOC110538825)	0.931204	0.911018	0.745	0.764	1	0.019										elongation factor 1-beta-like (LOC110538825)	0.0110222
PCG		XM_021561242.1	GTP-binding nuclear protein Ran (LOC110488823), transcript variant X1	NP_006316.1	NP_033417.1	31	B cells IgM-D B cells IgT	GTP-binding nuclear protein Ran (LOC110488823), transcript variant X1	4.54768e-16	-1.05058	0.368	0.432	1.31069e-11	0.064	**	GTP-binding nuclear protein Ran (LOC110488823), transcript variant X1	1.85877e-07	-0.504557	0.419	0.484	0.00535717	0.065	**	GTP-binding nuclear protein Ran (LOC110488823), transcript variant X1	2.5523e-07	-1.05682	0.5	0.604	0.00735599	0.104	**	GTP-binding nuclear protein Ran (LOC110488823), transcript variant X1	0.00583702	0.443192	0.412	0.568	1	0.156	*									GTP-binding nuclear protein Ran (LOC110488823), transcript variant X1	0.470899
PCG	EF	XM_021588943.1	elongation factor 2-like (LOC110508425)	NP_001952.1	NP_031933.1	31	B cells IgM-D B cells IgT	elongation factor 2-like (LOC110508425)	1.32248e-13	-0.2527	0.291	0.347	3.81152e-09	0.056	**	elongation factor 2-like (LOC110508425)	3.55325e-07	-0.264152	0.344	0.409	0.0102408	0.065	**	elongation factor 2-like (LOC110508425)	4.73071e-07	-0.632043	0.368	0.465	0.0136344	0.097	**																	elongation factor 2-like (LOC110508425)	0.0073727
PCG		NM_001160490.1	brain creatine kinase b (LOC100301659)	NP_001814.2	NP_067248.1	31	B cells IgM-D B cells IgT	brain creatine kinase b (LOC100301659)	1.52754e-10	-3.48446	0.312	0.354	4.40251e-06	0.042	**	brain creatine kinase b (LOC100301659)	6.9111e-07	-4.30242	0.415	0.468	0.0199185	0.053	**	brain creatine kinase b (LOC100301659)	1.45377e-10	-2.34469	0.611	0.713	4.1899e-06	0.102	**	brain creatine kinase b (LOC100301659)	0.437088	-0.936075	0.412	0.455	1	0.043										brain creatine kinase b (LOC100301659)	0.0147079
PCG		NM_001124745.1	heat shock protein 70b (hsp70b)	NP_005518.3	NP_034608.2	20	B cells IgM-D B cells IgT Monocytes	heat shock protein 70b (hsp70b)	2.64726e-116	-19.9443	0.683	0.797	7.62967e-112	0.114	**	heat shock protein 70b (hsp70b)	1.53923e-39	-13.778	0.667	0.781	4.43621e-35	0.114	**	heat shock protein 70b (hsp70b)	4.26191e-32	-0.911941	0.864	0.934	1.22833e-27	0.07	**	heat shock protein 70b (hsp70b)	0.00482326	-22.1051	0.892	0.927	1	0.035	*									heat shock protein 70b (hsp70b)	0.0161794
PCG	IC	NM_001124443.1	invariant chain INVX (LOC100136157)	NP_004346.1	NP_034675.1	20	B cells IgM-D B cells IgT Monocytes	invariant chain INVX (LOC100136157)	9.99732e-20	-24.6297	0.553	0.6	2.88133e-15	0.047	**	invariant chain INVX (LOC100136157)	9.35173e-20	-2.55372	0.736	0.805	2.69526e-15	0.069	**	invariant chain INVX (LOC100136157)	6.87561e-23	-6.74562	0.867	0.918	1.98162e-18	0.051	**	invariant chain INVX (LOC100136157)	0.566046	-3.57814	0.833	0.795	1	-0.038		invariant chain INVX (LOC100136157)	0.014786	-21.8969	1	1	1	0	*	invariant chain INVX (LOC100136157)	0.391516
PCG		XM_021566630.1	nascent polypeptide-associated complex subunit alpha-like (LOC110492373), transcript variant X1	NP_005585.1	NP_038636.2	20	B cells IgM-D B cells IgT Monocytes	nascent polypeptide-associated complex subunit alpha-like (LOC110492373), transcript variant X1	9.00835e-22	-5.60157	0.669	0.709	2.5963e-17	0.04	**	nascent polypeptide-associated complex subunit alpha-like (LOC110492373), transcript variant X1	2.52928e-14	-3.08981	0.852	0.87	7.28965e-10	0.018	**	nascent polypeptide-associated complex subunit alpha-like (LOC110492373), transcript variant X1	1.38972e-16	-3.11664	0.895	0.937	4.00531e-12	0.042	**	nascent polypeptide-associated complex subunit alpha-like (LOC110492373), transcript variant X1	0.542836	-3.73116	0.863	0.873	1	0.01										nascent polypeptide-associated complex subunit alpha-like (LOC110492373), transcript variant X1	0.00109173
PCG		XM_021571618.1	protein S100-A1-like (LOC110496006)	NP_006262.1	NP_035439.1	20	B cells IgM-D B cells IgT Monocytes	protein S100-A1-like (LOC110496006)	8.0799e-19	-28.7081	0.486	0.535	2.32871e-14	0.049	**	protein S100-A1-like (LOC110496006)	2.58223e-14	-2.97062	0.622	0.68	7.44225e-10	0.058	**	protein S100-A1-like (LOC110496006)	1.57724e-15	-8.40853	0.78	0.836	4.54577e-11	0.056	**	protein S100-A1-like (LOC110496006)	0.512757	-2.05433	0.48	0.395	1	-0.085										protein S100-A1-like (LOC110496006)	0.00336201
PCG		NM_001124231.1	heat shock 90kDa protein 1 beta isoform a (hsp90ba)	NP_031381.2	NP_032328.2	20	B cells IgM-D B cells IgT Monocytes	heat shock 90kDa protein 1 beta isoform a (hsp90ba)	2.05415e-42	-1.84792	0.657	0.73	5.92027e-38	0.073	**	heat shock 90kDa protein 1 beta isoform a (hsp90ba)	4.61411e-20	-3.96259	0.767	0.836	1.32983e-15	0.069	**	heat shock 90kDa protein 1 beta isoform a (hsp90ba)	1.03634e-15	-3.98317	0.795	0.865	2.98684e-11	0.07	**	heat shock 90kDa protein 1 beta isoform a (hsp90ba)	0.11126	-0.28206	0.824	0.85	1	0.026										heat shock 90kDa protein 1 beta isoform a (hsp90ba)	0.0028045
PCG		XM_021583888.1	ADP/ATP translocase 2-like (LOC110504971)	NP_001143.2	NP_031477.1	20	B cells IgM-D B cells IgT Monocytes	ADP/ATP translocase 2-like (LOC110504971)	1.38534e-24	-6.51588	0.587	0.649	3.9927e-20	0.062	**	ADP/ATP translocase 2-like (LOC110504971)	9.07654e-14	-4.96887	0.701	0.753	2.61595e-09	0.052	**	ADP/ATP translocase 2-like (LOC110504971)	2.85124e-13	-4.86877	0.813	0.88	8.21757e-09	0.067	**	ADP/ATP translocase 2-like (LOC110504971)	0.987434	3.41699	0.755	0.727	1	-0.028										ADP/ATP translocase 2-like (LOC110504971)	0.00153245
PCG		XM_021593023.1	ATP synthase subunit f, mitochondrial-like (LOC110512930)	NP_001003713.1	NP_065607.1	20	B cells IgM-D B cells IgT Monocytes	ATP synthase subunit f, mitochondrial-like (LOC110512930)	9.31991e-41	-0.334176	0.224	0.318	2.68609e-36	0.094	**	ATP synthase subunit f, mitochondrial-like (LOC110512930)	2.37608e-16	-0.298066	0.232	0.333	6.84811e-12	0.101	**	ATP synthase subunit f, mitochondrial-like (LOC110512930)	9.44548e-08	-0.377344	0.301	0.393	0.00272228	0.092	**	ATP synthase subunit f, mitochondrial-like (LOC110512930)	0.00127328	0.410171	0.284	0.482	1	0.198	*
PCG	UBI	XM_021612451.1	ubiquitin-like protein FUBI (LOC110529850)	NP_001988.1	NP_032016.1	9	B cells IgM-D B cells IgT Monocytes Neutrophils	ubiquitin-like protein FUBI (LOC110529850)	1.4325e-42	-0.911774	0.605	0.672	4.1286e-38	0.067	**	ubiquitin-like protein FUBI (LOC110529850)	3.08818e-28	-10.1911	0.787	0.852	8.90044e-24	0.065	**	ubiquitin-like protein FUBI (LOC110529850)	2.34831e-25	-5.08939	0.817	0.896	6.76805e-21	0.079	**	ubiquitin-like protein FUBI (LOC110529850)	0.0007058	0.250353	0.784	0.886	1	0.102	*	ubiquitin-like protein FUBI (LOC110529850)	0.0402296	-1.55443	0.857	0.938	1	0.081	*	ubiquitin-like protein FUBI (LOC110529850)	0.00120502
PCG		NM_001124668.1	RACK1 (LOC100136700)	NP_006089.1	NP_032169.1	9	B cells IgM-D B cells IgT Monocytes Neutrophils	RACK1 (LOC100136700)	1.98233e-21	-3.49002	0.647	0.689	5.71326e-17	0.042	**	RACK1 (LOC100136700)	1.0248e-19	-5.39613	0.854	0.896	2.95359e-15	0.042	**	RACK1 (LOC100136700)	1.66812e-12	-6.91199	0.9	0.934	4.8077e-08	0.034	**	RACK1 (LOC100136700)	0.0313106	2.26122	0.833	0.895	1	0.062	*	RACK1 (LOC100136700)	0.0127296	0.423317	0.643	1	1	0.357	*	RACK1 (LOC100136700)	0.0181581
PCG		XM_021601941.1	peptidyl-prolyl cis-trans isomerase A-like (LOC110523330)	NP_066953.1	NP_032933.1	9	B cells IgM-D B cells IgT Monocytes Neutrophils	peptidyl-prolyl cis-trans isomerase A-like (LOC110523330)	5.4648e-52	17.1097	0.824	0.871	1.57501e-47	0.047	**	peptidyl-prolyl cis-trans isomerase A-like (LOC110523330)	4.3273e-15	-53.0787	0.805	0.842	1.24717e-10	0.037	**	peptidyl-prolyl cis-trans isomerase A-like (LOC110523330)	1.01626e-12	-31.5552	0.871	0.939	2.92896e-08	0.068	**	peptidyl-prolyl cis-trans isomerase A-like (LOC110523330)	0.00271343	-4.23482	0.912	0.941	1	0.029	*									peptidyl-prolyl cis-trans isomerase A-like (LOC110523330)	0.0397673
PCG	UBI	NM_001124306.1	polyubiquitin (LOC100135966)	NP_066289.3	NP_062613.3	9	B cells IgM-D B cells IgT Monocytes Neutrophils	polyubiquitin (LOC100135966)	2.41691e-46	-8.70835	0.878	0.912	6.96577e-42	0.034	**	polyubiquitin (LOC100135966)	6.71196e-14	-5.12972	0.822	0.859	1.93445e-09	0.037	**	polyubiquitin (LOC100135966)	7.19242e-10	-7.8443	0.85	0.907	2.07293e-05	0.057	**	polyubiquitin (LOC100135966)	0.375461	-8.17997	0.814	0.827	1	0.013		polyubiquitin (LOC100135966)	0.0110121	-5.12839	0.857	0.938	1	0.081	*	polyubiquitin (LOC100135966)	0.00218712
PCG	PROFILIN	NM_001165157.1	Profilin-1 (prof1)	NP_444252.1	NP_062283.1	9	B cells IgM-D B cells IgT Monocytes Neutrophils	Profilin-1 (prof1)	5.63139e-34	-151.787	0.905	0.918	1.62302e-29	0.013	**	Profilin-1 (prof1)	3.12293e-08	-0.854824	0.802	0.817	0.000900059	0.015	**	Profilin-1 (prof1)	2.12445e-17	-29.4884	0.941	0.973	6.12287e-13	0.032	**	Profilin-1 (prof1)	0.286266	-20.5312	0.824	0.75	1	-0.074										Profilin-1 (prof1)	0.000413101
PCG		XM_021596065.1	actin-related protein 2/3 complex subunit 1B-like (LOC110518526)	NP_005711.1	NP_075631.2	9	B cells IgM-D B cells IgT Monocytes Neutrophils	actin-related protein 2/3 complex subunit 1B-like (LOC110518526)	3.57402e-24	-3.07725	0.606	0.659	1.03007e-19	0.053	**	actin-related protein 2/3 complex subunit 1B-like (LOC110518526)	5.47872e-12	-0.956323	0.658	0.72	1.57902e-07	0.062	**	actin-related protein 2/3 complex subunit 1B-like (LOC110518526)	1.74484e-09	-1.96876	0.748	0.806	5.0288e-05	0.058	**	actin-related protein 2/3 complex subunit 1B-like (LOC110518526)	0.558154	-0.938845	0.696	0.673	1	-0.023										actin-related protein 2/3 complex subunit 1B-like (LOC110518526)	0.000172796
PCG		XM_021583593.1	heterogeneous nuclear ribonucleoprotein A0-like (LOC110504781)	NP_006796.1	NP_084148.1	9	B cells IgM-D B cells IgT Monocytes Neutrophils	heterogeneous nuclear ribonucleoprotein A0-like (LOC110504781)	1.52196e-32	-1.37809	0.298	0.383	4.38645e-28	0.085	**	heterogeneous nuclear ribonucleoprotein A0-like (LOC110504781)	1.33304e-11	-0.44354	0.283	0.366	3.84196e-07	0.083	**	heterogeneous nuclear ribonucleoprotein A0-like (LOC110504781)	1.85042e-10	-0.741687	0.357	0.476	5.3331e-06	0.119	**	heterogeneous nuclear ribonucleoprotein A0-like (LOC110504781)	0.296685	-1.29739	0.539	0.541	1	0.002										heterogeneous nuclear ribonucleoprotein A0-like (LOC110504781)	0.135753
PCG		XM_021586447.1	ferritin, heavy subunit (LOC110506658)	NP_002023.2	NP_034369.1	9	B cells IgM-D B cells IgT Monocytes Neutrophils	ferritin, heavy subunit (LOC110506658)	2.60351e-24	-9.75487	0.617	0.644	7.50356e-20	0.027	**	ferritin, heavy subunit (LOC110506658)	1.28248e-25	-8.87681	0.87	0.883	3.69625e-21	0.013	**	ferritin, heavy subunit (LOC110506658)	2.43807e-18	-5.71726	0.923	0.966	7.02676e-14	0.043	**	ferritin, heavy subunit (LOC110506658)	6.59042e-06	-8.50862	0.873	0.941	0.189942	0.068	*									ferritin, heavy subunit (LOC110506658)	0.23513
PCG	B2MIC	XM_021565716.1	beta-2-microglobulin-like (LOC110491891)	NP_004039.1	NP_033865.2	5	B cells IgM-D B cells IgT Monocytes Neutrophils T cells	beta-2-microglobulin-like (LOC110491891)	9.46965e-68	-9.89062	0.77	0.826	2.72925e-63	0.056	**	beta-2-microglobulin-like (LOC110491891)	8.55952e-24	-16.1971	0.783	0.818	2.46694e-19	0.035	**	beta-2-microglobulin-like (LOC110491891)	1.21422e-19	-1.34061	0.784	0.874	3.49952e-15	0.09	**	beta-2-microglobulin-like (LOC110491891)	0.000353062	-13.0491	0.853	0.9	1	0.047	*	beta-2-microglobulin-like (LOC110491891)	0.00843294	-35.127	1	1	1	0	*	beta-2-microglobulin-like (LOC110491891)	4.9696e-12
PCG	UBI	XM_021588670.1	E3 ubiquitin-protein ligase rnf213-alpha-like (LOC110508243)	XP_005257602.2	XP_006534694.1	5	B cells IgM-D B cells IgT Monocytes Neutrophils T cells	E3 ubiquitin-protein ligase rnf213-alpha-like (LOC110508243)	5.49067e-184	-3.57918	0.072	0.248	1.58247e-179	0.176	**	E3 ubiquitin-protein ligase rnf213-alpha-like (LOC110508243)	2.11327e-82	-1.37258	0.065	0.272	6.09066e-78	0.207	**	E3 ubiquitin-protein ligase rnf213-alpha-like (LOC110508243)	6.13269e-20	-0.337708	0.058	0.184	1.7675e-15	0.126	**	E3 ubiquitin-protein ligase rnf213-alpha-like (LOC110508243)	1.06082e-08	-2.07524	0.049	0.341	0.00030574	0.292	**	E3 ubiquitin-protein ligase rnf213-alpha-like (LOC110508243)	0.00301246	-7.7836	0	0.5	1	0.5	*	E3 ubiquitin-protein ligase rnf213-alpha-like (LOC110508243)	6.5273e-34
PCG	UBI	XM_021610666.1	E3 ubiquitin-protein ligase rnf213-alpha-like (LOC110528546)	NP_001243000.2	XP_006534693.1	5	B cells IgM-D B cells IgT Monocytes Neutrophils T cells	E3 ubiquitin-protein ligase rnf213-alpha-like (LOC110528546)	4.80876e-156	-12.9063	0.057	0.208	1.38593e-151	0.151	**	E3 ubiquitin-protein ligase rnf213-alpha-like (LOC110528546)	5.25427e-76	-0.927895	0.071	0.269	1.51433e-71	0.198	**	E3 ubiquitin-protein ligase rnf213-alpha-like (LOC110528546)	2.88202e-17	-0.306266	0.073	0.194	8.30627e-13	0.121	**	E3 ubiquitin-protein ligase rnf213-alpha-like (LOC110528546)	8.56963e-06	-16.3887	0.088	0.314	0.246985	0.226	*	E3 ubiquitin-protein ligase rnf213-alpha-like (LOC110528546)	0.00642303	-1.81839	0	0.438	1	0.438	*	E3 ubiquitin-protein ligase rnf213-alpha-like (LOC110528546)	2.39938e-31
PCG	SAC	XM_021584972.1	sacsin-like (LOC110505631), transcript variant X1	XP_016876028.1	XP_006519291.1	1	B cells IgM-D B cells IgT Monocytes Neutrophils T cells Thrombocytes	sacsin-like (LOC110505631), transcript variant X1	0	-22.5362	0.052	0.342	0	0.29	**	sacsin-like (LOC110505631), transcript variant X1	5.24608e-184	-16.0577	0.039	0.38	1.51197e-179	0.341	**	sacsin-like (LOC110505631), transcript variant X1	7.45614e-31	-3.90235	0.045	0.208	2.14893e-26	0.163	**	sacsin-like (LOC110505631), transcript variant X1	1.16488e-15	-6.93768	0.078	0.564	3.35731e-11	0.486	**	sacsin-like (LOC110505631), transcript variant X1	2.72155e-05	-29.9139	0.214	0.938	0.784377	0.724	*	sacsin-like (LOC110505631), transcript variant X1	4.92796e-64
PCG	HELIC	XM_021610645.1	helicase with zinc finger 2 (helz2), transcript variant X1	NP_208384.3	NP_898985.2	1	B cells IgM-D B cells IgT Monocytes Neutrophils T cells Thrombocytes	helicase with zinc finger 2 (helz2), transcript variant X1	0	-17.7908	0.075	0.362	0	0.287	**	helicase with zinc finger 2 (helz2), transcript variant X1	1.26861e-167	-3.64384	0.04	0.361	3.65627e-163	0.321	**	helicase with zinc finger 2 (helz2), transcript variant X1	1.9162e-33	-0.880911	0.051	0.226	5.52267e-29	0.175	**	helicase with zinc finger 2 (helz2), transcript variant X1	1.32937e-08	-1.98347	0.088	0.405	0.000383137	0.317	**	helicase with zinc finger 2 (helz2), transcript variant X1	0.00184686	-6.81133	0.071	0.625	1	0.554	*	helicase with zinc finger 2 (helz2), transcript variant X1	2.00278e-65
PCG	INTF	XM_021558024.1	uncharacterized LOC110486424 (LOC110486424)	NP_060796.1	NP_001264108.1	1	B cells IgM-D B cells IgT Monocytes Neutrophils T cells Thrombocytes	uncharacterized LOC110486424 (LOC110486424)	5.00642e-273	-1.42919	0.07	0.297	1.4429e-268	0.227	**	uncharacterized LOC110486424 (LOC110486424)	1.19667e-131	-1.40974	0.057	0.338	3.44893e-127	0.281	**	uncharacterized LOC110486424 (LOC110486424)	3.38874e-42	-0.72502	0.077	0.301	9.7667e-38	0.224	**	uncharacterized LOC110486424 (LOC110486424)	8.40357e-11	-1.43081	0.039	0.391	2.42199e-06	0.352	**	uncharacterized LOC110486424 (LOC110486424)	0.0116621	-1.70854	0.143	0.625	1	0.482	*	uncharacterized LOC110486424 (LOC110486424)	2.25563e-36
PCG	UBI	XM_021593128.1	tripartite motif-containing protein 16-like (LOC110513115)	NP_006461.3	NP_001028947.1	1	B cells IgM-D B cells IgT Monocytes Neutrophils T cells Thrombocytes	tripartite motif-containing protein 16-like (LOC110513115)	7.58198e-271	-1.13223	0.09	0.327	2.1852e-266	0.237	**	tripartite motif-containing protein 16-like (LOC110513115)	6.75192e-115	-0.753995	0.068	0.331	1.94597e-110	0.263	**	tripartite motif-containing protein 16-like (LOC110513115)	7.88775e-38	-0.515781	0.049	0.241	2.27333e-33	0.192	**									tripartite motif-containing protein 16-like (LOC110513115)	0.00821255	-2.95786	0.286	0.75	1	0.464	*	tripartite motif-containing protein 16-like (LOC110513115)	3.27542e-28
PCG		XM_021618429.1	galectin-9-like (LOC110533869), transcript variant X1	XP_005256827.1	NP_034838.2	1	B cells IgM-D B cells IgT Monocytes Neutrophils T cells Thrombocytes	galectin-9-like (LOC110533869), transcript variant X1	1.26451e-203	-0.870499	0.108	0.313	3.64445e-199	0.205	**	galectin-9-like (LOC110533869), transcript variant X1	9.44458e-99	-0.627688	0.072	0.309	2.72202e-94	0.237	**	galectin-9-like (LOC110533869), transcript variant X1	6.68576e-25	-0.491949	0.097	0.26	1.9269e-20	0.163	**	galectin-9-like (LOC110533869), transcript variant X1	0.000202598	-2.57499	0.108	0.291	1	0.183	*									galectin-9-like (LOC110533869), transcript variant X1	7.19618e-24
PCG	CD	XM_021558082.1	CD9 antigen-like (LOC110486460)	NP_001760.1	NP_031683.1	1	B cells IgM-D B cells IgT Monocytes Neutrophils T cells Thrombocytes									CD9 antigen-like (LOC110486460)	9.85278e-41	-1.60825	0.304	0.471	2.83967e-36	0.167	**	CD9 antigen-like (LOC110486460)	1.45151e-11	-2.41142	0.323	0.44	4.1834e-07	0.117	**	CD9 antigen-like (LOC110486460)	0.0064905	-1.83914	0.343	0.482	1	0.139	*	CD9 antigen-like (LOC110486460)	0.0267924	5.60745	0.5	0.75	1	0.25	*	CD9 antigen-like (LOC110486460)	1.97511e-07
PCG	UBI	XM_021581062.1	E3 ubiquitin-protein ligase rnf213-beta-like (LOC110502787), transcript variant X1	XP_011523388.1	XP_006534693.1	1	B cells IgM-D B cells IgT Monocytes Neutrophils T cells Thrombocytes	E3 ubiquitin-protein ligase rnf213-beta-like (LOC110502787), transcript variant X1	7.07958e-202	-1.56719	0.069	0.255	2.0404e-197	0.186	**	E3 ubiquitin-protein ligase rnf213-beta-like (LOC110502787), transcript variant X1	1.15231e-77	-0.655174	0.036	0.216	3.32107e-73	0.18	**	E3 ubiquitin-protein ligase rnf213-beta-like (LOC110502787), transcript variant X1	1.80305e-27	-0.650616	0.037	0.181	5.19658e-23	0.144	**	E3 ubiquitin-protein ligase rnf213-beta-like (LOC110502787), transcript variant X1	4.71808e-05	-0.468431	0.049	0.232	1	0.183	*	E3 ubiquitin-protein ligase rnf213-beta-like (LOC110502787), transcript variant X1	0.0142519	-2.32537	0.143	0.562	1	0.419	*	E3 ubiquitin-protein ligase rnf213-beta-like (LOC110502787), transcript variant X1	5.47795e-25
PCG	HELIC	XM_021610647.1	helicase with zinc finger domain 2-like (LOC110528534), transcript variant X1	NP_208384.3	XP_006500664.1	1	B cells IgM-D B cells IgT Monocytes Neutrophils T cells Thrombocytes	helicase with zinc finger domain 2-like (LOC110528534), transcript variant X1	1.48155e-88	-0.927684	0.226	0.37	4.26996e-84	0.144	**	helicase with zinc finger domain 2-like (LOC110528534), transcript variant X1	7.26441e-49	-0.652855	0.236	0.423	2.09367e-44	0.187	**	helicase with zinc finger domain 2-like (LOC110528534), transcript variant X1	3.91722e-16	-0.508421	0.226	0.373	1.12898e-11	0.147	**									helicase with zinc finger domain 2-like (LOC110528534), transcript variant X1	0.00408877	-3.25554	0.143	0.688	1	0.545	*	helicase with zinc finger domain 2-like (LOC110528534), transcript variant X1	2.04122e-13
PCG		XM_021590485.1	peptidyl-prolyl cis-trans isomerase A-like (LOC110509549)	NP_066953.1	NP_032933.1	2	B cells IgM-D B cells IgT Monocytes Neutrophils Thrombocytes	peptidyl-prolyl cis-trans isomerase A-like (LOC110509549)	3.16026e-52	-4.18801	0.659	0.745	9.10818e-48	0.086	**	peptidyl-prolyl cis-trans isomerase A-like (LOC110509549)	8.62472e-15	-6.04624	0.526	0.62	2.48573e-10	0.094	**	peptidyl-prolyl cis-trans isomerase A-like (LOC110509549)	3.44922e-12	-2.73843	0.715	0.765	9.94099e-08	0.05	**	peptidyl-prolyl cis-trans isomerase A-like (LOC110509549)	0.0172135	-1.51836	0.667	0.768	1	0.101	*									peptidyl-prolyl cis-trans isomerase A-like (LOC110509549)	0.0110199
PCG		XM_021622142.1	glycine-rich RNA-binding protein GRP1A-like (LOC110536383)	NP_001271.1	NP_031731.1	2	B cells IgM-D B cells IgT Monocytes Neutrophils Thrombocytes	glycine-rich RNA-binding protein GRP1A-like (LOC110536383)	1.89937e-35	3.28132	0.926	0.953	5.47417e-31	0.027	**	glycine-rich RNA-binding protein GRP1A-like (LOC110536383)	8.49242e-27	-12.9757	0.981	0.982	2.4476e-22	0.001	**	glycine-rich RNA-binding protein GRP1A-like (LOC110536383)	3.50578e-37	-48.8732	0.996	0.997	1.0104e-32	0.001	**	glycine-rich RNA-binding protein GRP1A-like (LOC110536383)	0.272869	5.76181	0.98	0.991	1	0.011		glycine-rich RNA-binding protein GRP1A-like (LOC110536383)	0.048089	-13.8689	0.929	1	1	0.071	*	glycine-rich RNA-binding protein GRP1A-like (LOC110536383)	0.00031384
PCG		XM_021582159.1	histone H3.3 (LOC110503698)	NP_002098.1	NP_032236.1	2	B cells IgM-D B cells IgT Monocytes Neutrophils Thrombocytes	histone H3.3 (LOC110503698)	8.46287e-33	-0.901423	0.449	0.54	2.43908e-28	0.091	**	histone H3.3 (LOC110503698)	3.31055e-10	-0.707059	0.442	0.525	9.54134e-06	0.083	**	histone H3.3 (LOC110503698)	3.03383e-08	-0.703304	0.542	0.639	0.000874381	0.097	**	histone H3.3 (LOC110503698)	0.19559	-0.586413	0.451	0.55	1	0.099										histone H3.3 (LOC110503698)	0.00120111
PCG	TCT	XM_021594308.1	translationally-controlled tumor protein homolog (LOC110515392)	NP_003286.1	NP_033455.1	2	B cells IgM-D B cells IgT Monocytes Neutrophils Thrombocytes	translationally-controlled tumor protein homolog (LOC110515392)	2.91527e-23	-3.18657	0.82	0.854	8.40209e-19	0.034	**	translationally-controlled tumor protein homolog (LOC110515392)	2.35044e-21	-5.84209	0.936	0.944	6.7742e-17	0.008	**	translationally-controlled tumor protein homolog (LOC110515392)	1.42392e-14	-2.89523	0.972	0.984	4.10387e-10	0.012	**	translationally-controlled tumor protein homolog (LOC110515392)	0.302445	12.4514	0.951	0.945	1	-0.006										translationally-controlled tumor protein homolog (LOC110515392)	1.98442e-05
PCG	Bs	XM_021604724.1	prothymosin alpha-A-like (LOC110524814)	NP_001015.1	NP_079863.1	2	B cells IgM-D B cells IgT Monocytes Neutrophils Thrombocytes	prothymosin alpha-A-like (LOC110524814)	5.98553e-39	7.20321	0.632	0.704	1.72509e-34	0.072	**	prothymosin alpha-A-like (LOC110524814)	1.00302e-08	-0.500586	0.603	0.656	0.00028908	0.053	**	prothymosin alpha-A-like (LOC110524814)	1.61699e-13	-3.69115	0.673	0.768	4.66031e-09	0.095	**	prothymosin alpha-A-like (LOC110524814)	0.540498	-2.56773	0.539	0.555	1	0.016										prothymosin alpha-A-like (LOC110524814)	0.0858008
PCG	STAT	XM_021596979.1	signal transducer and activator of transcription 1-alpha/beta-like (LOC110520020), transcript variant X1	NP_009330.1	NP_033309.3	12	B cells IgM-D B cells IgT Monocytes T cells	signal transducer and activator of transcription 1-alpha/beta-like (LOC110520020), transcript variant X1	7.12418e-199	-0.800082	0.033	0.194	2.05326e-194	0.161	**	signal transducer and activator of transcription 1-alpha/beta-like (LOC110520020), transcript variant X1	1.4987e-98	-0.588057	0.029	0.238	4.31939e-94	0.209	**	signal transducer and activator of transcription 1-alpha/beta-like (LOC110520020), transcript variant X1	7.33213e-28	-0.412388	0.035	0.178	2.11319e-23	0.143	**	signal transducer and activator of transcription 1-alpha/beta-like (LOC110520020), transcript variant X1	1.67367e-08	-0.89241	0.01	0.277	0.000482367	0.267	**	signal transducer and activator of transcription 1-alpha/beta-like (LOC110520020), transcript variant X1	0.00639074	-0.96604	0	0.438	1	0.438	*	signal transducer and activator of transcription 1-alpha/beta-like (LOC110520020), transcript variant X1	5.96256e-28
PCG	REC	XM_021591999.1	urokinase plasminogen activator surface receptor-like (LOC110510776)		NP_035243.1	12	B cells IgM-D B cells IgT Monocytes T cells	urokinase plasminogen activator surface receptor-like (LOC110510776)	2.40973e-116	-29.8025	0.208	0.365	6.94507e-112	0.157	**	urokinase plasminogen activator surface receptor-like (LOC110510776)	2.1781e-66	-7.37681	0.304	0.513	6.2775e-62	0.209	**	urokinase plasminogen activator surface receptor-like (LOC110510776)	1.95514e-21	-7.86383	0.351	0.527	5.6349e-17	0.176	**	urokinase plasminogen activator surface receptor-like (LOC110510776)	3.47603e-09	-40.6807	0.206	0.559	0.000100183	0.353	**									urokinase plasminogen activator surface receptor-like (LOC110510776)	2.58768e-31
PCG		XM_021623638.1	cytochrome c oxidase subunit 7B, mitochondrial-like (LOC110537530), transcript variant X1	NP_001857.1	NP_079655.1	7	B cells IgM-D B cells IgT Monocytes Thrombocytes	cytochrome c oxidase subunit 7B, mitochondrial-like (LOC110537530), transcript variant X1	2.23828e-52	-2.55819	0.35	0.462	6.45094e-48	0.112	**	cytochrome c oxidase subunit 7B, mitochondrial-like (LOC110537530), transcript variant X1	1.7316e-22	-0.480929	0.331	0.454	4.99065e-18	0.123	**	cytochrome c oxidase subunit 7B, mitochondrial-like (LOC110537530), transcript variant X1	1.3046e-15	-0.80209	0.438	0.591	3.75999e-11	0.153	**	cytochrome c oxidase subunit 7B, mitochondrial-like (LOC110537530), transcript variant X1	0.349158	0.777059	0.392	0.445	1	0.053		cytochrome c oxidase subunit 7B, mitochondrial-like (LOC110537530), transcript variant X1	0.013586	-3.55463	0.5	0.875	1	0.375	*	cytochrome c oxidase subunit 7B, mitochondrial-like (LOC110537530), transcript variant X1	0.000328722
PCG		XM_021583623.1	guanine nucleotide-binding protein subunit beta-2-like 1 (LOC110504806)	NP_006089.1	NP_032169.1	17	B cells IgM-D B cells IgT Neutrophils	guanine nucleotide-binding protein subunit beta-2-like 1 (LOC110504806)	2.59624e-23	-2.31614	0.721	0.762	7.48263e-19	0.041	**	guanine nucleotide-binding protein subunit beta-2-like 1 (LOC110504806)	7.90123e-20	-6.67158	0.908	0.916	2.27721e-15	0.008	**	guanine nucleotide-binding protein subunit beta-2-like 1 (LOC110504806)	1.13569e-19	-8.96627	0.935	0.975	3.27316e-15	0.04	**	guanine nucleotide-binding protein subunit beta-2-like 1 (LOC110504806)	0.0258503	3.45354	0.902	0.964	1	0.062	*	guanine nucleotide-binding protein subunit beta-2-like 1 (LOC110504806)	0.024269	-10.9074	0.714	1	1	0.286	*	guanine nucleotide-binding protein subunit beta-2-like 1 (LOC110504806)	0.00060716
PCG		XM_021591193.1	cofilin-2-like (LOC110509956)	NP_068733.1	NP_031714.1	17	B cells IgM-D B cells IgT Neutrophils	cofilin-2-like (LOC110509956)	1.04455e-38	-11.1937	0.63	0.709	3.01049e-34	0.079	**	cofilin-2-like (LOC110509956)	2.02217e-10	-0.408812	0.443	0.52	5.8281e-06	0.077	**	cofilin-2-like (LOC110509956)	1.47321e-09	-2.20656	0.626	0.734	4.24595e-05	0.108	**	cofilin-2-like (LOC110509956)	0.0132883	-1.57135	0.48	0.632	1	0.152	*									cofilin-2-like (LOC110509956)	0.0145954
PCG		XM_021587646.1	histone H3.3 (LOC110507576)	NP_002098.1	NP_032236.1	17	B cells IgM-D B cells IgT Neutrophils	histone H3.3 (LOC110507576)	1.15684e-29	-0.54491	0.397	0.479	3.33414e-25	0.082	**	histone H3.3 (LOC110507576)	2.05931e-08	-0.318381	0.432	0.5	0.000593513	0.068	**	histone H3.3 (LOC110507576)	7.25622e-11	-0.25277	0.496	0.625	2.09131e-06	0.129	**	histone H3.3 (LOC110507576)	0.168991	-0.637727	0.549	0.605	1	0.056										histone H3.3 (LOC110507576)	0.000754412
PCG		XM_021595779.1	actin, cytoplasmic 1 (LOC110517977), transcript variant X1	NP_001605.1	NP_033739.1	17	B cells IgM-D B cells IgT Neutrophils	actin, cytoplasmic 1 (LOC110517977), transcript variant X1	3.1357e-26	-6.41689	0.911	0.926	9.03741e-22	0.015	**	actin, cytoplasmic 1 (LOC110517977), transcript variant X1	9.01446e-10	-5.00931	0.842	0.862	2.59806e-05	0.02	**	actin, cytoplasmic 1 (LOC110517977), transcript variant X1	6.3971e-14	-15.098	0.928	0.955	1.84371e-09	0.027	**	actin, cytoplasmic 1 (LOC110517977), transcript variant X1	0.482184	-10.1402	0.804	0.786	1	-0.018										actin, cytoplasmic 1 (LOC110517977), transcript variant X1	0.010158
PCG		XM_021596222.1	coactosin-like protein (LOC110518777)	NP_066972.1	NP_082347.1	17	B cells IgM-D B cells IgT Neutrophils	coactosin-like protein (LOC110518777)	3.14069e-24	0.589918	0.557	0.622	9.05178e-20	0.065	**	coactosin-like protein (LOC110518777)	1.63227e-10	-1.36214	0.571	0.638	4.70437e-06	0.067	**	coactosin-like protein (LOC110518777)	2.86566e-10	-1.97416	0.691	0.769	8.25911e-06	0.078	**	coactosin-like protein (LOC110518777)	0.390124	-4.47409	0.549	0.564	1	0.015										coactosin-like protein (LOC110518777)	0.00690787
PCG		XM_021570799.1	cytochrome b-245 heavy chain-like (LOC110495505)	NP_000388.2	NP_031833.3	17	B cells IgM-D B cells IgT Neutrophils	cytochrome b-245 heavy chain-like (LOC110495505)	4.66874e-11	-14.7821	0.371	0.412	1.34558e-06	0.041	**	cytochrome b-245 heavy chain-like (LOC110495505)	1.69358e-08	-1.04288	0.449	0.515	0.000488105	0.066	**	cytochrome b-245 heavy chain-like (LOC110495505)	2.11769e-07	-0.533848	0.514	0.604	0.00610339	0.09	**	cytochrome b-245 heavy chain-like (LOC110495505)	0.00171232	-1.46889	0.539	0.664	1	0.125	*
PCG	CCR	XM_021590079.1	C-C chemokine receptor type 9-like (LOC110509110)	NP_112477.1	NP_034043.1	17	B cells IgM-D B cells IgT Neutrophils	C-C chemokine receptor type 9-like (LOC110509110)	3.88952e-29	-1.50122	0.223	0.299	1.121e-24	0.076	**	C-C chemokine receptor type 9-like (LOC110509110)	8.12618e-19	-1.36844	0.316	0.428	2.34205e-14	0.112	**	C-C chemokine receptor type 9-like (LOC110509110)	2.08514e-07	-1.11509	0.261	0.352	0.00600958	0.091	**	C-C chemokine receptor type 9-like (LOC110509110)	0.0331666	-3.8067	0.451	0.545	1	0.094	*									C-C chemokine receptor type 9-like (LOC110509110)	0.000816944
PCG	TF	XM_021601989.1	transcription factor BTF3 (LOC110523362), transcript variant X1	NP_001032726.1	NP_001164011.1	17	B cells IgM-D B cells IgT Neutrophils	transcription factor BTF3 (LOC110523362), transcript variant X1	6.34398e-25	-3.13985	0.68	0.725	1.8284e-20	0.045	**	transcription factor BTF3 (LOC110523362), transcript variant X1	2.52419e-16	-3.33055	0.853	0.87	7.27496e-12	0.017	**	transcription factor BTF3 (LOC110523362), transcript variant X1	5.94893e-22	-7.88295	0.903	0.939	1.71454e-17	0.036	**	transcription factor BTF3 (LOC110523362), transcript variant X1	0.169144	0.546815	0.873	0.886	1	0.013										transcription factor BTF3 (LOC110523362), transcript variant X1	0.00343915
PCG		NM_001124350.1	beta thymosin (LOC100136027)	NP_066932.1	NP_067253.1	17	B cells IgM-D B cells IgT Neutrophils	beta thymosin (LOC100136027)	3.62295e-10	-81.8352	0.793	0.796	1.04417e-05	0.003	**	beta thymosin (LOC100136027)	4.05181e-11	-2.88997	0.945	0.944	1.16777e-06	-0.001	**	beta thymosin (LOC100136027)	1.68336e-18	-15.891	0.985	0.986	4.8516e-14	0.001	**	beta thymosin (LOC100136027)	0.00418429	-2.22921	0.843	0.7	1	-0.143	*									beta thymosin (LOC100136027)	0.0653134
PCG	CCR	NM_001124610.2	C-C chemokine receptor type 9-like (ccr9)	NP_112477.1	NP_034043.1	17	B cells IgM-D B cells IgT Neutrophils	C-C chemokine receptor type 9-like (ccr9)	6.95346e-30	-0.874724	0.522	0.572	2.00406e-25	0.05	**	C-C chemokine receptor type 9-like (ccr9)	2.08259e-37	-10.8593	0.771	0.846	6.00222e-33	0.075	**	C-C chemokine receptor type 9-like (ccr9)	9.07652e-22	-4.60461	0.828	0.912	2.61594e-17	0.084	**	C-C chemokine receptor type 9-like (ccr9)	0.151876	-3.73068	0.814	0.786	1	-0.028										C-C chemokine receptor type 9-like (ccr9)	0.0360229
PCG		NM_001160601.2	actin related protein 2/3 complex, subunit 3 (arpc3)	NP_001265485.1	NP_062798.1	17	B cells IgM-D B cells IgT Neutrophils	actin related protein 2/3 complex, subunit 3 (arpc3)	5.81889e-26	-4.83241	0.503	0.574	1.67706e-21	0.071	**	actin related protein 2/3 complex, subunit 3 (arpc3)	2.06858e-07	-0.309539	0.438	0.503	0.00596186	0.065	**	actin related protein 2/3 complex, subunit 3 (arpc3)	2.56421e-10	-0.836989	0.572	0.684	7.3903e-06	0.112	**	actin related protein 2/3 complex, subunit 3 (arpc3)	0.0429197	-0.671914	0.382	0.486	1	0.104	*									actin related protein 2/3 complex, subunit 3 (arpc3)	0.175023
PCG	REC	XM_021604704.1	receptor-type tyrosine-protein phosphatase C-like (LOC110524796)	NP_002829.3	NP_001104786.2	17	B cells IgM-D B cells IgT Neutrophils									receptor-type tyrosine-protein phosphatase C-like (LOC110524796)	8.92125e-08	-0.825149	0.563	0.616	0.00257119	0.053	**	receptor-type tyrosine-protein phosphatase C-like (LOC110524796)	2.76771e-10	-1.57376	0.611	0.704	7.97683e-06	0.093	**																	receptor-type tyrosine-protein phosphatase C-like (LOC110524796)	0.0774542
PCG	UBI	XM_021598598.1	tripartite motif-containing protein 16-like (LOC110521165)	NP_006461.3	NP_001028947.1	3	B cells IgM-D B cells IgT Neutrophils T cells Thrombocytes	tripartite motif-containing protein 16-like (LOC110521165)	3.49174e-62	-1.63109	0.239	0.363	1.00636e-57	0.124	**	tripartite motif-containing protein 16-like (LOC110521165)	2.73383e-26	-0.421378	0.192	0.321	7.87916e-22	0.129	**	tripartite motif-containing protein 16-like (LOC110521165)	2.24941e-11	-0.337936	0.217	0.344	6.48304e-07	0.127	**																	tripartite motif-containing protein 16-like (LOC110521165)	2.45088e-12
PCG		XM_021597587.1	glycerol-3-phosphate acyltransferase 3-like (LOC110520337), transcript variant X1	XP_016864269.1	NP_061213.2	6	B cells IgM-D B cells IgT Neutrophils Thrombocytes	glycerol-3-phosphate acyltransferase 3-like (LOC110520337), transcript variant X1	9.59485e-59	-0.929815	0.607	0.683	2.76533e-54	0.076	**	glycerol-3-phosphate acyltransferase 3-like (LOC110520337), transcript variant X1	1.0846e-50	-5.91738	0.847	0.897	3.12591e-46	0.05	**	glycerol-3-phosphate acyltransferase 3-like (LOC110520337), transcript variant X1	5.83155e-32	-8.18206	0.872	0.942	1.68071e-27	0.07	**	glycerol-3-phosphate acyltransferase 3-like (LOC110520337), transcript variant X1	7.09446e-05	-4.35015	0.775	0.909	1	0.134	*	glycerol-3-phosphate acyltransferase 3-like (LOC110520337), transcript variant X1	0.0273742	-6.42092	0.714	0.875	1	0.161	*	glycerol-3-phosphate acyltransferase 3-like (LOC110520337), transcript variant X1	4.18494e-08
PCG	EF	NM_001124339.1	elongation factor EF1 alpha (LOC100136004)	NP_001393.1	NP_034236.2	6	B cells IgM-D B cells IgT Neutrophils Thrombocytes	elongation factor EF1 alpha (LOC100136004)	9.30329e-24	-6.78674	0.801	0.837	2.6813e-19	0.036	**	elongation factor EF1 alpha (LOC100136004)	6.16523e-21	-21.8477	0.943	0.95	1.77688e-16	0.007	**	elongation factor EF1 alpha (LOC100136004)	3.73469e-19	-18.8441	0.979	0.989	1.07638e-14	0.01	**	elongation factor EF1 alpha (LOC100136004)	0.0221582	-5.22794	0.961	0.968	1	0.007	*									elongation factor EF1 alpha (LOC100136004)	0.00368787
PCG		XM_021588864.1	glycine-rich RNA-binding protein-like (LOC110508373), transcript variant X1	NP_001271.1	NP_031731.1	6	B cells IgM-D B cells IgT Neutrophils Thrombocytes	glycine-rich RNA-binding protein-like (LOC110508373), transcript variant X1	6.71817e-49	-39.835	0.39	0.492	1.93624e-44	0.102	**	glycine-rich RNA-binding protein-like (LOC110508373), transcript variant X1	1.13624e-09	-35.7812	0.406	0.474	3.27477e-05	0.068	**	glycine-rich RNA-binding protein-like (LOC110508373), transcript variant X1	4.79888e-18	-6.01785	0.394	0.556	1.38309e-13	0.162	**	glycine-rich RNA-binding protein-like (LOC110508373), transcript variant X1	0.162202	-2.47617	0.471	0.495	1	0.024										glycine-rich RNA-binding protein-like (LOC110508373), transcript variant X1	0.000587755
PCG		NM_001160521.1	Ferritin, heavy subunit (frih)	NP_002023.2	NP_034369.1	6	B cells IgM-D B cells IgT Neutrophils Thrombocytes	Ferritin, heavy subunit (frih)	5.4007e-42	29.1648	0.795	0.847	1.55653e-37	0.052	**	Ferritin, heavy subunit (frih)	6.22276e-11	-2.95003	0.73	0.775	1.79346e-06	0.045	**	Ferritin, heavy subunit (frih)	7.18238e-11	-1.637	0.801	0.88	2.07003e-06	0.079	**	Ferritin, heavy subunit (frih)	0.491882	-8.22771	0.765	0.823	1	0.058										Ferritin, heavy subunit (frih)	0.000869831
PCG	TRANSP	XM_021610721.1	sodium- and chloride-dependent taurine transporter-like (LOC110528591)	NP_001127839.2	NP_033346.2	6	B cells IgM-D B cells IgT Neutrophils Thrombocytes	sodium- and chloride-dependent taurine transporter-like (LOC110528591)	9.07999e-30	1.95722	0.475	0.552	2.61694e-25	0.077	**	sodium- and chloride-dependent taurine transporter-like (LOC110528591)	6.19242e-08	-0.523327	0.408	0.47	0.00178472	0.062	**	sodium- and chloride-dependent taurine transporter-like (LOC110528591)	3.08181e-09	-0.993415	0.52	0.623	8.88209e-05	0.103	**	sodium- and chloride-dependent taurine transporter-like (LOC110528591)	0.933241	-1.00361	0.529	0.482	1	-0.047		sodium- and chloride-dependent taurine transporter-like (LOC110528591)	0.019286	-1.98461	0.214	0.625	1	0.411	*
PCG		XM_021615046.1	placenta-specific gene 8 protein-like (LOC110531714)	XP_011535873.1	NP_081348.1	24	B cells IgM-D B cells IgT T cells	placenta-specific gene 8 protein-like (LOC110531714)	5.45898e-63	-2.92191	0.372	0.48	1.57333e-58	0.108	**	placenta-specific gene 8 protein-like (LOC110531714)	4.68379e-56	-2.27912	0.554	0.71	1.34991e-51	0.156	**	placenta-specific gene 8 protein-like (LOC110531714)	3.93243e-25	-2.01658	0.611	0.761	1.13337e-20	0.15	**	placenta-specific gene 8 protein-like (LOC110531714)	2.29512e-07	-4.11124	0.569	0.745	0.00661477	0.176	**									placenta-specific gene 8 protein-like (LOC110531714)	4.93113e-15
PCG	Bs	XM_021609397.1	prothymosin alpha-like (LOC110527845)			15	B cells IgM-D B cells IgT Thrombocytes	prothymosin alpha-like (LOC110527845)	1.24457e-22	-2.53846	0.405	0.476	3.58699e-18	0.071	**	prothymosin alpha-like (LOC110527845)	1.81582e-09	-0.423613	0.282	0.358	5.23338e-05	0.076	**	prothymosin alpha-like (LOC110527845)	3.54241e-08	-1.30907	0.395	0.497	0.00102096	0.102	**	prothymosin alpha-like (LOC110527845)	0.0033419	6.0139	0.431	0.591	1	0.16	*									prothymosin alpha-like (LOC110527845)	0.25441
PCG	PROSA	XM_021564623.1	prosaposin-like (LOC110491274), transcript variant X1	NP_002769.1	NP_001139594.1	35	B cells IgM-D Monocytes	prosaposin-like (LOC110491274), transcript variant X1	1.62719e-08	-2.57351	0.404	0.441	0.000468972	0.037	**	prosaposin-like (LOC110491274), transcript variant X1	8.31085e-07	-0.967809	0.537	0.589	0.0239527	0.052	**	prosaposin-like (LOC110491274), transcript variant X1	2.62167e-06	-1.02997	0.664	0.723	0.0755591	0.059	*	prosaposin-like (LOC110491274), transcript variant X1	0.00015772	-3.36637	0.618	0.759	1	0.141	*
PCG		XM_021560783.1	lysozyme g-like (LOC110488547), transcript variant X1	NP_783862.2	NP_001028599.1	35	B cells IgM-D Monocytes	lysozyme g-like (LOC110488547), transcript variant X1	3.9098e-19	-2.01523	0.256	0.318	1.12684e-14	0.062	**	lysozyme g-like (LOC110488547), transcript variant X1	1.67796e-14	-0.531996	0.33	0.419	4.83605e-10	0.089	**	lysozyme g-like (LOC110488547), transcript variant X1	1.73351e-05	-0.378283	0.221	0.299	0.499615	0.078	*	lysozyme g-like (LOC110488547), transcript variant X1	1.1985e-05	-0.761541	0.294	0.559	0.345419	0.265	*									lysozyme g-like (LOC110488547), transcript variant X1	0.0202672
PCG		XM_021589735.1	actin-related protein 2/3 complex subunit 5-like (LOC110508866)	NP_005708.1	NP_080645.2	35	B cells IgM-D Monocytes	actin-related protein 2/3 complex subunit 5-like (LOC110508866)	1.43892e-19	-0.836661	0.261	0.324	4.14712e-15	0.063	**	actin-related protein 2/3 complex subunit 5-like (LOC110508866)	2.07339e-08	-0.345911	0.253	0.323	0.000597571	0.07	**	actin-related protein 2/3 complex subunit 5-like (LOC110508866)	2.31573e-05	-0.675551	0.335	0.411	0.667417	0.076	*																	actin-related protein 2/3 complex subunit 5-like (LOC110508866)	0.00358451
PCG		XM_021582052.1	ribonuclease T2-like (LOC110503620), transcript variant X1	NP_003721.2	NP_080887.1	35	B cells IgM-D Monocytes	ribonuclease T2-like (LOC110503620), transcript variant X1	7.70501e-22	-1.04426	0.197	0.26	2.22066e-17	0.063	**	ribonuclease T2-like (LOC110503620), transcript variant X1	1.53225e-18	-0.429392	0.297	0.409	4.4161e-14	0.112	**
PCG		XM_021593909.1	induced myeloid leukemia cell differentiation protein Mcl-1-like (LOC110514588)	NP_001184249.1	NP_032588.1	21	B cells IgM-D Monocytes Neutrophils	induced myeloid leukemia cell differentiation protein Mcl-1-like (LOC110514588)	1.63319e-33	-5.60898	0.314	0.401	4.70702e-29	0.087	**	induced myeloid leukemia cell differentiation protein Mcl-1-like (LOC110514588)	7.78284e-10	-1.13611	0.333	0.407	2.24309e-05	0.074	**	induced myeloid leukemia cell differentiation protein Mcl-1-like (LOC110514588)	8.63832e-07	0.358477	0.494	0.573	0.0248965	0.079	**	induced myeloid leukemia cell differentiation protein Mcl-1-like (LOC110514588)	3.87782e-06	-9.33729	0.52	0.745	0.111763	0.225	*									induced myeloid leukemia cell differentiation protein Mcl-1-like (LOC110514588)	4.10578e-06
PCG		NM_001124191.1	galectin like protein (LOC100135795)	NP_001036150.1	NP_001152773.1	21	B cells IgM-D Monocytes Neutrophils	galectin like protein (LOC100135795)	5.1173e-27	-4.26987	0.199	0.272	1.47486e-22	0.073	**	galectin like protein (LOC100135795)	1.0717e-09	-0.254735	0.153	0.22	3.08874e-05	0.067	**									galectin like protein (LOC100135795)	0.0400357	-1.48224	0.353	0.45	1	0.097	*									galectin like protein (LOC100135795)	0.00465662
PCG		NM_001281406.1	IL-6R alpha precursor (il6ra)	NP_852004.1	NP_001297605.1	21	B cells IgM-D Monocytes Neutrophils	IL-6R alpha precursor (il6ra)	1.87438e-20	-1.66615	0.159	0.217	5.40216e-16	0.058	**	IL-6R alpha precursor (il6ra)	2.97808e-10	-0.436732	0.268	0.35	8.58312e-06	0.082	**
PCG	INTF	XM_021614978.1	interferon-induced very large GTPase 1-like (LOC110531659)	NP_001071132.1	NP_001229968.1	13	B cells IgM-D Monocytes Neutrophils T cells	interferon-induced very large GTPase 1-like (LOC110531659)	8.56511e-158	-0.583918	0.027	0.158	2.46855e-153	0.131	**	interferon-induced very large GTPase 1-like (LOC110531659)	6.42229e-60	-0.497967	0.023	0.161	1.85097e-55	0.138	**									interferon-induced very large GTPase 1-like (LOC110531659)	0.000321948	-0.588956	0.049	0.205	1	0.156	*	interferon-induced very large GTPase 1-like (LOC110531659)	0.0336111	-1.04134	0.143	0.5	1	0.357	*	interferon-induced very large GTPase 1-like (LOC110531659)	7.85714e-28
PCG	UBI	XM_021556365.1	E3 ubiquitin-protein ligase rnf213-alpha-like (LOC110485301)	XP_011523388.1	XP_006534694.1	13	B cells IgM-D Monocytes Neutrophils T cells	E3 ubiquitin-protein ligase rnf213-alpha-like (LOC110485301)	3.38018e-81	-0.495232	0.052	0.148	9.74201e-77	0.096	**	E3 ubiquitin-protein ligase rnf213-alpha-like (LOC110485301)	2.99391e-46	-0.322418	0.025	0.139	8.62876e-42	0.114	**									E3 ubiquitin-protein ligase rnf213-alpha-like (LOC110485301)	0.000810134	-0.566898	0.039	0.173	1	0.134	*									E3 ubiquitin-protein ligase rnf213-alpha-like (LOC110485301)	2.8482e-12
PCG		XM_021578316.1	macrosialin-like (LOC110500783)	NP_001035148.1	NP_001277987.1	13	B cells IgM-D Monocytes Neutrophils T cells	macrosialin-like (LOC110500783)	2.30746e-44	-13.6884	0.229	0.329	6.65033e-40	0.1	**	macrosialin-like (LOC110500783)	1.49601e-18	-0.381343	0.204	0.308	4.31165e-14	0.104	**									macrosialin-like (LOC110500783)	0.000243884	-3.44653	0.392	0.55	1	0.158	*	macrosialin-like (LOC110500783)	0.000383042	-2.29797	0.357	0.938	1	0.581	*	macrosialin-like (LOC110500783)	8.48273e-07
PCG	ZF	XM_021610676.1	zinc finger NFX1-type containing 1 (znfx1)	NP_066363.1	NP_001028368.2	4	B cells IgM-D Monocytes Neutrophils T cells Thrombocytes	zinc finger NFX1-type containing 1 (znfx1)	1.74805e-163	-1.56992	0.051	0.204	5.03805e-159	0.153	**	zinc finger NFX1-type containing 1 (znfx1)	7.28236e-50	-0.319781	0.039	0.172	2.09885e-45	0.133	**									zinc finger NFX1-type containing 1 (znfx1)	3.92036e-06	-1.37647	0.069	0.295	0.112989	0.226	*	zinc finger NFX1-type containing 1 (znfx1)	0.0131346	-2.37493	0	0.375	1	0.375	*	zinc finger NFX1-type containing 1 (znfx1)	5.26115e-26
PCG	REC	XM_021611716.1	receptor-transporting protein 2-like (LOC110529481), transcript variant X1	NP_113628.1	NP_001008231.1	4	B cells IgM-D Monocytes Neutrophils T cells Thrombocytes	receptor-transporting protein 2-like (LOC110529481), transcript variant X1	2.30733e-136	-18.7986	0.045	0.175	6.64995e-132	0.13	**	receptor-transporting protein 2-like (LOC110529481), transcript variant X1	1.93228e-44	-0.401993	0.008	0.103	5.56902e-40	0.095	**									receptor-transporting protein 2-like (LOC110529481), transcript variant X1	2.13239e-05	-17.0079	0.01	0.182	0.614575	0.172	*	receptor-transporting protein 2-like (LOC110529481), transcript variant X1	0.000231857	-10.2559	0.071	0.75	1	0.679	*	receptor-transporting protein 2-like (LOC110529481), transcript variant X1	1.98991e-19
PCG	UBI	XM_021577893.1	probable E3 ubiquitin-protein ligase RNF144A-A (LOC110500498)			4	B cells IgM-D Monocytes Neutrophils T cells Thrombocytes	probable E3 ubiquitin-protein ligase RNF144A-A (LOC110500498)	1.00044e-90	-9.79776	0.109	0.234	2.88338e-86	0.125	**	probable E3 ubiquitin-protein ligase RNF144A-A (LOC110500498)	1.55507e-30	-0.386272	0.071	0.18	4.48187e-26	0.109	**									probable E3 ubiquitin-protein ligase RNF144A-A (LOC110500498)	0.0669514	-13.2981	0.157	0.241	1	0.084		probable E3 ubiquitin-protein ligase RNF144A-A (LOC110500498)	0.0269468	-0.927051	0.071	0.438	1	0.367	*	probable E3 ubiquitin-protein ligase RNF144A-A (LOC110500498)	3.38217e-16
PCG	SAM	XM_021597474.1	sterile alpha motif domain-containing protein 9-like (LOC110520284)	NP_060124.2	NP_034286.2	4	B cells IgM-D Monocytes Neutrophils T cells Thrombocytes	sterile alpha motif domain-containing protein 9-like (LOC110520284)	2.07971e-130	-0.592931	0.084	0.231	5.99393e-126	0.147	**	sterile alpha motif domain-containing protein 9-like (LOC110520284)	4.10287e-56	-0.352033	0.057	0.212	1.18249e-51	0.155	**																	sterile alpha motif domain-containing protein 9-like (LOC110520284)	0.0064554	-1.31183	0	0.438	1	0.438	*	sterile alpha motif domain-containing protein 9-like (LOC110520284)	1.9631e-13
PCG		XM_021560551.1	class I histocompatibility antigen, F10 alpha chain-like (LOC110488340)	NP_001522.1	NP_032235.1	4	B cells IgM-D Monocytes Neutrophils T cells Thrombocytes	class I histocompatibility antigen, F10 alpha chain-like (LOC110488340)	5.43005e-46	-0.414338	0.542	0.635	1.565e-41	0.093	**	class I histocompatibility antigen, F10 alpha chain-like (LOC110488340)	2.22172e-12	-0.877136	0.456	0.537	6.40323e-08	0.081	**	class I histocompatibility antigen, F10 alpha chain-like (LOC110488340)	3.06552e-06	-0.27683	0.516	0.605	0.0883514	0.089	*																	class I histocompatibility antigen, F10 alpha chain-like (LOC110488340)	8.71847e-07
PCG		XM_021577544.1	L-lactate dehydrogenase B chain-like (LOC110500268), transcript variant X1	NP_002291.1	NP_001303251.1	8	B cells IgM-D Monocytes Neutrophils Thrombocytes	L-lactate dehydrogenase B chain-like (LOC110500268), transcript variant X1	1.17285e-29	-3.38143	0.384	0.468	3.38027e-25	0.084	**	L-lactate dehydrogenase B chain-like (LOC110500268), transcript variant X1	1.71956e-10	-0.297366	0.258	0.339	4.95593e-06	0.081	**	L-lactate dehydrogenase B chain-like (LOC110500268), transcript variant X1	1.64603e-05	-0.342213	0.365	0.449	0.474402	0.084	*																	L-lactate dehydrogenase B chain-like (LOC110500268), transcript variant X1	0.325064
PCG		NM_001124368.1	inhibitor of nuclear factor kappa B alpha (LOC100136058)	NP_065390.1	NP_035037.2	8	B cells IgM-D Monocytes Neutrophils Thrombocytes	inhibitor of nuclear factor kappa B alpha (LOC100136058)	1.71009e-50	-3.08592	0.267	0.372	4.92865e-46	0.105	**	inhibitor of nuclear factor kappa B alpha (LOC100136058)	2.42122e-15	-0.553204	0.179	0.273	6.97819e-11	0.094	**									inhibitor of nuclear factor kappa B alpha (LOC100136058)	2.22764e-05	-7.08254	0.431	0.636	0.642028	0.205	*	inhibitor of nuclear factor kappa B alpha (LOC100136058)	0.0335255	-0.786587	0.143	0.5	1	0.357	*	inhibitor of nuclear factor kappa B alpha (LOC100136058)	0.0896739
PCG		XM_021581976.1	mRNA decay activator protein ZFP36-like (LOC110503576)	NP_004917.2	NP_031590.1	8	B cells IgM-D Monocytes Neutrophils Thrombocytes	mRNA decay activator protein ZFP36-like (LOC110503576)	2.71049e-21	-11.3452	0.29	0.355	7.81191e-17	0.065	**	mRNA decay activator protein ZFP36-like (LOC110503576)	6.54578e-07	-2.64224	0.252	0.308	0.0188656	0.056	**	mRNA decay activator protein ZFP36-like (LOC110503576)	0.00393249	-0.407478	0.274	0.322	1	0.048	*	mRNA decay activator protein ZFP36-like (LOC110503576)	0.0796783	-7.1215	0.392	0.268	1	-0.124
PCG		XM_021612228.1	guanylate-binding protein 1-like (LOC110529748)	NP_002044.2	NP_061204.3	26	B cells IgM-D Monocytes T cells	guanylate-binding protein 1-like (LOC110529748)	1.98655e-103	-0.381341	0.028	0.126	5.72544e-99	0.098	**	guanylate-binding protein 1-like (LOC110529748)	1.84725e-42	-0.273149	0.02	0.123	5.32395e-38	0.103	**									guanylate-binding protein 1-like (LOC110529748)	0.000161119	-0.606434	0.049	0.214	1	0.165	*	guanylate-binding protein 1-like (LOC110529748)	0.039994	-0.97734	0.214	0.562	1	0.348	*	guanylate-binding protein 1-like (LOC110529748)	1.03441e-19
PCG	HELIC	XM_021563446.1	putative helicase mov-10-B.1 (LOC110490198)	NP_066014.1	NP_032645.2	26	B cells IgM-D Monocytes T cells	putative helicase mov-10-B.1 (LOC110490198)	3.48199e-41	-0.391086	0.114	0.194	1.00354e-36	0.08	**	putative helicase mov-10-B.1 (LOC110490198)	2.27889e-13	-0.287596	0.109	0.183	6.56799e-09	0.074	**	putative helicase mov-10-B.1 (LOC110490198)	3.20902e-06	-0.262105	0.167	0.245	0.0924871	0.078	*																	putative helicase mov-10-B.1 (LOC110490198)	9.81193e-09
PCG	STAT	XM_021569281.1	signal transducer and activator of transcription 1-alpha/beta-like (LOC110494323), transcript variant X1	NP_003141.2	NP_998825.1	26	B cells IgM-D Monocytes T cells	signal transducer and activator of transcription 1-alpha/beta-like (LOC110494323), transcript variant X1	1.20775e-103	-0.366741	0.033	0.135	3.48086e-99	0.102	**	signal transducer and activator of transcription 1-alpha/beta-like (LOC110494323), transcript variant X1	3.72321e-45	-0.276373	0.019	0.126	1.07307e-40	0.107	**									signal transducer and activator of transcription 1-alpha/beta-like (LOC110494323), transcript variant X1	0.000389119	-0.50705	0.039	0.186	1	0.147	*									signal transducer and activator of transcription 1-alpha/beta-like (LOC110494323), transcript variant X1	2.2164e-13
PCG	UBI	XM_021594726.1	tripartite motif-containing protein 16-like (LOC110516150)	NP_006461.3	NP_001028947.1	26	B cells IgM-D Monocytes T cells	tripartite motif-containing protein 16-like (LOC110516150)	2.0142e-113	-0.273929	0.041	0.155	5.80512e-109	0.114	**	tripartite motif-containing protein 16-like (LOC110516150)	1.89616e-51	-0.272544	0.034	0.166	5.46492e-47	0.132	**									tripartite motif-containing protein 16-like (LOC110516150)	0.000142203	-0.335083	0.01	0.15	1	0.14	*	tripartite motif-containing protein 16-like (LOC110516150)	0.00547082	-1.00003	0.071	0.562	1	0.491	*	tripartite motif-containing protein 16-like (LOC110516150)	1.46689e-09
PCG	UBI	XM_021596130.1	E3 ubiquitin/ISG15 ligase TRIM25-like (LOC110518678)	NP_005073.2	NP_001028947.1	26	B cells IgM-D Monocytes T cells									E3 ubiquitin/ISG15 ligase TRIM25-like (LOC110518678)	8.38724e-44	-0.265064	0.015	0.116	2.41729e-39	0.101	**																									E3 ubiquitin/ISG15 ligase TRIM25-like (LOC110518678)	1.04008e-13
PCG	SAM	XM_021625735.1	sterile alpha motif domain-containing protein 9-like (LOC110538771), transcript variant X1	NP_689916.2	NP_034286.2	11	B cells IgM-D Monocytes T cells Thrombocytes	sterile alpha motif domain-containing protein 9-like (LOC110538771), transcript variant X1	1.91906e-111	-0.914898	0.047	0.162	5.53091e-107	0.115	**	sterile alpha motif domain-containing protein 9-like (LOC110538771), transcript variant X1	1.55295e-33	-0.280197	0.037	0.135	4.47576e-29	0.098	**																	sterile alpha motif domain-containing protein 9-like (LOC110538771), transcript variant X1	0.0131346	-0.660768	0	0.375	1	0.375	*	sterile alpha motif domain-containing protein 9-like (LOC110538771), transcript variant X1	2.93915e-11
PCG		XM_021615817.1	nuclease-sensitive element-binding protein 1-like (LOC110532160), transcript variant X1	NP_004550.2	NP_035862.2	18	B cells IgM-D Monocytes Thrombocytes	nuclease-sensitive element-binding protein 1-like (LOC110532160), transcript variant X1	1.49159e-26	-0.833161	0.662	0.718	4.29891e-22	0.056	**	nuclease-sensitive element-binding protein 1-like (LOC110532160), transcript variant X1	1.42258e-10	-7.83066	0.56	0.631	4.10002e-06	0.071	**	nuclease-sensitive element-binding protein 1-like (LOC110532160), transcript variant X1	0.00126567	-7.29832	0.656	0.698	1	0.042	*	nuclease-sensitive element-binding protein 1-like (LOC110532160), transcript variant X1	0.00075151	-2.07425	0.657	0.782	1	0.125	*									nuclease-sensitive element-binding protein 1-like (LOC110532160), transcript variant X1	0.150509
PCG		XM_021592992.1	heat shock 70 kDa protein-like (LOC110512845)	NP_005518.3	NP_038586.2	18	B cells IgM-D Monocytes Thrombocytes	heat shock 70 kDa protein-like (LOC110512845)	1.29946e-52	-17.5254	0.27	0.381	3.74518e-48	0.111	**	heat shock 70 kDa protein-like (LOC110512845)	3.16331e-16	-0.608699	0.264	0.364	9.11699e-12	0.1	**									heat shock 70 kDa protein-like (LOC110512845)	0.0107595	-17.0479	0.5	0.668	1	0.168	*
PCG		XM_021557351.1	dispanin subfamily A member 2b-like (LOC110486040)	NP_001020466.1	NP_444318.1	32	B cells IgM-D Neutrophils									dispanin subfamily A member 2b-like (LOC110486040)	2.62619e-08	-14.547	0.849	0.853	0.000756894	0.004	**	dispanin subfamily A member 2b-like (LOC110486040)	3.47081e-06	-11.2337	0.875	0.888	0.100032	0.013	*	dispanin subfamily A member 2b-like (LOC110486040)	0.920864	-3.16588	0.794	0.718	1	-0.076										dispanin subfamily A member 2b-like (LOC110486040)	0.00148556
PCG	PK	XM_021566991.1	serine/threonine-protein kinase pim-2-like (LOC110492581)	NP_001001852.2	NP_663453.1	32	B cells IgM-D Neutrophils	serine/threonine-protein kinase pim-2-like (LOC110492581)	2.89833e-25	-26.3791	0.108	0.166	8.35327e-21	0.058	**	serine/threonine-protein kinase pim-2-like (LOC110492581)	1.34677e-06	-0.279492	0.088	0.13	0.0388153	0.042	**									serine/threonine-protein kinase pim-2-like (LOC110492581)	6.17918e-07	-26.966	0.48	0.727	0.017809	0.247	**									serine/threonine-protein kinase pim-2-like (LOC110492581)	0.407126
PCG		XM_021597585.1	lymphocyte cytosolic protein 1 (lcp1)	NP_002289.2	NP_032905.2	32	B cells IgM-D Neutrophils	lymphocyte cytosolic protein 1 (lcp1)	2.19758e-12	-4.8342	0.353	0.403	6.33365e-08	0.05	**	lymphocyte cytosolic protein 1 (lcp1)	2.19138e-09	-0.461345	0.321	0.4	6.31577e-05	0.079	**	lymphocyte cytosolic protein 1 (lcp1)	2.96317e-06	-1.02408	0.567	0.628	0.0854014	0.061	*	lymphocyte cytosolic protein 1 (lcp1)	0.776046	-0.399343	0.294	0.282	1	-0.012										lymphocyte cytosolic protein 1 (lcp1)	0.0220151
PCG	MHC	XM_021571998.1	BOLA class I histocompatibility antigen, alpha chain BL3-6-like (LOC110496224)	NP_005507.3	NP_034521.1	16	B cells IgM-D Neutrophils Thrombocytes	BOLA class I histocompatibility antigen, alpha chain BL3-6-like (LOC110496224)	2.51396e-26	-0.71886	0.301	0.378	7.24547e-22	0.077	**	BOLA class I histocompatibility antigen, alpha chain BL3-6-like (LOC110496224)	2.91846e-08	-0.32985	0.197	0.261	0.000841129	0.064	**	BOLA class I histocompatibility antigen, alpha chain BL3-6-like (LOC110496224)	0.00027322	-0.443925	0.265	0.329	1	0.064	*																	BOLA class I histocompatibility antigen, alpha chain BL3-6-like (LOC110496224)	0.0862299
PCG		XM_021617736.1	histone H3.3 (LOC110533482)	NP_002098.1	NP_032236.1	16	B cells IgM-D Neutrophils Thrombocytes	histone H3.3 (LOC110533482)	7.73589e-29	-1.36662	0.512	0.588	2.22956e-24	0.076	**	histone H3.3 (LOC110533482)	3.22084e-08	-0.781149	0.47	0.534	0.000928277	0.064	**									histone H3.3 (LOC110533482)	0.0616032	-0.795759	0.451	0.532	1	0.081										histone H3.3 (LOC110533482)	0.00824828
PCG		XM_021559104.1	induced myeloid leukemia cell differentiation protein Mcl-1 homolog (LOC110487180)	NP_001184249.1	NP_032588.1	30	B cells IgM-D Thrombocytes	induced myeloid leukemia cell differentiation protein Mcl-1 homolog (LOC110487180)	1.28888e-40	-0.74041	0.318	0.418	3.71469e-36	0.1	**	induced myeloid leukemia cell differentiation protein Mcl-1 homolog (LOC110487180)	2.06398e-16	-0.312737	0.238	0.339	5.94858e-12	0.101	**									induced myeloid leukemia cell differentiation protein Mcl-1 homolog (LOC110487180)	0.00636694	-1.87484	0.235	0.373	1	0.138	*									induced myeloid leukemia cell differentiation protein Mcl-1 homolog (LOC110487180)	4.03106e-05
PCG	B2MIC	XM_021565718.1	beta-2-microglobulin-like (LOC110491893)	NP_004039.1	NP_033865.2	30	B cells IgM-D Thrombocytes	beta-2-microglobulin-like (LOC110491893)	1.97713e-18	-1.26417	0.489	0.543	5.69828e-14	0.054	**	beta-2-microglobulin-like (LOC110491893)	4.37275e-07	-0.848467	0.453	0.51	0.0126027	0.057	**	beta-2-microglobulin-like (LOC110491893)	0.000465603	-0.830667	0.509	0.549	1	0.04	*	beta-2-microglobulin-like (LOC110491893)	0.184394	-1.07171	0.382	0.468	1	0.086										beta-2-microglobulin-like (LOC110491893)	0.00659254
PCG		XM_021618999.1	histone H2AX (LOC110534249)	NP_778235.1	NP_835585.3	45	B cells IgT	histone H2AX (LOC110534249)	1.90698e-15	3.47744	0.307	0.362	5.49609e-11	0.055	**	histone H2AX (LOC110534249)	2.47082e-15	8.63704	0.474	0.574	7.12114e-11	0.1	**	histone H2AX (LOC110534249)	1.22882e-15	-1.89838	0.659	0.769	3.5416e-11	0.11	**	histone H2AX (LOC110534249)	0.644007	-0.695878	0.422	0.409	1	-0.013										histone H2AX (LOC110534249)	0.670291
PCG		Igsigma	Immunoglobulin light chain sigma constant region	NP_001243225.1	NP_001177254.1	45	B cells IgT									Immunoglobulin light chain sigma constant region	4.29456e-06	0.445263	0.708	0.732	0.123773	0.024	*	Immunoglobulin light chain sigma constant region	4.10531e-14	-2.02064	0.872	0.913	1.18319e-09	0.041	**	Immunoglobulin light chain sigma constant region	0.588436	0.636776	0.608	0.573	1	-0.035		Immunoglobulin light chain sigma constant region	0.0159783	-139.792	1	1	1	0	*
PCG	PROSA	XM_021606086.1	prosaposin-like (LOC110525711)	NP_002769.1	NP_001139592.1	45	B cells IgT	prosaposin-like (LOC110525711)	3.30604e-11	-1.83695	0.349	0.395	9.52834e-07	0.046	**									prosaposin-like (LOC110525711)	2.5891e-12	-0.879999	0.663	0.762	7.46205e-08	0.099	**	prosaposin-like (LOC110525711)	0.867042	-1.01633	0.431	0.427	1	-0.004										prosaposin-like (LOC110525711)	0.00755427
PCG		NM_001160491.1	adenine nucleotide translocator 2 (LOC100301662)	NP_001143.2	NP_031477.1	45	B cells IgT									adenine nucleotide translocator 2 (LOC100301662)	1.29647e-10	0.478719	0.633	0.679	3.73655e-06	0.046	**	adenine nucleotide translocator 2 (LOC100301662)	7.57967e-12	-2.44387	0.765	0.825	2.18454e-07	0.06	**	adenine nucleotide translocator 2 (LOC100301662)	0.48906	-1.56261	0.647	0.691	1	0.044										adenine nucleotide translocator 2 (LOC100301662)	5.68393e-06
PCG	ZF	XM_021563840.1	zinc finger protein 35-like (LOC110490446), transcript variant X1	NP_085116.2	NP_848542.1	45	B cells IgT																	zinc finger protein 35-like (LOC110490446), transcript variant X1	9.11737e-12	-1.8141	0.645	0.757	2.62772e-07	0.112	**	zinc finger protein 35-like (LOC110490446), transcript variant X1	0.899301	0.481296	0.569	0.623	1	0.054
PCG	UBI	XM_021600897.1	ubiquitin-like protein FUBI (LOC110522472)	NP_001988.1	NP_032016.1	45	B cells IgT	ubiquitin-like protein FUBI (LOC110522472)	2.17399e-20	-0.534314	0.368	0.437	6.26567e-16	0.069	**	ubiquitin-like protein FUBI (LOC110522472)	1.43583e-12	1.05556	0.547	0.62	4.13822e-08	0.073	**	ubiquitin-like protein FUBI (LOC110522472)	1.17184e-11	-2.64266	0.523	0.649	3.37736e-07	0.126	**	ubiquitin-like protein FUBI (LOC110522472)	0.108625	-1.0526	0.569	0.682	1	0.113
PCG		NM_001165059.1	cysteine-rich protein 1 (crip1)	NP_001302.1	NP_031789.1	45	B cells IgT									cysteine-rich protein 1 (crip1)	0.28772	0.645514	0.35	0.359	1	0.009		cysteine-rich protein 1 (crip1)	1.34388e-10	-1.67437	0.516	0.625	3.8732e-06	0.109	**																	cysteine-rich protein 1 (crip1)	0.233766
PCG		XM_021569416.1	H-2 class II histocompatibility antigen, A-B alpha chain-like (LOC110494409)	NP_291032.2	NP_034508.2	45	B cells IgT	H-2 class II histocompatibility antigen, A-B alpha chain-like (LOC110494409)	2.21515e-12	-11.7868	0.33	0.38	6.38427e-08	0.05	**	H-2 class II histocompatibility antigen, A-B alpha chain-like (LOC110494409)	3.10424e-06	-1.05513	0.389	0.447	0.0894673	0.058	*	H-2 class II histocompatibility antigen, A-B alpha chain-like (LOC110494409)	4.02611e-10	-0.921008	0.457	0.552	1.16036e-05	0.095	**	H-2 class II histocompatibility antigen, A-B alpha chain-like (LOC110494409)	0.165483	-1.31084	0.451	0.555	1	0.104
PCG	UNK	XM_021615235.1	uncharacterized LOC110531802 (LOC110531802)			45	B cells IgT	uncharacterized LOC110531802 (LOC110531802)	1.81504e-12	0.312453	0.322	0.371	5.23112e-08	0.049	**									uncharacterized LOC110531802 (LOC110531802)	4.13484e-10	-0.543163	0.402	0.518	1.1917e-05	0.116	**																	uncharacterized LOC110531802 (LOC110531802)	0.0280675
PCG	PROSA	XM_021591100.1	prosaposin-like (LOC110509903), transcript variant X1	NP_002769.1	NP_680088.1	45	B cells IgT									prosaposin-like (LOC110509903), transcript variant X1	0.00048326	-1.4116	0.253	0.294	1	0.041	*	prosaposin-like (LOC110509903), transcript variant X1	5.8077e-10	-2.21603	0.791	0.854	1.67384e-05	0.063	**	prosaposin-like (LOC110509903), transcript variant X1	0.855958	-1.34878	0.471	0.477	1	0.006
PCG		IgT_1	immunoglobulin tau-1 heavy chain constant region	NP_001171597.1		45	B cells IgT																	immunoglobulin tau-1 heavy chain constant region	7.97265e-10	-7.50359	0.785	0.843	2.2978e-05	0.058	**	immunoglobulin tau-1 heavy chain constant region	0.0683588	-1.60308	0.167	0.095	1	-0.072
PCG		XM_021579244.1	integrin beta-2-like (LOC110501577)	NP_000202.3	NP_032430.2	45	B cells IgT	integrin beta-2-like (LOC110501577)	2.37712e-08	-8.84647	0.393	0.429	0.00068511	0.036	**	integrin beta-2-like (LOC110501577)	9.82408e-06	-0.364056	0.449	0.501	0.28314	0.052	*	integrin beta-2-like (LOC110501577)	1.0027e-09	-1.03216	0.666	0.744	2.88988e-05	0.078	**	integrin beta-2-like (LOC110501577)	0.209475	0.867876	0.343	0.259	1	-0.084
PCG		IgT_2	immunoglobulin tau-2 heavy chain constant region	NP_001243225.1	XP_017172053.1	45	B cells IgT																	immunoglobulin tau-2 heavy chain constant region	3.1723e-09	-29.8305	0.839	0.893	9.14289e-05	0.054	**	immunoglobulin tau-2 heavy chain constant region	0.0522948	-7.85096	0.196	0.114	1	-0.082
PCG	UNK	XM_021576559.1	uncharacterized LOC110499420 (LOC110499420)			45	B cells IgT																	uncharacterized LOC110499420 (LOC110499420)	5.67956e-09	-0.274103	0.138	0.233	0.000163691	0.095	**
PCG		XM_021579151.1	death associated protein like 1 (dapl1)			45	B cells IgT	death associated protein like 1 (dapl1)	7.74305e-11	0.726231	0.561	0.597	2.23162e-06	0.036	**	death associated protein like 1 (dapl1)	3.46333e-05	-0.798543	0.606	0.644	0.998168	0.038	*	death associated protein like 1 (dapl1)	6.35223e-09	-1.84199	0.758	0.817	0.000183078	0.059	**	death associated protein like 1 (dapl1)	0.633944	-0.568538	0.578	0.509	1	-0.069										death associated protein like 1 (dapl1)	0.0167203
PCG		XM_021605096.1	polyadenylate-binding protein 1 (LOC110525148)	NP_002559.2	NP_032800.2	45	B cells IgT	polyadenylate-binding protein 1 (LOC110525148)	5.37342e-14	2.78611	0.566	0.613	1.54867e-09	0.047	**	polyadenylate-binding protein 1 (LOC110525148)	3.27496e-05	0.58661	0.707	0.733	0.943877	0.026	*	polyadenylate-binding protein 1 (LOC110525148)	7.36741e-09	-2.39116	0.721	0.786	0.000212336	0.065	**	polyadenylate-binding protein 1 (LOC110525148)	0.205241	1.03499	0.676	0.786	1	0.11										polyadenylate-binding protein 1 (LOC110525148)	0.181687
PCG		XM_021563740.1	rab GDP dissociation inhibitor beta-like (LOC110490378)	NP_001485.2	NP_032138.3	45	B cells IgT	rab GDP dissociation inhibitor beta-like (LOC110490378)	1.66165e-13	-0.398994	0.257	0.308	4.78903e-09	0.051	**	rab GDP dissociation inhibitor beta-like (LOC110490378)	2.32787e-06	-0.309234	0.355	0.414	0.0670916	0.059	*	rab GDP dissociation inhibitor beta-like (LOC110490378)	8.68211e-09	-0.571958	0.396	0.503	0.000250227	0.107	**																	rab GDP dissociation inhibitor beta-like (LOC110490378)	0.44106
PCG		XM_021558235.1	growth factor receptor-bound protein 2-like (LOC110486545), transcript variant X1	NP_002077.1	NP_032189.1	45	B cells IgT	growth factor receptor-bound protein 2-like (LOC110486545), transcript variant X1	1.9054e-15	-0.306105	0.265	0.322	5.49156e-11	0.057	**									growth factor receptor-bound protein 2-like (LOC110486545), transcript variant X1	8.84555e-09	-0.448391	0.367	0.478	0.000254938	0.111	**																	growth factor receptor-bound protein 2-like (LOC110486545), transcript variant X1	0.0685867
PCG		XM_021620929.1	myocyte enhancer factor 2C (mef2c), transcript variant X1	NP_001294931.1	NP_001164008.1	45	B cells IgT									myocyte enhancer factor 2C (mef2c), transcript variant X1	2.1025e-06	-0.345041	0.485	0.54	0.0605963	0.055	*	myocyte enhancer factor 2C (mef2c), transcript variant X1	1.08011e-08	-1.45878	0.619	0.696	0.000311299	0.077	**	myocyte enhancer factor 2C (mef2c), transcript variant X1	0.373576	-0.75995	0.559	0.5	1	-0.059
PCG		XM_021617536.1	lymphocyte cytosolic protein 2-like (LOC110533390), transcript variant X1	NP_005556.1	NP_034826.2	45	B cells IgT																	lymphocyte cytosolic protein 2-like (LOC110533390), transcript variant X1	1.43536e-08	-0.269048	0.236	0.34	0.000413685	0.104	**
PCG		XM_021607264.1	cytochrome c oxidase subunit 5A, mitochondrial-like (LOC110526359)	NP_004246.2	NP_031773.2	45	B cells IgT																	cytochrome c oxidase subunit 5A, mitochondrial-like (LOC110526359)	1.43891e-08	-0.321505	0.166	0.263	0.000414709	0.097	**									cytochrome c oxidase subunit 5A, mitochondrial-like (LOC110526359)	0.000983173	-1.01501	0.143	0.812	1	0.669	*
PCG		XM_021620451.1	T-complex protein 1 subunit epsilon (LOC110535450)	NP_036205.1	NP_031663.1	45	B cells IgT																	T-complex protein 1 subunit epsilon (LOC110535450)	1.49453e-08	-0.505896	0.273	0.378	0.000430739	0.105	**	T-complex protein 1 subunit epsilon (LOC110535450)	0.801109	-0.327272	0.363	0.355	1	-0.008
PCG		Igkappa_G2	Immunoglobulin light chain kappa G2 constant region	NP_001243225.1	NP_001177254.1	45	B cells IgT	Immunoglobulin light chain kappa G2 constant region	2.88181e-08	-6.83514	0.432	0.46	0.000830568	0.028	**	Immunoglobulin light chain kappa G2 constant region	4.63704e-14	3.94455	0.836	0.868	1.33644e-09	0.032	**	Immunoglobulin light chain kappa G2 constant region	3.08618e-08	-6.88975	0.669	0.747	0.000889467	0.078	**	Immunoglobulin light chain kappa G2 constant region	0.433496	1.84253	0.755	0.823	1	0.068
PCG		XM_021583910.1	cofilin-2-like (LOC110504986)	NP_068733.1	NP_031714.1	45	B cells IgT	cofilin-2-like (LOC110504986)	3.7205e-17	-1.82825	0.396	0.46	1.07228e-12	0.064	**									cofilin-2-like (LOC110504986)	6.23843e-08	-2.84311	0.417	0.524	0.00179798	0.107	**	cofilin-2-like (LOC110504986)	0.202609	-2.35351	0.431	0.486	1	0.055										cofilin-2-like (LOC110504986)	0.212645
PCG		NM_001165115.1	Proteasome subunit beta type 2 (psb2)	NP_002785.1	NP_036100.3	45	B cells IgT	Proteasome subunit beta type 2 (psb2)	2.20277e-17	-0.588062	0.155	0.21	6.34859e-13	0.055	**									Proteasome subunit beta type 2 (psb2)	7.1014e-08	-0.279978	0.129	0.214	0.0020467	0.085	**
PCG		XM_021621840.1	putative aminopeptidase W07G4.4 (LOC110536209), transcript variant X1	NP_078939.3	XP_006499506.1	45	B cells IgT	putative aminopeptidase W07G4.4 (LOC110536209), transcript variant X1	1.29609e-12	-0.5283	0.293	0.344	3.73545e-08	0.051	**	putative aminopeptidase W07G4.4 (LOC110536209), transcript variant X1	3.58947e-06	-0.397283	0.309	0.363	0.103452	0.054	*	putative aminopeptidase W07G4.4 (LOC110536209), transcript variant X1	8.27471e-08	-0.389656	0.342	0.444	0.00238485	0.102	**
PCG		XM_021581209.1	thyrotroph embryonic factor-like (LOC110502868), transcript variant X1	NP_003207.1	NP_059072.1	45	B cells IgT																	thyrotroph embryonic factor-like (LOC110502868), transcript variant X1	9.93715e-08	-0.376813	0.27	0.368	0.00286399	0.098	**									thyrotroph embryonic factor-like (LOC110502868), transcript variant X1	0.0431428	-1.11281	0.286	0.625	1	0.339	*
PCG		NM_001165217.2	splicing factor 3b subunit 5 (sf3b5)	NP_112577.1	NP_780311.2	45	B cells IgT	splicing factor 3b subunit 5 (sf3b5)	2.6599e-22	-0.275596	0.222	0.29	7.66609e-18	0.068	**	splicing factor 3b subunit 5 (sf3b5)	0.000161171	-0.636559	0.205	0.248	1	0.043	*	splicing factor 3b subunit 5 (sf3b5)	1.0262e-07	-0.358392	0.282	0.379	0.00295762	0.097	**
PCG		IgT_3	immunoglobulin tau-3 heavy chain constant region	NP_001243225.1		45	B cells IgT																	immunoglobulin tau-3 heavy chain constant region	2.02172e-07	-0.458042	0.355	0.456	0.00582679	0.101	**
PCG		XM_021613961.1	cold-inducible RNA-binding protein B-like (LOC110530711), transcript variant X1	NP_001271.1	NP_031731.1	45	B cells IgT	cold-inducible RNA-binding protein B-like (LOC110530711), transcript variant X1	3.34284e-18	2.24315	0.346	0.412	9.63441e-14	0.066	**	cold-inducible RNA-binding protein B-like (LOC110530711), transcript variant X1	0.000142762	-1.54761	0.356	0.403	1	0.047	*	cold-inducible RNA-binding protein B-like (LOC110530711), transcript variant X1	2.37375e-07	-1.99503	0.426	0.526	0.00684139	0.1	**																	cold-inducible RNA-binding protein B-like (LOC110530711), transcript variant X1	0.0567183
PCG	EF	XM_021613929.1	elongation factor 2-like (LOC110530688)	NP_001952.1	NP_031933.1	45	B cells IgT	elongation factor 2-like (LOC110530688)	4.0308e-26	-0.794389	0.484	0.558	1.16172e-21	0.074	**	elongation factor 2-like (LOC110530688)	2.98868e-15	0.340959	0.569	0.656	8.61367e-11	0.087	**	elongation factor 2-like (LOC110530688)	2.44084e-07	-2.46895	0.551	0.636	0.00703475	0.085	**	elongation factor 2-like (LOC110530688)	0.0109016	-0.917233	0.618	0.736	1	0.118	*									elongation factor 2-like (LOC110530688)	0.000550254
PCG		XM_021625781.1	dual specificity tyrosine-phosphorylation-regulated kinase 1B-like (LOC110538803)	XP_011527784.1	NP_031916.1	45	B cells IgT																	dual specificity tyrosine-phosphorylation-regulated kinase 1B-like (LOC110538803)	3.46354e-07	-0.297457	0.135	0.215	0.00998226	0.08	**
PCG		XM_021576941.1	protein BTG1-like (LOC110499881)	NP_001722.1	NP_031595.1	45	B cells IgT									protein BTG1-like (LOC110499881)	0.000123829	-0.664722	0.566	0.603	1	0.037	*	protein BTG1-like (LOC110499881)	3.66666e-07	-2.46875	0.573	0.646	0.0105677	0.073	**	protein BTG1-like (LOC110499881)	0.650396	-1.52275	0.608	0.577	1	-0.031										protein BTG1-like (LOC110499881)	0.0192065
PCG		XM_021589578.1	la-related protein 4B-like (LOC110508773), transcript variant X1	NP_055970.1	NP_766173.1	45	B cells IgT									la-related protein 4B-like (LOC110508773), transcript variant X1	1.19667e-05	-0.254228	0.225	0.276	0.344892	0.051	*	la-related protein 4B-like (LOC110508773), transcript variant X1	4.63171e-07	-0.289004	0.266	0.365	0.0133491	0.099	**
PCG		XM_021592674.1	actin, cytoplasmic 1-like (LOC110512094)	NP_001605.1	NP_033739.1	45	B cells IgT	actin, cytoplasmic 1-like (LOC110512094)	6.87583e-13	-4.65973	0.323	0.375	1.98168e-08	0.052	**									actin, cytoplasmic 1-like (LOC110512094)	6.49134e-07	-0.253019	0.204	0.296	0.0187087	0.092	**																	actin, cytoplasmic 1-like (LOC110512094)	0.0196131
PCG		XM_021625496.1	ras-related C3 botulinum toxin substrate 2 (LOC110538589), transcript variant X1	NP_002863.1	NP_033034.1	45	B cells IgT	ras-related C3 botulinum toxin substrate 2 (LOC110538589), transcript variant X1	3.50071e-11	-0.719679	0.272	0.316	1.00894e-06	0.044	**	ras-related C3 botulinum toxin substrate 2 (LOC110538589), transcript variant X1	1.15314e-05	-0.618085	0.327	0.375	0.332346	0.048	*	ras-related C3 botulinum toxin substrate 2 (LOC110538589), transcript variant X1	6.60074e-07	-0.922845	0.463	0.557	0.019024	0.094	**	ras-related C3 botulinum toxin substrate 2 (LOC110538589), transcript variant X1	0.419372	-0.412937	0.333	0.286	1	-0.047
PCG		XM_021612181.1	chromosome 8 C14orf2 homolog (c8h14orf2), transcript variant X1	NP_001120865.1	NP_081636.1	45	B cells IgT																	chromosome 8 C14orf2 homolog (c8h14orf2), transcript variant X1	8.03669e-07	-0.393835	0.119	0.193	0.0231625	0.074	**	chromosome 8 C14orf2 homolog (c8h14orf2), transcript variant X1	0.126733	-0.335989	0.186	0.255	1	0.069
PCG		XM_021575437.1	leukocyte antigen CD37-like (LOC110498810), transcript variant X1	NP_001765.1	NP_031671.1	45	B cells IgT																	leukocyte antigen CD37-like (LOC110498810), transcript variant X1	1.01865e-06	-0.355823	0.344	0.442	0.0293585	0.098	**									leukocyte antigen CD37-like (LOC110498810), transcript variant X1	0.0122157	-2.05747	0.286	0.75	1	0.464	*
PCG		XM_021613243.1	tenascin-R-like (LOC110530311), transcript variant X1	NP_003276.3	NP_071707.2	45	B cells IgT									tenascin-R-like (LOC110530311), transcript variant X1	0.00796586	-0.294618	0.144	0.17	1	0.026	*	tenascin-R-like (LOC110530311), transcript variant X1	1.13549e-06	-0.59845	0.354	0.44	0.0327259	0.086	**
PCG	TF	XM_021586229.1	transcription factor 12 (tcf12), transcript variant X1	NP_001309090.1	XP_006511058.1	45	B cells IgT									transcription factor 12 (tcf12), transcript variant X1	0.00257165	-0.29529	0.392	0.43	1	0.038	*	transcription factor 12 (tcf12), transcript variant X1	1.2064e-06	-0.5929	0.432	0.532	0.0347696	0.1	**	transcription factor 12 (tcf12), transcript variant X1	0.0294681	0.590895	0.343	0.236	1	-0.107	*
PCG	REC	XM_021598777.1	receptor-type tyrosine-protein phosphatase beta-like (LOC110521306), transcript variant X1	XP_016873574.1	XP_006499057.1	45	B cells IgT																	receptor-type tyrosine-protein phosphatase beta-like (LOC110521306), transcript variant X1	1.295e-06	-0.310393	0.27	0.362	0.0373232	0.092	**
PCG	CD	XM_021594991.1	B-cell receptor CD22-like (LOC110516594)	NP_001762.2	XP_006539552.1	45	B cells IgT	B-cell receptor CD22-like (LOC110516594)	1.78472e-08	-0.379329	0.114	0.145	0.000514375	0.031	**									B-cell receptor CD22-like (LOC110516594)	1.49935e-06	-0.94143	0.308	0.397	0.0432128	0.089	**
PCG		XM_021613717.1	rho GTPase-activating protein 30-like (LOC110530544), transcript variant X1	XP_005245127.1	NP_001005508.2	45	B cells IgT	rho GTPase-activating protein 30-like (LOC110530544), transcript variant X1	1.23624e-12	-0.700151	0.315	0.365	3.56297e-08	0.05	**									rho GTPase-activating protein 30-like (LOC110530544), transcript variant X1	1.73172e-06	-0.923039	0.368	0.457	0.04991	0.089	**																	rho GTPase-activating protein 30-like (LOC110530544), transcript variant X1	0.0336449
PCG		XM_021567108.1	small nuclear ribonucleoprotein G (LOC110492664)	NP_003087.1	NP_080782.1	38	B cells IgT Monocytes	small nuclear ribonucleoprotein G (LOC110492664)	1.10746e-27	-0.337078	0.123	0.188	3.19181e-23	0.065	**									small nuclear ribonucleoprotein G (LOC110492664)	5.13744e-10	-0.43576	0.18	0.289	1.48066e-05	0.109	**	small nuclear ribonucleoprotein G (LOC110492664)	0.00692864	-1.01099	0.275	0.423	1	0.148	*									small nuclear ribonucleoprotein G (LOC110492664)	0.0126783
PCG		XM_021576618.1	F-actin-capping protein subunit alpha-2 (LOC110499482)	NP_006127.1	NP_031630.1	38	B cells IgT Monocytes	F-actin-capping protein subunit alpha-2 (LOC110499482)	5.17683e-15	-0.378693	0.362	0.418	1.49201e-10	0.056	**									F-actin-capping protein subunit alpha-2 (LOC110499482)	7.15285e-07	-0.507785	0.44	0.526	0.0206152	0.086	**									F-actin-capping protein subunit alpha-2 (LOC110499482)	0.040275	-2.99714	0.286	0.562	1	0.276	*
PCG		XM_021608668.1	ATP synthase subunit beta, mitochondrial (LOC100136600), transcript variant X1	NP_001677.2	NP_058054.2	38	B cells IgT Monocytes	ATP synthase subunit beta, mitochondrial (LOC100136600), transcript variant X1	1.45217e-15	-0.593958	0.217	0.273	4.1853e-11	0.056	**									ATP synthase subunit beta, mitochondrial (LOC100136600), transcript variant X1	8.11285e-10	-0.645988	0.23	0.349	2.33821e-05	0.119	**	ATP synthase subunit beta, mitochondrial (LOC100136600), transcript variant X1	0.00931526	-0.547538	0.225	0.364	1	0.139	*									ATP synthase subunit beta, mitochondrial (LOC100136600), transcript variant X1	0.135198
PCG		XM_021615979.1	syntenin-1-like (LOC110532251)	NP_001335269.1	NP_058087.2	38	B cells IgT Monocytes	syntenin-1-like (LOC110532251)	1.56312e-11	-1.0349	0.286	0.332	4.50508e-07	0.046	**									syntenin-1-like (LOC110532251)	8.23029e-07	-0.832007	0.457	0.534	0.0237205	0.077	**																	syntenin-1-like (LOC110532251)	0.000935782
PCG		XM_021569415.1	MHC class II beta chain (oncmyk-dab)	NP_002112.3	NP_996988.2	38	B cells IgT Monocytes	MHC class II beta chain (oncmyk-dab)	8.57506e-11	-2.69761	0.23	0.275	2.47142e-06	0.045	**	MHC class II beta chain (oncmyk-dab)	2.35464e-06	-0.675772	0.266	0.323	0.067863	0.057	*	MHC class II beta chain (oncmyk-dab)	9.67111e-07	-0.864548	0.342	0.43	0.0278731	0.088	**
PCG		NM_001124235.1	actin beta (actb)	NP_001605.1	NP_033739.1	25	B cells IgT Monocytes Neutrophils	actin beta (actb)	1.96839e-38	-27.9194	0.988	0.988	5.67311e-34	0	**	actin beta (actb)	2.38867e-15	13.1517	0.974	0.975	6.88438e-11	0.001	**	actin beta (actb)	5.48528e-16	-54.1318	0.995	0.997	1.58091e-11	0.002	**	actin beta (actb)	0.352747	-22.1631	0.961	0.918	1	-0.043										actin beta (actb)	0.00292464
PCG		XM_021560568.1	proteasome subunit beta type-8-like (LOC110488347)	NP_683720.2	NP_034854.2	25	B cells IgT Monocytes Neutrophils	proteasome subunit beta type-8-like (LOC110488347)	9.0374e-17	-0.65902	0.276	0.332	2.60467e-12	0.056	**									proteasome subunit beta type-8-like (LOC110488347)	1.21572e-06	-0.310342	0.299	0.391	0.0350384	0.092	**									proteasome subunit beta type-8-like (LOC110488347)	0.0203023	-2.42321	0.286	0.688	1	0.402	*	proteasome subunit beta type-8-like (LOC110488347)	0.000116871
PCG		XM_021594781.1	apoptosis-associated speck-like protein containing a CARD (LOC110516260)	NP_037390.2	NP_075747.3	25	B cells IgT Monocytes Neutrophils	apoptosis-associated speck-like protein containing a CARD (LOC110516260)	2.89448e-25	-0.392965	0.163	0.229	8.34217e-21	0.066	**									apoptosis-associated speck-like protein containing a CARD (LOC110516260)	3.11431e-08	-0.394992	0.113	0.197	0.000897575	0.084	**	apoptosis-associated speck-like protein containing a CARD (LOC110516260)	0.43851	-1.57536	0.167	0.2	1	0.033										apoptosis-associated speck-like protein containing a CARD (LOC110516260)	4.04646e-05
PCG		XM_021617659.1	neutrophil cytosolic factor 1-like (LOC110533447)	NP_000256.4	NP_001272966.1	25	B cells IgT Monocytes Neutrophils	neutrophil cytosolic factor 1-like (LOC110533447)	1.37083e-21	-10.1549	0.258	0.32	3.95087e-17	0.062	**	neutrophil cytosolic factor 1-like (LOC110533447)	0.000235782	-0.278656	0.393	0.431	1	0.038	*	neutrophil cytosolic factor 1-like (LOC110533447)	3.68166e-08	-0.73992	0.432	0.529	0.00106109	0.097	**	neutrophil cytosolic factor 1-like (LOC110533447)	1.624e-06	-3.90267	0.294	0.582	0.0468053	0.288	**
PCG		NM_001124469.1	14-3-3B2 protein (LOC100136193)	NP_003395.1	NP_061223.2	25	B cells IgT Monocytes Neutrophils	14-3-3B2 protein (LOC100136193)	3.14734e-21	-1.47701	0.331	0.401	9.07096e-17	0.07	**									14-3-3B2 protein (LOC100136193)	1.4507e-06	-0.456448	0.381	0.466	0.0418107	0.085	**	14-3-3B2 protein (LOC100136193)	0.0579244	-1.05715	0.373	0.468	1	0.095										14-3-3B2 protein (LOC100136193)	0.0306793
PCG		XM_021619248.1	endonuclease domain-containing 1 protein-like (LOC110534397)	NP_055851.1	NP_082289.2	25	B cells IgT Monocytes Neutrophils	endonuclease domain-containing 1 protein-like (LOC110534397)	1.79772e-14	-5.62874	0.335	0.388	5.18121e-10	0.053	**									endonuclease domain-containing 1 protein-like (LOC110534397)	3.26282e-07	-2.01027	0.529	0.616	0.00940378	0.087	**									endonuclease domain-containing 1 protein-like (LOC110534397)	0.000781805	-13.2176	0.714	1	1	0.286	*
PCG		XM_021571651.1	ATPase inhibitor A, mitochondrial-like (LOC110496025)	NP_057395.1	NP_031538.2	10	B cells IgT Monocytes Neutrophils Thrombocytes	ATPase inhibitor A, mitochondrial-like (LOC110496025)	2.49505e-32	-0.40077	0.279	0.367	7.19098e-28	0.088	**									ATPase inhibitor A, mitochondrial-like (LOC110496025)	4.2127e-07	-0.319249	0.205	0.295	0.0121414	0.09	**	ATPase inhibitor A, mitochondrial-like (LOC110496025)	0.903685	-0.255012	0.196	0.191	1	-0.005		ATPase inhibitor A, mitochondrial-like (LOC110496025)	0.0167868	-0.997643	0.214	0.688	1	0.474	*	ATPase inhibitor A, mitochondrial-like (LOC110496025)	8.2481e-06
PCG		XM_021612921.1	gelsolin-like (LOC110530103)	XP_016870134.1	XP_006498054.1	10	B cells IgT Monocytes Neutrophils Thrombocytes	gelsolin-like (LOC110530103)	8.51717e-20	-0.887025	0.531	0.583	2.45473e-15	0.052	**	gelsolin-like (LOC110530103)	0.000374384	-0.96837	0.294	0.337	1	0.043	*	gelsolin-like (LOC110530103)	3.65316e-10	-2.73082	0.525	0.625	1.05288e-05	0.1	**	gelsolin-like (LOC110530103)	0.142889	-0.762025	0.373	0.282	1	-0.091										gelsolin-like (LOC110530103)	0.324858
PCG	UBI	XM_021600184.1	tripartite motif-containing protein 47-like (LOC110522087)	NP_112241.2	NP_032800.2	28	B cells IgT Monocytes T cells																	tripartite motif-containing protein 47-like (LOC110522087)	3.82703e-11	-0.273014	0.112	0.213	1.10299e-06	0.101	**																	tripartite motif-containing protein 47-like (LOC110522087)	9.41414e-10
PCG		XM_021556226.1	heat shock 70 kDa protein-like (LOC110485160)	NP_694881.1	NP_032327.2	22	B cells IgT Monocytes Thrombocytes	heat shock 70 kDa protein-like (LOC110485160)	7.36107e-94	-9.83507	0.513	0.649	2.12153e-89	0.136	**	heat shock 70 kDa protein-like (LOC110485160)	2.1438e-35	16.0226	0.537	0.677	6.17864e-31	0.14	**	heat shock 70 kDa protein-like (LOC110485160)	5.98377e-24	-4.65822	0.733	0.842	1.72458e-19	0.109	**	heat shock 70 kDa protein-like (LOC110485160)	0.000257815	-9.23135	0.686	0.823	1	0.137	*									heat shock 70 kDa protein-like (LOC110485160)	0.00206602
PCG		XM_021609117.1	cytochrome c oxidase subunit 6C-1 (LOC110527679)	NP_004365.1	NP_444301.1	22	B cells IgT Monocytes Thrombocytes	cytochrome c oxidase subunit 6C-1 (LOC110527679)	1.24785e-37	-0.314444	0.177	0.264	3.59644e-33	0.087	**									cytochrome c oxidase subunit 6C-1 (LOC110527679)	6.93375e-08	-0.271659	0.192	0.29	0.00199838	0.098	**	cytochrome c oxidase subunit 6C-1 (LOC110527679)	0.0155097	-0.300533	0.118	0.232	1	0.114	*	cytochrome c oxidase subunit 6C-1 (LOC110527679)	0.0320414	-1.23298	0.5	0.812	1	0.312	*	cytochrome c oxidase subunit 6C-1 (LOC110527679)	0.00188407
PCG		NM_001160663.2	Myosin regulatory light chain 2, smooth muscle isoform (mlrn)	NP_291024.1	NP_001344749.1	36	B cells IgT Neutrophils	Myosin regulatory light chain 2, smooth muscle isoform (mlrn)	1.74662e-28	0.457622	0.49	0.567	5.03393e-24	0.077	**	Myosin regulatory light chain 2, smooth muscle isoform (mlrn)	0.000556632	-0.824011	0.405	0.452	1	0.047	*	Myosin regulatory light chain 2, smooth muscle isoform (mlrn)	2.92991e-08	-0.721516	0.489	0.582	0.000844431	0.093	**																	Myosin regulatory light chain 2, smooth muscle isoform (mlrn)	0.000260365
PCG		NM_001165171.1	Ictacalcin (s10i)	NP_002952.1	NP_035441.1	36	B cells IgT Neutrophils	Ictacalcin (s10i)	7.31694e-13	-4.88382	0.83	0.831	2.10881e-08	0.001	**	Ictacalcin (s10i)	0.212688	14.3625	0.648	0.619	1	-0.029		Ictacalcin (s10i)	3.7153e-07	-20.8875	0.928	0.951	0.0107079	0.023	**	Ictacalcin (s10i)	0.276688	-5.35481	0.647	0.577	1	-0.07										Ictacalcin (s10i)	0.00813092
PCG		XM_021560299.1	SH3 domain-binding glutamic acid-rich-like protein 3 (LOC110488193), transcript variant X1	NP_112576.1	NP_542126.1	36	B cells IgT Neutrophils	SH3 domain-binding glutamic acid-rich-like protein 3 (LOC110488193), transcript variant X1	1.84841e-29	-0.625864	0.537	0.612	5.32729e-25	0.075	**									SH3 domain-binding glutamic acid-rich-like protein 3 (LOC110488193), transcript variant X1	6.99676e-08	-0.439023	0.561	0.656	0.00201654	0.095	**	SH3 domain-binding glutamic acid-rich-like protein 3 (LOC110488193), transcript variant X1	0.165806	0.260617	0.382	0.314	1	-0.068		SH3 domain-binding glutamic acid-rich-like protein 3 (LOC110488193), transcript variant X1	0.0413513	-0.953691	0.357	0.75	1	0.393	*	SH3 domain-binding glutamic acid-rich-like protein 3 (LOC110488193), transcript variant X1	0.0332884
PCG	CD	NM_001124496.2	Cd63 antigen (cd63)	NP_001771.1	NP_031679.1	36	B cells IgT Neutrophils	Cd63 antigen (cd63)	3.17465e-16	-4.99563	0.443	0.504	9.14965e-12	0.061	**									Cd63 antigen (cd63)	3.64682e-07	-0.454322	0.399	0.489	0.0105105	0.09	**	Cd63 antigen (cd63)	0.789426	0.527132	0.48	0.491	1	0.011										Cd63 antigen (cd63)	0.239951
PCG		XM_021579495.1	plastin-2 (LOC100136146)	NP_002289.2	NP_032905.2	36	B cells IgT Neutrophils	plastin-2 (LOC100136146)	2.66137e-09	-2.50433	0.233	0.273	7.67032e-05	0.04	**									plastin-2 (LOC100136146)	2.10827e-08	-0.444527	0.299	0.408	0.000607624	0.109	**																	plastin-2 (LOC100136146)	0.121834
PCG		XM_021590419.1	tyrosine-protein phosphatase non-receptor type 6-like (LOC110509511), transcript variant X1	NP_002822.2	NP_038573.2	36	B cells IgT Neutrophils	tyrosine-protein phosphatase non-receptor type 6-like (LOC110509511), transcript variant X1	3.98145e-09	-13.6664	0.231	0.271	0.000114749	0.04	**									tyrosine-protein phosphatase non-receptor type 6-like (LOC110509511), transcript variant X1	1.2381e-08	-0.500006	0.34	0.454	0.000356834	0.114	**																	tyrosine-protein phosphatase non-receptor type 6-like (LOC110509511), transcript variant X1	0.289512
PCG	UBI	XM_021594786.1	E3 ubiquitin/ISG15 ligase TRIM25-like (LOC110516270)	NP_005073.2	NP_001028947.1	19	B cells IgT Neutrophils Thrombocytes	E3 ubiquitin/ISG15 ligase TRIM25-like (LOC110516270)	1.02091e-43	-0.277644	0.203	0.301	2.94237e-39	0.098	**									E3 ubiquitin/ISG15 ligase TRIM25-like (LOC110516270)	4.78158e-08	-0.264445	0.178	0.273	0.0013781	0.095	**																	E3 ubiquitin/ISG15 ligase TRIM25-like (LOC110516270)	0.0125899
PCG		XM_021580194.1	eukaryotic translation initiation factor 3 subunit A-like (LOC110502281), transcript variant X1	NP_003741.1	NP_034253.3	40	B cells IgT T cells	eukaryotic translation initiation factor 3 subunit A-like (LOC110502281), transcript variant X1	1.17324e-21	-0.319783	0.242	0.31	3.3814e-17	0.068	**									eukaryotic translation initiation factor 3 subunit A-like (LOC110502281), transcript variant X1	3.75743e-07	-0.465366	0.311	0.41	0.0108293	0.099	**	eukaryotic translation initiation factor 3 subunit A-like (LOC110502281), transcript variant X1	0.00471598	-0.824985	0.392	0.532	1	0.14	*									eukaryotic translation initiation factor 3 subunit A-like (LOC110502281), transcript variant X1	5.35496e-07
PCG	INTF	XM_021617512.1	interferon regulatory factor 1-like (LOC110533376), transcript variant X1	NP_002189.1	NP_001152865.1	40	B cells IgT T cells	interferon regulatory factor 1-like (LOC110533376), transcript variant X1	5.20847e-22	-2.69134	0.2	0.264	1.50113e-17	0.064	**									interferon regulatory factor 1-like (LOC110533376), transcript variant X1	1.2357e-08	-0.440718	0.199	0.296	0.000356141	0.097	**	interferon regulatory factor 1-like (LOC110533376), transcript variant X1	0.532538	-6.05813	0.225	0.25	1	0.025										interferon regulatory factor 1-like (LOC110533376), transcript variant X1	1.89553e-07
PCG		XM_021558158.1	myosin-9-like (LOC110486511), transcript variant X1	NP_002464.1	NP_071855.2	33	B cells IgT Thrombocytes	myosin-9-like (LOC110486511), transcript variant X1	7.54015e-17	-2.58237	0.467	0.529	2.17315e-12	0.062	**	myosin-9-like (LOC110486511), transcript variant X1	2.00638e-06	-0.401717	0.26	0.319	0.0578259	0.059	*	myosin-9-like (LOC110486511), transcript variant X1	1.25495e-06	-0.309498	0.374	0.466	0.0361689	0.092	**	myosin-9-like (LOC110486511), transcript variant X1	0.176755	2.80725	0.353	0.273	1	-0.08										myosin-9-like (LOC110486511), transcript variant X1	0.0536797
PCG	CD	NM_001124324.1	CD9 protein (LOC100135986)	NP_001760.1	NP_031683.1	47	Monocytes																																									CD9 protein (LOC100135986)	3.75376e-05
PCG	UBI	XM_021577767.1	E3 ubiquitin-protein ligase TRIM39-like (LOC110500407), transcript variant X1	NP_742013.1	NP_077788.2	47	Monocytes
PCG		XM_021587750.1	high affinity immunoglobulin gamma Fc receptor I-like (LOC110507636)	NP_000557.1	NP_034316.1	47	Monocytes
PCG	INTF	XM_021573049.1	interferon regulatory factor 3-like (LOC110497044)	NP_004020.1	NP_058546.1	47	Monocytes
PCG	INTF	XM_021600673.1	interferon-induced protein 44-like (LOC110522343)	NP_006811.2	NP_598632.2	47	Monocytes
PCG	INTF	XM_021569609.1	interferon-induced GTP-binding protein Mx3 (LOC110494493), transcript variant X1	NP_002453.2	NP_038634.1	47	Monocytes
PCG	UNK	XM_021588400.1	uncharacterized LOC110507970 (LOC110507970)			47	Monocytes																									uncharacterized LOC110507970 (LOC110507970)	0.0028113	-0.660996	0.049	0.168	1	0.119	*									uncharacterized LOC110507970 (LOC110507970)	1.9544e-06
PCG		XM_021564547.1	eukaryotic translation initiation factor 2 alpha kinase 2 (eif2ak2), transcript variant X1	NP_002750.1	NP_035293.1	47	Monocytes
PCG	SAM	XM_021558772.1	sterile alpha motif domain-containing protein 9-like (LOC110486909)	NP_689916.2	NP_034286.2	47	Monocytes																																									sterile alpha motif domain-containing protein 9-like (LOC110486909)	2.79947e-05
PCG	INTF	NM_001171901.1	interferon-induced GTP-binding protein Mx (mx)	NP_002453.2	NP_038634.1	47	Monocytes
PCG		XM_021624859.1	complement C1q-like protein 2 (LOC110538203)	NP_872334.2	NP_997116.1	47	Monocytes
PCG	UBI	XM_021614744.1	E3 ubiquitin-protein ligase TRIM39-like (LOC110531526), transcript variant X1	NP_742013.1	NP_077788.2	47	Monocytes
PCG	IC	NM_001124441.1	invariant chain-like protein 14-1 (LOC100136155)	NP_001020330.1	NP_001036070.1	47	Monocytes									invariant chain-like protein 14-1 (LOC100136155)	7.16329e-05	-0.433319	0.22	0.265	1	0.045	*	invariant chain-like protein 14-1 (LOC100136155)	0.00559081	-0.278894	0.282	0.332	1	0.05	*	invariant chain-like protein 14-1 (LOC100136155)	0.00055324	-3.41975	0.5	0.673	1	0.173	*
PCG		NM_001124198.1	LBP (LPS binding protein)/BPI (bactericidal/permeability-increasing protein) like-2 (lbp/bpi-2)	NP_001716.2	NP_032515.2	47	Monocytes
PCG	UNK	XM_021626005.1	uncharacterized LOC110539048 (LOC110539048)			47	Monocytes
PCG		XM_021617913.1	cell surface glycoprotein MUC18-like (LOC110533570)	XP_016873249.1	NP_075548.2	47	Monocytes
PCG	INTF	XM_021574525.1	interferon alpha-inducible protein 27-like protein 2A (LOC110498001)			47	Monocytes
PCG	INTF	XM_021560396.1	interferon-induced protein 44-like (LOC110488243), transcript variant X1	NP_006811.2	NP_598632.2	47	Monocytes	interferon-induced protein 44-like (LOC110488243), transcript variant X1	2.57206e-42	-3.00104	0.054	0.117	7.41293e-38	0.063	**																	interferon-induced protein 44-like (LOC110488243), transcript variant X1	6.95967e-09	-5.87731	0.167	0.491	0.000200585	0.324	**	interferon-induced protein 44-like (LOC110488243), transcript variant X1	0.000534503	-2.70846	0	0.625	1	0.625	*	interferon-induced protein 44-like (LOC110488243), transcript variant X1	6.98471e-06
PCG		NM_001124635.1	macrophage myristoylated alanine-rich C kinase-like protein (LOC100136664)			47	Monocytes
PCG		NM_001124578.1	toll like receptor 3 (tlr3)	NP_003256.1	NP_569054.2	47	Monocytes
PCG	SAM	XM_021597471.1	sterile alpha motif domain-containing protein 9-like (LOC110520283), transcript variant X1	NP_060124.2	NP_034286.2	47	Monocytes
PCG		XM_021556510.1	GTPase IMAP family member 7-like (LOC110485444)	NP_694968.1	NP_777620.1	47	Monocytes
PCG		XM_021590926.1	78 kDa glucose-regulated protein (LOC100135840)	NP_005338.1	NP_071705.3	47	Monocytes	78 kDa glucose-regulated protein (LOC100135840)	1.24389e-08	-26.7171	0.25	0.289	0.000358501	0.039	**	78 kDa glucose-regulated protein (LOC100135840)	0.000882385	-0.722666	0.251	0.29	1	0.039	*	78 kDa glucose-regulated protein (LOC100135840)	0.0480371	-0.454	0.32	0.351	1	0.031	*	78 kDa glucose-regulated protein (LOC100135840)	0.223769	-10.3636	0.314	0.373	1	0.059										78 kDa glucose-regulated protein (LOC100135840)	0.126031
PCG		XM_021577854.1	nicotinamide phosphoribosyltransferase-like (LOC110500466)	NP_005737.1	NP_067499.2	47	Monocytes																									nicotinamide phosphoribosyltransferase-like (LOC110500466)	0.000442058	-0.294562	0.029	0.168	1	0.139	*
PCG	INTF	XM_021569607.1	interferon-induced GTP-binding protein Mx2-like (LOC110494492), transcript variant X1	NP_002453.2	NP_038634.1	47	Monocytes
PCG	UBI	XM_021598715.1	tripartite motif-containing protein 16-like (LOC110521260)	NP_006461.3	NP_001028947.1	47	Monocytes
PCG	UNK	XM_021611193.1	uncharacterized LOC110529053 (LOC110529053)			47	Monocytes
PCG	INTF	XM_021625515.1	interferon-induced 35 kDa protein homolog (LOC110538600)	NP_001317159.1	NP_081596.1	47	Monocytes																																									interferon-induced 35 kDa protein homolog (LOC110538600)	0.000496967
PCG	VHSV	NM_001124335.1	VHSV-induced protein-6 (LOC100135998)	NP_060840.2	NP_082154.2	47	Monocytes
PCG	UBI	XM_021569149.1	E3 ubiquitin-protein ligase DTX3L-like (LOC110494241), transcript variant X1	NP_612144.1	NP_001013389.2	47	Monocytes																																									E3 ubiquitin-protein ligase DTX3L-like (LOC110494241), transcript variant X1	2.09026e-06
PCG	UBI	XM_021606157.1	polyubiquitin-like (LOC110525749)	NP_061828.1	NP_035794.1	47	Monocytes
PCG		XM_021584613.1	glutaminyl-peptide cyclotransferase-like (LOC110505411)	NP_036545.1	NP_081731.1	47	Monocytes
PCG	HELIC	XM_021624830.1	DExH-box helicase 58 (dhx58), transcript variant X1	NP_077024.2	NP_084426.2	47	Monocytes																									DExH-box helicase 58 (dhx58), transcript variant X1	0.00241638	-3.97185	0.02	0.123	1	0.103	*
PCG		XM_021571425.1	pro-cathepsin H-like (LOC110495904)	NP_004381.2	NP_031827.2	47	Monocytes																									pro-cathepsin H-like (LOC110495904)	0.0426259	-0.727194	0.176	0.277	1	0.101	*
PCG		NM_001195009.2	94 kD glucose-regulated protein (grp94)	NP_003290.1	NP_035761.1	47	Monocytes	94 kD glucose-regulated protein (grp94)	1.81642e-12	-25.7651	0.251	0.3	5.2351e-08	0.049	**									94 kD glucose-regulated protein (grp94)	4.17652e-06	-1.10759	0.313	0.399	0.120372	0.086	*	94 kD glucose-regulated protein (grp94)	0.0853139	-1.62309	0.314	0.405	1	0.091										94 kD glucose-regulated protein (grp94)	0.203086
PCG	UNK	XM_021594068.1	uncharacterized LOC110514973 (LOC110514973), transcript variant X1			47	Monocytes
PCG	STAT	XM_021579193.1	signal transducer and activator of transcription 1-alpha/beta-like (LOC110501544), transcript variant X1	NP_009330.1	NP_033309.3	47	Monocytes
PCG	UNK	XM_021617082.1	uncharacterized LOC110532926 (LOC110532926)	NP_006501.1	NP_001028947.1	47	Monocytes
PCG		XM_021584706.1	spidroin-1-like (LOC110505470), transcript variant X1			47	Monocytes
PCG		XM_021574806.1	BH3-interacting domain death agonist-like (LOC110498185)	NP_932070.1	NP_031570.2	47	Monocytes	BH3-interacting domain death agonist-like (LOC110498185)	1.27037e-10	-0.918486	0.121	0.157	3.66132e-06	0.036	**									BH3-interacting domain death agonist-like (LOC110498185)	0.00197922	-0.257968	0.191	0.242	1	0.051	*	BH3-interacting domain death agonist-like (LOC110498185)	0.0304511	-2.57611	0.275	0.382	1	0.107	*
PCG		XM_021625378.1	cytochrome b-c1 complex subunit 6, mitochondrial-like (LOC110538487)	NP_005995.2	NP_079917.1	47	Monocytes
PCG		XM_021620876.1	tetraspanin-3-like (LOC110535696)	NP_005715.1	NP_062767.3	47	Monocytes
PCG	UNK	XM_021625770.1	uncharacterized LOC110538792 (LOC110538792)			47	Monocytes
PCG	SAC	XM_021623309.1	sacsin-like (LOC110537350)	XP_016876028.1	XP_006519291.1	47	Monocytes
PCG		NM_001124480.1	cathelicidin 1 (LOC100136204)			47	Monocytes
PCG		XM_021574527.1	MARCKS-related protein-like (LOC110498002)	NP_075385.1	NP_034937.1	47	Monocytes																									MARCKS-related protein-like (LOC110498002)	0.186516	-0.519834	0.059	0.105	1	0.046
PCG		XM_021584197.1	chloride intracellular channel protein 2-like (LOC110505170)	NP_001280.3	NP_038913.1	47	Monocytes																									chloride intracellular channel protein 2-like (LOC110505170)	0.00017651	-4.055	0.294	0.491	1	0.197	*
PCG		XM_021572427.1	proto-oncogene tyrosine-protein kinase Yrk-like (LOC110496493), transcript variant X1	NP_002028.1	NP_001116365.1	47	Monocytes	proto-oncogene tyrosine-protein kinase Yrk-like (LOC110496493), transcript variant X1	5.60024e-13	-0.317089	0.188	0.234	1.61405e-08	0.046	**
PCG		XM_021579446.1	TSC22 domain family protein 1-like (LOC110501707), transcript variant X1	NP_001230728.1	NP_001297575.1	47	Monocytes
PCG		NM_001124553.1	tapasin long form (LOC100136299)	NP_003181.3	NP_033344.1	47	Monocytes	tapasin long form (LOC100136299)	7.38877e-25	-0.28134	0.085	0.138	2.12952e-20	0.053	**																	tapasin long form (LOC100136299)	0.00232464	-0.983308	0.078	0.214	1	0.136	*	tapasin long form (LOC100136299)	0.0400232	-3.98882	0.214	0.562	1	0.348	*	tapasin long form (LOC100136299)	2.30388e-06
PCG	UBI	XM_021593596.1	tripartite motif-containing protein 16-like (LOC110513989)	NP_006461.3	NP_001028947.1	47	Monocytes
PCG		XM_021625508.1	granulins-like (LOC110538596), transcript variant X1	NP_002078.1	NP_032201.2	47	Monocytes
PCG		XM_021608834.1	acyl-CoA synthetase short chain family member 1 (acss1)	NP_115890.2	NP_542142.1	47	Monocytes
PCG		NM_001195534.1	MHC class II beta chain (oncmyk-dbb)	NP_002112.3	NP_034512.2	47	Monocytes	MHC class II beta chain (oncmyk-dbb)	2.28763e-08	-6.13339	0.219	0.256	0.000659319	0.037	**									MHC class II beta chain (oncmyk-dbb)	0.183245	-0.37121	0.332	0.352	1	0.02										MHC class II beta chain (oncmyk-dbb)	0.0407125	-2.22191	0.286	0.625	1	0.339	*
PCG	UBI	XM_021596017.1	tripartite motif-containing protein 16-like (LOC110518413)	NP_258411.2	NP_001028947.1	47	Monocytes
PCG		XM_021569212.1	ubiquitin carboxyl-terminal hydrolase 4-like (LOC110494270), transcript variant X1	NP_003354.2	NP_035808.2	47	Monocytes
PCG	TF	XM_021586427.1	transcription factor PU.1-like (LOC110506649)	NP_001074016.1	NP_035485.1	47	Monocytes																									transcription factor PU.1-like (LOC110506649)	0.0135818	-0.352647	0.186	0.323	1	0.137	*
PCG		XM_021605220.1	macrophage expressed 1 (mpeg1)	NP_001034485.1	NP_034951.1	47	Monocytes
PCG		XM_021565025.1	syntaxin-4-like (LOC110491515), transcript variant X1	NP_004595.2	NP_033320.1	47	Monocytes
PCG	INTF	XM_021600667.1	interferon-induced protein 44-like (LOC110522342), transcript variant X1	NP_006811.2	NP_598632.2	47	Monocytes
PCG		XM_021564082.1	tetraspanin-8-like (LOC110490625)	NP_004607.1		47	Monocytes
PCG	UBI	XM_021562947.1	tripartite motif-containing protein 16-like (LOC110489932)	NP_006461.3	NP_001028947.1	47	Monocytes
PCG		XM_021571539.1	ATP synthase-coupling factor 6, mitochondrial-like (LOC110495969)	NP_001003701.1	NP_058035.1	47	Monocytes																									ATP synthase-coupling factor 6, mitochondrial-like (LOC110495969)	0.00564693	-0.50656	0.118	0.25	1	0.132	*
PCG		XM_021562992.1	plexin domain containing 2 (plxdc2)	NP_116201.7	XP_006497594.1	47	Monocytes
PCG		NM_001160640.2	Vacuolar ATP synthase 16 kDa proteolipid subunit (vatl)	NP_001685.1	NP_033859.1	47	Monocytes	Vacuolar ATP synthase 16 kDa proteolipid subunit (vatl)	1.55858e-09	-4.60716	0.107	0.14	4.49198e-05	0.033	**
PCG		XM_021622543.1	solute carrier family 46 member 2 (slc46a2)	NP_149040.3	NP_066395.3	47	Monocytes
PCG	UNK	XM_021570957.1	uncharacterized LOC110495623 (LOC110495623)			47	Monocytes
PCG		XM_021620097.1	allograft inflammatory factor 1-like (LOC110535224)	NP_001614.3	NP_062340.1	47	Monocytes
PCG		NM_001165138.2	deoxycytidine kinase (dck)	NP_000779.1	NP_031858.1	47	Monocytes																																	deoxycytidine kinase (dck)	0.00594789	-0.560614	0	0.438	1	0.438	*	deoxycytidine kinase (dck)	0.0297863
PCG		XM_021581979.1	mannan-binding lectin serine protease 2-like (LOC110503575)	NP_001725.1	XP_011248504.1	47	Monocytes
PCG		XM_021605154.1	ubiquitin conjugating enzyme E2 L3 (ube2l3)	NP_003338.1	NP_033482.1	47	Monocytes																									ubiquitin conjugating enzyme E2 L3 (ube2l3)	0.0137001	-0.277377	0.078	0.182	1	0.104	*
PCG		XM_021602455.1	78 kDa glucose-regulated protein-like (LOC110523600)	NP_005338.1	NP_071705.3	47	Monocytes
PCG		XM_021615501.1	14-3-3 protein beta/alpha-2-like (LOC110531955)	NP_003395.1	NP_061223.2	47	Monocytes	14-3-3 protein beta/alpha-2-like (LOC110531955)	2.7533e-20	-0.50022	0.326	0.394	7.93529e-16	0.068	**	14-3-3 protein beta/alpha-2-like (LOC110531955)	1.81934e-05	-0.288222	0.275	0.328	0.524353	0.053	*	14-3-3 protein beta/alpha-2-like (LOC110531955)	6.72784e-06	-0.416764	0.352	0.434	0.193903	0.082	*	14-3-3 protein beta/alpha-2-like (LOC110531955)	0.242092	-0.444639	0.304	0.377	1	0.073										14-3-3 protein beta/alpha-2-like (LOC110531955)	0.00545035
PCG	UBI	XM_021576882.1	tripartite motif-containing protein 16-like (LOC110499822)	NP_006461.3	NP_001028947.1	47	Monocytes
PCG		XM_021566259.1	protein phosphatase 1 regulatory subunit 15B-like (LOC110492175), transcript variant X1	NP_116222.4	NP_598580.1	47	Monocytes	protein phosphatase 1 regulatory subunit 15B-like (LOC110492175), transcript variant X1	3.83536e-21	-4.8353	0.121	0.176	1.10539e-16	0.055	**																	protein phosphatase 1 regulatory subunit 15B-like (LOC110492175), transcript variant X1	0.0687739	-2.66196	0.255	0.359	1	0.104										protein phosphatase 1 regulatory subunit 15B-like (LOC110492175), transcript variant X1	0.00871088
PCG		XM_021590033.1	cytochrome c oxidase subunit 6B1-like (LOC110509074)	NP_001854.1	NP_079904.1	47	Monocytes	cytochrome c oxidase subunit 6B1-like (LOC110509074)	4.17849e-22	-0.251527	0.178	0.241	1.20428e-17	0.063	**																																	cytochrome c oxidase subunit 6B1-like (LOC110509074)	0.141561
PCG		XM_021605169.1	mesencephalic astrocyte-derived neurotrophic factor-like (LOC110525202)	NP_006001.4	NP_083379.2	47	Monocytes
PCG	UBI	XM_021618029.1	polyubiquitin-B (LOC110533627), transcript variant X1	NP_061828.1	NP_035794.1	47	Monocytes																									polyubiquitin-B (LOC110533627), transcript variant X1	0.0740428	-0.256751	0.255	0.364	1	0.109		polyubiquitin-B (LOC110533627), transcript variant X1	0.026781	-0.603707	0	0.312	1	0.312	*	polyubiquitin-B (LOC110533627), transcript variant X1	0.248028
PCG		XM_021605326.1	cytochrome c oxidase subunit 7C, mitochondrial-like (LOC110525312)	NP_001858.1	NP_031775.1	47	Monocytes	cytochrome c oxidase subunit 7C, mitochondrial-like (LOC110525312)	1.47806e-30	-0.330407	0.152	0.225	4.25991e-26	0.073	**									cytochrome c oxidase subunit 7C, mitochondrial-like (LOC110525312)	1.19535e-05	-0.376579	0.191	0.268	0.344513	0.077	*																	cytochrome c oxidase subunit 7C, mitochondrial-like (LOC110525312)	0.00313118
PCG		XM_021573484.1	store-operated calcium entry associated regulatory factor (saraf)	NP_057211.4	NP_080708.3	47	Monocytes																																									store-operated calcium entry associated regulatory factor (saraf)	0.0273268
PCG		XM_021565135.1	peptidylprolyl isomerase B (ppib)	NP_000933.1	NP_035279.2	47	Monocytes	peptidylprolyl isomerase B (ppib)	1.54994e-09	-29.8349	0.192	0.231	4.46709e-05	0.039	**									peptidylprolyl isomerase B (ppib)	0.00544821	-0.935688	0.19	0.235	1	0.045	*									peptidylprolyl isomerase B (ppib)	0.00466016	-37.8661	0.929	1	1	0.071	*	peptidylprolyl isomerase B (ppib)	0.0223033
PCG		XM_021569988.1	F-actin-capping protein subunit alpha-1 (LOC110494694)	NP_006126.1	NP_033927.2	47	Monocytes
PCG		XM_021623080.1	annexin A4-like (LOC110537213)	NP_001144.1	NP_038499.2	47	Monocytes	annexin A4-like (LOC110537213)	8.37682e-11	-0.346822	0.146	0.186	2.41428e-06	0.04	**
PCG		XM_021578814.1	transmembrane protein 258 (LOC110501329)	NP_055021.1	NP_081195.1	47	Monocytes																									transmembrane protein 258 (LOC110501329)	0.00355637	-0.326371	0.039	0.15	1	0.111	*	transmembrane protein 258 (LOC110501329)	0.0387098	-0.709299	0.357	0.75	1	0.393	*
PCG		XM_021600115.1	NF-kappa-B inhibitor epsilon-like (LOC110522047)	NP_004547.2	NP_032716.2	47	Monocytes
PCG		XM_021591895.1	myelin-associated glycoprotein-like (LOC110510549)	NP_002352.1	NP_034888.1	47	Monocytes
PCG	CR	NM_001124356.1	cytokine receptor common gamma chain (LOC100136033)	NP_000197.1	NP_038591.1	47	Monocytes
PCG		XM_021569602.1	nicotinamide phosphoribosyltransferase-like (LOC110494490), transcript variant X1	NP_005737.1	NP_067499.2	47	Monocytes
PCG		XM_021586121.1	semaphorin-7A-like (LOC110506481), transcript variant X1	NP_001139501.1	NP_035482.1	47	Monocytes
PCG		XM_021625516.1	17-beta-hydroxysteroid dehydrogenase 14-like (LOC110538601)	NP_057330.2	NP_079606.3	47	Monocytes
PCG		XM_021579724.1	N-myc and STAT interactor (nmi)	NP_004679.2	NP_062274.1	47	Monocytes
PCG		XM_021607739.1	leukotriene B4 receptor 1-like (LOC110526620)	NP_858043.1	NP_035914.1	47	Monocytes
PCG		XM_021582868.1	galectin-9B-like (LOC110504055), transcript variant X1	NP_033665.1	NP_034836.1	47	Monocytes
PCG		XM_021562337.1	protein disulfide-isomerase A4-like (LOC110489602)	NP_004902.1	NP_033917.2	47	Monocytes
PCG		XM_021577432.1	dedicator of cytokinesis protein 4-like (LOC110500216)	XP_006716251.1	NP_766391.2	47	Monocytes
PCG		XM_021597283.1	DnaJ heat shock protein family (Hsp40) member C3 (dnajc3), transcript variant X1	NP_006251.1	NP_032955.2	47	Monocytes
PCG		XM_021622063.1	ATP synthase subunit alpha, mitochondrial-like (LOC110536328)	NP_004037.1	NP_031531.1	47	Monocytes	ATP synthase subunit alpha, mitochondrial-like (LOC110536328)	9.84695e-17	-0.37042	0.133	0.182	2.83799e-12	0.049	**																																	ATP synthase subunit alpha, mitochondrial-like (LOC110536328)	0.690874
PCG		NM_001160702.1	Eukaryotic translation initiation factor 2 subunit 2 (if2b)	NP_003899.2	NP_080306.1	47	Monocytes
PCG	CD	XM_021610348.1	CD209 antigen-like protein D (LOC110528343), transcript variant X1	XP_016882280.1	NP_570974.1	47	Monocytes
PCG		XM_021577179.1	DNA damage-regulated autophagy modulator protein 1-like (LOC110500055)	NP_060840.2	NP_082154.2	47	Monocytes
PCG		XM_021565662.1	serine--tRNA ligase, cytoplasmic-like (LOC110491853)	NP_006504.2	NP_001191908.1	47	Monocytes																									serine--tRNA ligase, cytoplasmic-like (LOC110491853)	0.00157559	-0.474017	0.118	0.268	1	0.15	*
PCG		XM_021609551.1	opioid growth factor receptor-like (LOC110527923)	NP_031372.2	XP_017174758.1	47	Monocytes
PCG		XM_021568713.1	ninjurin-1-like (LOC110494034)	NP_004139.2	NP_038638.1	47	Monocytes
PCG		XM_021583361.1	V-type proton ATPase subunit e 1-like (LOC110504600)	NP_003936.1	NP_079548.1	47	Monocytes
PCG		XM_021572716.1	C-Myc-binding protein-like (LOC110496688)	NP_036465.2	NP_062634.2	47	Monocytes
PCG		XM_021577395.1	ADP-ribosylation factor-like protein 1 (LOC110500187)	NP_001168.1	NP_080135.2	47	Monocytes
PCG		XM_021624686.1	ATP synthase F(0) complex subunit C3, mitochondrial-like (LOC110538098)	NP_001680.1	NP_778180.1	47	Monocytes																									ATP synthase F(0) complex subunit C3, mitochondrial-like (LOC110538098)	0.534677	1.25172	0.147	0.173	1	0.026
PCG		XM_021567027.1	ATP synthase F(0) complex subunit B1, mitochondrial-like (LOC110492600)	NP_001679.2	NP_033855.2	47	Monocytes																									ATP synthase F(0) complex subunit B1, mitochondrial-like (LOC110492600)	0.00295933	-0.395231	0.137	0.282	1	0.145	*
PCG	ZF	NM_001124518.1	zinc finger protein 313 (zfp313)	NP_061153.1	NP_109668.2	47	Monocytes
PCG		XM_021611765.1	myristoylated alanine-rich C-kinase substrate-like (LOC110529520)	NP_002347.5	NP_032564.1	47	Monocytes																									myristoylated alanine-rich C-kinase substrate-like (LOC110529520)	0.0573101	-0.671276	0.049	0.114	1	0.065
PCG		XM_021566005.1	protein disulfide-isomerase A3-like (LOC110492035)	NP_005304.3	NP_031978.2	47	Monocytes																	protein disulfide-isomerase A3-like (LOC110492035)	0.000363489	-0.272546	0.162	0.22	1	0.058	*																	protein disulfide-isomerase A3-like (LOC110492035)	0.258055
PCG		XM_021593963.1	cathepsin K-like (LOC110514697)	NP_000387.1	NP_031828.2	47	Monocytes
PCG	UNK	XM_021626045.1	uncharacterized LOC110539080 (LOC110539080)	NP_258411.2	NP_001028947.1	47	Monocytes
PCG		XM_021621608.1	MOB kinase activator 1A (LOC110536076)	NP_060691.2	NP_663546.1	47	Monocytes
PCG		XM_021606631.1	amyloid beta A4 precursor protein-binding family A member 1-like (LOC110526043), transcript variant X1	NP_001154.2	NP_796008.2	47	Monocytes
PCG	CD	XM_021573281.1	CD209 antigen-like protein C (LOC110497266), transcript variant X1	XP_011518916.1	NP_570974.1	47	Monocytes
PCG		XM_021568027.1	proteasome subunit beta type-3-like (LOC110493640)	NP_002786.2	NP_036101.1	47	Monocytes	proteasome subunit beta type-3-like (LOC110493640)	6.58183e-10	-0.526001	0.136	0.171	1.89695e-05	0.035	**																																	proteasome subunit beta type-3-like (LOC110493640)	0.324257
PCG		XM_021616562.1	DAZ-associated protein 2-like (LOC110532562)	NP_055579.1	NP_036003.2	47	Monocytes
PCG		XM_021598594.1	transmembrane protein 258-like (LOC110521162)	NP_055021.1	NP_081195.1	47	Monocytes	transmembrane protein 258-like (LOC110521162)	3.11733e-27	-0.32979	0.167	0.237	8.98445e-23	0.07	**																									transmembrane protein 258-like (LOC110521162)	0.0135599	-1.27403	0.429	0.812	1	0.383	*	transmembrane protein 258-like (LOC110521162)	0.00905208
PCG		XM_021562671.1	proteasome activator subunit 1 (psme1)	NP_006254.1	NP_035319.1	47	Monocytes																									proteasome activator subunit 1 (psme1)	0.000756077	-0.671479	0.088	0.245	1	0.157	*
PCG		XM_021561547.1	glutathione-disulfide reductase (gsr), transcript variant X1	NP_000628.2	NP_034474.4	47	Monocytes
PCG		XM_021570147.1	translation machinery-associated protein 7 (LOC110494815)			47	Monocytes																									translation machinery-associated protein 7 (LOC110494815)	0.0145311	-0.447113	0.167	0.286	1	0.119	*									translation machinery-associated protein 7 (LOC110494815)	0.819331
PCG		XM_021569588.1	signal peptidase complex subunit 1-like (LOC110494481)	NP_054760.3	NP_081187.2	47	Monocytes																																									signal peptidase complex subunit 1-like (LOC110494481)	0.0463398
PCG	ANT	XM_021572003.1	antigen peptide transporter 2-like (LOC110496230)	NP_000535.3	NP_035660.3	47	Monocytes																																									antigen peptide transporter 2-like (LOC110496230)	1.07049e-05
PCG	UNK	XM_021560123.1	uncharacterized LOC110488103 (LOC110488103)			47	Monocytes																																									uncharacterized LOC110488103 (LOC110488103)	4.92948e-05
PCG		NM_001160688.2	transport protein SEC61 subunit gamma (sc61g)	NP_055117.1	NP_035473.2	47	Monocytes
PCG		XM_021582156.1	proteasome subunit alpha type-6-like (LOC110503695)	NP_002782.1	NP_036098.1	47	Monocytes
PCG	UBI	XM_021581535.1	tripartite motif-containing protein 47-like (LOC110503178)	NP_005073.2	NP_001028947.1	47	Monocytes
PCG		XM_021623064.1	autophagy related 12 (atg12), transcript variant X1	NP_004698.3	NP_080493.2	47	Monocytes
PCG		XM_021576771.1	tetraspanin-8-like (LOC110499712)	NP_004607.1		39	Monocytes Neutrophils	tetraspanin-8-like (LOC110499712)	4.95061e-19	1.83402	0.394	0.462	1.42682e-14	0.068	**	tetraspanin-8-like (LOC110499712)	2.48285e-08	0.299257	0.246	0.317	0.000715582	0.071	**																	tetraspanin-8-like (LOC110499712)	0.0123647	-2.57614	0.357	0.812	1	0.455	*	tetraspanin-8-like (LOC110499712)	6.48691e-07
PCG		XM_021558458.1	LIM domain-containing protein 2-like (LOC110486687), transcript variant X1	NP_085053.1	NP_765985.1	39	Monocytes Neutrophils	LIM domain-containing protein 2-like (LOC110486687), transcript variant X1	1.53269e-15	0.260206	0.359	0.414	4.41737e-11	0.055	**	LIM domain-containing protein 2-like (LOC110486687), transcript variant X1	0.000180379	-0.250583	0.23	0.274	1	0.044	*	LIM domain-containing protein 2-like (LOC110486687), transcript variant X1	0.0439696	-0.345607	0.3	0.335	1	0.035	*																	LIM domain-containing protein 2-like (LOC110486687), transcript variant X1	0.276188
PCG		XM_021609583.1	actin-related protein 2/3 complex subunit 4-like (LOC110527945), transcript variant X1	NP_005709.1	NP_080828.1	39	Monocytes Neutrophils	actin-related protein 2/3 complex subunit 4-like (LOC110527945), transcript variant X1	5.22503e-15	-0.526115	0.235	0.289	1.50591e-10	0.054	**									actin-related protein 2/3 complex subunit 4-like (LOC110527945), transcript variant X1	7.67085e-06	-0.471874	0.33	0.413	0.221081	0.083	*	actin-related protein 2/3 complex subunit 4-like (LOC110527945), transcript variant X1	0.0314679	-0.399481	0.206	0.314	1	0.108	*
PCG	CD	XM_021558653.1	CD83 antigen-like (LOC110486829)	NP_004224.1	NP_033986.1	39	Monocytes Neutrophils																									CD83 antigen-like (LOC110486829)	0.0156694	-3.86108	0.382	0.523	1	0.141	*
PCG		XM_021583236.1	TNFAIP3-interacting protein 1-like (LOC110504481)	NP_001245384.1	NP_001258385.1	39	Monocytes Neutrophils
PCG		XM_021567092.1	tyrosine-protein kinase HCK-like (LOC110492657)	NP_001165602.1	NP_001165588.1	39	Monocytes Neutrophils	tyrosine-protein kinase HCK-like (LOC110492657)	6.16025e-13	-1.86906	0.421	0.467	1.77544e-08	0.046	**
PCG		XM_021594365.1	annexin A5-like (LOC110515472)	NP_001145.1	NP_033803.1	39	Monocytes Neutrophils
PCG		XM_021558006.1	RING-box protein 1 (LOC110486413)	NP_055063.1	NP_062686.1	39	Monocytes Neutrophils																																									RING-box protein 1 (LOC110486413)	0.211122
PCG		XM_021567133.1	natterin-like protein (LOC110492680), transcript variant X1			39	Monocytes Neutrophils
PCG		XM_021577970.1	high affinity immunoglobulin epsilon receptor subunit gamma-like (LOC110500560), transcript variant X1	NP_004097.1	NP_034315.1	39	Monocytes Neutrophils
PCG	VHSV	XM_021559475.1	VHSV-induced protein (LOC100136003), transcript variant X1			29	Monocytes Neutrophils T cells	VHSV-induced protein (LOC100136003), transcript variant X1	8.38508e-136	-2.8092	0.022	0.135	2.41666e-131	0.113	**																	VHSV-induced protein (LOC100136003), transcript variant X1	0.000895439	-1.20733	0.049	0.186	1	0.137	*	VHSV-induced protein (LOC100136003), transcript variant X1	0.0200456	-2.06289	0.071	0.438	1	0.367	*	VHSV-induced protein (LOC100136003), transcript variant X1	1.01238e-20
PCG	UNK	XM_021575546.1	uncharacterized LOC110498875 (LOC110498875)			29	Monocytes Neutrophils T cells	uncharacterized LOC110498875 (LOC110498875)	1.31794e-77	-2.86233	0.042	0.129	3.79844e-73	0.087	**																	uncharacterized LOC110498875 (LOC110498875)	7.94459e-06	-2.0183	0.01	0.195	0.228971	0.185	*	uncharacterized LOC110498875 (LOC110498875)	0.0134513	-2.43236	0	0.375	1	0.375	*	uncharacterized LOC110498875 (LOC110498875)	4.49555e-12
PCG	REC	XM_021556501.1	receptor-interacting serine/threonine-protein kinase 3-like (LOC110485435)	NP_848605.1	NP_076152.2	29	Monocytes Neutrophils T cells	receptor-interacting serine/threonine-protein kinase 3-like (LOC110485435)	4.46754e-27	-0.299952	0.061	0.111	1.28759e-22	0.05	**																																	receptor-interacting serine/threonine-protein kinase 3-like (LOC110485435)	4.26492e-08
PCG	UBI	XM_021557233.1	E3 ubiquitin/ISG15 ligase TRIM25-like (LOC110485965), transcript variant X1	NP_005073.2	NP_033572.2	29	Monocytes Neutrophils T cells																									E3 ubiquitin/ISG15 ligase TRIM25-like (LOC110485965), transcript variant X1	1.26058e-05	-0.298989	0.02	0.205	0.363311	0.185	*									E3 ubiquitin/ISG15 ligase TRIM25-like (LOC110485965), transcript variant X1	1.28478e-13
PCG	ANT	XM_021559784.1	antigen peptide transporter 1-like (LOC110487866)	NP_062571.1	NP_063928.2	29	Monocytes Neutrophils T cells																									antigen peptide transporter 1-like (LOC110487866)	0.0001556	-0.301579	0.059	0.236	1	0.177	*									antigen peptide transporter 1-like (LOC110487866)	1.68015e-09
PCG	UBI	XM_021621707.1	polyubiquitin-like (LOC110536126)	NP_061828.1	NP_035794.1	14	Monocytes Neutrophils T cells Thrombocytes	polyubiquitin-like (LOC110536126)	6.95426e-148	-151.835	0.013	0.125	2.00429e-143	0.112	**																	polyubiquitin-like (LOC110536126)	4.21376e-05	-151.231	0.049	0.241	1	0.192	*	polyubiquitin-like (LOC110536126)	0.0102188	-10.1121	0.071	0.5	1	0.429	*	polyubiquitin-like (LOC110536126)	1.10186e-23
PCG	UBI	XM_021621716.1	polyubiquitin-like (LOC110536134)	NP_061828.1	NP_035794.1	14	Monocytes Neutrophils T cells Thrombocytes	polyubiquitin-like (LOC110536134)	4.32084e-171	-86.829	0.014	0.141	1.24531e-166	0.127	**																	polyubiquitin-like (LOC110536134)	0.00182964	-86.2312	0.059	0.191	1	0.132	*	polyubiquitin-like (LOC110536134)	0.00885816	-10.1129	0.071	0.5	1	0.429	*	polyubiquitin-like (LOC110536134)	6.41483e-44
PCG	VHSV	NM_001124334.1	VHSV-induced protein-5 (LOC100135997)	NP_113628.1	NP_694740.2	14	Monocytes Neutrophils T cells Thrombocytes	VHSV-induced protein-5 (LOC100135997)	8.12245e-120	-27.3001	0.019	0.118	2.34097e-115	0.099	**																									VHSV-induced protein-5 (LOC100135997)	0.0029805	-9.2278	0	0.5	1	0.5	*	VHSV-induced protein-5 (LOC100135997)	6.96905e-21
PCG	UNK	XM_021601911.1	uncharacterized LOC110523317 (LOC110523317)	NP_001290415.1	NP_001346844.1	14	Monocytes Neutrophils T cells Thrombocytes	uncharacterized LOC110523317 (LOC110523317)	8.58637e-84	-0.429388	0.057	0.158	2.47468e-79	0.101	**																									uncharacterized LOC110523317 (LOC110523317)	0.00616717	-0.714748	0	0.438	1	0.438	*	uncharacterized LOC110523317 (LOC110523317)	3.69016e-08
PCG		XM_021561979.1	adenylyl cyclase-associated protein 1-like (LOC110489284)	NP_001317431.1	NP_031624.2	23	Monocytes Neutrophils Thrombocytes	adenylyl cyclase-associated protein 1-like (LOC110489284)	4.32953e-19	-5.21693	0.558	0.608	1.24781e-14	0.05	**	adenylyl cyclase-associated protein 1-like (LOC110489284)	6.98538e-06	-0.381981	0.281	0.336	0.201326	0.055	*	adenylyl cyclase-associated protein 1-like (LOC110489284)	0.000504685	-0.553639	0.446	0.499	1	0.053	*																	adenylyl cyclase-associated protein 1-like (LOC110489284)	0.00886049
PCG		XM_021562949.1	myosin regulatory light polypeptide 9 (LOC110489935)	NP_291024.1	NP_001344749.1	23	Monocytes Neutrophils Thrombocytes	myosin regulatory light polypeptide 9 (LOC110489935)	2.00383e-25	-4.78936	0.386	0.462	5.77523e-21	0.076	**	myosin regulatory light polypeptide 9 (LOC110489935)	6.62127e-06	-0.250457	0.22	0.273	0.190832	0.053	*																	myosin regulatory light polypeptide 9 (LOC110489935)	0.00222162	-3.70226	0.286	0.75	1	0.464	*	myosin regulatory light polypeptide 9 (LOC110489935)	0.00302847
PCG		NM_001124246.1	glyceraldehyde-3-phosphate dehydrogenase (gapdh)	NP_055179.1	XP_006539608.1	23	Monocytes Neutrophils Thrombocytes	glyceraldehyde-3-phosphate dehydrogenase (gapdh)	5.19168e-17	-13.3615	0.288	0.347	1.4963e-12	0.059	**									glyceraldehyde-3-phosphate dehydrogenase (gapdh)	0.000464272	-0.290284	0.201	0.265	1	0.064	*	glyceraldehyde-3-phosphate dehydrogenase (gapdh)	0.739235	-0.444645	0.284	0.286	1	0.002										glyceraldehyde-3-phosphate dehydrogenase (gapdh)	0.00686094
PCG		XM_021596797.1	glyceraldehyde-3-phosphate dehydrogenase (LOC110519927), transcript variant X1	NP_055179.1	NP_032111.1	23	Monocytes Neutrophils Thrombocytes	glyceraldehyde-3-phosphate dehydrogenase (LOC110519927), transcript variant X1	1.47292e-14	-0.67844	0.461	0.511	4.24511e-10	0.05	**									glyceraldehyde-3-phosphate dehydrogenase (LOC110519927), transcript variant X1	0.000190225	0.330845	0.224	0.289	1	0.065	*	glyceraldehyde-3-phosphate dehydrogenase (LOC110519927), transcript variant X1	0.071326	-0.839824	0.216	0.314	1	0.098										glyceraldehyde-3-phosphate dehydrogenase (LOC110519927), transcript variant X1	0.919681
PCG		XM_021620220.1	protein asteroid homolog 1-like (LOC110535305)	NP_054784.2	NP_079927.2	42	Monocytes T cells																									protein asteroid homolog 1-like (LOC110535305)	0.00191227	-0.934555	0.02	0.127	1	0.107	*									protein asteroid homolog 1-like (LOC110535305)	3.87618e-18
PCG	INTF	XM_021565838.1	interferon-induced protein 44-like (LOC110491927), transcript variant X1	NP_006811.2	NP_598632.2	42	Monocytes T cells																																	interferon-induced protein 44-like (LOC110491927), transcript variant X1	0.0134513	-1.28248	0	0.375	1	0.375	*	interferon-induced protein 44-like (LOC110491927), transcript variant X1	5.39076e-20
PCG	VHSV	XM_021575338.1	VHSV-induced protein-4 (LOC100135996), transcript variant X1	NP_036552.1	NP_001095075.1	42	Monocytes T cells																									VHSV-induced protein-4 (LOC100135996), transcript variant X1	2.21368e-05	-12.5732	0.02	0.195	0.638005	0.175	*									VHSV-induced protein-4 (LOC100135996), transcript variant X1	2.06727e-17
PCG		XM_021582091.1	XIAP-associated factor 1-like (LOC110503654)	NP_059993.2	XP_017176356.1	42	Monocytes T cells																																									XIAP-associated factor 1-like (LOC110503654)	5.21485e-13
PCG	UNK	XM_021610041.1	uncharacterized LOC110528183 (LOC110528183)			42	Monocytes T cells																									uncharacterized LOC110528183 (LOC110528183)	7.86653e-05	-1.13343	0.02	0.177	1	0.157	*	uncharacterized LOC110528183 (LOC110528183)	0.0270234	-1.25224	0	0.312	1	0.312	*	uncharacterized LOC110528183 (LOC110528183)	1.75653e-18
PCG	CP	XM_021614979.1	up-regulator of cell proliferation-like (LOC110531660)	NP_060390.3	NP_001229968.1	42	Monocytes T cells																																									up-regulator of cell proliferation-like (LOC110531660)	3.03739e-19
PCG		NM_001124751.1	Mx2 protein (mx2)	NP_002453.2	NP_038634.1	42	Monocytes T cells																																									Mx2 protein (mx2)	6.29139e-12
PCG	VHSV	NM_001124285.1	VIG-2 protein (vig-2)			42	Monocytes T cells	VIG-2 protein (vig-2)	1.726e-28	-3.95779	0.053	0.103	4.97451e-24	0.05	**																																	VIG-2 protein (vig-2)	5.42762e-16
PCG		XM_021598681.1	protein PML-like (LOC110521242)	NP_150241.2	XP_006510924.1	42	Monocytes T cells																									protein PML-like (LOC110521242)	0.0201144	-3.06462	0.029	0.105	1	0.076	*									protein PML-like (LOC110521242)	5.01315e-15
PCG		XM_021584478.1	cytidine/uridine monophosphate kinase 2 (cmpk2)	NP_997198.2	NP_065582.3	42	Monocytes T cells																									cytidine/uridine monophosphate kinase 2 (cmpk2)	0.00072469	-0.470349	0	0.105	1	0.105	*									cytidine/uridine monophosphate kinase 2 (cmpk2)	5.15264e-19
PCG	UBI	XM_021575048.1	probable E3 ubiquitin-protein ligase HERC3 (LOC110498431)	XP_005263386.1	NP_082981.3	42	Monocytes T cells																									probable E3 ubiquitin-protein ligase HERC3 (LOC110498431)	0.000542813	-0.53213	0	0.109	1	0.109	*	probable E3 ubiquitin-protein ligase HERC3 (LOC110498431)	0.0128213	-0.497349	0	0.375	1	0.375	*	probable E3 ubiquitin-protein ligase HERC3 (LOC110498431)	8.6251e-16
PCG		XM_021563784.1	ubl carboxyl-terminal hydrolase 18-like (LOC110490405), transcript variant X1	NP_059110.2	NP_036039.2	42	Monocytes T cells																									ubl carboxyl-terminal hydrolase 18-like (LOC110490405), transcript variant X1	0.000105486	-0.29935	0.01	0.155	1	0.145	*									ubl carboxyl-terminal hydrolase 18-like (LOC110490405), transcript variant X1	3.71314e-15
PCG	INTF	XM_021564801.1	interferon-induced protein with tetratricopeptide repeats 5-like (LOC110491392), transcript variant X1	NP_036552.1	NP_001095075.1	42	Monocytes T cells																																									interferon-induced protein with tetratricopeptide repeats 5-like (LOC110491392), transcript variant X1	5.91816e-08
PCG		XM_021564002.1	poly [ADP-ribose] polymerase 12-like (LOC110490573)	NP_064504.2	NP_766481.2	42	Monocytes T cells																																	poly [ADP-ribose] polymerase 12-like (LOC110490573)	0.026983	-0.751798	0	0.312	1	0.312	*	poly [ADP-ribose] polymerase 12-like (LOC110490573)	1.15636e-08
PCG		XM_021558349.1	tyrosyl-DNA phosphodiesterase 2-like (LOC110486614)	NP_057698.2	NP_062424.1	42	Monocytes T cells																																									tyrosyl-DNA phosphodiesterase 2-like (LOC110486614)	3.31798e-12
PCG	UNK	XM_021565291.1	uncharacterized LOC110491669 (LOC110491669)	NP_612144.1	NP_001013389.2	42	Monocytes T cells																																	uncharacterized LOC110491669 (LOC110491669)	0.00631574	-0.848267	0	0.438	1	0.438	*	uncharacterized LOC110491669 (LOC110491669)	3.24086e-09
PCG	VHSV	NM_001124336.1	VHSV-induced protein-10 (LOC100135999)	XP_011510780.1	XP_006522456.1	42	Monocytes T cells																									VHSV-induced protein-10 (LOC100135999)	0.0102151	-0.329246	0.029	0.118	1	0.089	*									VHSV-induced protein-10 (LOC100135999)	6.2777e-14
PCG	UNK	XM_021608372.1	uncharacterized LOC110527213 (LOC110527213), transcript variant X1			42	Monocytes T cells	uncharacterized LOC110527213 (LOC110527213), transcript variant X1	4.25266e-77	0.410114	0.029	0.108	1.22566e-72	0.079	**																	uncharacterized LOC110527213 (LOC110527213), transcript variant X1	0.00211818	-0.267517	0.039	0.159	1	0.12	*									uncharacterized LOC110527213 (LOC110527213), transcript variant X1	2.13412e-21
PCG	INTF	XM_021564413.1	interferon regulatory factor 3 (irf-3), transcript variant X1	XP_011514463.1	NP_001298012.1	42	Monocytes T cells																																									interferon regulatory factor 3 (irf-3), transcript variant X1	3.01582e-11
PCG	UBI	XM_021609894.1	tripartite motif-containing protein 16-like protein (LOC110528088), transcript variant X1	NP_006461.3	NP_001028947.1	42	Monocytes T cells																																									tripartite motif-containing protein 16-like protein (LOC110528088), transcript variant X1	4.33826e-23
PCG	VHSV	XM_021622417.1	VHSV-induced protein-9 (lgals9), transcript variant X1	XP_011522295.1	NP_001152773.1	42	Monocytes T cells																																									VHSV-induced protein-9 (lgals9), transcript variant X1	3.69414e-09
PCG	UBI	XM_021592241.1	tripartite motif-containing protein 16-like (LOC110511243)	NP_001335053.1	NP_001028947.1	42	Monocytes T cells																																									tripartite motif-containing protein 16-like (LOC110511243)	5.89963e-09
PCG	UBI	XM_021595935.1	tripartite motif-containing protein 16-like (LOC110518290)	NP_006461.3	NP_001028947.1	42	Monocytes T cells																																									tripartite motif-containing protein 16-like (LOC110518290)	1.2873e-09
PCG		XM_021597908.1	PHD finger protein 11-like (LOC110520524), transcript variant X1	NP_115711.2	XP_017171482.1	42	Monocytes T cells																									PHD finger protein 11-like (LOC110520524), transcript variant X1	0.00242472	-0.339689	0.088	0.227	1	0.139	*									PHD finger protein 11-like (LOC110520524), transcript variant X1	2.68734e-13
PCG	INTF	XM_021565131.1	interferon induced protein 44 like (ifi44l), transcript variant X1	NP_006811.2	NP_598632.2	42	Monocytes T cells																									interferon induced protein 44 like (ifi44l), transcript variant X1	0.00459139	-0.254927	0.039	0.145	1	0.106	*									interferon induced protein 44 like (ifi44l), transcript variant X1	2.01964e-08
PCG	UBI	XM_021610051.1	E3 ubiquitin-protein ligase DTX3L-like (LOC110528193), transcript variant X1	NP_612144.1	NP_001013389.2	42	Monocytes T cells																																									E3 ubiquitin-protein ligase DTX3L-like (LOC110528193), transcript variant X1	4.52105e-10
PCG	UNK	XM_021600496.1	uncharacterized LOC110522258 (LOC110522258), transcript variant X1			42	Monocytes T cells																																									uncharacterized LOC110522258 (LOC110522258), transcript variant X1	3.37692e-11
PCG		XM_021578585.1	melanoma differentiation associated gene 5 (mda5), transcript variant X1	NP_071451.2	NP_082111.2	42	Monocytes T cells																																									melanoma differentiation associated gene 5 (mda5), transcript variant X1	1.95123e-08
PCG	PK	XM_021625740.1	serine/threonine-protein kinase/endoribonuclease IRE1-like (LOC110538773), transcript variant X1	XP_016879837.1	NP_076402.1	42	Monocytes T cells																																									serine/threonine-protein kinase/endoribonuclease IRE1-like (LOC110538773), transcript variant X1	1.62634e-08
PCG	STAT	XM_021608237.1	signal transducer/activator of transcription (stat1-2), transcript variant X1	NP_009330.1	NP_033309.3	42	Monocytes T cells																									signal transducer/activator of transcription (stat1-2), transcript variant X1	0.0775463	-0.260922	0.088	0.159	1	0.071										signal transducer/activator of transcription (stat1-2), transcript variant X1	5.76897e-08
PCG	UBI	XM_021623424.1	E3 ubiquitin-protein ligase RNF144A-like (LOC110537403)			42	Monocytes T cells																																	E3 ubiquitin-protein ligase RNF144A-like (LOC110537403)	0.026781	-0.603707	0	0.312	1	0.312	*	E3 ubiquitin-protein ligase RNF144A-like (LOC110537403)	3.10878e-08
PCG	UBI	XM_021594375.1	tripartite motif-containing protein 16-like (LOC110515487)	NP_005073.2	NP_001028947.1	42	Monocytes T cells																																									tripartite motif-containing protein 16-like (LOC110515487)	1.1586e-14
PCG	INTF	XM_021620234.1	interferon regulatory factor 8-like (LOC110535315), transcript variant X1	NP_006075.3	NP_032420.1	42	Monocytes T cells																																									interferon regulatory factor 8-like (LOC110535315), transcript variant X1	1.14475e-09
PCG	UBI	XM_021594231.1	E3 ubiquitin/ISG15 ligase TRIM25-like (LOC110515277)	NP_005073.2	NP_001028947.1	42	Monocytes T cells																																									E3 ubiquitin/ISG15 ligase TRIM25-like (LOC110515277)	5.02667e-09
PCG	UNK	XM_021576957.1	uncharacterized LOC110499899 (LOC110499899)	NP_078901.3	XP_006506843.1	42	Monocytes T cells																																									uncharacterized LOC110499899 (LOC110499899)	1.23462e-06
PCG		XM_021575662.1	poly(ADP-ribose) polymerase family member 9 (parp9), transcript variant X1	NP_001139575.1	NP_084529.1	42	Monocytes T cells																																									poly(ADP-ribose) polymerase family member 9 (parp9), transcript variant X1	4.8059e-09
PCG	UNK	XM_021613914.1	uncharacterized LOC110530674 (LOC110530674)			27	Monocytes T cells Thrombocytes																									uncharacterized LOC110530674 (LOC110530674)	0.00403722	-0.269236	0.029	0.132	1	0.103	*									uncharacterized LOC110530674 (LOC110530674)	9.38716e-09
PCG		XM_021623219.1	moesin (LOC110537292), transcript variant X1	NP_002435.1	NP_034963.2	37	Monocytes Thrombocytes	moesin (LOC110537292), transcript variant X1	1.662e-18	-5.45547	0.389	0.451	4.79004e-14	0.062	**									moesin (LOC110537292), transcript variant X1	9.31866e-05	-0.329958	0.392	0.469	1	0.077	*																	moesin (LOC110537292), transcript variant X1	0.047949
PCG		XM_021579492.1	integral membrane protein 2B-like (LOC110501739)	NP_068839.1	NP_032436.1	37	Monocytes Thrombocytes	integral membrane protein 2B-like (LOC110501739)	1.1482e-19	-3.54188	0.415	0.486	3.30922e-15	0.071	**									integral membrane protein 2B-like (LOC110501739)	4.90593e-06	-0.92736	0.412	0.498	0.141394	0.086	*	integral membrane protein 2B-like (LOC110501739)	0.715811	0.38037	0.137	0.155	1	0.018										integral membrane protein 2B-like (LOC110501739)	0.4174
PCG	UNK	XM_021558988.1	uncharacterized LOC110487069 (LOC110487069)	XP_016881057.1	NP_001005421.3	46	Neutrophils	uncharacterized LOC110487069 (LOC110487069)	1.51147e-13	-6.87383	0.155	0.197	4.3562e-09	0.042	**
PCG		XM_021561680.1	PLAC8-like protein 1 (LOC110489105), transcript variant X1	XP_005268438.1	NP_081348.1	46	Neutrophils																																									PLAC8-like protein 1 (LOC110489105), transcript variant X1	0.0244973
PCG		NM_001124479.1	CC chemokine CK-2.1 (ck-2.1)			46	Neutrophils
PCG		XM_021615013.1	high affinity immunoglobulin epsilon receptor subunit gamma-like (LOC110531694), transcript variant X1	NP_004097.1	NP_034315.1	46	Neutrophils
PCG		XM_021574196.1	tumor necrosis factor alpha-induced protein 2-like (LOC110497812), transcript variant X1	NP_006282.2	NP_033422.2	46	Neutrophils	tumor necrosis factor alpha-induced protein 2-like (LOC110497812), transcript variant X1	1.51157e-22	-0.38656	0.059	0.103	4.35651e-18	0.044	**																	tumor necrosis factor alpha-induced protein 2-like (LOC110497812), transcript variant X1	0.00500455	-0.828555	0.108	0.25	1	0.142	*
PCG		XM_021603966.1	MAP kinase-interacting serine/threonine-protein kinase 2-like (LOC110524378)	NP_951009.1	NP_067437.2	46	Neutrophils																									MAP kinase-interacting serine/threonine-protein kinase 2-like (LOC110524378)	0.912817	-0.608704	0.157	0.155	1	-0.002										MAP kinase-interacting serine/threonine-protein kinase 2-like (LOC110524378)	0.00309925
PCG		XM_021591098.1	eosinophil peroxidase-like (LOC110509901)	NP_000241.1	NP_034954.2	46	Neutrophils
PCG	UNK	XM_021558986.1	uncharacterized LOC110487068 (LOC110487068), transcript variant X1	XP_016881057.1	NP_001005421.3	46	Neutrophils
PCG		XM_021576532.1	serglycin-like (LOC110499404)			46	Neutrophils	serglycin-like (LOC110499404)	7.6858e-10	-1.58386	0.294	0.336	2.21513e-05	0.042	**																																	serglycin-like (LOC110499404)	0.00308364
PCG		XM_021589865.1	gelsolin-like (LOC110508942)	NP_001340007.1	NP_666232.2	46	Neutrophils																																									gelsolin-like (LOC110508942)	0.167347
PCG		XM_021561806.1	TNFAIP3-interacting protein 1 (LOC100305133)	NP_001239321.1	NP_001258385.1	46	Neutrophils	TNFAIP3-interacting protein 1 (LOC100305133)	8.61435e-24	-0.339803	0.141	0.202	2.48274e-19	0.061	**																									TNFAIP3-interacting protein 1 (LOC100305133)	0.02803	-0.444847	0.071	0.438	1	0.367	*
PCG		XM_021558995.1	metalloproteinase inhibitor 2-like (LOC110487073), transcript variant X1	NP_003246.1	NP_035724.2	46	Neutrophils
PCG		XM_021616114.1	phosphogluconate dehydrogenase (pgd), transcript variant X1	NP_002622.2	NP_001074743.1	46	Neutrophils
PCG	IL	NM_001124355.1	interleukin-1 receptor type II (il-1rii)	NP_004624.1	NP_034685.1	46	Neutrophils
PCG		XM_021613753.1	high affinity immunoglobulin epsilon receptor subunit gamma-like (LOC110530565), transcript variant X1	NP_004097.1	NP_034315.1	46	Neutrophils
PCG		XM_021615620.1	glucose-6-phosphate 1-dehydrogenase (LOC110532034), transcript variant X1	NP_000393.4	NP_032088.1	46	Neutrophils
PCG		XM_021593077.1	actin, cytoplasmic 1-like (LOC110512994), transcript variant X1	NP_001605.1	NP_033739.1	46	Neutrophils																	actin, cytoplasmic 1-like (LOC110512994), transcript variant X1	0.0552215	-0.542641	0.197	0.226	1	0.029																		actin, cytoplasmic 1-like (LOC110512994), transcript variant X1	0.377211
PCG		XM_021597750.1	immunoglobulin superfamily member 3-like (LOC110520434), transcript variant X1	NP_001007238.1	NP_997088.2	46	Neutrophils
PCG		XM_021566332.1	NAD kinase (nadk), transcript variant X1	NP_075394.3	NP_001153109.1	46	Neutrophils
PCG		XM_021577843.1	trichohyalin-like (LOC110500458)	NP_060796.1	NP_666279.1	46	Neutrophils	trichohyalin-like (LOC110500458)	1.38558e-10	-0.749666	0.146	0.184	3.99338e-06	0.038	**																	trichohyalin-like (LOC110500458)	0.0481264	-0.275269	0.088	0.168	1	0.08	*
PCG		XM_021607110.1	GRB2-related adapter protein-like (LOC110526262)	NP_004801.1	NP_034945.1	46	Neutrophils
PCG	UNK	XM_021605177.1	uncharacterized LOC110525212 (LOC110525212)		NP_598423.1	46	Neutrophils																									uncharacterized LOC110525212 (LOC110525212)	0.0253768	-0.256653	0.039	0.118	1	0.079	*
PCG		XM_021626067.1	fructose-bisphosphate aldolase A-like (LOC110539093)	NP_001230106.1	NP_001170778.1	46	Neutrophils	fructose-bisphosphate aldolase A-like (LOC110539093)	7.1746e-16	-2.9568	0.37	0.425	2.06779e-11	0.055	**																									fructose-bisphosphate aldolase A-like (LOC110539093)	0.0256993	-2.08258	0.429	0.875	1	0.446	*	fructose-bisphosphate aldolase A-like (LOC110539093)	0.0788434
PCG	UNK	XM_021573430.1	uncharacterized LOC110497363 (LOC110497363)			46	Neutrophils
PCG		XM_021603763.1	mast cell protease 1A-like (LOC110524274)	NP_001919.2	NP_001036175.1	46	Neutrophils
PCG		NM_001124505.1	neutrophil cytosolic factor 4 (ncf4)	NP_000622.2	NP_032703.2	46	Neutrophils	neutrophil cytosolic factor 4 (ncf4)	4.12982e-14	-0.444463	0.107	0.148	1.19026e-09	0.041	**
PCG		XM_021580349.1	nuclear factor NF-kappa-B p100 subunit-like (LOC110502378), transcript variant X1	NP_001070962.1	NP_001170841.1	46	Neutrophils
PCG		XM_021561454.1	glutathione S-transferase P-like (LOC110488957)	NP_000843.1	NP_038569.1	46	Neutrophils	glutathione S-transferase P-like (LOC110488957)	2.20675e-10	-9.81473	0.182	0.223	6.36008e-06	0.041	**																																	glutathione S-transferase P-like (LOC110488957)	0.426947
PCG		XM_021609924.1	myosin light polypeptide 6 (LOC110528106), transcript variant X1	NP_524147.2	NP_034990.1	46	Neutrophils	myosin light polypeptide 6 (LOC110528106), transcript variant X1	3.35705e-22	3.24297	0.451	0.516	9.67535e-18	0.065	**									myosin light polypeptide 6 (LOC110528106), transcript variant X1	0.000253759	-1.52256	0.347	0.415	1	0.068	*																	myosin light polypeptide 6 (LOC110528106), transcript variant X1	0.0448167
PCG		NM_001124716.1	lysozyme II (lyz2)	NP_000230.1	NP_038618.1	46	Neutrophils
PCG		NM_001160676.2	NPC intracellular cholesterol transporter 2 (npc2)	NP_006423.1	NP_075898.1	46	Neutrophils	NPC intracellular cholesterol transporter 2 (npc2)	1.61709e-14	-2.00046	0.317	0.374	4.66063e-10	0.057	**									NPC intracellular cholesterol transporter 2 (npc2)	2.06606e-08	0.287828	0.379	0.481	0.000595458	0.102	**	NPC intracellular cholesterol transporter 2 (npc2)	0.89993	-1.12661	0.422	0.409	1	-0.013
PCG		XM_021595671.1	sodium/potassium-transporting ATPase subunit alpha-3-like (LOC110517766)	NP_001243143.1	XP_011248822.1	46	Neutrophils
PCG		XM_021593941.1	baculoviral IAP repeat-containing protein 2-like (LOC110514649)	NP_001243095.1	NP_031491.2	46	Neutrophils																									baculoviral IAP repeat-containing protein 2-like (LOC110514649)	0.000519679	-0.615304	0.127	0.309	1	0.182	*
PCG		XM_021568557.1	thioredoxin reductase 1, cytoplasmic-like (LOC110493941)	NP_443115.1	NP_694802.2	46	Neutrophils	thioredoxin reductase 1, cytoplasmic-like (LOC110493941)	3.02315e-10	-0.456353	0.097	0.129	8.71302e-06	0.032	**
PCG		XM_021557692.1	semaphorin-4A-like (LOC110486243)	NP_064595.2	NP_038687.2	46	Neutrophils
PCG	TNFR	XM_021616655.1	tumor necrosis factor receptor superfamily member 5 (LOC101268951)	XP_016883626.1	XP_017172612.1	46	Neutrophils	tumor necrosis factor receptor superfamily member 5 (LOC101268951)	1.06021e-18	-2.05768	0.141	0.194	3.05564e-14	0.053	**	tumor necrosis factor receptor superfamily member 5 (LOC101268951)	1.89998e-06	-0.416013	0.221	0.276	0.0547593	0.055	*									tumor necrosis factor receptor superfamily member 5 (LOC101268951)	0.000461763	-2.14576	0.382	0.568	1	0.186	*
PCG		XM_021607065.1	tumor protein p53-inducible nuclear protein 2-like (LOC110526257)		XP_006500177.1	46	Neutrophils	tumor protein p53-inducible nuclear protein 2-like (LOC110526257)	3.14312e-08	-1.98517	0.117	0.148	0.000905877	0.031	**																																	tumor protein p53-inducible nuclear protein 2-like (LOC110526257)	0.195814
PCG	UBI	XM_021605790.1	E3 ubiquitin-protein ligase DTX1-like (LOC110525574), transcript variant X1	NP_055992.1	NP_766030.3	46	Neutrophils
PCG		XM_021621622.1	S-adenosylmethionine synthase (LOC110536081)	NP_005902.1	NP_663544.1	46	Neutrophils																									S-adenosylmethionine synthase (LOC110536081)	0.00499152	-0.812316	0.069	0.186	1	0.117	*
PCG		XM_021599850.1	fructose-bisphosphate aldolase A-like (LOC110521904)	NP_001230106.1	NP_001170778.1	46	Neutrophils	fructose-bisphosphate aldolase A-like (LOC110521904)	7.39168e-15	-0.635341	0.276	0.332	2.13036e-10	0.056	**																	fructose-bisphosphate aldolase A-like (LOC110521904)	0.257468	-0.352224	0.245	0.291	1	0.046										fructose-bisphosphate aldolase A-like (LOC110521904)	0.187409
PCG		XM_021615701.1	rho-related GTP-binding protein RhoA-B (LOC110532093)	NP_001655.1	NP_058082.2	46	Neutrophils	rho-related GTP-binding protein RhoA-B (LOC110532093)	6.48943e-12	-0.291773	0.292	0.342	1.87032e-07	0.05	**																																	rho-related GTP-binding protein RhoA-B (LOC110532093)	0.0069947
PCG		XM_021624498.1	6-phosphogluconolactonase (pgls), transcript variant X1	NP_036220.1	NP_079672.1	46	Neutrophils
PCG		XM_021574835.1	GTPase IMAP family member 4-like (LOC110498208)	NP_694968.1	NP_777620.1	46	Neutrophils																																									GTPase IMAP family member 4-like (LOC110498208)	0.459225
PCG		XM_021607463.1	diphosphomevalonate decarboxylase-like (LOC110526469)	NP_002452.1	NP_619597.2	46	Neutrophils
PCG		NM_001165052.1	FK506-binding protein 1B (fkb1b)	NP_004107.1	NP_058559.3	46	Neutrophils	FK506-binding protein 1B (fkb1b)	1.43032e-15	-3.43889	0.34	0.399	4.12232e-11	0.059	**																	FK506-binding protein 1B (fkb1b)	0.397721	-0.352933	0.304	0.355	1	0.051		FK506-binding protein 1B (fkb1b)	0.0311691	-6.88175	0.5	0.75	1	0.25	*	FK506-binding protein 1B (fkb1b)	0.406422
PCG		XM_021611602.1	NFKB inhibitor epsilon (nfkbie)	NP_004547.2	NP_032716.2	46	Neutrophils
PCG		XM_021614795.1	leukotriene B4 receptor 1-like (LOC110531560)	NP_858043.1	NP_032545.1	46	Neutrophils
PCG		NM_001124525.1	glutathione peroxidase 1 (gpx1)	NP_002074.2	NP_109602.2	46	Neutrophils
PCG		XM_021573781.1	syntaxin-11-like (LOC110497590)	XP_011534515.1	NP_083351.1	46	Neutrophils
PCG		XM_021610225.1	voltage-gated hydrogen channel 1-like (LOC110528284), transcript variant X1	NP_001035196.1	XP_006530534.1	46	Neutrophils
PCG		NM_001160559.2	Glutathione S-transferase A (gsta)	NP_001345593.1	XP_006515536.1	46	Neutrophils																																									Glutathione S-transferase A (gsta)	0.49999
PCG		NM_001246346.2	complement factor D (adipsin) (cfd)	NP_001919.2	NP_038570.1	46	Neutrophils
PCG	ZF	XM_021562058.1	zinc finger protein 706-like (LOC110489330), transcript variant X1	NP_057180.1	NP_080797.1	46	Neutrophils
PCG		NM_001124447.1	CCAAT/enhancer-binding protein beta (LOC100136165)	NP_001272808.1	NP_001274668.1	46	Neutrophils
PCG	UNK	XM_021559741.1	uncharacterized LOC110487821 (LOC110487821)	XP_006710652.1	XP_006502319.1	46	Neutrophils	uncharacterized LOC110487821 (LOC110487821)	2.86599e-18	-0.353207	0.262	0.326	8.26007e-14	0.064	**									uncharacterized LOC110487821 (LOC110487821)	3.90861e-06	-0.29005	0.233	0.318	0.11265	0.085	*																	uncharacterized LOC110487821 (LOC110487821)	0.00611165
PCG		XM_021625559.1	coronin-1A-like (LOC110538621)	NP_009005.1	NP_034028.1	46	Neutrophils									coronin-1A-like (LOC110538621)	4.34348e-05	-0.342104	0.312	0.36	1	0.048	*	coronin-1A-like (LOC110538621)	0.012806	-0.651204	0.491	0.519	1	0.028	*																	coronin-1A-like (LOC110538621)	0.0791348
PCG		XM_021602828.1	FYN-binding protein-like (LOC110523801), transcript variant X1	NP_955367.1	NP_035945.1	46	Neutrophils
PCG		XM_021626063.1	mucin-6-like (LOC110539090)			46	Neutrophils	mucin-6-like (LOC110539090)	1.35546e-08	-0.285845	0.179	0.215	0.000390658	0.036	**																																	mucin-6-like (LOC110539090)	0.0524197
PCG		XM_021614022.1	SLAM family member 5-like (LOC110530764), transcript variant X1		NP_083888.3	46	Neutrophils																									SLAM family member 5-like (LOC110530764), transcript variant X1	0.32852	-0.293863	0.275	0.318	1	0.043
PCG		XM_021567243.1	peptidyl-prolyl cis-trans isomerase FKBP1A-like (LOC110492764)	NP_004107.1	NP_058559.3	46	Neutrophils	peptidyl-prolyl cis-trans isomerase FKBP1A-like (LOC110492764)	6.3554e-16	-0.829054	0.317	0.374	1.83169e-11	0.057	**									peptidyl-prolyl cis-trans isomerase FKBP1A-like (LOC110492764)	0.00853007	-0.492214	0.33	0.378	1	0.048	*																	peptidyl-prolyl cis-trans isomerase FKBP1A-like (LOC110492764)	0.0615969
PCG		XM_021622266.1	fructose-1,6-bisphosphatase 1-like (LOC110536494)	NP_000498.2	NP_032020.2	46	Neutrophils
PCG		XM_021607248.1	pyruvate kinase PKM-like (LOC110526352), transcript variant X1	NP_001193728.1	NP_001240812.1	46	Neutrophils																									pyruvate kinase PKM-like (LOC110526352), transcript variant X1	0.371657	-0.329118	0.167	0.205	1	0.038		pyruvate kinase PKM-like (LOC110526352), transcript variant X1	0.0142078	-1.14856	0.143	0.562	1	0.419	*	pyruvate kinase PKM-like (LOC110526352), transcript variant X1	0.147429
PCG		XM_021574537.1	microsomal glutathione S-transferase 3-like (LOC110498009)	NP_004519.1	NP_079845.1	46	Neutrophils	microsomal glutathione S-transferase 3-like (LOC110498009)	1.48234e-14	-0.668084	0.263	0.319	4.27226e-10	0.056	**																									microsomal glutathione S-transferase 3-like (LOC110498009)	0.0259881	-1.12689	0.143	0.562	1	0.419	*
PCG		XM_021624913.1	mitogen-activated protein kinase kinase kinase 14-like (LOC110538227), transcript variant X1	NP_003945.2	NP_058592.1	46	Neutrophils	mitogen-activated protein kinase kinase kinase 14-like (LOC110538227), transcript variant X1	1.51987e-09	-0.268289	0.25	0.289	4.38042e-05	0.039	**																																	mitogen-activated protein kinase kinase kinase 14-like (LOC110538227), transcript variant X1	0.00117817
PCG		XM_021589121.1	guanine nucleotide-binding protein G(I)/G(S)/G(O) subunit gamma-5 (LOC110508545), transcript variant X1	NP_005265.1	NP_034448.2	46	Neutrophils	guanine nucleotide-binding protein G(I)/G(S)/G(O) subunit gamma-5 (LOC110508545), transcript variant X1	3.30203e-17	-0.534245	0.24	0.3	9.51679e-13	0.06	**									guanine nucleotide-binding protein G(I)/G(S)/G(O) subunit gamma-5 (LOC110508545), transcript variant X1	3.41187e-05	-0.472984	0.335	0.411	0.983335	0.076	*	guanine nucleotide-binding protein G(I)/G(S)/G(O) subunit gamma-5 (LOC110508545), transcript variant X1	0.903994	-0.307137	0.275	0.282	1	0.007
PCG		XM_021576280.1	glucose-6-phosphate isomerase-like (LOC110499257)	NP_001276718.1	NP_032181.2	46	Neutrophils	glucose-6-phosphate isomerase-like (LOC110499257)	8.85226e-11	-0.940219	0.207	0.25	2.55131e-06	0.043	**																	glucose-6-phosphate isomerase-like (LOC110499257)	0.089746	-0.269862	0.118	0.191	1	0.073		glucose-6-phosphate isomerase-like (LOC110499257)	0.0249787	-1.59072	0.357	0.688	1	0.331	*
PCG		XM_021557308.1	actin-related protein 2-A (LOC110486016)	NP_005713.1	NP_666355.1	46	Neutrophils																																									actin-related protein 2-A (LOC110486016)	0.286056
PCG		XM_021598879.1	mixed lineage kinase domain-like protein (LOC110521374), transcript variant X1	NP_689862.1	NP_083281.1	46	Neutrophils
PCG		XM_021616144.1	rho-related GTP-binding protein RhoA-C-like (LOC110532339)	NP_001655.1	NP_058082.2	46	Neutrophils																																									rho-related GTP-binding protein RhoA-C-like (LOC110532339)	0.352544
PCG		XM_021624985.1	chemokine-like receptor 1 (LOC110538268)	NP_004063.1	NP_032179.1	46	Neutrophils
PCG		XM_021606725.1	transaldolase-like (LOC110526102)	NP_006746.1	NP_035658.1	46	Neutrophils
PCG	UNK	XM_021591058.1	uncharacterized LOC110509875 (LOC110509875)		XP_006529820.1	46	Neutrophils
PCG	UNK	XM_021619424.1	uncharacterized LOC110534534 (LOC110534534)			46	Neutrophils
PCG		XM_021561140.1	ADP/ATP translocase 2-like (LOC110488772)	NP_001143.2	NP_031477.1	46	Neutrophils	ADP/ATP translocase 2-like (LOC110488772)	3.98783e-10	-0.674236	0.295	0.341	1.14933e-05	0.046	**	ADP/ATP translocase 2-like (LOC110488772)	0.0013473	-0.279166	0.272	0.31	1	0.038	*	ADP/ATP translocase 2-like (LOC110488772)	2.17852e-05	-0.754437	0.39	0.474	0.627871	0.084	*
PCG		XM_021619358.1	signal peptidase complex subunit 3-like (LOC110534484), transcript variant X1	NP_068747.1	NP_083977.1	46	Neutrophils	signal peptidase complex subunit 3-like (LOC110534484), transcript variant X1	1.50519e-10	-10.1814	0.15	0.19	4.33811e-06	0.04	**																																	signal peptidase complex subunit 3-like (LOC110534484), transcript variant X1	0.295201
PCG	UBI	XM_021602074.1	polyubiquitin-B (LOC110523403), transcript variant X1	NP_066289.3	NP_062613.3	46	Neutrophils
PCG	UNK	XM_021557009.1	uncharacterized LOC110485822 (LOC110485822), transcript variant X1			46	Neutrophils
PCG		XM_021613615.1	acyl-CoA desaturase-like (LOC110530485), transcript variant X1	NP_001032671.2	NP_033154.2	46	Neutrophils	acyl-CoA desaturase-like (LOC110530485), transcript variant X1	1.61694e-18	-0.25614	0.078	0.121	4.66017e-14	0.043	**																	acyl-CoA desaturase-like (LOC110530485), transcript variant X1	0.028398	-0.480714	0.078	0.168	1	0.09	*
PCG		XM_021576560.1	metalloproteinase inhibitor 2-like (LOC110499421), transcript variant X1	NP_003246.1	NP_035724.2	46	Neutrophils
PCG		XM_021612385.1	platelet-activating factor acetylhydrolase-like (LOC110529826)	NP_005075.3	XP_006524430.1	46	Neutrophils
PCG	TF	NM_001124513.1	Spi-1/PU.1 transcription factor (LOC100136249)	NP_001074016.1	NP_035485.1	46	Neutrophils
PCG		XM_021569289.1	myosin light polypeptide 6-like (LOC110494328), transcript variant X1	NP_524147.2	NP_034990.1	46	Neutrophils	myosin light polypeptide 6-like (LOC110494328), transcript variant X1	1.04317e-12	-1.75924	0.292	0.342	3.00651e-08	0.05	**																	myosin light polypeptide 6-like (LOC110494328), transcript variant X1	0.419908	-0.307047	0.196	0.227	1	0.031										myosin light polypeptide 6-like (LOC110494328), transcript variant X1	0.0228345
PCG	CD	XM_021592228.1	CD209 antigen-like protein E (LOC110511227)	XP_011518916.1	XP_017168445.1	46	Neutrophils
PCG		XM_021609042.1	nuclear factor NF-kappa-B p100 subunit-like (LOC110527634), transcript variant X1	NP_002493.3	NP_001170841.1	46	Neutrophils																									nuclear factor NF-kappa-B p100 subunit-like (LOC110527634), transcript variant X1	0.0371486	-0.60415	0.275	0.373	1	0.098	*	nuclear factor NF-kappa-B p100 subunit-like (LOC110527634), transcript variant X1	0.00115009	-0.814682	0	0.562	1	0.562	*	nuclear factor NF-kappa-B p100 subunit-like (LOC110527634), transcript variant X1	0.00569905
PCG		XM_021609580.1	6-phosphofructo-2-kinase/fructose-2,6-bisphosphatase 4-like (LOC110527942), transcript variant X1	NP_004558.1	NP_766607.3	46	Neutrophils
PCG		XM_021568159.1	actin-related protein 2-A-like (LOC110493731)	NP_005713.1	NP_666355.1	46	Neutrophils	actin-related protein 2-A-like (LOC110493731)	6.79626e-13	-0.267206	0.218	0.269	1.95875e-08	0.051	**																																	actin-related protein 2-A-like (LOC110493731)	0.0425777
PCG	UNK	XM_021594249.1	uncharacterized LOC110515302 (LOC110515302)	XP_006710652.1	NP_001342505.1	46	Neutrophils
PCG		XM_021572200.1	translocon-associated protein subunit beta-like (LOC110496355), transcript variant X1	XP_011508225.1	NP_079724.1	46	Neutrophils	translocon-associated protein subunit beta-like (LOC110496355), transcript variant X1	4.48745e-10	-1.19598	0.203	0.244	1.29333e-05	0.041	**	translocon-associated protein subunit beta-like (LOC110496355), transcript variant X1	0.000455478	-0.288402	0.209	0.25	1	0.041	*																	translocon-associated protein subunit beta-like (LOC110496355), transcript variant X1	0.0172536	-3.05019	0.714	0.938	1	0.224	*
PCG		XM_021614641.1	proto-oncogene c-Rel-like (LOC110531439)	XP_016860116.1	NP_033070.2	46	Neutrophils	proto-oncogene c-Rel-like (LOC110531439)	2.29664e-18	-0.458582	0.229	0.289	6.61913e-14	0.06	**									proto-oncogene c-Rel-like (LOC110531439)	4.91655e-05	-0.940711	0.334	0.412	1	0.078	*																	proto-oncogene c-Rel-like (LOC110531439)	0.0378701
PCG		XM_021577270.1	rab GDP dissociation inhibitor beta-like (LOC110500103)	NP_001485.2	NP_032138.3	46	Neutrophils																																									rab GDP dissociation inhibitor beta-like (LOC110500103)	0.306766
PCG		XM_021606360.1	vesicle-associated membrane protein 8-like (LOC110525878), transcript variant X1	NP_003752.2	NP_058074.2	46	Neutrophils																																									vesicle-associated membrane protein 8-like (LOC110525878), transcript variant X1	0.0271661
PCG		NM_001165141.2	Carboxypeptidase A1 (cbpa1)	NP_001859.1	NP_079626.2	46	Neutrophils
PCG		XM_021575010.1	G1/S-specific cyclin-D2-like (LOC110498391), transcript variant X1	NP_001750.1	NP_033959.1	46	Neutrophils	G1/S-specific cyclin-D2-like (LOC110498391), transcript variant X1	2.82423e-16	-1.70986	0.266	0.325	8.1397e-12	0.059	**	G1/S-specific cyclin-D2-like (LOC110498391), transcript variant X1	0.00014108	-0.775837	0.23	0.275	1	0.045	*	G1/S-specific cyclin-D2-like (LOC110498391), transcript variant X1	0.000631976	-1.20657	0.439	0.505	1	0.066	*	G1/S-specific cyclin-D2-like (LOC110498391), transcript variant X1	0.045371	-10.7923	0.275	0.395	1	0.12	*									G1/S-specific cyclin-D2-like (LOC110498391), transcript variant X1	0.006672
PCG		XM_021558270.1	rho GDP-dissociation inhibitor 1-like (LOC110486565), transcript variant X1	NP_004300.1	NP_598557.3	46	Neutrophils	rho GDP-dissociation inhibitor 1-like (LOC110486565), transcript variant X1	2.00418e-09	-0.434263	0.206	0.245	5.77626e-05	0.039	**																																	rho GDP-dissociation inhibitor 1-like (LOC110486565), transcript variant X1	0.0485312
PCG		XM_021613022.1	actin-related protein 2/3 complex subunit 5-like (LOC110530166), transcript variant X1	NP_005708.1	NP_080645.2	46	Neutrophils																																									actin-related protein 2/3 complex subunit 5-like (LOC110530166), transcript variant X1	0.169954
PCG		XM_021581521.1	rho-related GTP-binding protein RhoG-like (LOC110503168)	NP_001656.2	NP_062512.1	46	Neutrophils									rho-related GTP-binding protein RhoG-like (LOC110503168)	0.00614938	-0.412554	0.245	0.274	1	0.029	*									rho-related GTP-binding protein RhoG-like (LOC110503168)	0.859257	-0.934988	0.245	0.227	1	-0.018		rho-related GTP-binding protein RhoG-like (LOC110503168)	0.0199717	-1.61969	0.429	0.75	1	0.321	*	rho-related GTP-binding protein RhoG-like (LOC110503168)	0.411558
PCG		XM_021587092.1	rho-related GTP-binding protein RhoG (LOC110507199)	NP_001656.2	NP_062512.1	46	Neutrophils
PCG		XM_021580837.1	arachidonate 5-lipoxygenase (alox5)	NP_000689.1	NP_033792.1	46	Neutrophils
PCG	TNFR	XM_021590448.1	tumor necrosis factor receptor superfamily member 1A-like (LOC110509528)	NP_002498.1	NP_035739.2	46	Neutrophils	tumor necrosis factor receptor superfamily member 1A-like (LOC110509528)	1.15049e-10	-3.60471	0.097	0.131	3.31584e-06	0.034	**
PCG		NM_001124309.1	LECT2 neutrophil chemotactic factor (lect2)	NP_002293.2	NP_034832.2	46	Neutrophils
PCG		XM_021615250.1	gamma-aminobutyric acid receptor-associated protein-like (LOC110531818)	NP_009209.1	NP_062723.1	46	Neutrophils	gamma-aminobutyric acid receptor-associated protein-like (LOC110531818)	9.30836e-10	-0.310788	0.212	0.253	2.68276e-05	0.041	**																																	gamma-aminobutyric acid receptor-associated protein-like (LOC110531818)	0.167299
PCG		XM_021560566.1	proteasome subunit beta type-7-like (LOC110488346), transcript variant X1	NP_002790.1	NP_035317.1	46	Neutrophils																									proteasome subunit beta type-7-like (LOC110488346), transcript variant X1	0.0165511	-0.375546	0.167	0.282	1	0.115	*
PCG		XM_021596297.1	phospholipase C gamma 2 (plcg2)	NP_002652.2	NP_758489.1	46	Neutrophils																									phospholipase C gamma 2 (plcg2)	0.143784	-0.437658	0.167	0.236	1	0.069
PCG	UNK	XM_021601658.1	uncharacterized LOC110523184 (LOC110523184)			46	Neutrophils
PCG		XM_021623872.1	histone H3.3 (LOC110537661)	NP_002098.1	NP_032236.1	46	Neutrophils	histone H3.3 (LOC110537661)	2.25961e-11	-0.422574	0.373	0.42	6.51241e-07	0.047	**																	histone H3.3 (LOC110537661)	0.582993	-0.928812	0.333	0.35	1	0.017										histone H3.3 (LOC110537661)	0.166025
PCG	ZF	NM_001160599.1	Zinc finger protein 706 (zn706)	NP_057180.1	NP_080797.1	46	Neutrophils
PCG		XM_021617761.1	non-specific cytotoxic cell receptor protein 1 homolog (zebrafish) (nccrp1)	NP_001001414.1	NP_001074584.1	46	Neutrophils
PCG		XM_021621546.1	drebrin-like protein B (LOC110536041), transcript variant X1	XP_011513627.1	NP_038838.1	46	Neutrophils																																									drebrin-like protein B (LOC110536041), transcript variant X1	0.0105643
PCG		XM_021602118.1	cytochrome c oxidase subunit 5B, mitochondrial-like (LOC110523434)	NP_001853.2	NP_034072.2	46	Neutrophils	cytochrome c oxidase subunit 5B, mitochondrial-like (LOC110523434)	1.2973e-09	-0.916905	0.162	0.2	3.73895e-05	0.038	**
PCG		XM_021615968.1	tyrosine-protein kinase HCK-like (LOC110532244)	NP_001165603.1	NP_001165588.1	46	Neutrophils																									tyrosine-protein kinase HCK-like (LOC110532244)	0.0248314	-1.01691	0.275	0.405	1	0.13	*
PCG		XM_021561371.1	sequestosome-1-like (LOC110488911)	NP_003891.1	NP_035148.1	46	Neutrophils	sequestosome-1-like (LOC110488911)	4.24664e-10	-2.96358	0.091	0.122	1.22392e-05	0.031	**																	sequestosome-1-like (LOC110488911)	0.019786	-1.35914	0.275	0.395	1	0.12	*
PCG		XM_021575962.1	AMP deaminase 3-like (LOC110499075), transcript variant X1	NP_001020561.1	XP_006507282.1	46	Neutrophils	AMP deaminase 3-like (LOC110499075), transcript variant X1	2.32463e-09	-0.346764	0.229	0.27	6.6998e-05	0.041	**
PCG		XM_021568372.1	14-3-3 protein beta/alpha-1-like (LOC110493854)	NP_003395.1	NP_061223.2	46	Neutrophils	14-3-3 protein beta/alpha-1-like (LOC110493854)	3.48598e-17	-0.544276	0.251	0.313	1.00469e-12	0.062	**									14-3-3 protein beta/alpha-1-like (LOC110493854)	0.000141722	-0.886944	0.278	0.348	1	0.07	*																	14-3-3 protein beta/alpha-1-like (LOC110493854)	0.0503609
PCG		XM_021569241.1	actin-related protein 2/3 complex subunit 4 (LOC110494296)	NP_005709.1	NP_080828.1	46	Neutrophils	actin-related protein 2/3 complex subunit 4 (LOC110494296)	1.97787e-12	-0.322493	0.263	0.311	5.70043e-08	0.048	**																									actin-related protein 2/3 complex subunit 4 (LOC110494296)	0.0124118	-1.67983	0.214	0.688	1	0.474	*	actin-related protein 2/3 complex subunit 4 (LOC110494296)	0.56277
PCG		NM_001124230.2	neutrophil cytosolic factor 1-like (p47phox)	NP_000256.4	NP_001272966.1	46	Neutrophils
PCG	UNK	XM_021608534.1	uncharacterized LOC110527331 (LOC110527331), transcript variant X1	XP_011521400.1		46	Neutrophils																																	uncharacterized LOC110527331 (LOC110527331), transcript variant X1	0.0319128	-0.47939	0.143	0.562	1	0.419	*	uncharacterized LOC110527331 (LOC110527331), transcript variant X1	0.141698
PCG		XM_021579261.1	actin-related protein 3-like (LOC110501588)	NP_005712.1	NP_076224.1	46	Neutrophils																	actin-related protein 3-like (LOC110501588)	0.000134108	-0.540131	0.334	0.406	1	0.072	*
PCG		XM_021609811.1	proteasome subunit alpha 5 (psma5)	NP_002781.2	NP_036097.1	46	Neutrophils	proteasome subunit alpha 5 (psma5)	1.59779e-15	-0.356335	0.14	0.189	4.605e-11	0.049	**																	proteasome subunit alpha 5 (psma5)	0.00405196	-0.65837	0.167	0.309	1	0.142	*									proteasome subunit alpha 5 (psma5)	0.0833586
PCG		NM_001160662.1	Beta-galactoside-binding lectin (leg)	NP_002296.1	NP_032521.1	46	Neutrophils
PCG		XM_021607921.1	transaldolase-like (LOC110526733), transcript variant X1	NP_006746.1	NP_035658.1	46	Neutrophils
PCG		XM_021609900.1	guanine nucleotide-binding protein G(k) subunit alpha-like (LOC110528093)	NP_006487.1	NP_034436.1	46	Neutrophils
PCG		XM_021568638.1	WD repeat-containing protein 1-like (LOC110493991)	NP_059830.1	NP_035845.1	46	Neutrophils
PCG		XM_021571239.1	grancalcin-like (LOC110495799)	NP_001317199.1	NP_663498.1	46	Neutrophils
PCG		XM_021591881.1	reactive intermediate imine deaminase A homolog (rida)	NP_005827.1	NP_032313.2	46	Neutrophils	reactive intermediate imine deaminase A homolog (rida)	3.18893e-14	-0.783481	0.236	0.286	9.19081e-10	0.05	**	reactive intermediate imine deaminase A homolog (rida)	2.30958e-06	-0.254737	0.263	0.316	0.0665644	0.053	*	reactive intermediate imine deaminase A homolog (rida)	8.21463e-05	-0.344651	0.351	0.418	1	0.067	*																	reactive intermediate imine deaminase A homolog (rida)	0.0500809
PCG		XM_021565550.1	integrin alpha-X-like (LOC110491788), transcript variant X1	NP_001273304.1	NP_067309.1	46	Neutrophils
PCG	INTF	XM_021622398.1	interferon regulatory factor 1 (irf-1), transcript variant X1	NP_002189.1	NP_001152865.1	41	Neutrophils T cells	interferon regulatory factor 1 (irf-1), transcript variant X1	6.71108e-43	-0.96154	0.058	0.124	1.9342e-38	0.066	**																	interferon regulatory factor 1 (irf-1), transcript variant X1	0.0004793	-0.72948	0.098	0.268	1	0.17	*									interferon regulatory factor 1 (irf-1), transcript variant X1	1.91993e-19
PCG		XM_021607360.1	ras-related C3 botulinum toxin substrate 2-like (LOC110526382)	NP_002863.1	NP_033034.1	41	Neutrophils T cells	ras-related C3 botulinum toxin substrate 2-like (LOC110526382)	1.91989e-09	-9.69104	0.112	0.144	5.5333e-05	0.032	**																																	ras-related C3 botulinum toxin substrate 2-like (LOC110526382)	2.99389e-07
PCG		XM_021600117.1	NF-kappa-B inhibitor alpha-like (LOC110522049)	NP_065390.1	NP_035037.2	34	Neutrophils Thrombocytes	NF-kappa-B inhibitor alpha-like (LOC110522049)	9.19059e-29	-5.77167	0.067	0.122	2.64882e-24	0.055	**																	NF-kappa-B inhibitor alpha-like (LOC110522049)	2.65111e-05	-8.85238	0.225	0.473	0.764075	0.248	*									NF-kappa-B inhibitor alpha-like (LOC110522049)	0.0108239
PCG		XM_021603699.1	rho GTPase-activating protein 45-like (LOC110524240), transcript variant X1	NP_001308161.1	NP_001136173.1	34	Neutrophils Thrombocytes	rho GTPase-activating protein 45-like (LOC110524240), transcript variant X1	5.59113e-23	-1.35764	0.54	0.603	1.61142e-18	0.063	**																	rho GTPase-activating protein 45-like (LOC110524240), transcript variant X1	0.571088	-0.493648	0.363	0.382	1	0.019										rho GTPase-activating protein 45-like (LOC110524240), transcript variant X1	0.0045496
PCG		XM_021618561.1	cofilin-2-like (LOC110533964)	NP_068733.1	NP_031714.1	34	Neutrophils Thrombocytes	cofilin-2-like (LOC110533964)	1.4646e-17	-3.4392	0.436	0.496	4.22111e-13	0.06	**									cofilin-2-like (LOC110533964)	9.68429e-06	-0.524497	0.38	0.463	0.279111	0.083	*	cofilin-2-like (LOC110533964)	0.0879651	-0.524625	0.324	0.418	1	0.094										cofilin-2-like (LOC110533964)	0.12882
PCG		XM_021560366.1	thioredoxin-interacting protein-like (LOC110488228)	NP_006463.3	NP_076208.2	34	Neutrophils Thrombocytes	thioredoxin-interacting protein-like (LOC110488228)	4.842e-12	-1.56872	0.25	0.297	1.39551e-07	0.047	**																	thioredoxin-interacting protein-like (LOC110488228)	0.647106	-0.288145	0.118	0.1	1	-0.018
PCG		XM_021581760.1	TCDD-inducible poly [ADP-ribose] polymerase-like (LOC110503414)	NP_056323.2	NP_849223.2	34	Neutrophils Thrombocytes
PCG	UNK	XM_021596974.1	uncharacterized LOC110520017 (LOC110520017)			34	Neutrophils Thrombocytes	uncharacterized LOC110520017 (LOC110520017)	6.29733e-12	-2.38648	0.223	0.269	1.81495e-07	0.046	**
PCG		XM_021597597.1	integral membrane protein 2B-like (LOC110520342)	NP_068839.1	NP_032436.1	34	Neutrophils Thrombocytes	integral membrane protein 2B-like (LOC110520342)	3.52029e-13	4.35688	0.171	0.217	1.01458e-08	0.046	**
PCG	INTF	XM_021568674.1	interferon-induced protein 44-like (LOC110494012)	XP_011538818.1	NP_598632.2	48	T cells																																									interferon-induced protein 44-like (LOC110494012)	6.3761e-19
PCG	UBI	XM_021575046.1	probable E3 ubiquitin-protein ligase HERC6 (LOC110498430)	NP_060382.3	NP_080377.2	48	T cells																																									probable E3 ubiquitin-protein ligase HERC6 (LOC110498430)	5.54012e-18
PCG	UBI	XM_021575077.1	probable E3 ubiquitin-protein ligase HERC6 (LOC110498455)	NP_060382.3	NP_080268.1	48	T cells																																									probable E3 ubiquitin-protein ligase HERC6 (LOC110498455)	5.68902e-17
PCG	VHSV	NM_001124253.1	viperin (vig1)	NP_542388.2	NP_067359.2	48	T cells																																	viperin (vig1)	0.0134726	-5.28413	0	0.375	1	0.375	*	viperin (vig1)	5.22164e-16
PCG	UNK	XM_021573594.1	uncharacterized LOC110497472 (LOC110497472), transcript variant X1			48	T cells																																	uncharacterized LOC110497472 (LOC110497472), transcript variant X1	0.0492571	-32.1116	0.071	0.375	1	0.304	*	uncharacterized LOC110497472 (LOC110497472), transcript variant X1	1.70255e-13
PCG	UBI	XM_021564601.1	tripartite motif-containing protein 16-like (LOC110491260)	NP_005073.2	NP_001028947.1	48	T cells																																	tripartite motif-containing protein 16-like (LOC110491260)	0.00642303	-1.22995	0	0.438	1	0.438	*	tripartite motif-containing protein 16-like (LOC110491260)	2.68408e-11
PCG	UBI	XM_021581534.1	tripartite motif-containing protein 47-like (LOC110503177)	NP_005073.2	NP_001028947.1	48	T cells																																									tripartite motif-containing protein 47-like (LOC110503177)	1.43561e-10
PCG	INTF	XM_021600499.1	interferon regulatory factor 7 (LOC100750228), transcript variant X1	NP_001562.1	NP_001239529.1	48	T cells																																									interferon regulatory factor 7 (LOC100750228), transcript variant X1	5.58109e-10
PCG		XM_021598260.1	double-stranded RNA-specific adenosine deaminase-like (LOC110520838)	XP_011507363.2	NP_062629.3	48	T cells																									double-stranded RNA-specific adenosine deaminase-like (LOC110520838)	0.00828012	-0.650776	0.078	0.191	1	0.113	*									double-stranded RNA-specific adenosine deaminase-like (LOC110520838)	8.53338e-10
PCG	UBI	XM_021614714.1	E3 ubiquitin-protein ligase TRIM39-like (LOC110531504)	NP_003132.2	NP_077788.2	48	T cells																																									E3 ubiquitin-protein ligase TRIM39-like (LOC110531504)	2.02043e-09
PCG		XM_021579478.1	guanylate-binding protein 1-like (LOC110501730)	NP_002044.2	NP_663520.2	48	T cells																									guanylate-binding protein 1-like (LOC110501730)	2.04722e-05	-0.544158	0.029	0.214	0.590029	0.185	*									guanylate-binding protein 1-like (LOC110501730)	5.52237e-09
PCG	UBI	XM_021595486.1	tripartite motif-containing protein 16-like (LOC110517410)	NP_005073.2	NP_001028947.1	48	T cells																																									tripartite motif-containing protein 16-like (LOC110517410)	1.47706e-08
PCG	UNK	XM_021615731.1	uncharacterized LOC110532113 (LOC110532113)			48	T cells																																									uncharacterized LOC110532113 (LOC110532113)	5.8584e-07
PCG	UBI	XM_021562465.1	E3 ubiquitin-protein ligase RNF31-like (LOC110489697), transcript variant X1	NP_060469.4	XP_006519125.1	48	T cells																																									E3 ubiquitin-protein ligase RNF31-like (LOC110489697), transcript variant X1	6.65689e-07
PCG		XM_021583209.1	trypsin inhibitor ClTI-1-like (LOC110504451)	XP_011532707.1	NP_033284.1	44	Thrombocytes	trypsin inhibitor ClTI-1-like (LOC110504451)	1.24699e-28	-11.8347	0.658	0.703	3.59394e-24	0.045	**	trypsin inhibitor ClTI-1-like (LOC110504451)	1.79892e-12	8.07563	0.659	0.715	5.18467e-08	0.056	**	trypsin inhibitor ClTI-1-like (LOC110504451)	1.68824e-16	3.15339	0.805	0.872	4.86567e-12	0.067	**	trypsin inhibitor ClTI-1-like (LOC110504451)	0.0497145	-3.36689	0.676	0.55	1	-0.126	*									trypsin inhibitor ClTI-1-like (LOC110504451)	0.425623
PCG		XM_021606237.1	platelet glycoprotein Ib beta chain-like (LOC110525802), transcript variant X1	NP_000398.1	NP_034457.1	44	Thrombocytes
PCG		XM_021624569.1	integrin alpha-IIb-like (LOC110538030)	NP_000410.2	NP_034705.2	44	Thrombocytes
PCG		XM_021566541.1	hyaluronidase-3-like (LOC110492323), transcript variant X1	NP_003764.3	NP_034619.2	44	Thrombocytes
PCG		XM_021570096.1	tubulin beta-6 chain-like (LOC110494765)	NP_821080.1	NP_076205.1	44	Thrombocytes																									tubulin beta-6 chain-like (LOC110494765)	0.381306	0.368077	0.118	0.086	1	-0.032
PCG		XM_021560543.1	CXADR-like membrane protein (LOC110488335), transcript variant X1			44	Thrombocytes
PCG		XM_021597988.1	tissue factor pathway inhibitor-like (LOC110520593)	NP_006278.1	NP_035706.1	44	Thrombocytes
PCG		XM_021574455.1	inverted formin-2-like (LOC110497965)	NP_001026884.3	XP_006516287.2	44	Thrombocytes
PCG		NM_001124331.2	calpain small subunit 1-like (capn4)	NP_001740.1	NP_033925.2	44	Thrombocytes	calpain small subunit 1-like (capn4)	1.53171e-09	-2.05864	0.283	0.321	4.41455e-05	0.038	**																	calpain small subunit 1-like (capn4)	0.235905	-0.740989	0.118	0.077	1	-0.041										calpain small subunit 1-like (capn4)	0.262556
PCG		NM_001124363.1	pleckstrin (LOC100136042)	NP_002655.2	NP_062422.1	44	Thrombocytes	pleckstrin (LOC100136042)	7.13668e-12	-2.02863	0.4	0.444	2.05686e-07	0.044	**	pleckstrin (LOC100136042)	0.0624144	-0.311362	0.218	0.237	1	0.019
PCG		XM_021625568.1	transmembrane protein 91-like (LOC110538629)	NP_001099049.1	NP_081237.1	44	Thrombocytes																																									transmembrane protein 91-like (LOC110538629)	0.284187
PCG		XM_021562188.1	leukocyte elastase inhibitor (LOC100136251), transcript variant X1	NP_109591.1	NP_079705.2	44	Thrombocytes																	leukocyte elastase inhibitor (LOC100136251), transcript variant X1	0.0289929	0.567404	0.119	0.151	1	0.032	*	leukocyte elastase inhibitor (LOC100136251), transcript variant X1	0.192044	-3.2823	0.196	0.141	1	-0.055										leukocyte elastase inhibitor (LOC100136251), transcript variant X1	0.0160318
PCG		XM_021567172.1	filamin-A-like (LOC110492715)	XP_011529433.1	NP_034357.2	44	Thrombocytes	filamin-A-like (LOC110492715)	5.04538e-10	-19.8474	0.562	0.601	1.45413e-05	0.039	**	filamin-A-like (LOC110492715)	0.000867619	-1.81708	0.389	0.424	1	0.035	*									filamin-A-like (LOC110492715)	0.0661337	-10.0092	0.392	0.286	1	-0.106										filamin-A-like (LOC110492715)	0.00288738
PCG		XM_021617578.1	LIM domain only 2 (lmo2), transcript variant X1	NP_001135787.1	NP_001135809.1	44	Thrombocytes	LIM domain only 2 (lmo2), transcript variant X1	2.36541e-13	-1.01211	0.262	0.312	6.81735e-09	0.05	**																	LIM domain only 2 (lmo2), transcript variant X1	0.329438	-0.805428	0.157	0.118	1	-0.039										LIM domain only 2 (lmo2), transcript variant X1	0.00281497
PCG		XM_021597228.1	cytochrome c (LOC110520139)	NP_061820.1	NP_031834.1	44	Thrombocytes	cytochrome c (LOC110520139)	6.52538e-15	-0.475254	0.258	0.311	1.88068e-10	0.053	**									cytochrome c (LOC110520139)	0.0142054	-0.308642	0.296	0.341	1	0.045	*	cytochrome c (LOC110520139)	0.138601	-0.450705	0.206	0.282	1	0.076
PCG		XM_021611054.1	pleckstrin-like (LOC110528879), transcript variant X1	NP_002655.2	NP_062422.1	44	Thrombocytes	pleckstrin-like (LOC110528879), transcript variant X1	2.45247e-09	-0.270282	0.201	0.239	7.06827e-05	0.038	**
PCG		XM_021581937.1	latexin-like (LOC110503552)	NP_064554.3	NP_058033.2	44	Thrombocytes	latexin-like (LOC110503552)	1.31356e-08	-0.376359	0.21	0.246	0.000378582	0.036	**
PCG		XM_021580978.1	serglycin (srgn)			44	Thrombocytes
PCG	CC	XM_021594017.1	C-C motif chemokine 4-like (LOC110514811)	NP_002981.2	NP_035461.2	44	Thrombocytes
PCG		XM_021561602.1	fermitin family homolog 3-like (LOC110489050)	NP_113659.3	NP_722490.1	44	Thrombocytes	fermitin family homolog 3-like (LOC110489050)	5.66774e-15	-0.393297	0.462	0.518	1.6335e-10	0.056	**									fermitin family homolog 3-like (LOC110489050)	0.0322317	-0.266148	0.36	0.391	1	0.031	*	fermitin family homolog 3-like (LOC110489050)	0.508501	0.64395	0.461	0.441	1	-0.02										fermitin family homolog 3-like (LOC110489050)	0.16859
PCG		XM_021566144.1	general receptor for phosphoinositides 1-associated scaffold protein-like (LOC110492114)	NP_859062.1	NP_062391.3	44	Thrombocytes
PCG		XM_021604654.1	thrombopoietin receptor-like (LOC110524756), transcript variant X1	NP_005364.1	NP_001116421.1	44	Thrombocytes
PCG		XM_021613381.1	biliverdin reductase A (blvra), transcript variant X1	NP_000703.2	NP_080954.4	44	Thrombocytes
PCG		XM_021611487.1	protein phosphatase 1 regulatory subunit 14B-like (LOC110529351)	NP_619634.1	NP_032915.2	44	Thrombocytes	protein phosphatase 1 regulatory subunit 14B-like (LOC110529351)	3.18637e-08	-0.399156	0.137	0.168	0.000918344	0.031	**
PCG		XM_021568089.1	nascent polypeptide-associated complex subunit alpha, muscle-specific form-like (LOC110493682)			44	Thrombocytes
PCG	B2MIC	XM_021565711.1	beta-2-microglobulin-like (LOC110491889), transcript variant X1	XP_005254606.1	NP_033865.2	44	Thrombocytes	beta-2-microglobulin-like (LOC110491889), transcript variant X1	1.16851e-18	-2.56976	0.323	0.379	3.36776e-14	0.056	**	beta-2-microglobulin-like (LOC110491889), transcript variant X1	0.00194844	-0.909402	0.238	0.27	1	0.032	*									beta-2-microglobulin-like (LOC110491889), transcript variant X1	0.720794	-0.683057	0.314	0.314	1	0										beta-2-microglobulin-like (LOC110491889), transcript variant X1	0.0276367
PCG		XM_021607465.1	tubulin beta-3 chain-like (LOC110526471)	NP_006077.2	NP_075768.1	44	Thrombocytes
PCG		XM_021570318.1	filamin-binding LIM protein 1-like (LOC110494972), transcript variant X1	NP_001019387.1	NP_598515.3	44	Thrombocytes
PCG		XM_021576603.1	vinculin (LOC110499465)	NP_003364.1	NP_033528.3	44	Thrombocytes
PCG	UNK	XM_021601398.1	uncharacterized LOC110522968 (LOC110522968)	NP_570843.2	NP_083249.1	44	Thrombocytes
PCG	TF	XM_021582831.1	Friend leukemia integration 1 transcription factor-like (LOC110504034), transcript variant X1	NP_002008.2	NP_032052.1	44	Thrombocytes
PCG	UBI	XM_021622318.1	E3 ubiquitin-protein ligase RNF31-like (LOC110536554)	NP_060469.4	XP_006519125.1	44	Thrombocytes
PCG		XM_021607736.1	dipeptidase 2-like (LOC110526618), transcript variant X1	NP_071750.1	NP_001288133.1	44	Thrombocytes
PCG		XM_021556877.1	myosin-11-like (LOC110485728), transcript variant X1	NP_001035203.1	XP_006521906.1	44	Thrombocytes																																									myosin-11-like (LOC110485728), transcript variant X1	0.341346
PCG		XM_021565466.1	transforming growth factor beta 1 induced transcript 1 (tgfb1i1), transcript variant X1	NP_001035919.1	NP_001276479.1	44	Thrombocytes
PCG		XM_021592608.1	tubulin alpha chain-like (LOC110511912)	NP_006000.2	NP_035783.1	44	Thrombocytes	tubulin alpha chain-like (LOC110511912)	1.69478e-13	6.33023	0.265	0.316	4.88452e-09	0.051	**									tubulin alpha chain-like (LOC110511912)	0.000461986	-1.03163	0.231	0.295	1	0.064	*	tubulin alpha chain-like (LOC110511912)	0.779718	3.8775	0.225	0.236	1	0.011										tubulin alpha chain-like (LOC110511912)	0.292534
PCG	CR	XM_021626010.1	cytokine receptor-like factor 3 (LOC110539053)	NP_057070.3	NP_001264035.1	44	Thrombocytes	cytokine receptor-like factor 3 (LOC110539053)	4.30889e-19	-0.325677	0.29	0.354	1.24187e-14	0.064	**
PCG		XM_021578206.1	RAS guanyl-releasing protein 2-like (LOC110500698)	NP_722541.1	NP_035372.2	44	Thrombocytes
PCG		XM_021587612.1	transgelin-like (LOC110507556), transcript variant X1	NP_003177.2	NP_035656.1	44	Thrombocytes
PCG		XM_021572586.1	tubulointerstitial nephritis antigen like 1 (tinagl1)	NP_071447.1	NP_075965.2	44	Thrombocytes
PCG		XM_021579838.1	tubulin alpha chain-like (LOC110501960)	NP_006000.2	NP_035783.1	44	Thrombocytes	tubulin alpha chain-like (LOC110501960)	8.60315e-10	2.43815	0.224	0.266	2.47951e-05	0.042	**																	tubulin alpha chain-like (LOC110501960)	0.412261	-0.291544	0.176	0.214	1	0.038										tubulin alpha chain-like (LOC110501960)	0.624168
PCG		XM_021572190.1	thioredoxin-interacting protein-like (LOC110496349)	NP_006463.3	NP_076208.2	44	Thrombocytes	thioredoxin-interacting protein-like (LOC110496349)	2.01872e-12	-0.91653	0.274	0.325	5.81815e-08	0.051	**																																	thioredoxin-interacting protein-like (LOC110496349)	0.921516
PCG		XM_021568606.1	myosin regulatory light polypeptide 9 (LOC110493970)	NP_006088.2	NP_001344749.1	44	Thrombocytes
PCG		XM_021582795.1	vasodilator-stimulated phosphoprotein-like (LOC110504019), transcript variant X1	NP_003361.1	NP_033525.2	44	Thrombocytes
PCG		XM_021599712.1	thrombopoietin receptor-like (LOC110521821), transcript variant X1	NP_005364.1	NP_034953.2	44	Thrombocytes
PCG		XM_021565892.1	low-density lipoprotein receptor-related protein 1-like (LOC110491981)	NP_002323.2	NP_032538.2	44	Thrombocytes
PCG		XM_021578345.1	platelet glycoprotein Ib alpha chain-like (LOC110500812)	NP_000164.5	NP_034456.2	44	Thrombocytes
PCG		XM_021621606.1	bifunctional methylenetetrahydrofolate dehydrogenase/cyclohydrolase, mitochondrial-like (LOC110536073)	NP_006627.2	NP_032664.1	44	Thrombocytes	bifunctional methylenetetrahydrofolate dehydrogenase/cyclohydrolase, mitochondrial-like (LOC110536073)	2.23774e-18	0.5036	0.101	0.15	6.44938e-14	0.049	**
PCG		XM_021569977.1	ras-related protein Rap-1A-like (LOC110494688), transcript variant X1	NP_056461.1	NP_077777.1	44	Thrombocytes	ras-related protein Rap-1A-like (LOC110494688), transcript variant X1	1.59313e-08	-1.29771	0.221	0.258	0.000459155	0.037	**																									ras-related protein Rap-1A-like (LOC110494688), transcript variant X1	0.026781	-0.603707	0	0.312	1	0.312	*
PCG		XM_021616576.1	cell wall protein 1-like (LOC110532569), transcript variant X1			44	Thrombocytes
PCG		XM_021556412.1	immediate early response 2 (ier2)	NP_004898.2	NP_034629.3	44	Thrombocytes	immediate early response 2 (ier2)	1.52494e-14	-10.404	0.114	0.156	4.39503e-10	0.042	**																	immediate early response 2 (ier2)	0.091256	-3.21413	0.304	0.382	1	0.078
PCG		XM_021566394.1	succinate dehydrogenase [ubiquinone] iron-sulfur subunit, mitochondrial-like (LOC110492247)	NP_002991.2	NP_075863.2	44	Thrombocytes	succinate dehydrogenase [ubiquinone] iron-sulfur subunit, mitochondrial-like (LOC110492247)	9.06901e-15	-0.315515	0.239	0.294	2.61378e-10	0.055	**
RP		XM_021615423.1	60S ribosomal protein L34 (LOC110531928)	NP_000986.2	NP_001005859.1			60S ribosomal protein L34 (LOC110531928)	1.47908e-91	-12.9692	0.765	0.832	4.26286e-87	0.067	**	60S ribosomal protein L34 (LOC110531928)	9.41464e-83	-15.6193	0.944	0.959	2.71339e-78	0.015	**	60S ribosomal protein L34 (LOC110531928)	1.71521e-69	-17.8985	0.978	0.994	4.9434e-65	0.016	**	60S ribosomal protein L34 (LOC110531928)	8.42358e-07	-3.45312	0.961	0.964	0.0242776	0.003	**	60S ribosomal protein L34 (LOC110531928)	0.0431735	-8.22188	0.857	1	1	0.143	*	60S ribosomal protein L34 (LOC110531928)	5.32816e-12
MT		MT_COX2	MT-COX2	YP_003024029.1	NP_904331.1			MT-COX2	8.57553e-103	-55.8352	0.996	0.997	2.47155e-98	0.001	**	MT-COX2	7.7818e-63	-17.793	0.996	0.996	2.24279e-58	0	**	MT-COX2	1.52299e-38	-9.58373	0.997	0.998	4.38942e-34	0.001	**	MT-COX2	3.28919e-05	-3.21582	1	1	0.947978	0	*	MT-COX2	0.0187053	-12.864	1	1	1	0	*	MT-COX2	1.25583e-10
RP		NM_001160683.1	40S ribosomal protein S21 (rs21)	NP_001015.1	NP_079863.1			40S ribosomal protein S21 (rs21)	3.6878e-56	-2.32566	0.523	0.612	1.06286e-51	0.089	**	40S ribosomal protein S21 (rs21)	2.25229e-35	-3.01092	0.688	0.776	6.49131e-31	0.088	**	40S ribosomal protein S21 (rs21)	1.29987e-30	-1.40734	0.726	0.858	3.74636e-26	0.132	**	40S ribosomal protein S21 (rs21)	0.000146997	-3.83135	0.725	0.823	1	0.098	*	40S ribosomal protein S21 (rs21)	0.0359483	-2.92059	0.714	0.875	1	0.161	*	40S ribosomal protein S21 (rs21)	1.93554e-06
RP		XM_021561507.1	60S ribosomal protein L36a-like (LOC110488986)	NP_066357.2	NP_063918.1			60S ribosomal protein L36a-like (LOC110488986)	3.72277e-72	-6.71642	0.658	0.718	1.07294e-67	0.06	**	60S ribosomal protein L36a-like (LOC110488986)	2.56238e-72	-10.6951	0.905	0.941	7.38504e-68	0.036	**	60S ribosomal protein L36a-like (LOC110488986)	2.85763e-56	-15.9709	0.908	0.971	8.23599e-52	0.063	**	60S ribosomal protein L36a-like (LOC110488986)	0.000487901	-6.8032	0.931	0.95	1	0.019	*	60S ribosomal protein L36a-like (LOC110488986)	0.0135101	-3.75148	0.929	1	1	0.071	*	60S ribosomal protein L36a-like (LOC110488986)	8.87253e-12
RP		XM_021576245.1	60S ribosomal protein L38-like (LOC110499237)	NP_000990.1	NP_075861.1			60S ribosomal protein L38-like (LOC110499237)	4.05317e-81	-2.33526	0.574	0.669	1.16816e-76	0.095	**	60S ribosomal protein L38-like (LOC110499237)	3.14618e-66	-1.7395	0.782	0.884	9.0676e-62	0.102	**	60S ribosomal protein L38-like (LOC110499237)	1.64943e-44	-3.91811	0.83	0.931	4.75382e-40	0.101	**	60S ribosomal protein L38-like (LOC110499237)	1.92475e-05	-1.21214	0.755	0.882	0.554733	0.127	*									60S ribosomal protein L38-like (LOC110499237)	4.87552e-10
RP		XM_021601960.1	60S ribosomal protein L37 (LOC110523343)	NP_000988.1	NP_080345.1			60S ribosomal protein L37 (LOC110523343)	7.25437e-91	-9.35913	0.604	0.707	2.09078e-86	0.103	**	60S ribosomal protein L37 (LOC110523343)	2.97073e-54	-2.75942	0.792	0.874	8.56195e-50	0.082	**	60S ribosomal protein L37 (LOC110523343)	9.09633e-52	-4.8258	0.816	0.93	2.62165e-47	0.114	**	60S ribosomal protein L37 (LOC110523343)	4.31957e-05	-1.73353	0.833	0.895	1	0.062	*	60S ribosomal protein L37 (LOC110523343)	0.0392194	-6.24258	1	1	1	0	*	60S ribosomal protein L37 (LOC110523343)	1.97329e-09
RP		XM_021604754.1	60S ribosomal protein L36-like (LOC110524836)	NP_056229.2	NP_061200.2			60S ribosomal protein L36-like (LOC110524836)	2.48983e-91	-14.4471	0.647	0.732	7.17595e-87	0.085	**	60S ribosomal protein L36-like (LOC110524836)	2.08035e-78	-18.3741	0.859	0.934	5.99576e-74	0.075	**	60S ribosomal protein L36-like (LOC110524836)	7.00687e-59	-13.1563	0.88	0.96	2.01945e-54	0.08	**	60S ribosomal protein L36-like (LOC110524836)	1.00388e-06	-6.14342	0.882	0.955	0.0289328	0.073	**									60S ribosomal protein L36-like (LOC110524836)	1.10683e-07
RP		XM_021605626.1	60S ribosomal protein L35-like (LOC110525492)	NP_009140.1	NP_079868.1			60S ribosomal protein L35-like (LOC110525492)	9.2712e-50	-2.01637	0.396	0.494	2.67205e-45	0.098	**	60S ribosomal protein L35-like (LOC110525492)	1.14854e-30	-1.47113	0.558	0.675	3.31021e-26	0.117	**	60S ribosomal protein L35-like (LOC110525492)	1.28516e-19	-2.17246	0.57	0.708	3.70396e-15	0.138	**	60S ribosomal protein L35-like (LOC110525492)	0.00115768	-1.01889	0.676	0.759	1	0.083	*	60S ribosomal protein L35-like (LOC110525492)	0.000519208	-2.53886	0.286	0.938	1	0.652	*	60S ribosomal protein L35-like (LOC110525492)	1.37665e-05
RP		XM_021607572.1	60S acidic ribosomal protein P2-like (LOC110526528)	NP_000995.1	NP_001347587.1			60S acidic ribosomal protein P2-like (LOC110526528)	3.96533e-53	-11.6207	0.635	0.694	1.14285e-48	0.059	**	60S acidic ribosomal protein P2-like (LOC110526528)	2.09402e-50	-11.8232	0.863	0.905	6.03516e-46	0.042	**	60S acidic ribosomal protein P2-like (LOC110526528)	2.35991e-36	-10.0837	0.891	0.942	6.80151e-32	0.051	**	60S acidic ribosomal protein P2-like (LOC110526528)	9.36438e-05	-2.92729	0.863	0.909	1	0.046	*	60S acidic ribosomal protein P2-like (LOC110526528)	0.0334225	-16.0927	0.857	0.938	1	0.081	*	60S acidic ribosomal protein P2-like (LOC110526528)	1.73491e-07
RP		XM_021616801.1	40S ribosomal protein S26 (LOC110532705)	XP_003846586.2	NP_038793.2			40S ribosomal protein S26 (LOC110532705)	1.31852e-78	-4.5436	0.766	0.84	3.80011e-74	0.074	**	40S ribosomal protein S26 (LOC110532705)	1.85921e-64	-10.1915	0.934	0.959	5.35842e-60	0.025	**	40S ribosomal protein S26 (LOC110532705)	4.08392e-55	-23.8119	0.972	0.994	1.17703e-50	0.022	**	40S ribosomal protein S26 (LOC110532705)	2.81301e-05	1.84962	0.971	0.986	0.810736	0.015	*	40S ribosomal protein S26 (LOC110532705)	0.0479644	-3.99343	0.857	0.938	1	0.081	*	40S ribosomal protein S26 (LOC110532705)	9.78745e-11
MT		MT_COX1	MT-COX1	YP_003541047.1	NP_904330.1			MT-COX1	3.91922e-81	-7.7866	0.995	0.997	1.12956e-76	0.002	**	MT-COX1	1.37047e-44	-33.8476	0.992	0.997	3.94984e-40	0.005	**	MT-COX1	6.22823e-40	2.10702	0.998	0.998	1.79504e-35	0	**	MT-COX1	0.00388771	11.7686	0.99	1	1	0.01	*	MT-COX1	0.043618	-31.848	1	1	1	0	*	MT-COX1	5.34605e-07
MT		MT_COX3	MT-COX3	YP_003024032.1	NP_904334.1			MT-COX3	7.25589e-54	-2.83507	0.975	0.986	2.09122e-49	0.011	**	MT-COX3	1.58037e-33	-7.79292	0.981	0.991	4.55477e-29	0.01	**	MT-COX3	6.55813e-27	-8.22801	0.987	0.997	1.89012e-22	0.01	**	MT-COX3	0.00212565	-7.22602	0.98	0.995	1	0.015	*	MT-COX3	0.0209456	-21.818	1	1	1	0	*	MT-COX3	2.9923e-05
MT		MT_R16S	MT-R16S					MT-R16S	6.8461e-30	-157.708	0.988	0.991	1.97311e-25	0.003	**	MT-R16S	2.92965e-17	-136.848	0.995	0.995	8.44356e-13	0	**	MT-R16S	6.26453e-15	3.08928	0.993	0.994	1.8055e-10	0.001	**	MT-R16S	0.0297273	-43.5446	0.99	0.995	1	0.005	*	MT-R16S	0.0233682	-57.8674	1	1	1	0	*	MT-R16S	0.00887415
RP		NM_001160602.2	60S ribosomal protein L28 (rl28)	NP_000982.2	NP_033107.1			60S ribosomal protein L28 (rl28)	1.91444e-49	-5.84155	0.634	0.695	5.51762e-45	0.061	**	60S ribosomal protein L28 (rl28)	5.92704e-49	-3.10072	0.863	0.907	1.70823e-44	0.044	**	60S ribosomal protein L28 (rl28)	1.04246e-31	-14.4022	0.884	0.949	3.00447e-27	0.065	**	60S ribosomal protein L28 (rl28)	0.00251846	-0.496287	0.873	0.909	1	0.036	*	60S ribosomal protein L28 (rl28)	0.0129115	-5.352	0.714	1	1	0.286	*	60S ribosomal protein L28 (rl28)	1.99445e-05
RP		NM_001160636.2	60S ribosomal protein L32 (rl32)	NP_000985.1	NP_742083.1			60S ribosomal protein L32 (rl32)	8.89539e-29	-7.30767	0.626	0.665	2.56374e-24	0.039	**	60S ribosomal protein L32 (rl32)	2.66104e-32	-6.78966	0.883	0.91	7.66938e-28	0.027	**	60S ribosomal protein L32 (rl32)	5.33292e-18	-12.6091	0.905	0.935	1.537e-13	0.03	**	60S ribosomal protein L32 (rl32)	0.0214572	-8.13878	0.873	0.923	1	0.05	*	60S ribosomal protein L32 (rl32)	0.0219655	-9.4961	0.714	0.812	1	0.098	*	60S ribosomal protein L32 (rl32)	7.15816e-05
RP		NM_001160646.1	60S ribosomal protein L29 (rl29)	NP_000983.1	XP_006539396.1			60S ribosomal protein L29 (rl29)	9.79696e-74	-2.69777	0.499	0.619	2.82358e-69	0.12	**	60S ribosomal protein L29 (rl29)	9.36294e-41	-2.44333	0.642	0.766	2.69849e-36	0.124	**	60S ribosomal protein L29 (rl29)	1.17465e-31	-3.47689	0.682	0.831	3.38544e-27	0.149	**	60S ribosomal protein L29 (rl29)	0.00563691	-1.82935	0.706	0.786	1	0.08	*									60S ribosomal protein L29 (rl29)	3.38004e-05
RP		NM_001165241.1	60S ribosomal protein L37a (rl37a)	NP_000989.1	NP_033110.1			60S ribosomal protein L37a (rl37a)	4.00258e-99	-16.7325	0.727	0.796	1.15358e-94	0.069	**	60S ribosomal protein L37a (rl37a)	2.78336e-100	-19.8427	0.946	0.973	8.02191e-96	0.027	**	60S ribosomal protein L37a (rl37a)	1.42069e-76	-18.8923	0.964	0.997	4.09456e-72	0.033	**	60S ribosomal protein L37a (rl37a)	1.05779e-08	-6.52771	0.99	0.982	0.000304867	-0.008	**	60S ribosomal protein L37a (rl37a)	0.0145861	-6.7401	0.714	1	1	0.286	*	60S ribosomal protein L37a (rl37a)	3.29165e-13
RP		XM_021559799.1	60S ribosomal protein L14-like (LOC110487882)	NP_003964.3	NP_080250.1			60S ribosomal protein L14-like (LOC110487882)	1.28073e-48	-3.41285	0.575	0.65	3.6912e-44	0.075	**	60S ribosomal protein L14-like (LOC110487882)	1.46629e-42	-4.99816	0.812	0.876	4.226e-38	0.064	**	60S ribosomal protein L14-like (LOC110487882)	6.45754e-26	-5.77347	0.837	0.904	1.86113e-21	0.067	**	60S ribosomal protein L14-like (LOC110487882)	0.00886638	-1.88971	0.833	0.891	1	0.058	*	60S ribosomal protein L14-like (LOC110487882)	0.0328014	-2.47169	0.714	0.938	1	0.224	*	60S ribosomal protein L14-like (LOC110487882)	0.000233438
RP		XM_021560666.1	40S ribosomal protein S27 (LOC110488442)	NP_001021.1	NP_081291.1			40S ribosomal protein S27 (LOC110488442)	2.43489e-26	-6.86965	0.683	0.722	7.0176e-22	0.039	**	40S ribosomal protein S27 (LOC110488442)	1.07907e-20	-2.34086	0.869	0.901	3.11e-16	0.032	**	40S ribosomal protein S27 (LOC110488442)	2.75172e-19	-8.8667	0.916	0.955	7.93072e-15	0.039	**	40S ribosomal protein S27 (LOC110488442)	0.00236747	-0.257648	0.941	0.923	1	-0.018	*	40S ribosomal protein S27 (LOC110488442)	0.0465983	-9.51354	0.786	1	1	0.214	*	40S ribosomal protein S27 (LOC110488442)	0.000158482
RP		XM_021563866.1	40S ribosomal protein S16 (LOC110490463)	NP_001011.1	NP_038675.2			40S ribosomal protein S16 (LOC110490463)	9.30275e-38	-5.06625	0.686	0.738	2.68114e-33	0.052	**	40S ribosomal protein S16 (LOC110490463)	4.78709e-28	-9.83062	0.892	0.919	1.37969e-23	0.027	**	40S ribosomal protein S16 (LOC110490463)	1.32135e-28	-15.9835	0.93	0.968	3.80825e-24	0.038	**	40S ribosomal protein S16 (LOC110490463)	1.24463e-06	-1.92607	0.882	0.932	0.0358714	0.05	**	40S ribosomal protein S16 (LOC110490463)	0.0269758	-14.8632	0.857	0.938	1	0.081	*	40S ribosomal protein S16 (LOC110490463)	1.47109e-05
RP		XM_021572809.1	60S ribosomal protein L30 (LOC110496774)	NP_000980.1	NP_033109.1			60S ribosomal protein L30 (LOC110496774)	3.21217e-50	4.34515	0.527	0.616	9.2578e-46	0.089	**	60S ribosomal protein L30 (LOC110496774)	3.45591e-34	-2.06678	0.741	0.833	9.96027e-30	0.092	**	60S ribosomal protein L30 (LOC110496774)	1.71974e-29	-4.03548	0.73	0.854	4.95646e-25	0.124	**	60S ribosomal protein L30 (LOC110496774)	0.0749903	-1.07941	0.775	0.827	1	0.052		60S ribosomal protein L30 (LOC110496774)	0.00748964	-3.59343	0.786	0.875	1	0.089	*	60S ribosomal protein L30 (LOC110496774)	6.06703e-06
RP		XM_021573490.1	40S ribosomal protein S17 (LOC110497399)	NP_001012.1	NP_033118.1			40S ribosomal protein S17 (LOC110497399)	3.50771e-46	-4.68307	0.581	0.655	1.01096e-41	0.074	**	40S ribosomal protein S17 (LOC110497399)	2.6798e-31	-5.40174	0.777	0.846	7.72344e-27	0.069	**	40S ribosomal protein S17 (LOC110497399)	6.98749e-29	-9.56251	0.818	0.902	2.01386e-24	0.084	**	40S ribosomal protein S17 (LOC110497399)	0.000194982	-0.640633	0.814	0.855	1	0.041	*									40S ribosomal protein S17 (LOC110497399)	1.39764e-05
RP		XM_021577625.1	60S ribosomal protein L34 (LOC110500321)	NP_000986.2	NP_001005859.1			60S ribosomal protein L34 (LOC110500321)	1.84323e-73	-7.8412	0.61	0.695	5.31238e-69	0.085	**	60S ribosomal protein L34 (LOC110500321)	1.20404e-56	-10.2863	0.802	0.873	3.47015e-52	0.071	**	60S ribosomal protein L34 (LOC110500321)	2.19306e-33	-7.95802	0.828	0.915	6.32062e-29	0.087	**	60S ribosomal protein L34 (LOC110500321)	0.00176255	-3.52133	0.843	0.891	1	0.048	*	60S ribosomal protein L34 (LOC110500321)	0.0411976	-7.29326	0.643	0.812	1	0.169	*	60S ribosomal protein L34 (LOC110500321)	4.24994e-12
RP		XM_021580777.1	40S ribosomal protein S24 (LOC110502606), transcript variant X1	NP_001135755.1	NP_001347513.1			40S ribosomal protein S24 (LOC110502606), transcript variant X1	4.29465e-33	-11.5689	0.714	0.749	1.23776e-28	0.035	**	40S ribosomal protein S24 (LOC110502606), transcript variant X1	1.22701e-28	-8.13443	0.917	0.923	3.53635e-24	0.006	**	40S ribosomal protein S24 (LOC110502606), transcript variant X1	2.60791e-34	-17.6862	0.955	0.978	7.51624e-30	0.023	**	40S ribosomal protein S24 (LOC110502606), transcript variant X1	0.000789968	-2.75897	0.941	0.964	1	0.023	*	40S ribosomal protein S24 (LOC110502606), transcript variant X1	0.0130334	-10.7403	0.714	0.938	1	0.224	*	40S ribosomal protein S24 (LOC110502606), transcript variant X1	3.23113e-06
RP		XM_021583362.1	60S ribosomal protein L26 (LOC110504601)	NP_000978.1	NP_033106.1			60S ribosomal protein L26 (LOC110504601)	6.92652e-34	-8.25922	0.762	0.806	1.99629e-29	0.044	**	60S ribosomal protein L26 (LOC110504601)	9.56499e-30	-7.16203	0.945	0.957	2.75673e-25	0.012	**	60S ribosomal protein L26 (LOC110504601)	2.0918e-30	-26.3422	0.97	0.987	6.02876e-26	0.017	**	60S ribosomal protein L26 (LOC110504601)	0.00184555	-6.54525	0.931	0.964	1	0.033	*	60S ribosomal protein L26 (LOC110504601)	0.0270787	-16.1871	0.929	0.938	1	0.009	*	60S ribosomal protein L26 (LOC110504601)	0.000243487
RP		XM_021586445.1	60S acidic ribosomal protein P2-like (LOC110506657), transcript variant X1	NP_000995.1	NP_001347587.1			60S acidic ribosomal protein P2-like (LOC110506657), transcript variant X1	2.67453e-48	-9.97917	0.583	0.657	7.70827e-44	0.074	**	60S acidic ribosomal protein P2-like (LOC110506657), transcript variant X1	2.29022e-40	-6.97842	0.775	0.848	6.60064e-36	0.073	**	60S acidic ribosomal protein P2-like (LOC110506657), transcript variant X1	9.84567e-31	-16.2652	0.845	0.927	2.83762e-26	0.082	**	60S acidic ribosomal protein P2-like (LOC110506657), transcript variant X1	0.00291761	-5.54399	0.814	0.873	1	0.059	*	60S acidic ribosomal protein P2-like (LOC110506657), transcript variant X1	0.0469205	-6.28437	0.929	0.938	1	0.009	*	60S acidic ribosomal protein P2-like (LOC110506657), transcript variant X1	4.61826e-05
RP		XM_021586465.1	40S ribosomal protein S13-like (LOC110506672)	NP_001008.1	NP_080809.1			40S ribosomal protein S13-like (LOC110506672)	1.20866e-31	-2.16395	0.486	0.557	3.48347e-27	0.071	**	40S ribosomal protein S13-like (LOC110506672)	3.06201e-23	-3.40815	0.65	0.736	8.82502e-19	0.086	**	40S ribosomal protein S13-like (LOC110506672)	1.42154e-13	-6.34202	0.739	0.825	4.09703e-09	0.086	**	40S ribosomal protein S13-like (LOC110506672)	0.0186182	-0.254356	0.696	0.8	1	0.104	*	40S ribosomal protein S13-like (LOC110506672)	0.0415678	-4.4389	0.643	0.875	1	0.232	*	40S ribosomal protein S13-like (LOC110506672)	1.23781e-05
RP		XM_021587755.1	40S ribosomal protein S3-like (LOC110507642)	NP_000996.2	NP_036182.1			40S ribosomal protein S3-like (LOC110507642)	6.68929e-28	-4.35739	0.591	0.65	1.92792e-23	0.059	**	40S ribosomal protein S3-like (LOC110507642)	5.95025e-19	-4.35329	0.804	0.865	1.71492e-14	0.061	**	40S ribosomal protein S3-like (LOC110507642)	6.60937e-21	-4.18758	0.788	0.897	1.90489e-16	0.109	**	40S ribosomal protein S3-like (LOC110507642)	0.0395407	-1.99969	0.863	0.895	1	0.032	*									40S ribosomal protein S3-like (LOC110507642)	0.00239014
RP		XM_021589831.1	40S ribosomal protein S28 (LOC110508919)	NP_001022.1	NP_058540.1			40S ribosomal protein S28 (LOC110508919)	1.66632e-66	-2.15084	0.448	0.556	4.80251e-62	0.108	**	40S ribosomal protein S28 (LOC110508919)	7.49469e-48	-2.51111	0.62	0.748	2.16004e-43	0.128	**	40S ribosomal protein S28 (LOC110508919)	1.00149e-26	-3.02968	0.651	0.793	2.88639e-22	0.142	**	40S ribosomal protein S28 (LOC110508919)	0.000559616	-3.36048	0.676	0.809	1	0.133	*	40S ribosomal protein S28 (LOC110508919)	0.00231592	-1.92433	0.5	0.938	1	0.438	*	40S ribosomal protein S28 (LOC110508919)	1.88867e-07
RP		XM_021591707.1	60S ribosomal protein L23a-like (LOC110510308)	NP_000975.2	NP_997406.1			60S ribosomal protein L23a-like (LOC110510308)	3.15382e-38	-3.23772	0.657	0.71	9.08963e-34	0.053	**	60S ribosomal protein L23a-like (LOC110510308)	2.48314e-31	-5.13128	0.864	0.907	7.15667e-27	0.043	**	60S ribosomal protein L23a-like (LOC110510308)	2.07489e-32	-11.6567	0.889	0.949	5.98004e-28	0.06	**	60S ribosomal protein L23a-like (LOC110510308)	0.0258046	1.0132	0.843	0.891	1	0.048	*	60S ribosomal protein L23a-like (LOC110510308)	0.0214494	-10.0239	0.857	0.875	1	0.018	*	60S ribosomal protein L23a-like (LOC110510308)	2.30133e-05
RP		XM_021598339.1	40S ribosomal protein S27-like (LOC110520892)	NP_001021.1	NP_081291.1			40S ribosomal protein S27-like (LOC110520892)	1.79007e-38	-1.14929	0.749	0.794	5.15917e-34	0.045	**	40S ribosomal protein S27-like (LOC110520892)	2.89105e-39	-8.74255	0.947	0.955	8.3323e-35	0.008	**	40S ribosomal protein S27-like (LOC110520892)	5.73137e-32	-17.8346	0.978	0.986	1.65184e-27	0.008	**	40S ribosomal protein S27-like (LOC110520892)	0.199205	-10.0402	0.971	0.945	1	-0.026		40S ribosomal protein S27-like (LOC110520892)	0.0146193	-10.6283	0.929	0.938	1	0.009	*	40S ribosomal protein S27-like (LOC110520892)	1.10475e-06
RP		XM_021598733.1	60S ribosomal protein L27a (LOC110521278), transcript variant X1	NP_000981.1	NP_036105.2			60S ribosomal protein L27a (LOC110521278), transcript variant X1	3.2458e-27	0.373063	0.343	0.422	9.35471e-23	0.079	**	60S ribosomal protein L27a (LOC110521278), transcript variant X1	4.82936e-14	-1.57607	0.438	0.534	1.39187e-09	0.096	**	60S ribosomal protein L27a (LOC110521278), transcript variant X1	4.35815e-10	-2.20186	0.462	0.569	1.25606e-05	0.107	**									60S ribosomal protein L27a (LOC110521278), transcript variant X1	0.0152463	-2.64209	0.571	0.938	1	0.367	*	60S ribosomal protein L27a (LOC110521278), transcript variant X1	0.0449861
RP		XM_021600900.1	40S ribosomal protein S17 (LOC110522473), transcript variant X1	NP_001012.1	NP_033118.1			40S ribosomal protein S17 (LOC110522473), transcript variant X1	3.66818e-50	-3.39354	0.68	0.746	1.05721e-45	0.066	**	40S ribosomal protein S17 (LOC110522473), transcript variant X1	3.85874e-32	-5.22783	0.856	0.896	1.11213e-27	0.04	**	40S ribosomal protein S17 (LOC110522473), transcript variant X1	9.26262e-32	-15.0843	0.907	0.955	2.66958e-27	0.048	**	40S ribosomal protein S17 (LOC110522473), transcript variant X1	0.000706725	-0.393356	0.833	0.909	1	0.076	*									40S ribosomal protein S17 (LOC110522473), transcript variant X1	1.4932e-09
RP		XM_021603217.1	60S ribosomal protein L28-like (LOC110523984)	NP_000982.2	NP_033107.1			60S ribosomal protein L28-like (LOC110523984)	5.9276e-45	-6.51132	0.574	0.644	1.70839e-40	0.07	**	60S ribosomal protein L28-like (LOC110523984)	1.34511e-33	-7.4103	0.779	0.852	3.87675e-29	0.073	**	60S ribosomal protein L28-like (LOC110523984)	9.2939e-29	-15.8516	0.802	0.89	2.6786e-24	0.088	**	60S ribosomal protein L28-like (LOC110523984)	0.00797676	-0.354404	0.853	0.877	1	0.024	*	60S ribosomal protein L28-like (LOC110523984)	0.0228461	-7.75291	0.643	1	1	0.357	*	60S ribosomal protein L28-like (LOC110523984)	4.69524e-07
RP		XM_021603493.1	ubiquitin-60S ribosomal protein L40-like (LOC110524136)	NP_001307950.1	NP_063936.1			ubiquitin-60S ribosomal protein L40-like (LOC110524136)	2.41707e-41	-3.7327	0.551	0.619	6.96624e-37	0.068	**	ubiquitin-60S ribosomal protein L40-like (LOC110524136)	1.54735e-25	-7.59062	0.748	0.803	4.45962e-21	0.055	**	ubiquitin-60S ribosomal protein L40-like (LOC110524136)	2.49916e-28	-4.64726	0.782	0.87	7.20282e-24	0.088	**	ubiquitin-60S ribosomal protein L40-like (LOC110524136)	0.00160412	-1.89576	0.784	0.85	1	0.066	*	ubiquitin-60S ribosomal protein L40-like (LOC110524136)	0.0211568	-7.21676	0.786	0.812	1	0.026	*	ubiquitin-60S ribosomal protein L40-like (LOC110524136)	1.40903e-05
RP		XM_021609250.1	60S acidic ribosomal protein P2-like (LOC110527753)	NP_000995.1	NP_001347587.1			60S acidic ribosomal protein P2-like (LOC110527753)	7.38153e-59	-0.755043	0.55	0.637	2.12743e-54	0.087	**	60S acidic ribosomal protein P2-like (LOC110527753)	1.29484e-39	-7.11096	0.725	0.819	3.73186e-35	0.094	**	60S acidic ribosomal protein P2-like (LOC110527753)	7.79818e-31	-10.779	0.731	0.85	2.24751e-26	0.119	**	60S acidic ribosomal protein P2-like (LOC110527753)	3.37415e-06	-8.83141	0.814	0.914	0.0972464	0.1	*									60S acidic ribosomal protein P2-like (LOC110527753)	2.76843e-05
RP		XM_021610741.1	60S ribosomal protein L32-like (LOC110528607)	NP_000985.1	NP_742083.1			60S ribosomal protein L32-like (LOC110528607)	1.85641e-42	-2.35996	0.478	0.571	5.35037e-38	0.093	**	60S ribosomal protein L32-like (LOC110528607)	2.62346e-24	-1.41322	0.607	0.713	7.56107e-20	0.106	**	60S ribosomal protein L32-like (LOC110528607)	3.56465e-15	-2.93904	0.673	0.777	1.02737e-10	0.104	**	60S ribosomal protein L32-like (LOC110528607)	0.00166864	0.263476	0.608	0.809	1	0.201	*	60S ribosomal protein L32-like (LOC110528607)	0.0224954	-4.61074	0.786	0.875	1	0.089	*	60S ribosomal protein L32-like (LOC110528607)	0.00012878
RP		XM_021611373.1	40S ribosomal protein S12 (LOC110529255)	NP_001007.2	NP_035425.2			40S ribosomal protein S12 (LOC110529255)	6.21732e-37	-4.02586	0.641	0.688	1.79189e-32	0.047	**	40S ribosomal protein S12 (LOC110529255)	3.86732e-37	5.35806	0.883	0.927	1.1146e-32	0.044	**	40S ribosomal protein S12 (LOC110529255)	1.05443e-34	-19.8569	0.925	0.965	3.03897e-30	0.04	**	40S ribosomal protein S12 (LOC110529255)	0.00582003	-7.28075	0.941	0.932	1	-0.009	*	40S ribosomal protein S12 (LOC110529255)	0.0455175	-9.755	0.857	0.938	1	0.081	*	40S ribosomal protein S12 (LOC110529255)	0.000535768
RP		XM_021612949.1	40S ribosomal protein S28 (LOC110530120)	NP_001022.1	NP_058540.1			40S ribosomal protein S28 (LOC110530120)	7.26924e-83	-2.25275	0.469	0.59	2.09507e-78	0.121	**	40S ribosomal protein S28 (LOC110530120)	1.28297e-51	-3.3126	0.669	0.808	3.69765e-47	0.139	**	40S ribosomal protein S28 (LOC110530120)	2.93378e-50	-2.99422	0.623	0.832	8.45543e-46	0.209	**	40S ribosomal protein S28 (LOC110530120)	2.51762e-07	-1.98975	0.637	0.855	0.00725604	0.218	**	40S ribosomal protein S28 (LOC110530120)	0.0148051	-8.11981	0.714	1	1	0.286	*	40S ribosomal protein S28 (LOC110530120)	3.5864e-07
RP		XM_021613497.1	40S ribosomal protein S24 (LOC100136101), transcript variant X1	NP_001135755.1	NP_001347513.1			40S ribosomal protein S24 (LOC100136101), transcript variant X1	1.37057e-45	-10.8185	0.77	0.818	3.95013e-41	0.048	**	40S ribosomal protein S24 (LOC100136101), transcript variant X1	1.65005e-38	-11.0865	0.946	0.948	4.7556e-34	0.002	**	40S ribosomal protein S24 (LOC100136101), transcript variant X1	9.52443e-40	-16.3937	0.983	0.992	2.74503e-35	0.009	**	40S ribosomal protein S24 (LOC100136101), transcript variant X1	0.023326	-6.09642	0.961	0.964	1	0.003	*									40S ribosomal protein S24 (LOC100136101), transcript variant X1	7.04078e-08
RP		XM_021617305.1	60S ribosomal protein L23a (LOC100135923)	NP_000975.2	NP_997406.1			60S ribosomal protein L23a (LOC100135923)	5.02056e-33	-3.34642	0.644	0.704	1.44698e-28	0.06	**	60S ribosomal protein L23a (LOC100135923)	3.91954e-15	-7.24485	0.797	0.832	1.12965e-10	0.035	**	60S ribosomal protein L23a (LOC100135923)	2.11049e-18	-12.4402	0.846	0.907	6.08265e-14	0.061	**	60S ribosomal protein L23a (LOC100135923)	0.0157358	-1.27698	0.804	0.859	1	0.055	*									60S ribosomal protein L23a (LOC100135923)	5.28657e-05
RP		XM_021625512.1	60S ribosomal protein L27 (LOC110538598)	NP_000979.1	NP_035419.1			60S ribosomal protein L27 (LOC110538598)	2.65716e-42	-5.54696	0.603	0.661	7.65819e-38	0.058	**	60S ribosomal protein L27 (LOC110538598)	4.61998e-42	-4.19971	0.85	0.897	1.33153e-37	0.047	**	60S ribosomal protein L27 (LOC110538598)	1.80902e-30	-7.5934	0.862	0.935	5.21377e-26	0.073	**	60S ribosomal protein L27 (LOC110538598)	0.0548763	-3.44308	0.892	0.905	1	0.013										60S ribosomal protein L27 (LOC110538598)	9.29688e-05
LNC		XR_002469251.1	uncharacterized LOC110494310 (LOC110494310)					uncharacterized LOC110494310 (LOC110494310)	3.55944e-78	-22.5401	0.697	0.747	1.02587e-73	0.05	**									uncharacterized LOC110494310 (LOC110494310)	1.9309e-73	-46.8213	0.966	0.992	5.56505e-69	0.026	**	uncharacterized LOC110494310 (LOC110494310)	8.49914e-05	-7.2315	0.99	0.986	1	-0.004	*	uncharacterized LOC110494310 (LOC110494310)	0.00975001	-15.9444	0.929	1	1	0.071	*	uncharacterized LOC110494310 (LOC110494310)	1.74832e-09
RP		NM_001124364.1	ribosomal protein S20 (rps20)	NP_001014.1	NP_080423.1			ribosomal protein S20 (rps20)	1.13333e-40	-25.8161	0.762	0.792	3.26638e-36	0.03	**	ribosomal protein S20 (rps20)	5.84193e-48	-13.8505	0.97	0.977	1.6837e-43	0.007	**	ribosomal protein S20 (rps20)	5.49929e-42	-53.8408	0.989	0.995	1.58495e-37	0.006	**	ribosomal protein S20 (rps20)	0.000724709	-12.9229	0.99	0.986	1	-0.004	*									ribosomal protein S20 (rps20)	2.85024e-06
RP		NM_001124365.1	ribosomal protein L39 protein-like (LOC100136046)	NP_000991.1	NP_080331.1			ribosomal protein L39 protein-like (LOC100136046)	2.39452e-96	-5.1833	0.634	0.72	6.90124e-92	0.086	**	ribosomal protein L39 protein-like (LOC100136046)	3.62192e-82	-5.80435	0.842	0.921	1.04387e-77	0.079	**	ribosomal protein L39 protein-like (LOC100136046)	1.16352e-59	-11.6952	0.874	0.956	3.35338e-55	0.082	**	ribosomal protein L39 protein-like (LOC100136046)	0.000227481	3.1784	0.873	0.914	1	0.041	*									ribosomal protein L39 protein-like (LOC100136046)	5.21336e-19
RP		NM_001160565.2	60S ribosomal protein L23 (rl23)	NP_000969.1	NP_075029.1			60S ribosomal protein L23 (rl23)	5.21292e-56	-5.2598	0.805	0.848	1.50241e-51	0.043	**	60S ribosomal protein L23 (rl23)	4.76856e-56	-11.7855	0.961	0.964	1.37435e-51	0.003	**	60S ribosomal protein L23 (rl23)	9.59303e-53	-20.9262	0.991	0.99	2.76481e-48	-0.001	**	60S ribosomal protein L23 (rl23)	0.00392419	-7.24247	0.951	0.973	1	0.022	*	60S ribosomal protein L23 (rl23)	0.00556854	-17.9768	0.786	1	1	0.214	*	60S ribosomal protein L23 (rl23)	1.37853e-09
RP		NM_001160637.2	60S ribosomal protein L21 (rl21)	NP_000973.2	NP_062621.2			60S ribosomal protein L21 (rl21)	1.12131e-39	-2.66817	0.632	0.701	3.23172e-35	0.069	**	60S ribosomal protein L21 (rl21)	4.29397e-31	-2.91762	0.813	0.874	1.23756e-26	0.061	**	60S ribosomal protein L21 (rl21)	1.69481e-21	-5.23116	0.863	0.915	4.88461e-17	0.052	**	60S ribosomal protein L21 (rl21)	0.0073149	-3.47567	0.843	0.9	1	0.057	*									60S ribosomal protein L21 (rl21)	1.19095e-06
RP		NM_001160671.1	40S ribosomal protein S13 (rs13)	NP_001008.1	NP_080809.1			40S ribosomal protein S13 (rs13)	3.8775e-39	-1.355	0.588	0.659	1.11754e-34	0.071	**	40S ribosomal protein S13 (rs13)	1.36118e-26	-1.56778	0.734	0.81	3.92306e-22	0.076	**	40S ribosomal protein S13 (rs13)	7.90193e-19	-1.77991	0.825	0.878	2.27741e-14	0.053	**	40S ribosomal protein S13 (rs13)	0.0499613	-2.47667	0.696	0.764	1	0.068	*									40S ribosomal protein S13 (rs13)	8.57187e-09
RP		NM_001165056.2	40S ribosomal protein S14 (rs14)	NP_005608.1	NP_065625.2			40S ribosomal protein S14 (rs14)	4.69918e-44	-13.874	0.783	0.832	1.35435e-39	0.049	**	40S ribosomal protein S14 (rs14)	6.76837e-44	-22.825	0.968	0.973	1.95071e-39	0.005	**	40S ribosomal protein S14 (rs14)	4.15775e-45	-27.8666	0.981	0.994	1.19831e-40	0.013	**	40S ribosomal protein S14 (rs14)	0.0404861	-6.84282	0.98	0.977	1	-0.003	*									40S ribosomal protein S14 (rs14)	1.61067e-05
RP		NM_001165096.2	60S ribosomal protein L36a (rl36a)	NP_066357.2	NP_063918.1			60S ribosomal protein L36a (rl36a)	1.83766e-49	-0.895131	0.228	0.333	5.29633e-45	0.105	**	60S ribosomal protein L36a (rl36a)	7.80254e-23	-0.942622	0.288	0.413	2.24877e-18	0.125	**	60S ribosomal protein L36a (rl36a)	7.89977e-13	-0.913252	0.306	0.434	2.27679e-08	0.128	**	60S ribosomal protein L36a (rl36a)	0.000880458	-1.77775	0.333	0.536	1	0.203	*	60S ribosomal protein L36a (rl36a)	0.0109161	-2.95986	0.286	0.75	1	0.464	*	60S ribosomal protein L36a (rl36a)	1.9724e-05
RP		NM_001165156.1	60S ribosomal protein L7 (rl7)	NP_000962.2	NP_035421.2			60S ribosomal protein L7 (rl7)	1.40078e-18	-15.8324	0.836	0.858	4.0372e-14	0.022	**	60S ribosomal protein L7 (rl7)	3.93701e-19	-6.54108	0.971	0.969	1.13468e-14	-0.002	**	60S ribosomal protein L7 (rl7)	8.6571e-18	-31.8925	0.993	0.992	2.49506e-13	-0.001	**	60S ribosomal protein L7 (rl7)	0.0765328	-1.26843	0.971	0.986	1	0.015		60S ribosomal protein L7 (rl7)	0.0337594	-28.8665	0.857	0.938	1	0.081	*	60S ribosomal protein L7 (rl7)	0.00115779
RP		NM_001278931.2	60S ribosomal protein L26 (rl26)	NP_000978.1	NP_033106.1			60S ribosomal protein L26 (rl26)	3.8116e-39	-3.79411	0.788	0.829	1.09854e-34	0.041	**	60S ribosomal protein L26 (rl26)	3.14114e-33	-4.23804	0.941	0.955	9.05308e-29	0.014	**	60S ribosomal protein L26 (rl26)	2.42034e-34	-14.224	0.973	0.99	6.97566e-30	0.017	**	60S ribosomal protein L26 (rl26)	0.167769	7.12837	0.951	0.959	1	0.008		60S ribosomal protein L26 (rl26)	0.0147972	-21.8655	0.929	0.938	1	0.009	*	60S ribosomal protein L26 (rl26)	7.70265e-05
RP		XM_021556885.1	40S ribosomal protein S15a (LOC110485732)	NP_001010.2	NP_733769.1			40S ribosomal protein S15a (LOC110485732)	7.53447e-55	-5.46759	0.695	0.756	2.17151e-50	0.061	**	40S ribosomal protein S15a (LOC110485732)	2.00508e-47	-10.6613	0.898	0.925	5.77883e-43	0.027	**	40S ribosomal protein S15a (LOC110485732)	1.51719e-39	-14.4204	0.928	0.981	4.37268e-35	0.053	**	40S ribosomal protein S15a (LOC110485732)	0.0154875	-6.21641	0.902	0.914	1	0.012	*	40S ribosomal protein S15a (LOC110485732)	0.0367702	-10.7416	0.786	1	1	0.214	*
RP		XM_021558395.1	60S ribosomal protein L27 (LOC110486640)	NP_000979.1	NP_035419.1			60S ribosomal protein L27 (LOC110486640)	2.58679e-50	-1.68655	0.57	0.646	7.45539e-46	0.076	**	60S ribosomal protein L27 (LOC110486640)	3.45776e-41	-4.4702	0.773	0.861	9.96561e-37	0.088	**	60S ribosomal protein L27 (LOC110486640)	8.19884e-28	-2.95472	0.806	0.895	2.36299e-23	0.089	**	60S ribosomal protein L27 (LOC110486640)	0.000416305	-2.95993	0.745	0.868	1	0.123	*	60S ribosomal protein L27 (LOC110486640)	0.00513783	-6.24253	0.571	0.875	1	0.304	*
RP		XM_021560550.1	40S ribosomal protein S18 (LOC110488339)	NP_072045.1	NP_035426.1			40S ribosomal protein S18 (LOC110488339)	2.17349e-35	-2.87574	0.62	0.682	6.26423e-31	0.062	**	40S ribosomal protein S18 (LOC110488339)	3.27824e-17	-4.57213	0.763	0.795	9.44822e-13	0.032	**	40S ribosomal protein S18 (LOC110488339)	1.47702e-21	-11.7306	0.818	0.884	4.25693e-17	0.066	**	40S ribosomal protein S18 (LOC110488339)	0.0227622	-0.990402	0.804	0.855	1	0.051	*	40S ribosomal protein S18 (LOC110488339)	0.0117876	-11.0481	0.929	0.938	1	0.009	*	40S ribosomal protein S18 (LOC110488339)	0.00117053
RP		XM_021561479.1	60S ribosomal protein L39-like (LOC110488974)	NP_000991.1	NP_080331.1			60S ribosomal protein L39-like (LOC110488974)	6.53624e-109	-6.08578	0.684	0.765	1.88381e-104	0.081	**	60S ribosomal protein L39-like (LOC110488974)	1.85605e-94	-5.56495	0.88	0.94	5.34933e-90	0.06	**	60S ribosomal protein L39-like (LOC110488974)	6.27411e-66	-9.87189	0.931	0.979	1.80826e-61	0.048	**	60S ribosomal protein L39-like (LOC110488974)	1.30239e-07	-2.27395	0.882	0.955	0.00375362	0.073	**									60S ribosomal protein L39-like (LOC110488974)	3.60249e-19
RP		XM_021565882.1	40S ribosomal protein S26-like (LOC110491972)	XP_003846586.2	NP_038793.2			40S ribosomal protein S26-like (LOC110491972)	6.19362e-54	-7.89257	0.672	0.738	1.78506e-49	0.066	**	40S ribosomal protein S26-like (LOC110491972)	2.3712e-43	-15.8438	0.851	0.905	6.83402e-39	0.054	**	40S ribosomal protein S26-like (LOC110491972)	9.00944e-32	-18.2314	0.886	0.946	2.59661e-27	0.06	**	40S ribosomal protein S26-like (LOC110491972)	4.71253e-05	-14.2428	0.931	0.955	1	0.024	*									40S ribosomal protein S26-like (LOC110491972)	5.59658e-08
RP		XM_021566282.1	40S ribosomal protein S10 (LOC110492190)	NP_001005.1	NP_080239.1			40S ribosomal protein S10 (LOC110492190)	1.92261e-33	-3.79835	0.649	0.712	5.54115e-29	0.063	**	40S ribosomal protein S10 (LOC110492190)	2.86598e-13	-2.82331	0.743	0.784	8.26004e-09	0.041	**	40S ribosomal protein S10 (LOC110492190)	3.94112e-16	-7.71089	0.809	0.887	1.13587e-11	0.078	**	40S ribosomal protein S10 (LOC110492190)	0.0157011	4.56009	0.775	0.836	1	0.061	*	40S ribosomal protein S10 (LOC110492190)	0.0302856	-8.82336	0.786	0.875	1	0.089	*	40S ribosomal protein S10 (LOC110492190)	0.00311762
RP		XM_021566755.1	ribosomal protein L27a (rpl27a)	NP_000981.1	NP_036105.2			ribosomal protein L27a (rpl27a)	4.26006e-45	-17.7022	0.847	0.884	1.22779e-40	0.037	**	ribosomal protein L27a (rpl27a)	3.76023e-44	-19.8297	0.973	0.971	1.08374e-39	-0.002	**	ribosomal protein L27a (rpl27a)	2.18527e-42	-24.0578	0.991	0.995	6.29816e-38	0.004	**	ribosomal protein L27a (rpl27a)	0.00830478	-2.34235	0.99	0.973	1	-0.017	*									ribosomal protein L27a (rpl27a)	9.66601e-08
RP		XM_021567793.1	40S ribosomal protein S15a (LOC110493491)	NP_001010.2	NP_733769.1			40S ribosomal protein S15a (LOC110493491)	3.3129e-44	-2.89077	0.765	0.811	9.54811e-40	0.046	**	40S ribosomal protein S15a (LOC110493491)	2.05407e-39	-14.4943	0.941	0.948	5.92004e-35	0.007	**	40S ribosomal protein S15a (LOC110493491)	9.41815e-37	-21.4577	0.98	0.988	2.71441e-32	0.008	**	40S ribosomal protein S15a (LOC110493491)	0.0166162	-9.226	0.961	0.959	1	-0.002	*									40S ribosomal protein S15a (LOC110493491)	3.48206e-07
RP		XM_021577096.1	40S ribosomal protein S16 (LOC110500001), transcript variant X1	NP_001011.1	NP_038675.2			40S ribosomal protein S16 (LOC110500001), transcript variant X1	3.57086e-44	-11.0407	0.617	0.678	1.02916e-39	0.061	**	40S ribosomal protein S16 (LOC110500001), transcript variant X1	1.98608e-38	-11.8464	0.844	0.882	5.72407e-34	0.038	**	40S ribosomal protein S16 (LOC110500001), transcript variant X1	2.6893e-29	-9.84476	0.854	0.939	7.75083e-25	0.085	**	40S ribosomal protein S16 (LOC110500001), transcript variant X1	0.00011509	-4.24002	0.843	0.932	1	0.089	*									40S ribosomal protein S16 (LOC110500001), transcript variant X1	5.15536e-06
RP		XM_021578835.1	60S ribosomal protein L24 (LOC110501340)	NP_000977.1	NP_077180.1			60S ribosomal protein L24 (LOC110501340)	2.11898e-31	-15.6154	0.707	0.746	6.1071e-27	0.039	**	60S ribosomal protein L24 (LOC110501340)	6.37359e-28	-5.60889	0.917	0.937	1.83693e-23	0.02	**	60S ribosomal protein L24 (LOC110501340)	4.25566e-25	-9.81582	0.936	0.96	1.22652e-20	0.024	**	60S ribosomal protein L24 (LOC110501340)	0.011806	-4.34049	0.902	0.941	1	0.039	*									60S ribosomal protein L24 (LOC110501340)	0.00391305
RP		XM_021578857.1	60S ribosomal protein L8 (LOC110501348), transcript variant X1	NP_000964.1	NP_036183.1			60S ribosomal protein L8 (LOC110501348), transcript variant X1	5.23586e-14	-3.87411	0.707	0.731	1.50903e-09	0.024	**	60S ribosomal protein L8 (LOC110501348), transcript variant X1	2.31968e-12	-6.13273	0.891	0.891	6.68555e-08	0	**	60S ribosomal protein L8 (LOC110501348), transcript variant X1	1.95865e-18	-15.717	0.967	0.976	5.64502e-14	0.009	**	60S ribosomal protein L8 (LOC110501348), transcript variant X1	0.343471	9.62103	0.863	0.9	1	0.037										60S ribosomal protein L8 (LOC110501348), transcript variant X1	0.00124573
RP		XM_021582789.1	40S ribosomal protein S25-like (LOC110504015)	NP_001019.1	NP_077228.1			40S ribosomal protein S25-like (LOC110504015)	2.28419e-35	-20.7013	0.806	0.846	6.58325e-31	0.04	**	40S ribosomal protein S25-like (LOC110504015)	9.96359e-32	-10.8452	0.963	0.963	2.8716e-27	0	**	40S ribosomal protein S25-like (LOC110504015)	9.12906e-31	-17.8766	0.986	0.993	2.63109e-26	0.007	**	40S ribosomal protein S25-like (LOC110504015)	0.00523669	-13.2271	0.99	0.973	1	-0.017	*									40S ribosomal protein S25-like (LOC110504015)	9.06652e-05
RP		XM_021584433.1	60S ribosomal protein L13a-like (LOC110505289)	NP_036555.1	NP_033464.2			60S ribosomal protein L13a-like (LOC110505289)	1.54042e-19	-3.07611	0.702	0.733	4.43963e-15	0.031	**	60S ribosomal protein L13a-like (LOC110505289)	1.38939e-15	-3.52171	0.892	0.907	4.00436e-11	0.015	**	60S ribosomal protein L13a-like (LOC110505289)	1.11227e-16	-16.4063	0.938	0.963	3.20568e-12	0.025	**	60S ribosomal protein L13a-like (LOC110505289)	0.0247299	-3.2273	0.922	0.927	1	0.005	*									60S ribosomal protein L13a-like (LOC110505289)	8.00136e-06
RP		XM_021589267.1	60S ribosomal protein L18 (LOC110508611)	NP_000970.1	NP_033103.2			60S ribosomal protein L18 (LOC110508611)	7.90437e-25	-3.82255	0.747	0.782	2.27812e-20	0.035	**	60S ribosomal protein L18 (LOC110508611)	2.46662e-17	-10.3643	0.892	0.906	7.10904e-13	0.014	**	60S ribosomal protein L18 (LOC110508611)	1.38922e-17	-7.44376	0.94	0.976	4.00388e-13	0.036	**	60S ribosomal protein L18 (LOC110508611)	0.120875	-2.22031	0.912	0.918	1	0.006		60S ribosomal protein L18 (LOC110508611)	0.0316514	-9.15879	0.857	0.875	1	0.018	*	60S ribosomal protein L18 (LOC110508611)	0.00152783
RP		XM_021590131.1	40S ribosomal protein S8 (LOC110509161)	NP_001003.1	NP_033124.1			40S ribosomal protein S8 (LOC110509161)	4.55528e-22	-3.84963	0.704	0.737	1.31288e-17	0.033	**	40S ribosomal protein S8 (LOC110509161)	6.09861e-19	-14.8	0.926	0.931	1.75768e-14	0.005	**	40S ribosomal protein S8 (LOC110509161)	3.53702e-20	-13.6409	0.95	0.983	1.01941e-15	0.033	**	40S ribosomal protein S8 (LOC110509161)	0.00483114	-2.26233	0.931	0.936	1	0.005	*									40S ribosomal protein S8 (LOC110509161)	0.00187147
RP		XM_021595183.1	60S ribosomal protein L18a (LOC110516869)	NP_000971.1	NP_084027.1			60S ribosomal protein L18a (LOC110516869)	1.12579e-33	-2.32217	0.46	0.538	3.24463e-29	0.078	**	60S ribosomal protein L18a (LOC110516869)	1.79002e-22	-1.19912	0.638	0.73	5.15902e-18	0.092	**	60S ribosomal protein L18a (LOC110516869)	6.18613e-18	-1.86776	0.616	0.747	1.78291e-13	0.131	**	60S ribosomal protein L18a (LOC110516869)	0.00222543	-4.12349	0.686	0.814	1	0.128	*	60S ribosomal protein L18a (LOC110516869)	0.0231996	-1.77869	0.429	0.875	1	0.446	*	60S ribosomal protein L18a (LOC110516869)	0.00358072
RP		XM_021595184.1	60S ribosomal protein L18a-like (LOC110516870)	NP_000971.1	NP_084027.1			60S ribosomal protein L18a-like (LOC110516870)	7.67694e-20	4.63345	0.665	0.699	2.21257e-15	0.034	**	60S ribosomal protein L18a-like (LOC110516870)	6.80758e-16	-2.98379	0.885	0.893	1.96201e-11	0.008	**	60S ribosomal protein L18a-like (LOC110516870)	5.61886e-21	-10.6395	0.909	0.955	1.61941e-16	0.046	**	60S ribosomal protein L18a-like (LOC110516870)	0.630297	-4.05177	0.902	0.905	1	0.003										60S ribosomal protein L18a-like (LOC110516870)	0.000665127
RP		XM_021595238.1	40S ribosomal protein S12 (LOC110516962)	NP_001007.2	NP_035425.2			40S ribosomal protein S12 (LOC110516962)	3.14049e-41	-19.5556	0.767	0.807	9.0512e-37	0.04	**	40S ribosomal protein S12 (LOC110516962)	9.49314e-41	-26.7188	0.958	0.97	2.73602e-36	0.012	**	40S ribosomal protein S12 (LOC110516962)	1.71627e-44	-33.8235	0.99	0.994	4.94645e-40	0.004	**	40S ribosomal protein S12 (LOC110516962)	3.4921e-05	0.503884	0.98	0.982	1	0.002	*									40S ribosomal protein S12 (LOC110516962)	7.07699e-06
RP		XM_021597961.1	60S ribosomal protein L24-like (LOC110520573)	NP_000977.1	NP_077180.1			60S ribosomal protein L24-like (LOC110520573)	3.422e-33	-1.26964	0.585	0.656	9.86256e-29	0.071	**	60S ribosomal protein L24-like (LOC110520573)	1.41698e-16	-3.26339	0.746	0.805	4.08387e-12	0.059	**	60S ribosomal protein L24-like (LOC110520573)	7.73493e-18	-3.04944	0.762	0.851	2.22929e-13	0.089	**	60S ribosomal protein L24-like (LOC110520573)	0.306684	-4.29789	0.804	0.823	1	0.019		60S ribosomal protein L24-like (LOC110520573)	0.0160738	-4.55611	0.714	0.938	1	0.224	*	60S ribosomal protein L24-like (LOC110520573)	0.00868042
RP		XM_021597965.1	60S ribosomal protein L8 (LOC100136284)	NP_000964.1	NP_036183.1			60S ribosomal protein L8 (LOC100136284)	1.31027e-19	-11.8323	0.78	0.811	3.77632e-15	0.031	**	60S ribosomal protein L8 (LOC100136284)	9.92105e-19	-14.3911	0.938	0.933	2.85935e-14	-0.005	**	60S ribosomal protein L8 (LOC100136284)	6.49734e-20	-11.9059	0.984	0.987	1.8726e-15	0.003	**	60S ribosomal protein L8 (LOC100136284)	0.0292638	-11.9042	0.902	0.941	1	0.039	*	60S ribosomal protein L8 (LOC100136284)	0.0414047	-10.8688	0.929	1	1	0.071	*	60S ribosomal protein L8 (LOC100136284)	0.00116766
RP		XM_021598325.1	40S ribosomal protein S27-like (LOC110520880), transcript variant X1	NP_057004.1	NP_080743.1			40S ribosomal protein S27-like (LOC110520880), transcript variant X1	2.24265e-38	-4.35608	0.476	0.554	6.46354e-34	0.078	**	40S ribosomal protein S27-like (LOC110520880), transcript variant X1	2.40972e-22	-3.88539	0.694	0.764	6.94505e-18	0.07	**	40S ribosomal protein S27-like (LOC110520880), transcript variant X1	8.52637e-28	-2.15883	0.698	0.834	2.45738e-23	0.136	**	40S ribosomal protein S27-like (LOC110520880), transcript variant X1	0.000615153	-1.52079	0.618	0.745	1	0.127	*									40S ribosomal protein S27-like (LOC110520880), transcript variant X1	0.020972
RP		XM_021598576.1	60S ribosomal protein L4-B (LOC100136055)	NP_000959.2	NP_077174.1			60S ribosomal protein L4-B (LOC100136055)	2.11247e-27	-1.06603	0.637	0.682	6.08836e-23	0.045	**	60S ribosomal protein L4-B (LOC100136055)	1.11465e-23	-2.82122	0.852	0.895	3.21254e-19	0.043	**	60S ribosomal protein L4-B (LOC100136055)	8.92932e-21	-4.70302	0.87	0.918	2.57352e-16	0.048	**	60S ribosomal protein L4-B (LOC100136055)	0.0114984	1.59472	0.863	0.932	1	0.069	*									60S ribosomal protein L4-B (LOC100136055)	0.00940404
RP		XM_021600908.1	40S ribosomal protein S29-like (LOC110522478)	NP_001023.1	NP_033119.1			40S ribosomal protein S29-like (LOC110522478)	1.20684e-66	-1.80668	0.383	0.503	3.47823e-62	0.12	**	40S ribosomal protein S29-like (LOC110522478)	3.98447e-38	-2.23366	0.541	0.682	1.14836e-33	0.141	**	40S ribosomal protein S29-like (LOC110522478)	2.26006e-27	-2.04396	0.551	0.71	6.51372e-23	0.159	**	40S ribosomal protein S29-like (LOC110522478)	0.00427573	-2.19318	0.569	0.718	1	0.149	*	40S ribosomal protein S29-like (LOC110522478)	0.0377414	-1.92878	0.357	0.625	1	0.268	*
RP		XM_021618904.1	40S ribosomal protein S14 (LOC110534186)	NP_005608.1	NP_065625.2			40S ribosomal protein S14 (LOC110534186)	2.50275e-43	-7.81851	0.842	0.883	7.21318e-39	0.041	**	40S ribosomal protein S14 (LOC110534186)	2.83073e-41	-10.8502	0.979	0.976	8.15846e-37	-0.003	**	40S ribosomal protein S14 (LOC110534186)	9.13401e-38	-37.2162	0.995	0.998	2.63251e-33	0.003	**	40S ribosomal protein S14 (LOC110534186)	0.00049388	-3.95287	1	0.991	1	-0.009	*									40S ribosomal protein S14 (LOC110534186)	3.80729e-07
RP		XM_021619033.1	40S ribosomal protein S6 (LOC110534271)	NP_001001.2	NP_033122.1			40S ribosomal protein S6 (LOC110534271)	2.86301e-20	-2.98425	0.734	0.767	8.25149e-16	0.033	**	40S ribosomal protein S6 (LOC110534271)	2.45983e-16	-9.09437	0.934	0.932	7.08946e-12	-0.002	**	40S ribosomal protein S6 (LOC110534271)	5.01794e-21	-10.7377	0.966	0.968	1.44622e-16	0.002	**	40S ribosomal protein S6 (LOC110534271)	0.473458	-8.18234	0.941	0.95	1	0.009		40S ribosomal protein S6 (LOC110534271)	0.0204765	-10.8665	0.786	0.938	1	0.152	*	40S ribosomal protein S6 (LOC110534271)	0.00172558
RP		XM_021620286.1	ribosomal protein L21 (rpl21)	NP_000973.2	NP_062621.2			ribosomal protein L21 (rpl21)	1.86107e-31	-3.10189	0.717	0.763	5.36378e-27	0.046	**									ribosomal protein L21 (rpl21)	1.00096e-24	-10.5208	0.931	0.969	2.88488e-20	0.038	**	ribosomal protein L21 (rpl21)	0.037888	-5.46011	0.922	0.932	1	0.01	*	ribosomal protein L21 (rpl21)	0.0137319	-4.22898	0.786	0.938	1	0.152	*	ribosomal protein L21 (rpl21)	0.00109667
RP		XM_021622068.1	60S ribosomal protein L37-like (LOC110536331)	NP_000988.1	NP_080345.1			60S ribosomal protein L37-like (LOC110536331)	3.1896e-58	-1.47888	0.325	0.438	9.19275e-54	0.113	**	60S ribosomal protein L37-like (LOC110536331)	1.93083e-36	-1.27571	0.474	0.617	5.56484e-32	0.143	**	60S ribosomal protein L37-like (LOC110536331)	1.49239e-23	-1.07523	0.46	0.645	4.30122e-19	0.185	**	60S ribosomal protein L37-like (LOC110536331)	0.00481141	-0.499847	0.49	0.627	1	0.137	*									60S ribosomal protein L37-like (LOC110536331)	1.72001e-05
RP		XM_021622480.1	40S ribosomal protein S9 (LOC110536796)	NP_001004.2	NP_084043.1			40S ribosomal protein S9 (LOC110536796)	3.17053e-18	-3.69063	0.682	0.723	9.13778e-14	0.041	**	40S ribosomal protein S9 (LOC110536796)	4.34142e-12	-3.69049	0.879	0.911	1.25124e-07	0.032	**	40S ribosomal protein S9 (LOC110536796)	6.00981e-14	-13.4279	0.874	0.936	1.73209e-09	0.062	**	40S ribosomal protein S9 (LOC110536796)	0.0140299	-3.18298	0.931	0.945	1	0.014	*									40S ribosomal protein S9 (LOC110536796)	0.00308653
RP		XM_021622937.1	60S ribosomal protein L17 (LOC110537136)	NP_000976.1	NP_001002239.2			60S ribosomal protein L17 (LOC110537136)	1.70616e-24	-11.8673	0.762	0.793	4.91732e-20	0.031	**	60S ribosomal protein L17 (LOC110537136)	8.47733e-26	-33.7659	0.964	0.969	2.44325e-21	0.005	**	60S ribosomal protein L17 (LOC110537136)	9.70394e-25	-45.8145	0.983	0.992	2.79677e-20	0.009	**	60S ribosomal protein L17 (LOC110537136)	0.00168572	-3.21992	0.98	0.982	1	0.002	*									60S ribosomal protein L17 (LOC110537136)	0.000975774
RP		XM_021624488.1	40S ribosomal protein S19 (LOC110537987)	NP_001013.1	NP_001347044.1			40S ribosomal protein S19 (LOC110537987)	7.31361e-40	-13.7637	0.72	0.772	2.10786e-35	0.052	**	40S ribosomal protein S19 (LOC110537987)	1.10631e-30	-25.8204	0.914	0.924	3.18848e-26	0.01	**	40S ribosomal protein S19 (LOC110537987)	3.73511e-36	-18.5815	0.963	0.985	1.07649e-31	0.022	**	40S ribosomal protein S19 (LOC110537987)	0.0265658	-17.8748	0.922	0.941	1	0.019	*									40S ribosomal protein S19 (LOC110537987)	4.13525e-07
RP		XM_021624778.1	60S ribosomal protein L19-like (LOC110538147)	NP_000972.1	NP_033104.2			60S ribosomal protein L19-like (LOC110538147)	5.66268e-42	-1.23026	0.54	0.625	1.63204e-37	0.085	**	60S ribosomal protein L19-like (LOC110538147)	1.35376e-16	-1.52321	0.68	0.749	3.90166e-12	0.069	**	60S ribosomal protein L19-like (LOC110538147)	4.93734e-14	0.400775	0.675	0.774	1.42299e-09	0.099	**	60S ribosomal protein L19-like (LOC110538147)	0.000204258	-0.490347	0.706	0.841	1	0.135	*									60S ribosomal protein L19-like (LOC110538147)	0.000313936
RP		XM_021624921.1	40S ribosomal protein S11 (LOC110538230)	NP_001006.1	NP_038753.1			40S ribosomal protein S11 (LOC110538230)	1.17148e-23	-14.1425	0.713	0.747	3.37633e-19	0.034	**	40S ribosomal protein S11 (LOC110538230)	8.85169e-22	-22.2735	0.902	0.924	2.55115e-17	0.022	**	40S ribosomal protein S11 (LOC110538230)	9.42194e-25	-11.6984	0.973	0.981	2.7155e-20	0.008	**	40S ribosomal protein S11 (LOC110538230)	0.321672	0.579699	0.912	0.923	1	0.011		40S ribosomal protein S11 (LOC110538230)	0.0132172	-2.91517	0.929	1	1	0.071	*	40S ribosomal protein S11 (LOC110538230)	0.0103626
RP		XM_021625192.1	60S ribosomal protein L23 (LOC110538399)	NP_000969.1	NP_075029.1			60S ribosomal protein L23 (LOC110538399)	2.32405e-47	-2.45988	0.763	0.812	6.69813e-43	0.049	**	60S ribosomal protein L23 (LOC110538399)	9.8111e-46	-16.8218	0.954	0.961	2.82766e-41	0.007	**	60S ribosomal protein L23 (LOC110538399)	1.08004e-44	-24.432	0.984	0.989	3.11279e-40	0.005	**	60S ribosomal protein L23 (LOC110538399)	0.00324345	-9.99114	0.951	0.973	1	0.022	*									60S ribosomal protein L23 (LOC110538399)	1.70606e-06
MT		MT_ND2	MT-ND2	YP_002124303.1	NP_904329.1			MT-ND2	1.07583e-47	-11.9583	0.904	0.936	3.10065e-43	0.032	**	MT-ND2	2.39782e-19	-14.6348	0.872	0.92	6.91077e-15	0.048	**	MT-ND2	5.64336e-14	-7.77713	0.911	0.95	1.62647e-09	0.039	**	MT-ND2	0.00101174	-9.26213	0.951	0.941	1	-0.01	*									MT-ND2	2.92086e-07
RP		NM_001124244.1	S6 ribosomal protein (LOC100135859)	NP_001001.2	NP_033122.1			S6 ribosomal protein (LOC100135859)	1.22087e-34	-1.49053	0.632	0.685	3.51867e-30	0.053	**	S6 ribosomal protein (LOC100135859)	1.81942e-29	-0.540854	0.873	0.912	5.24376e-25	0.039	**	S6 ribosomal protein (LOC100135859)	2.21697e-29	-5.53143	0.877	0.944	6.38954e-25	0.067	**	S6 ribosomal protein (LOC100135859)	0.0161446	-2.03728	0.902	0.945	1	0.043	*									S6 ribosomal protein (LOC100135859)	0.000923642
RP		NM_001160527.1	ribosomal protein L9 (rpl9)	NP_000652.2	NP_035422.1			ribosomal protein L9 (rpl9)	2.53576e-15	8.97172	0.768	0.798	7.30832e-11	0.03	**	ribosomal protein L9 (rpl9)	9.47684e-13	1.90548	0.914	0.911	2.73132e-08	-0.003	**	ribosomal protein L9 (rpl9)	1.76191e-14	-16.0227	0.963	0.981	5.07801e-10	0.018	**	ribosomal protein L9 (rpl9)	0.215731	7.43941	0.922	0.923	1	0.001		ribosomal protein L9 (rpl9)	0.0452763	-14.8731	0.786	0.875	1	0.089	*	ribosomal protein L9 (rpl9)	0.00393051
RP		NM_001165165.2	60S ribosomal protein L11 (rl11)	NP_001186731.1	NP_080195.1			60S ribosomal protein L11 (rl11)	2.62282e-29	-3.24036	0.795	0.827	7.55924e-25	0.032	**	60S ribosomal protein L11 (rl11)	1.62285e-27	-7.31611	0.949	0.946	4.67721e-23	-0.003	**	60S ribosomal protein L11 (rl11)	2.65404e-29	-14.4389	0.985	0.991	7.64922e-25	0.006	**	60S ribosomal protein L11 (rl11)	0.239	0.319652	0.941	0.941	1	0		60S ribosomal protein L11 (rl11)	0.0167126	-14.8663	0.929	1	1	0.071	*	60S ribosomal protein L11 (rl11)	7.49036e-06
RP		NM_001165195.1	40S ribosomal protein S25 (rs25)	NP_001019.1	NP_077228.1			40S ribosomal protein S25 (rs25)	3.72105e-21	-1.54293	0.675	0.706	1.07244e-16	0.031	**	40S ribosomal protein S25 (rs25)	5.77796e-22	-6.51765	0.906	0.925	1.66527e-17	0.019	**	40S ribosomal protein S25 (rs25)	6.35029e-17	-6.64329	0.948	0.965	1.83022e-12	0.017	**	40S ribosomal protein S25 (rs25)	0.03278	0.35078	0.941	0.918	1	-0.023	*									40S ribosomal protein S25 (rs25)	4.35554e-06
RP		NM_001195159.2	60S ribosomal protein L17 (rl17)	NP_000976.1	NP_001002239.2			60S ribosomal protein L17 (rl17)	6.93929e-18	-2.77952	0.656	0.696	1.99997e-13	0.04	**	60S ribosomal protein L17 (rl17)	7.95079e-13	-6.84988	0.876	0.902	2.2915e-08	0.026	**	60S ribosomal protein L17 (rl17)	3.23914e-14	-16.001	0.903	0.935	9.33552e-10	0.032	**	60S ribosomal protein L17 (rl17)	0.0908552	4.00121	0.882	0.914	1	0.032										60S ribosomal protein L17 (rl17)	0.000389133
RP		NM_001246324.2	40S ribosomal protein S11 (rs11)	NP_001006.1	NP_038753.1			40S ribosomal protein S11 (rs11)	1.37608e-22	-2.78725	0.501	0.558	3.96599e-18	0.057	**	40S ribosomal protein S11 (rs11)	1.66851e-11	-1.35101	0.672	0.716	4.80883e-07	0.044	**	40S ribosomal protein S11 (rs11)	5.03045e-15	-2.27922	0.693	0.802	1.44983e-10	0.109	**	40S ribosomal protein S11 (rs11)	0.0979968	-4.73593	0.696	0.814	1	0.118										40S ribosomal protein S11 (rs11)	0.00209873
RP		XM_021557658.1	60S ribosomal protein L19-like (LOC110486219)	NP_000972.1	NP_033104.2			60S ribosomal protein L19-like (LOC110486219)	8.65116e-24	-2.02436	0.502	0.572	2.49335e-19	0.07	**	60S ribosomal protein L19-like (LOC110486219)	2.39558e-11	-0.412259	0.695	0.755	6.90429e-07	0.06	**	60S ribosomal protein L19-like (LOC110486219)	1.63863e-07	-5.21536	0.679	0.774	0.0047227	0.095	**	60S ribosomal protein L19-like (LOC110486219)	0.0697768	-1.72509	0.814	0.841	1	0.027		60S ribosomal protein L19-like (LOC110486219)	0.0213508	-6.67869	0.714	0.938	1	0.224	*	60S ribosomal protein L19-like (LOC110486219)	0.000253715
RP		XM_021560039.1	60S acidic ribosomal protein P1-like (LOC110488059)	NP_000994.1	NP_061341.1			60S acidic ribosomal protein P1-like (LOC110488059)	2.60264e-44	-11.0038	0.772	0.808	7.50106e-40	0.036	**	60S acidic ribosomal protein P1-like (LOC110488059)	6.77021e-52	-9.57247	0.978	0.977	1.95124e-47	-0.001	**	60S acidic ribosomal protein P1-like (LOC110488059)	1.61801e-46	-29.062	0.991	0.997	4.66327e-42	0.006	**	60S acidic ribosomal protein P1-like (LOC110488059)	0.00055142	-5.23322	0.98	0.982	1	0.002	*									60S acidic ribosomal protein P1-like (LOC110488059)	2.63127e-07
RP		XM_021560244.1	60S ribosomal protein L15-like (LOC110488158)	NP_002939.2	NP_079862.1			60S ribosomal protein L15-like (LOC110488158)	4.62935e-26	-6.09306	0.595	0.654	1.33422e-21	0.059	**	60S ribosomal protein L15-like (LOC110488158)	3.42316e-16	-1.39315	0.806	0.859	9.86588e-12	0.053	**	60S ribosomal protein L15-like (LOC110488158)	7.07357e-15	-3.99695	0.824	0.896	2.03867e-10	0.072	**	60S ribosomal protein L15-like (LOC110488158)	0.0189583	-2.2245	0.804	0.891	1	0.087	*									60S ribosomal protein L15-like (LOC110488158)	0.000291981
RP		XM_021562053.1	60S ribosomal protein L11-like (LOC110489326)	NP_000966.2	NP_080195.1			60S ribosomal protein L11-like (LOC110489326)	2.82915e-21	-4.82822	0.754	0.795	8.1539e-17	0.041	**	60S ribosomal protein L11-like (LOC110489326)	1.26994e-11	-24.7969	0.921	0.92	3.66008e-07	-0.001	**	60S ribosomal protein L11-like (LOC110489326)	5.05372e-18	-26.0094	0.965	0.987	1.45653e-13	0.022	**	60S ribosomal protein L11-like (LOC110489326)	0.112254	2.58151	0.961	0.927	1	-0.034										60S ribosomal protein L11-like (LOC110489326)	2.11804e-05
RP		XM_021562211.1	60S ribosomal protein L7 (rl7), transcript variant X1	NP_000962.2	NP_035421.2			60S ribosomal protein L7 (rl7), transcript variant X1	4.10965e-19	-1.02833	0.45	0.509	1.18444e-14	0.059	**	60S ribosomal protein L7 (rl7), transcript variant X1	1.30087e-09	0.602679	0.63	0.691	3.74924e-05	0.061	**	60S ribosomal protein L7 (rl7), transcript variant X1	3.39493e-09	-0.79952	0.639	0.732	9.78454e-05	0.093	**	60S ribosomal protein L7 (rl7), transcript variant X1	0.0393047	-1.8653	0.676	0.755	1	0.079	*									60S ribosomal protein L7 (rl7), transcript variant X1	0.0140477
RP		XM_021566280.1	40S ribosomal protein S13 (LOC110492185)	NP_001008.1	NP_080809.1			40S ribosomal protein S13 (LOC110492185)	5.13164e-35	-1.93394	0.652	0.699	1.47899e-30	0.047	**	40S ribosomal protein S13 (LOC110492185)	3.44675e-39	1.58416	0.91	0.939	9.93388e-35	0.029	**	40S ribosomal protein S13 (LOC110492185)	1.04634e-30	-5.84868	0.927	0.972	3.01567e-26	0.045	**	40S ribosomal protein S13 (LOC110492185)	0.0901527	3.6017	0.931	0.923	1	-0.008										40S ribosomal protein S13 (LOC110492185)	9.44342e-05
RP		XM_021566855.1	60S ribosomal protein L32 (LOC110492489)	NP_000985.1	NP_742083.1			60S ribosomal protein L32 (LOC110492489)	5.54149e-41	-2.45422	0.535	0.614	1.59711e-36	0.079	**	60S ribosomal protein L32 (LOC110492489)	2.28897e-29	-3.99371	0.71	0.804	6.59704e-25	0.094	**	60S ribosomal protein L32 (LOC110492489)	1.56349e-22	-1.88498	0.732	0.838	4.50614e-18	0.106	**	60S ribosomal protein L32 (LOC110492489)	0.0371037	-4.95418	0.716	0.777	1	0.061	*									60S ribosomal protein L32 (LOC110492489)	0.00175976
RP		XM_021567889.1	40S ribosomal protein SA (LOC110493546), transcript variant X1	NP_002286.2	NP_035159.3			40S ribosomal protein SA (LOC110493546), transcript variant X1	7.36725e-16	-5.17185	0.549	0.592	2.12331e-11	0.043	**	40S ribosomal protein SA (LOC110493546), transcript variant X1	7.67903e-14	-4.6698	0.723	0.79	2.21317e-09	0.067	**	40S ribosomal protein SA (LOC110493546), transcript variant X1	2.16998e-09	-5.00518	0.797	0.841	6.2541e-05	0.044	**	40S ribosomal protein SA (LOC110493546), transcript variant X1	0.0155521	1.28697	0.784	0.864	1	0.08	*	40S ribosomal protein SA (LOC110493546), transcript variant X1	0.0416605	-6.55111	0.714	0.875	1	0.161	*	40S ribosomal protein SA (LOC110493546), transcript variant X1	0.00146702
RP		XM_021568901.1	60S acidic ribosomal protein P0-like (LOC110494133)	NP_000993.1	NP_031501.1			60S acidic ribosomal protein P0-like (LOC110494133)	1.0721e-15	-4.57054	0.704	0.725	3.0899e-11	0.021	**	60S acidic ribosomal protein P0-like (LOC110494133)	2.97965e-15	-29.2149	0.912	0.928	8.58766e-11	0.016	**	60S acidic ribosomal protein P0-like (LOC110494133)	3.65287e-15	-22.8908	0.946	0.971	1.05279e-10	0.025	**	60S acidic ribosomal protein P0-like (LOC110494133)	0.0316863	3.46034	0.922	0.936	1	0.014	*									60S acidic ribosomal protein P0-like (LOC110494133)	0.00174566
RP		XM_021570337.1	60S ribosomal protein L10a (LOC110494983)	NP_009035.3	NP_035417.2			60S ribosomal protein L10a (LOC110494983)	1.58754e-19	-6.83486	0.69	0.716	4.57546e-15	0.026	**	60S ribosomal protein L10a (LOC110494983)	6.34137e-20	4.11452	0.938	0.942	1.82765e-15	0.004	**	60S ribosomal protein L10a (LOC110494983)	6.98722e-22	-27.3003	0.967	0.981	2.01379e-17	0.014	**	60S ribosomal protein L10a (LOC110494983)	0.168812	-9.89995	0.912	0.941	1	0.029										60S ribosomal protein L10a (LOC110494983)	0.000796358
RP		XM_021572029.1	40S ribosomal protein S18 (LOC110496245), transcript variant X1	NP_072045.1	NP_035426.1			40S ribosomal protein S18 (LOC110496245), transcript variant X1	1.60538e-32	-8.76277	0.667	0.713	4.62686e-28	0.046	**	40S ribosomal protein S18 (LOC110496245), transcript variant X1	9.74039e-27	-6.44629	0.879	0.907	2.80728e-22	0.028	**	40S ribosomal protein S18 (LOC110496245), transcript variant X1	1.40146e-25	-14.5375	0.914	0.942	4.03914e-21	0.028	**	40S ribosomal protein S18 (LOC110496245), transcript variant X1	0.375421	0.742466	0.882	0.886	1	0.004		40S ribosomal protein S18 (LOC110496245), transcript variant X1	0.0192318	-4.18409	0.857	0.875	1	0.018	*	40S ribosomal protein S18 (LOC110496245), transcript variant X1	0.000216173
RP		XM_021573457.1	40S ribosomal protein S3a (LOC110497379)	NP_000997.1	NP_058655.3			40S ribosomal protein S3a (LOC110497379)	3.49823e-18	-0.853572	0.873	0.895	1.00823e-13	0.022	**	40S ribosomal protein S3a (LOC110497379)	1.28801e-18	-11.8476	0.977	0.972	3.71219e-14	-0.005	**	40S ribosomal protein S3a (LOC110497379)	2.95836e-18	-34.1972	0.994	0.997	8.52629e-14	0.003	**	40S ribosomal protein S3a (LOC110497379)	0.1085	13.5897	0.98	0.977	1	-0.003										40S ribosomal protein S3a (LOC110497379)	0.000786941
RP		XM_021574753.1	60S ribosomal protein L13a (LOC110498145)	NP_036555.1	NP_033464.2			60S ribosomal protein L13a (LOC110498145)	2.59787e-24	-11.1447	0.846	0.872	7.48732e-20	0.026	**	60S ribosomal protein L13a (LOC110498145)	1.83757e-22	-9.80491	0.972	0.965	5.29606e-18	-0.007	**	60S ribosomal protein L13a (LOC110498145)	1.42784e-26	-36.8918	0.991	0.996	4.11519e-22	0.005	**	60S ribosomal protein L13a (LOC110498145)	0.0550261	-13.0959	0.98	0.968	1	-0.012										60S ribosomal protein L13a (LOC110498145)	0.000170715
RP		XM_021578580.1	60S ribosomal protein L31 (rl31), transcript variant X1	NP_000984.1	NP_001245387.1			60S ribosomal protein L31 (rl31), transcript variant X1	7.30104e-25	-1.67497	0.653	0.696	2.10423e-20	0.043	**	60S ribosomal protein L31 (rl31), transcript variant X1	2.00737e-18	-2.04099	0.843	0.867	5.78544e-14	0.024	**	60S ribosomal protein L31 (rl31), transcript variant X1	4.01874e-17	-4.93142	0.896	0.928	1.15824e-12	0.032	**	60S ribosomal protein L31 (rl31), transcript variant X1	0.187276	0.81642	0.873	0.877	1	0.004										60S ribosomal protein L31 (rl31), transcript variant X1	0.00121384
RP		XM_021580699.1	ubiquitin-40S ribosomal protein S27a-like (LOC110502567)	NP_002945.1	NP_077239.1			ubiquitin-40S ribosomal protein S27a-like (LOC110502567)	3.86303e-34	-9.58763	0.668	0.722	1.11336e-29	0.054	**	ubiquitin-40S ribosomal protein S27a-like (LOC110502567)	4.01033e-30	6.20306	0.865	0.899	1.15582e-25	0.034	**	ubiquitin-40S ribosomal protein S27a-like (LOC110502567)	3.55673e-22	-20.2279	0.906	0.949	1.02509e-17	0.043	**	ubiquitin-40S ribosomal protein S27a-like (LOC110502567)	0.490369	-3.9536	0.941	0.891	1	-0.05										ubiquitin-40S ribosomal protein S27a-like (LOC110502567)	7.11635e-05
RP		XM_021582341.1	40S ribosomal protein S3 (LOC110503803)	NP_000996.2	NP_036182.1			40S ribosomal protein S3 (LOC110503803)	1.76633e-24	-3.65799	0.558	0.619	5.09074e-20	0.061	**	40S ribosomal protein S3 (LOC110503803)	1.66008e-14	-0.746011	0.751	0.814	4.78453e-10	0.063	**	40S ribosomal protein S3 (LOC110503803)	6.8007e-12	-2.27981	0.767	0.854	1.96003e-07	0.087	**	40S ribosomal protein S3 (LOC110503803)	0.0701609	-1.88782	0.696	0.773	1	0.077		40S ribosomal protein S3 (LOC110503803)	0.0229247	-1.36206	0.643	0.875	1	0.232	*
RP		XM_021586171.1	60S ribosomal protein L13 (LOC110506511)	NP_150254.1	NP_058018.2			60S ribosomal protein L13 (LOC110506511)	6.62038e-22	-4.89529	0.717	0.752	1.90806e-17	0.035	**	60S ribosomal protein L13 (LOC110506511)	4.94324e-20	-11.668	0.93	0.935	1.42469e-15	0.005	**	60S ribosomal protein L13 (LOC110506511)	3.6376e-19	-9.84679	0.97	0.98	1.04839e-14	0.01	**	60S ribosomal protein L13 (LOC110506511)	0.317445	-2.32039	0.922	0.941	1	0.019										60S ribosomal protein L13 (LOC110506511)	0.000314498
RP		XM_021586921.1	40S ribosomal protein S25 (rs25), transcript variant X1	NP_001019.1	NP_077228.1			40S ribosomal protein S25 (rs25), transcript variant X1	9.67722e-28	-2.99095	0.578	0.635	2.78907e-23	0.057	**	40S ribosomal protein S25 (rs25), transcript variant X1	1.37027e-19	-4.37445	0.804	0.86	3.94925e-15	0.056	**	40S ribosomal protein S25 (rs25), transcript variant X1	7.43453e-23	-4.47587	0.818	0.886	2.14271e-18	0.068	**	40S ribosomal protein S25 (rs25), transcript variant X1	0.029194	0.829433	0.765	0.841	1	0.076	*									40S ribosomal protein S25 (rs25), transcript variant X1	0.000149603
RP		XM_021587251.1	60S ribosomal protein L35a (LOC110507332)	NP_000987.2	NP_067313.2			60S ribosomal protein L35a (LOC110507332)	3.65985e-34	-0.528838	0.279	0.363	1.05481e-29	0.084	**	60S ribosomal protein L35a (LOC110507332)	2.25029e-16	-0.712481	0.389	0.49	6.48556e-12	0.101	**	60S ribosomal protein L35a (LOC110507332)	5.80579e-13	-0.659561	0.402	0.528	1.67329e-08	0.126	**	60S ribosomal protein L35a (LOC110507332)	0.00430083	-1.40676	0.412	0.532	1	0.12	*									60S ribosomal protein L35a (LOC110507332)	1.2812e-06
RP		XM_021589539.1	ribosomal protein S9 (rps9)	NP_001004.2	NP_084043.1			ribosomal protein S9 (rps9)	7.50751e-20	-6.58054	0.608	0.638	2.16374e-15	0.03	**	ribosomal protein S9 (rps9)	3.78089e-23	-7.62346	0.866	0.901	1.08969e-18	0.035	**	ribosomal protein S9 (rps9)	1.16948e-15	-8.18572	0.901	0.937	3.37055e-11	0.036	**	ribosomal protein S9 (rps9)	0.109011	-2.25989	0.922	0.9	1	-0.022		ribosomal protein S9 (rps9)	0.0490568	-5.5854	0.714	0.875	1	0.161	*	ribosomal protein S9 (rps9)	0.00894777
RP		XM_021594578.1	40S ribosomal protein S2-like (LOC110515850)	NP_002943.2	NP_032529.2			40S ribosomal protein S2-like (LOC110515850)	1.96286e-15	1.16476	0.834	0.856	5.65717e-11	0.022	**	40S ribosomal protein S2-like (LOC110515850)	6.23368e-11	-8.89904	0.937	0.929	1.79661e-06	-0.008	**	40S ribosomal protein S2-like (LOC110515850)	1.05199e-11	-59.2401	0.969	0.976	3.03193e-07	0.007	**	40S ribosomal protein S2-like (LOC110515850)	0.0269061	-19.3374	0.931	0.959	1	0.028	*									40S ribosomal protein S2-like (LOC110515850)	0.0073482
RP		XM_021599788.1	60S ribosomal protein L36 (LOC110521855)	NP_056229.2	NP_061200.2			60S ribosomal protein L36 (LOC110521855)	1.1662e-39	-1.43434	0.355	0.448	3.36109e-35	0.093	**	60S ribosomal protein L36 (LOC110521855)	1.50786e-19	-0.533549	0.504	0.61	4.3458e-15	0.106	**	60S ribosomal protein L36 (LOC110521855)	5.23365e-15	-1.29725	0.519	0.646	1.50839e-10	0.127	**	60S ribosomal protein L36 (LOC110521855)	0.311431	-1.09085	0.51	0.559	1	0.049										60S ribosomal protein L36 (LOC110521855)	3.23397e-08
RP		XM_021601750.1	ribosomal protein L12 (rpl12), transcript variant X1	NP_000967.1	NP_033102.2			ribosomal protein L12 (rpl12), transcript variant X1	1.91056e-26	-11.6496	0.838	0.871	5.50642e-22	0.033	**	ribosomal protein L12 (rpl12), transcript variant X1	9.63569e-21	-6.16125	0.97	0.962	2.7771e-16	-0.008	**	ribosomal protein L12 (rpl12), transcript variant X1	1.6428e-29	-35.175	0.995	0.995	4.7347e-25	0	**																	ribosomal protein L12 (rpl12), transcript variant X1	2.23551e-05
RP		XM_021601906.1	ribosomal protein L7a (rpl7a)	NP_000963.1	NP_038749.1			ribosomal protein L7a (rpl7a)	4.43448e-20	-0.838425	0.711	0.742	1.27806e-15	0.031	**	ribosomal protein L7a (rpl7a)	1.91488e-18	-5.28138	0.925	0.933	5.51887e-14	0.008	**	ribosomal protein L7a (rpl7a)	3.71095e-21	-17.0982	0.966	0.972	1.06953e-16	0.006	**	ribosomal protein L7a (rpl7a)	0.014287	-1.98065	0.941	0.959	1	0.018	*									ribosomal protein L7a (rpl7a)	0.000874652
RP		XM_021609188.1	40S ribosomal protein S23 (LOC110527726)	NP_001016.1	NP_077137.1			40S ribosomal protein S23 (LOC110527726)	2.45753e-35	0.664338	0.449	0.524	7.08284e-31	0.075	**	40S ribosomal protein S23 (LOC110527726)	2.62193e-20	-3.06654	0.641	0.721	7.55665e-16	0.08	**	40S ribosomal protein S23 (LOC110527726)	2.42364e-19	-1.66331	0.649	0.75	6.98518e-15	0.101	**	40S ribosomal protein S23 (LOC110527726)	0.00258367	-1.22275	0.618	0.75	1	0.132	*									40S ribosomal protein S23 (LOC110527726)	0.00291871
RP		XM_021609203.1	40S ribosomal protein S10-like (LOC110527735)	NP_001005.1	NP_080239.1			40S ribosomal protein S10-like (LOC110527735)	9.31297e-24	2.97712	0.682	0.723	2.68409e-19	0.041	**	40S ribosomal protein S10-like (LOC110527735)	1.04612e-18	-7.12262	0.865	0.893	3.01502e-14	0.028	**	40S ribosomal protein S10-like (LOC110527735)	2.8409e-13	-14.456	0.91	0.935	8.18776e-09	0.025	**	40S ribosomal protein S10-like (LOC110527735)	0.228575	0.576107	0.922	0.905	1	-0.017										40S ribosomal protein S10-like (LOC110527735)	0.00142557
RP		XM_021612377.1	40S ribosomal protein S7 (LOC110529819)	NP_001002.1	NP_035430.1			40S ribosomal protein S7 (LOC110529819)	5.2632e-18	-3.43639	0.812	0.84	1.51691e-13	0.028	**	40S ribosomal protein S7 (LOC110529819)	3.93909e-16	-20.8298	0.962	0.957	1.13529e-11	-0.005	**	40S ribosomal protein S7 (LOC110529819)	1.74097e-20	-34.5787	0.993	0.992	5.01764e-16	-0.001	**	40S ribosomal protein S7 (LOC110529819)	0.140101	-4.18281	0.961	0.973	1	0.012										40S ribosomal protein S7 (LOC110529819)	0.000267867
RP		XM_021612927.1	ubiquitin-40S ribosomal protein S27a (LOC110530107)	NP_002945.1	NP_077239.1			ubiquitin-40S ribosomal protein S27a (LOC110530107)	1.05624e-30	-6.54228	0.738	0.765	3.0442e-26	0.027	**	ubiquitin-40S ribosomal protein S27a (LOC110530107)	1.9607e-34	2.81556	0.958	0.956	5.65094e-30	-0.002	**	ubiquitin-40S ribosomal protein S27a (LOC110530107)	5.39437e-37	-19.8896	0.981	0.989	1.55471e-32	0.008	**	ubiquitin-40S ribosomal protein S27a (LOC110530107)	0.0187319	-4.58395	0.961	0.968	1	0.007	*	ubiquitin-40S ribosomal protein S27a (LOC110530107)	0.0433137	-12.5545	0.857	0.938	1	0.081	*	ubiquitin-40S ribosomal protein S27a (LOC110530107)	6.38689e-05
RP		XM_021612952.1	40S ribosomal protein S15-like (LOC110530123)	NP_001009.1	NP_033117.1			40S ribosomal protein S15-like (LOC110530123)	4.31361e-49	-2.1118	0.435	0.539	1.24323e-44	0.104	**	40S ribosomal protein S15-like (LOC110530123)	2.20235e-19	-3.03918	0.576	0.676	6.34738e-15	0.1	**	40S ribosomal protein S15-like (LOC110530123)	1.88101e-20	-1.04548	0.609	0.752	5.42125e-16	0.143	**	40S ribosomal protein S15-like (LOC110530123)	0.0313869	-0.27044	0.637	0.727	1	0.09	*									40S ribosomal protein S15-like (LOC110530123)	4.89716e-06
RP		XM_021614618.1	40S ribosomal protein S4-like (LOC110531420)	NP_000998.1	NP_033120.1											40S ribosomal protein S4-like (LOC110531420)	2.2208e-16	-3.63746	0.738	0.794	6.40056e-12	0.056	**	40S ribosomal protein S4-like (LOC110531420)	5.36145e-17	-3.01236	0.823	0.892	1.54522e-12	0.069	**	40S ribosomal protein S4-like (LOC110531420)	0.00777292	-2.02467	0.735	0.855	1	0.12	*									40S ribosomal protein S4-like (LOC110531420)	0.00109823
RP		XM_021615739.1	60S ribosomal protein L22 (LOC110532121)	NP_000974.1	NP_033105.1			60S ribosomal protein L22 (LOC110532121)	1.57517e-39	-1.44955	0.445	0.531	4.5398e-35	0.086	**	60S ribosomal protein L22 (LOC110532121)	1.3419e-26	-0.738395	0.585	0.694	3.8675e-22	0.109	**	60S ribosomal protein L22 (LOC110532121)	2.01442e-17	-3.31527	0.603	0.722	5.80576e-13	0.119	**	60S ribosomal protein L22 (LOC110532121)	0.0326406	-2.73953	0.667	0.673	1	0.006	*									60S ribosomal protein L22 (LOC110532121)	6.49315e-06
RP		XM_021617024.1	ribosomal protein L10 (rpl10), transcript variant X1	NP_006004.3	NP_443067.1			ribosomal protein L10 (rpl10), transcript variant X1	3.68251e-20	1.47553	0.728	0.761	1.06134e-15	0.033	**	ribosomal protein L10 (rpl10), transcript variant X1	3.50615e-14	-5.79626	0.879	0.895	1.01051e-09	0.016	**	ribosomal protein L10 (rpl10), transcript variant X1	6.87603e-17	-9.99086	0.931	0.96	1.98174e-12	0.029	**	ribosomal protein L10 (rpl10), transcript variant X1	0.0900298	4.39148	0.892	0.905	1	0.013		ribosomal protein L10 (rpl10), transcript variant X1	0.0336801	-17.8101	0.786	1	1	0.214	*	ribosomal protein L10 (rpl10), transcript variant X1	0.000574526
RP		XM_021618418.1	60S ribosomal protein L36a (LOC110533861)	NP_066357.2	NP_063918.1			60S ribosomal protein L36a (LOC110533861)	1.69098e-31	-0.323	0.219	0.298	4.87359e-27	0.079	**	60S ribosomal protein L36a (LOC110533861)	7.82703e-16	-0.885215	0.279	0.376	2.25583e-11	0.097	**	60S ribosomal protein L36a (LOC110533861)	1.29823e-13	-0.416253	0.283	0.424	3.74164e-09	0.141	**	60S ribosomal protein L36a (LOC110533861)	0.244847	-0.521779	0.314	0.364	1	0.05		60S ribosomal protein L36a (LOC110533861)	0.00334385	-2.2084	0.143	0.688	1	0.545	*	60S ribosomal protein L36a (LOC110533861)	0.00114498
RP		XM_021621222.1	60S ribosomal protein L35 (LOC110535878)	NP_009140.1	NP_079868.1			60S ribosomal protein L35 (LOC110535878)	4.04871e-47	-1.21129	0.372	0.471	1.16688e-42	0.099	**	60S ribosomal protein L35 (LOC110535878)	3.14902e-29	-2.58787	0.525	0.651	9.07579e-25	0.126	**	60S ribosomal protein L35 (LOC110535878)	1.6074e-22	-2.33164	0.509	0.673	4.63268e-18	0.164	**	60S ribosomal protein L35 (LOC110535878)	0.000263513	-1.72543	0.529	0.691	1	0.162	*	60S ribosomal protein L35 (LOC110535878)	0.00882719	-5.44908	0.429	0.812	1	0.383	*	60S ribosomal protein L35 (LOC110535878)	1.14544e-06
RP		XM_021621812.1	60S ribosomal protein L6-like (LOC110536189)	NP_000961.2	NP_035420.2			60S ribosomal protein L6-like (LOC110536189)	1.62057e-17	-0.799276	0.507	0.557	4.67063e-13	0.05	**	60S ribosomal protein L6-like (LOC110536189)	5.00428e-12	-2.58871	0.722	0.789	1.44228e-07	0.067	**	60S ribosomal protein L6-like (LOC110536189)	2.05013e-09	-0.769046	0.754	0.814	5.90867e-05	0.06	**	60S ribosomal protein L6-like (LOC110536189)	0.00238629	-3.50687	0.775	0.873	1	0.098	*	60S ribosomal protein L6-like (LOC110536189)	0.044307	-1.20735	0.571	0.875	1	0.304	*	60S ribosomal protein L6-like (LOC110536189)	0.000805358
RP		XM_021622388.1	60S ribosomal protein L18 (LOC110536674)	NP_000970.1	NP_033103.2			60S ribosomal protein L18 (LOC110536674)	2.66079e-26	-5.84077	0.746	0.785	7.66866e-22	0.039	**	60S ribosomal protein L18 (LOC110536674)	6.06472e-21	-7.69518	0.921	0.936	1.74791e-16	0.015	**	60S ribosomal protein L18 (LOC110536674)	2.25553e-19	-9.84932	0.961	0.98	6.50067e-15	0.019	**	60S ribosomal protein L18 (LOC110536674)	0.0871201	-6.78197	0.922	0.941	1	0.019										60S ribosomal protein L18 (LOC110536674)	0.00294495
LNC		XR_002468630.1	uncharacterized LOC110489840 (LOC110489840)					uncharacterized LOC110489840 (LOC110489840)	3.84992e-43	-42.634	0.374	0.464	1.10959e-38	0.09	**	uncharacterized LOC110489840 (LOC110489840)	4.33344e-27	-2.95895	0.476	0.598	1.24894e-22	0.122	**	uncharacterized LOC110489840 (LOC110489840)	4.48667e-16	-2.67918	0.53	0.655	1.2931e-11	0.125	**	uncharacterized LOC110489840 (LOC110489840)	0.165275	-1.91949	0.539	0.595	1	0.056		uncharacterized LOC110489840 (LOC110489840)	0.016026	-9.59776	0.786	0.812	1	0.026	*	uncharacterized LOC110489840 (LOC110489840)	5.59214e-25
LNC		XR_002470633.1	uncharacterized LOC110504686 (LOC110504686)					uncharacterized LOC110504686 (LOC110504686)	9.64004e-35	-0.836428	0.716	0.781	2.77836e-30	0.065	**	uncharacterized LOC110504686 (LOC110504686)	8.77565e-22	-6.71709	0.731	0.811	2.52923e-17	0.08	**	uncharacterized LOC110504686 (LOC110504686)	6.89159e-13	-5.66949	0.723	0.817	1.98622e-08	0.094	**	uncharacterized LOC110504686 (LOC110504686)	0.829349	-0.666771	0.794	0.791	1	-0.003										uncharacterized LOC110504686 (LOC110504686)	0.0423382
LNC		XR_002473013.1	uncharacterized LOC110520613 (LOC110520613)	NP_066932.1	NP_067253.1			uncharacterized LOC110520613 (LOC110520613)	1.77866e-32	5.62245	0.733	0.775	5.12628e-28	0.042	**	uncharacterized LOC110520613 (LOC110520613)	1.06713e-09	-4.61014	0.604	0.653	3.07557e-05	0.049	**	uncharacterized LOC110520613 (LOC110520613)	7.65655e-14	-20.5292	0.765	0.827	2.20669e-09	0.062	**	uncharacterized LOC110520613 (LOC110520613)	0.535701	-1.41872	0.451	0.477	1	0.026										uncharacterized LOC110520613 (LOC110520613)	0.0131152
MT		MT_ATP6	MT-ATP6	YP_003024031.1	YP_220568.1											MT-ATP6	6.86264e-13	-0.687851	0.45	0.541	1.97788e-08	0.091	**	MT-ATP6	3.38532e-14	-0.666681	0.483	0.62	9.75682e-10	0.137	**	MT-ATP6	0.143645	-1.67711	0.627	0.677	1	0.05		MT-ATP6	0.0446749	-2.38485	0.714	0.812	1	0.098	*	MT-ATP6	0.000993121
MT		MT_ND1	MT-ND1	YP_003541045.1	YP_001686698.1			MT-ND1	3.31611e-33	-2.02877	0.459	0.543	9.55737e-29	0.084	**	MT-ND1	8.02783e-15	-0.800604	0.473	0.566	2.3137e-10	0.093	**	MT-ND1	3.15712e-09	-0.474196	0.445	0.561	9.09912e-05	0.116	**	MT-ND1	3.75765e-05	-1.82865	0.578	0.727	1	0.149	*									MT-ND1	0.00302909
RP		NM_001124430.1	ribosomal protein S7 (rps7)	NP_001002.1	NP_035430.1			ribosomal protein S7 (rps7)	3.65976e-23	-0.508943	0.243	0.313	1.05478e-18	0.07	**	ribosomal protein S7 (rps7)	2.19824e-13	-0.514235	0.341	0.438	6.33554e-09	0.097	**	ribosomal protein S7 (rps7)	1.71491e-07	-0.59322	0.318	0.413	0.00494253	0.095	**									ribosomal protein S7 (rps7)	0.0361019	0.663382	0.143	0.562	1	0.419	*
RP		NM_001160511.2	40S ribosomal protein S19 (rs19)	NP_001013.1	NP_001347044.1			40S ribosomal protein S19 (rs19)	2.5497e-19	-2.63374	0.556	0.602	7.34848e-15	0.046	**	40S ribosomal protein S19 (rs19)	9.31847e-10	1.45587	0.738	0.776	2.68568e-05	0.038	**	40S ribosomal protein S19 (rs19)	6.86247e-16	-4.30005	0.792	0.857	1.97783e-11	0.065	**	40S ribosomal protein S19 (rs19)	0.203512	-0.414236	0.794	0.827	1	0.033										40S ribosomal protein S19 (rs19)	0.00108066
RP		NM_001165051.1	40S ribosomal protein S4, X isoform (rs4x)	NP_000998.1	NP_033120.1			40S ribosomal protein S4, X isoform (rs4x)	1.81607e-22	-1.36882	0.492	0.554	5.23409e-18	0.062	**	40S ribosomal protein S4, X isoform (rs4x)	4.3504e-13	-1.75262	0.695	0.752	1.25383e-08	0.057	**	40S ribosomal protein S4, X isoform (rs4x)	1.27467e-15	-1.84364	0.696	0.821	3.67373e-11	0.125	**	40S ribosomal protein S4, X isoform (rs4x)	0.0157555	-0.781708	0.696	0.8	1	0.104	*
RP		XM_021563227.1	60S ribosomal protein L35a (LOC110490080), transcript variant X1	NP_000987.2	NP_067313.2			60S ribosomal protein L35a (LOC110490080), transcript variant X1	2.38148e-44	-1.4249	0.283	0.383	6.86366e-40	0.1	**	60S ribosomal protein L35a (LOC110490080), transcript variant X1	2.36992e-26	-1.4431	0.391	0.533	6.83035e-22	0.142	**	60S ribosomal protein L35a (LOC110490080), transcript variant X1	5.96841e-16	-3.01406	0.361	0.501	1.72016e-11	0.14	**	60S ribosomal protein L35a (LOC110490080), transcript variant X1	0.261666	-1.85607	0.48	0.505	1	0.025		60S ribosomal protein L35a (LOC110490080), transcript variant X1	0.0163041	-3.44514	0.5	0.75	1	0.25	*	60S ribosomal protein L35a (LOC110490080), transcript variant X1	5.92257e-07
RP		XM_021567430.1	40S ribosomal protein S10 (rs10), transcript variant X1	NP_001005.1	NP_080239.1			40S ribosomal protein S10 (rs10), transcript variant X1	1.32585e-21	-1.887	0.481	0.538	3.82123e-17	0.057	**	40S ribosomal protein S10 (rs10), transcript variant X1	2.69184e-19	-1.44904	0.709	0.778	7.75815e-15	0.069	**	40S ribosomal protein S10 (rs10), transcript variant X1	3.88432e-14	-3.2744	0.723	0.811	1.1195e-09	0.088	**	40S ribosomal protein S10 (rs10), transcript variant X1	0.517888	-2.06211	0.725	0.777	1	0.052		40S ribosomal protein S10 (rs10), transcript variant X1	0.0193209	-2.57725	0.643	0.875	1	0.232	*	40S ribosomal protein S10 (rs10), transcript variant X1	0.052496
RP		XM_021571625.1	40S ribosomal protein S27 (LOC100136047)	NP_001021.1	NP_081291.1			40S ribosomal protein S27 (LOC100136047)	8.43085e-12	-2.97001	0.45	0.488	2.42986e-07	0.038	**	40S ribosomal protein S27 (LOC100136047)	1.91172e-08	-1.1186	0.664	0.703	0.000550977	0.039	**	40S ribosomal protein S27 (LOC100136047)	2.85452e-12	-3.65711	0.695	0.794	8.227e-08	0.099	**	40S ribosomal protein S27 (LOC100136047)	0.781542	1.95211	0.706	0.695	1	-0.011		40S ribosomal protein S27 (LOC100136047)	0.0189001	-5.39051	0.571	0.75	1	0.179	*	40S ribosomal protein S27 (LOC100136047)	0.00183182
RP		XM_021572698.1	60S acidic ribosomal protein P1-like (LOC110496675)	NP_000994.1	NP_061341.1			60S acidic ribosomal protein P1-like (LOC110496675)	3.32626e-22	-2.96862	0.275	0.344	9.5866e-18	0.069	**	60S acidic ribosomal protein P1-like (LOC110496675)	4.20554e-07	0.935259	0.306	0.371	0.0121208	0.065	**	60S acidic ribosomal protein P1-like (LOC110496675)	2.45621e-07	-1.11201	0.293	0.385	0.00707906	0.092	**	60S acidic ribosomal protein P1-like (LOC110496675)	0.000729929	-3.2777	0.431	0.605	1	0.174	*	60S acidic ribosomal protein P1-like (LOC110496675)	0.00285924	-5.47457	0.429	0.875	1	0.446	*	60S acidic ribosomal protein P1-like (LOC110496675)	0.0508389
PCG		XM_021583404.1	fermitin family homolog 3-like (LOC110504641)	NP_113659.3	NP_722490.1																																											fermitin family homolog 3-like (LOC110504641)	0.00188029
RP		XM_021589797.1	ubiquitin-60S ribosomal protein L40-like (LOC110508899)	NP_003324.1	NP_063936.1			ubiquitin-60S ribosomal protein L40-like (LOC110508899)	2.14292e-33	-0.715184	0.334	0.422	6.17612e-29	0.088	**	ubiquitin-60S ribosomal protein L40-like (LOC110508899)	2.87039e-13	-1.39345	0.374	0.468	8.27275e-09	0.094	**	ubiquitin-60S ribosomal protein L40-like (LOC110508899)	3.30525e-11	-2.512	0.401	0.519	9.52605e-07	0.118	**	ubiquitin-60S ribosomal protein L40-like (LOC110508899)	7.7285e-06	-5.17448	0.618	0.75	0.222743	0.132	*
RP		XM_021590414.1	60S ribosomal protein L7a (LOC110509510)	NP_000963.1	NP_038749.1			60S ribosomal protein L7a (LOC110509510)	8.81181e-25	-3.28549	0.725	0.757	2.53965e-20	0.032	**	60S ribosomal protein L7a (LOC110509510)	1.49903e-26	-3.86578	0.933	0.941	4.32035e-22	0.008	**	60S ribosomal protein L7a (LOC110509510)	1.83964e-23	-10.8297	0.953	0.979	5.30203e-19	0.026	**	60S ribosomal protein L7a (LOC110509510)	0.0515839	0.713502	0.941	0.945	1	0.004										60S ribosomal protein L7a (LOC110509510)	0.0123297
RP		XM_021592996.1	60S ribosomal protein L10 (LOC110512849)	NP_006004.3	NP_443067.1			60S ribosomal protein L10 (LOC110512849)	6.64544e-23	-3.72021	0.45	0.516	1.91528e-18	0.066	**	60S ribosomal protein L10 (LOC110512849)	8.09488e-12	-5.35084	0.581	0.656	2.33303e-07	0.075	**	60S ribosomal protein L10 (LOC110512849)	6.68213e-15	-3.81081	0.63	0.731	1.92586e-10	0.101	**	60S ribosomal protein L10 (LOC110512849)	0.0139381	-0.767705	0.657	0.686	1	0.029	*									60S ribosomal protein L10 (LOC110512849)	0.0132441
RP		XM_021594472.1	60S ribosomal protein L9-like (LOC110515653)	NP_000652.2	NP_035422.1											60S ribosomal protein L9-like (LOC110515653)	1.27882e-10	-0.828903	0.574	0.65	3.68569e-06	0.076	**	60S ribosomal protein L9-like (LOC110515653)	1.81051e-10	-1.39211	0.606	0.699	5.21806e-06	0.093	**	60S ribosomal protein L9-like (LOC110515653)	0.0143517	-1.43847	0.647	0.764	1	0.117	*									60S ribosomal protein L9-like (LOC110515653)	0.411974
PCG		XM_021599457.1	plasminogen activator inhibitor 1 RNA-binding protein-like (LOC110521688), transcript variant X1	NP_056455.3	NP_001107038.1			plasminogen activator inhibitor 1 RNA-binding protein-like (LOC110521688), transcript variant X1	3.12186e-14	-3.60503	0.406	0.46	8.9975e-10	0.054	**	plasminogen activator inhibitor 1 RNA-binding protein-like (LOC110521688), transcript variant X1	3.10839e-05	-0.361011	0.464	0.515	0.895869	0.051	*	plasminogen activator inhibitor 1 RNA-binding protein-like (LOC110521688), transcript variant X1	0.0271586	-0.70062	0.512	0.546	1	0.034	*	plasminogen activator inhibitor 1 RNA-binding protein-like (LOC110521688), transcript variant X1	6.92288e-05	-4.45952	0.529	0.723	1	0.194	*									plasminogen activator inhibitor 1 RNA-binding protein-like (LOC110521688), transcript variant X1	0.238721
RP		XM_021604435.1	60S ribosomal protein L5-like (LOC110524610)	NP_000960.2	NP_058676.1			60S ribosomal protein L5-like (LOC110524610)	2.62939e-20	-1.8065	0.5	0.553	7.57817e-16	0.053	**	60S ribosomal protein L5-like (LOC110524610)	1.93207e-12	-0.419935	0.703	0.763	5.56842e-08	0.06	**	60S ribosomal protein L5-like (LOC110524610)	1.16734e-12	-2.05888	0.739	0.822	3.3644e-08	0.083	**	60S ribosomal protein L5-like (LOC110524610)	0.00974531	-1.33529	0.706	0.827	1	0.121	*									60S ribosomal protein L5-like (LOC110524610)	0.00225556
RP		XM_021606249.1	60S ribosomal protein L6-like (LOC110525811)	NP_000961.2	NP_035420.2											60S ribosomal protein L6-like (LOC110525811)	4.53516e-14	-0.991048	0.589	0.671	1.30708e-09	0.082	**	60S ribosomal protein L6-like (LOC110525811)	1.01695e-10	-0.961285	0.62	0.729	2.93095e-06	0.109	**	60S ribosomal protein L6-like (LOC110525811)	0.489385	-1.71983	0.735	0.736	1	0.001		60S ribosomal protein L6-like (LOC110525811)	0.0420475	-2.99203	0.643	0.812	1	0.169	*	60S ribosomal protein L6-like (LOC110525811)	1.14039e-05
PCG		XM_021606597.1	glycine-rich RNA-binding protein 1-like (LOC110526019)	NP_001287744.1	NP_031731.1			glycine-rich RNA-binding protein 1-like (LOC110526019)	1.0264e-11	-2.39282	0.233	0.279	2.95818e-07	0.046	**	glycine-rich RNA-binding protein 1-like (LOC110526019)	0.000218712	-2.86517	0.262	0.309	1	0.047	*	glycine-rich RNA-binding protein 1-like (LOC110526019)	0.000252715	-1.19342	0.261	0.324	1	0.063	*	glycine-rich RNA-binding protein 1-like (LOC110526019)	0.0145295	-1.2705	0.451	0.55	1	0.099	*									glycine-rich RNA-binding protein 1-like (LOC110526019)	0.0391016
RP		XM_021607593.1	40S ribosomal protein S13-like (LOC110526541)	NP_001008.1	NP_080809.1			40S ribosomal protein S13-like (LOC110526541)	2.38913e-42	-2.68941	0.571	0.648	6.8857e-38	0.077	**	40S ribosomal protein S13-like (LOC110526541)	2.61694e-24	-4.30848	0.771	0.831	7.54227e-20	0.06	**	40S ribosomal protein S13-like (LOC110526541)	3.8614e-27	-4.18684	0.813	0.895	1.11289e-22	0.082	**																	40S ribosomal protein S13-like (LOC110526541)	4.81289e-05
RP		XM_021610421.1	60S ribosomal protein L10a (LOC110528390)	NP_009035.3	NP_035417.2			60S ribosomal protein L10a (LOC110528390)	6.88178e-26	-1.04721	0.464	0.537	1.9834e-21	0.073	**	60S ribosomal protein L10a (LOC110528390)	2.03963e-11	-2.42362	0.621	0.682	5.87843e-07	0.061	**	60S ribosomal protein L10a (LOC110528390)	1.47593e-10	-0.433077	0.643	0.747	4.25378e-06	0.104	**	60S ribosomal protein L10a (LOC110528390)	0.379655	-1.38672	0.775	0.695	1	-0.08										60S ribosomal protein L10a (LOC110528390)	0.00216649
RP		XM_021612450.1	40S ribosomal protein S29 (LOC110529849)	NP_001023.1	NP_033119.1			40S ribosomal protein S29 (LOC110529849)	1.92834e-32	-0.408437	0.201	0.281	5.55768e-28	0.08	**	40S ribosomal protein S29 (LOC110529849)	4.965e-15	-0.441349	0.26	0.357	1.43096e-10	0.097	**	40S ribosomal protein S29 (LOC110529849)	7.11479e-09	-0.530021	0.285	0.392	0.000205055	0.107	**									40S ribosomal protein S29 (LOC110529849)	0.0282351	-0.524748	0.286	0.75	1	0.464	*	40S ribosomal protein S29 (LOC110529849)	8.49905e-06
RP		XM_021612981.1	ubiquitin-60S ribosomal protein L40-like (LOC110530139)	NP_001307950.1	NP_063936.1			ubiquitin-60S ribosomal protein L40-like (LOC110530139)	5.5268e-30	-0.814229	0.25	0.331	1.59288e-25	0.081	**	ubiquitin-60S ribosomal protein L40-like (LOC110530139)	3.5789e-11	-0.387669	0.241	0.321	1.03147e-06	0.08	**	ubiquitin-60S ribosomal protein L40-like (LOC110530139)	1.11474e-06	-0.546738	0.303	0.391	0.0321278	0.088	**	ubiquitin-60S ribosomal protein L40-like (LOC110530139)	0.28898	-0.530309	0.392	0.432	1	0.04		ubiquitin-60S ribosomal protein L40-like (LOC110530139)	0.00670861	-5.1481	0.5	0.812	1	0.312	*	ubiquitin-60S ribosomal protein L40-like (LOC110530139)	6.96725e-06
RP		XM_021614196.1	40S ribosomal protein S8 (LOC100136056)	NP_001003.1	NP_033124.1			40S ribosomal protein S8 (LOC100136056)	6.35184e-25	-3.55471	0.649	0.697	1.83066e-20	0.048	**	40S ribosomal protein S8 (LOC100136056)	1.75616e-20	0.916791	0.848	0.892	5.06143e-16	0.044	**	40S ribosomal protein S8 (LOC100136056)	5.13155e-19	-9.92142	0.886	0.943	1.47896e-14	0.057	**	40S ribosomal protein S8 (LOC100136056)	0.0830365	-4.27028	0.902	0.945	1	0.043		40S ribosomal protein S8 (LOC100136056)	0.0217999	-5.03635	0.571	0.938	1	0.367	*	40S ribosomal protein S8 (LOC100136056)	0.00369151
RP		XM_021619396.1	40S ribosomal protein S3a (LOC110534513)	NP_000997.1	NP_058655.3			40S ribosomal protein S3a (LOC110534513)	8.30138e-23	-5.82782	0.728	0.768	2.39254e-18	0.04	**	40S ribosomal protein S3a (LOC110534513)	8.62236e-22	-7.2449	0.921	0.935	2.48505e-17	0.014	**	40S ribosomal protein S3a (LOC110534513)	1.08625e-15	-16.235	0.954	0.965	3.13068e-11	0.011	**	40S ribosomal protein S3a (LOC110534513)	0.0552953	-6.78728	0.892	0.914	1	0.022										40S ribosomal protein S3a (LOC110534513)	0.000115679
RP		XM_021622291.1	60S ribosomal protein L7-like (LOC110536525)	NP_000962.2	NP_035421.2			60S ribosomal protein L7-like (LOC110536525)	1.14189e-16	-10.818	0.628	0.661	3.29104e-12	0.033	**	60S ribosomal protein L7-like (LOC110536525)	2.45418e-14	-3.88835	0.847	0.868	7.07318e-10	0.021	**	60S ribosomal protein L7-like (LOC110536525)	1.30361e-12	-12.6976	0.894	0.92	3.75713e-08	0.026	**																	60S ribosomal protein L7-like (LOC110536525)	0.00415406
LNC		XR_002470116.1	uncharacterized LOC110500499 (LOC110500499)	NP_001307950.1	NP_063936.1			uncharacterized LOC110500499 (LOC110500499)	2.28786e-59	-3.0585	0.035	0.104	6.59385e-55	0.069	**																	uncharacterized LOC110500499 (LOC110500499)	0.00167101	-0.770641	0.02	0.132	1	0.112	*									uncharacterized LOC110500499 (LOC110500499)	1.73919e-18
LNC		XR_002471830.1	uncharacterized LOC110512049 (LOC110512049)					uncharacterized LOC110512049 (LOC110512049)	4.31901e-12	#NAME?	0.956	0.964	1.24478e-07	0.008	**	uncharacterized LOC110512049 (LOC110512049)	0.00273994	_-Inf	0.965	0.968	1	0.003	*	uncharacterized LOC110512049 (LOC110512049)	3.97407e-08	-7.88588	0.96	0.972	0.00114537	0.012	**	uncharacterized LOC110512049 (LOC110512049)	0.0450187	154.599	0.98	0.986	1	0.006	*									uncharacterized LOC110512049 (LOC110512049)	0.0531364
LNC		XR_002472016.1	uncharacterized LOC110513619 (LOC110513619)					uncharacterized LOC110513619 (LOC110513619)	3.64056e-11	-155.835	0.745	0.78	1.04925e-06	0.035	**	uncharacterized LOC110513619 (LOC110513619)	2.47086e-05	45.1521	0.772	0.822	0.712128	0.05	*	uncharacterized LOC110513619 (LOC110513619)	3.75131e-06	-20.8926	0.754	0.822	0.108116	0.068	*	uncharacterized LOC110513619 (LOC110513619)	0.0275274	-29.2313	0.775	0.795	1	0.02	*									uncharacterized LOC110513619 (LOC110513619)	0.0462158
LNC		XR_002472316.1	uncharacterized LOC110515983 (LOC110515983)					uncharacterized LOC110515983 (LOC110515983)	1.01896e-21	-0.59526	0.376	0.446	2.93675e-17	0.07	**									uncharacterized LOC110515983 (LOC110515983)	6.42904e-08	-0.43796	0.453	0.543	0.00185291	0.09	**																	uncharacterized LOC110515983 (LOC110515983)	2.04282e-05
MT		MT_CYTB	MT-CYTB	YP_003024038.1	YP_220575.1											MT-CYTB	7.11507e-33	-19.8452	0.985	0.989	2.05063e-28	0.004	**	MT-CYTB	2.62803e-32	2.85269	0.992	0.996	7.57425e-28	0.004	**	MT-CYTB	0.00630338	-8.23134	0.99	0.982	1	-0.008	*									MT-CYTB	0.000606884
MT		MT_R12S	MT-R12S					MT-R12S	1.16915e-25	-30.8508	0.575	0.636	3.3696e-21	0.061	**	MT-R12S	1.4691e-15	-30.8454	0.62	0.705	4.23409e-11	0.085	**	MT-R12S	9.88295e-09	-22.8901	0.565	0.648	0.000284836	0.083	**	MT-R12S	0.206498	-19.2602	0.559	0.623	1	0.064										MT-R12S	0.000530411
PCG		NM_001165087.1	eukaryotic translation initiation factor 3 subunit H (eif3h)	NP_003747.1	NP_542366.1			eukaryotic translation initiation factor 3 subunit H (eif3h)	7.95e-17	-1.87707	0.299	0.36	2.29127e-12	0.061	**									eukaryotic translation initiation factor 3 subunit H (eif3h)	0.00034566	-0.410887	0.396	0.451	1	0.055	*	eukaryotic translation initiation factor 3 subunit H (eif3h)	0.00763161	-0.39538	0.373	0.536	1	0.163	*									eukaryotic translation initiation factor 3 subunit H (eif3h)	0.0767128
RP		NM_001165174.2	40S ribosomal protein S15 (rs15)	NP_001009.1	NP_033117.1			40S ribosomal protein S15 (rs15)	1.8814e-36	-0.863475	0.411	0.501	5.42239e-32	0.09	**	40S ribosomal protein S15 (rs15)	4.47614e-25	-0.510037	0.565	0.687	1.29007e-20	0.122	**	40S ribosomal protein S15 (rs15)	9.55284e-15	-1.02637	0.568	0.696	2.75322e-10	0.128	**																	40S ribosomal protein S15 (rs15)	0.0482902
RP		XM_021558384.1	60S ribosomal protein L3 (LOC110486633)	NP_000958.1	NP_038790.2			60S ribosomal protein L3 (LOC110486633)	1.02325e-08	-0.467794	0.258	0.298	0.000294911	0.04	**	60S ribosomal protein L3 (LOC110486633)	0.000381746	-0.319558	0.375	0.422	1	0.047	*	60S ribosomal protein L3 (LOC110486633)	0.000689669	-0.8819	0.405	0.468	1	0.063	*	60S ribosomal protein L3 (LOC110486633)	0.410887	-0.613564	0.402	0.445	1	0.043										60S ribosomal protein L3 (LOC110486633)	0.0198317
RP		XM_021559733.1	60S ribosomal protein L30 (LOC110487816)	NP_000980.1	NP_033109.1			60S ribosomal protein L30 (LOC110487816)	1.88456e-49	-2.41335	0.498	0.585	5.43149e-45	0.087	**	60S ribosomal protein L30 (LOC110487816)	7.2259e-38	-2.95651	0.699	0.808	2.08258e-33	0.109	**	60S ribosomal protein L30 (LOC110487816)	7.56607e-28	-4.80961	0.692	0.839	2.18062e-23	0.147	**	60S ribosomal protein L30 (LOC110487816)	0.00234622	-2.30577	0.784	0.823	1	0.039	*									60S ribosomal protein L30 (LOC110487816)	2.20116e-06
RP		XM_021566499.1	60S ribosomal protein L22-like (LOC110492295)	NP_000974.1	NP_033105.1			60S ribosomal protein L22-like (LOC110492295)	5.22623e-38	-1.06662	0.32	0.413	1.50625e-33	0.093	**	60S ribosomal protein L22-like (LOC110492295)	1.13599e-17	-0.530061	0.416	0.518	3.27403e-13	0.102	**	60S ribosomal protein L22-like (LOC110492295)	2.76941e-17	-0.781915	0.414	0.582	7.9817e-13	0.168	**	60S ribosomal protein L22-like (LOC110492295)	0.141478	-0.553938	0.461	0.523	1	0.062										60S ribosomal protein L22-like (LOC110492295)	9.66254e-06
PCG		XM_021568361.1	copine-3-like (LOC110493848), transcript variant X1	NP_003900.1	NP_082045.1			copine-3-like (LOC110493848), transcript variant X1	1.58114e-10	2.5625	0.273	0.319	4.55701e-06	0.046	**									copine-3-like (LOC110493848), transcript variant X1	0.0188389	-0.250542	0.219	0.258	1	0.039	*																	copine-3-like (LOC110493848), transcript variant X1	0.22286
RP		XM_021571682.1	40S ribosomal protein S5 (LOC100136630)	NP_001000.2	NP_033121.2											40S ribosomal protein S5 (LOC100136630)	4.32504e-19	-2.78167	0.863	0.892	1.24652e-14	0.029	**	40S ribosomal protein S5 (LOC100136630)	4.55556e-21	-9.27458	0.863	0.922	1.31296e-16	0.059	**	40S ribosomal protein S5 (LOC100136630)	0.0620794	0.649061	0.873	0.891	1	0.018										40S ribosomal protein S5 (LOC100136630)	1.76675e-05
RP		XM_021579067.1	60S ribosomal protein L4-B (LOC110501471), transcript variant X1	NP_000959.2	NP_077174.1											60S ribosomal protein L4-B (LOC110501471), transcript variant X1	3.26278e-13	0.462232	0.573	0.657	9.40367e-09	0.084	**	60S ribosomal protein L4-B (LOC110501471), transcript variant X1	2.59415e-11	-0.961056	0.568	0.678	7.47661e-07	0.11	**	60S ribosomal protein L4-B (LOC110501471), transcript variant X1	0.161073	-2.78748	0.637	0.718	1	0.081										60S ribosomal protein L4-B (LOC110501471), transcript variant X1	0.00374484
PCG		XM_021579820.1	ATP synthase F(0) complex subunit C2, mitochondrial-like (LOC110501942), transcript variant X1	NP_001002031.1	NP_778180.1			ATP synthase F(0) complex subunit C2, mitochondrial-like (LOC110501942), transcript variant X1	1.21931e-13	-0.678112	0.353	0.406	3.51418e-09	0.053	**									ATP synthase F(0) complex subunit C2, mitochondrial-like (LOC110501942), transcript variant X1	6.48516e-05	-0.893236	0.479	0.558	1	0.079	*	ATP synthase F(0) complex subunit C2, mitochondrial-like (LOC110501942), transcript variant X1	0.0203606	0.726345	0.451	0.573	1	0.122	*	ATP synthase F(0) complex subunit C2, mitochondrial-like (LOC110501942), transcript variant X1	0.0246732	-8.09179	0.571	0.75	1	0.179	*	ATP synthase F(0) complex subunit C2, mitochondrial-like (LOC110501942), transcript variant X1	0.0621503
RP		XM_021599522.1	60S ribosomal protein L5 (LOC110521719)	NP_000960.2	NP_058676.1			60S ribosomal protein L5 (LOC110521719)	2.70159e-20	1.36447	0.386	0.452	7.78624e-16	0.066	**	60S ribosomal protein L5 (LOC110521719)	1.84897e-13	0.347536	0.524	0.614	5.3289e-09	0.09	**	60S ribosomal protein L5 (LOC110521719)	1.53367e-07	-0.985803	0.544	0.632	0.00442019	0.088	**	60S ribosomal protein L5 (LOC110521719)	0.0461323	-0.839898	0.559	0.655	1	0.096	*									60S ribosomal protein L5 (LOC110521719)	0.152271
RP		XM_021601767.1	60S ribosomal protein L35 (LOC110523244)	NP_009140.1	NP_079868.1			60S ribosomal protein L35 (LOC110523244)	6.58483e-38	-1.15422	0.284	0.375	1.89781e-33	0.091	**	60S ribosomal protein L35 (LOC110523244)	8.80339e-21	-1.1345	0.408	0.526	2.53723e-16	0.118	**	60S ribosomal protein L35 (LOC110523244)	6.76085e-18	-1.18782	0.378	0.54	1.94854e-13	0.162	**	60S ribosomal protein L35 (LOC110523244)	0.11707	-1.2459	0.539	0.573	1	0.034		60S ribosomal protein L35 (LOC110523244)	0.0166863	-1.99391	0.571	0.812	1	0.241	*	60S ribosomal protein L35 (LOC110523244)	3.03139e-06
PCG		XM_021604365.1	plasminogen activator inhibitor 1 RNA-binding protein-like (LOC110524572), transcript variant X1	NP_056455.3	NP_001107038.1			plasminogen activator inhibitor 1 RNA-binding protein-like (LOC110524572), transcript variant X1	3.13301e-14	0.261886	0.309	0.366	9.02964e-10	0.057	**	plasminogen activator inhibitor 1 RNA-binding protein-like (LOC110524572), transcript variant X1	3.96106e-06	-0.269027	0.349	0.409	0.114162	0.06	*	plasminogen activator inhibitor 1 RNA-binding protein-like (LOC110524572), transcript variant X1	0.00111085	-0.262671	0.351	0.412	1	0.061	*	plasminogen activator inhibitor 1 RNA-binding protein-like (LOC110524572), transcript variant X1	0.00258486	-2.85927	0.461	0.618	1	0.157	*	plasminogen activator inhibitor 1 RNA-binding protein-like (LOC110524572), transcript variant X1	0.00638853	-0.9152	0.214	0.75	1	0.536	*	plasminogen activator inhibitor 1 RNA-binding protein-like (LOC110524572), transcript variant X1	0.0173445
RP		XM_021607950.1	40S ribosomal protein S17-like (LOC110526766)	NP_001012.1	NP_033118.1											40S ribosomal protein S17-like (LOC110526766)	1.22234e-20	-2.74107	0.877	0.903	3.52289e-16	0.026	**	40S ribosomal protein S17-like (LOC110526766)	1.09479e-27	-6.97533	0.91	0.942	3.1553e-23	0.032	**	40S ribosomal protein S17-like (LOC110526766)	0.0925663	-1.6191	0.843	0.909	1	0.066		40S ribosomal protein S17-like (LOC110526766)	0.0152212	-5.89064	0.857	0.938	1	0.081	*	40S ribosomal protein S17-like (LOC110526766)	3.21751e-07
RP		XM_021610240.1	60S acidic ribosomal protein P0 (LOC110528292)	NP_000993.1	NP_031501.1											60S acidic ribosomal protein P0 (LOC110528292)	3.52402e-09	-7.66766	0.58	0.644	0.000101566	0.064	**	60S acidic ribosomal protein P0 (LOC110528292)	1.34032e-10	-8.27243	0.641	0.726	3.86294e-06	0.085	**	60S acidic ribosomal protein P0 (LOC110528292)	0.0174048	-3.78979	0.706	0.823	1	0.117	*									60S acidic ribosomal protein P0 (LOC110528292)	0.00203293
RP		XM_021611013.1	60S ribosomal protein L31-like (LOC110528852)	NP_001092047.1	NP_001245387.1			60S ribosomal protein L31-like (LOC110528852)	4.66704e-37	-0.347671	0.188	0.273	1.34509e-32	0.085	**	60S ribosomal protein L31-like (LOC110528852)	1.7254e-13	-0.357671	0.294	0.387	4.97277e-09	0.093	**	60S ribosomal protein L31-like (LOC110528852)	7.05289e-18	-0.509228	0.283	0.443	2.03271e-13	0.16	**	60S ribosomal protein L31-like (LOC110528852)	0.133442	-0.306772	0.314	0.386	1	0.072										60S ribosomal protein L31-like (LOC110528852)	3.43868e-07
PCG		XM_021619375.1	high mobility group protein B2-like (LOC110534497)	NP_002119.1	NP_034569.1			high mobility group protein B2-like (LOC110534497)	2.44271e-16	19.7846	0.428	0.484	7.04014e-12	0.056	**									high mobility group protein B2-like (LOC110534497)	2.53734e-06	-15.9378	0.526	0.603	0.0731287	0.077	*	high mobility group protein B2-like (LOC110534497)	0.00993223	-0.38911	0.451	0.591	1	0.14	*									high mobility group protein B2-like (LOC110534497)	0.678908
LNC		XR_002468410.1	uncharacterized LOC110488454 (LOC110488454)					uncharacterized LOC110488454 (LOC110488454)	6.43519e-26	-0.308821	0.228	0.3	1.85469e-21	0.072	**	uncharacterized LOC110488454 (LOC110488454)	1.93837e-12	-0.324175	0.307	0.394	5.58659e-08	0.087	**	uncharacterized LOC110488454 (LOC110488454)	4.28148e-09	-0.375466	0.272	0.383	0.000123396	0.111	**																	uncharacterized LOC110488454 (LOC110488454)	0.0202449
LNC		XR_002473171.1	uncharacterized LOC110521569 (LOC110521569)					uncharacterized LOC110521569 (LOC110521569)	2.66695e-16	-7.86234	0.138	0.187	7.68642e-12	0.049	**	uncharacterized LOC110521569 (LOC110521569)	8.74977e-08	-10.9996	0.159	0.218	0.00252177	0.059	**	uncharacterized LOC110521569 (LOC110521569)	1.41618e-05	-1.04536	0.157	0.231	0.408156	0.074	*	uncharacterized LOC110521569 (LOC110521569)	0.00368696	-4.36574	0.412	0.559	1	0.147	*									uncharacterized LOC110521569 (LOC110521569)	0.173036
PCG		NM_001165091.1	Gamma-aminobutyric acid receptor-associated protein (gbrap)	NP_009209.1	NP_062723.1			Gamma-aminobutyric acid receptor-associated protein (gbrap)	1.77147e-13	-0.791902	0.35	0.406	5.10556e-09	0.056	**																									Gamma-aminobutyric acid receptor-associated protein (gbrap)	0.0184415	-2.15998	0.571	0.812	1	0.241	*
PCG		NM_001165180.1	receptor accessory protein 5 (reep5)	NP_005660.4	NP_031900.3																			receptor accessory protein 5 (reep5)	0.0070227	-1.03061	0.187	0.231	1	0.044	*									receptor accessory protein 5 (reep5)	0.0263106	-5.51097	0.643	0.875	1	0.232	*	receptor accessory protein 5 (reep5)	0.0464961
RP		XM_021556973.1	40S ribosomal protein SA (LOC110485798), transcript variant X1	NP_002286.2	NP_035159.3			40S ribosomal protein SA (LOC110485798), transcript variant X1	5.20724e-22	5.73419	0.659	0.706	1.50078e-17	0.047	**	40S ribosomal protein SA (LOC110485798), transcript variant X1	9.24597e-19	6.98565	0.841	0.885	2.66478e-14	0.044	**	40S ribosomal protein SA (LOC110485798), transcript variant X1	1.71417e-12	-9.49685	0.878	0.924	4.9404e-08	0.046	**	40S ribosomal protein SA (LOC110485798), transcript variant X1	0.719431	0.726224	0.853	0.845	1	-0.008										40S ribosomal protein SA (LOC110485798), transcript variant X1	0.0164004
PCG		XM_021557703.1	heat shock 70 kDa protein-like (LOC110486254)	NP_006588.1	NP_034608.2			heat shock 70 kDa protein-like (LOC110486254)	8.07965e-26	-0.275713	0.182	0.252	2.32863e-21	0.07	**									heat shock 70 kDa protein-like (LOC110486254)	3.7436e-06	-0.322378	0.276	0.361	0.107894	0.085	*	heat shock 70 kDa protein-like (LOC110486254)	0.0180364	-0.907973	0.294	0.423	1	0.129	*
RP		XM_021562349.1	ribosomal protein L22 like 1 (rpl22l1)	NP_001093115.1	NP_080793.1			ribosomal protein L22 like 1 (rpl22l1)	1.20423e-12	-0.290069	0.46	0.5	3.47071e-08	0.04	**	ribosomal protein L22 like 1 (rpl22l1)	6.79403e-08	-2.89982	0.675	0.713	0.00195811	0.038	**	ribosomal protein L22 like 1 (rpl22l1)	5.23924e-09	-4.16639	0.703	0.77	0.000151	0.067	**	ribosomal protein L22 like 1 (rpl22l1)	0.00406284	6.10623	0.716	0.818	1	0.102	*
RP		XM_021565309.1	60S ribosomal protein L19 (LOC110491682), transcript variant X1	NP_000972.1	NP_033104.2			60S ribosomal protein L19 (LOC110491682), transcript variant X1	1.49149e-15	-0.493945	0.231	0.287	4.29863e-11	0.056	**									60S ribosomal protein L19 (LOC110491682), transcript variant X1	0.00920906	-0.882308	0.301	0.348	1	0.047	*	60S ribosomal protein L19 (LOC110491682), transcript variant X1	0.043876	-0.591667	0.245	0.35	1	0.105	*									60S ribosomal protein L19 (LOC110491682), transcript variant X1	0.0606985
PCG		XM_021567933.1	ATP-dependent RNA helicase DDX39A (LOC110493580)	NP_005795.2	NP_932099.2			ATP-dependent RNA helicase DDX39A (LOC110493580)	4.40582e-11	0.307927	0.203	0.248	1.2698e-06	0.045	**									ATP-dependent RNA helicase DDX39A (LOC110493580)	0.000528813	-0.334261	0.261	0.324	1	0.063	*																	ATP-dependent RNA helicase DDX39A (LOC110493580)	0.0158792
PCG		XM_021569350.1	F-actin-capping protein subunit beta isoforms 1 and 2 (LOC110494362), transcript variant X1	XP_011540530.1	XP_006538567.1			F-actin-capping protein subunit beta isoforms 1 and 2 (LOC110494362), transcript variant X1	1.89866e-10	-0.735458	0.31	0.355	5.47213e-06	0.045	**																																	F-actin-capping protein subunit beta isoforms 1 and 2 (LOC110494362), transcript variant X1	0.0202323
RP		XM_021569467.1	60S ribosomal protein L22 (LOC110494437)	NP_000974.1	NP_033105.1											60S ribosomal protein L22 (LOC110494437)	3.228e-12	-0.258038	0.398	0.488	9.30342e-08	0.09	**	60S ribosomal protein L22 (LOC110494437)	6.43353e-09	-0.541814	0.368	0.48	0.000185421	0.112	**									60S ribosomal protein L22 (LOC110494437)	0.0144655	-1.7892	0.286	0.688	1	0.402	*	60S ribosomal protein L22 (LOC110494437)	3.20423e-05
PCG		XM_021570908.1	chromodomain-helicase-DNA-binding protein 2-like (LOC110495580), transcript variant X1	NP_001262.3	NP_001074814.2			chromodomain-helicase-DNA-binding protein 2-like (LOC110495580), transcript variant X1	2.3473e-13	-0.902334	0.324	0.379	6.76516e-09	0.055	**									chromodomain-helicase-DNA-binding protein 2-like (LOC110495580), transcript variant X1	0.000773164	-0.350392	0.363	0.43	1	0.067	*									chromodomain-helicase-DNA-binding protein 2-like (LOC110495580), transcript variant X1	0.0114805	-1.14509	0.071	0.5	1	0.429	*	chromodomain-helicase-DNA-binding protein 2-like (LOC110495580), transcript variant X1	0.567738
PCG		XM_021571890.1	adenylate kinase 2, mitochondrial (LOC110496156), transcript variant X1	NP_001616.1	NP_001029138.1			adenylate kinase 2, mitochondrial (LOC110496156), transcript variant X1	6.99893e-09	-4.79569	0.311	0.349	0.000201716	0.038	**	adenylate kinase 2, mitochondrial (LOC110496156), transcript variant X1	0.00543033	-0.256551	0.393	0.421	1	0.028	*	adenylate kinase 2, mitochondrial (LOC110496156), transcript variant X1	4.41125e-06	-0.468079	0.469	0.549	0.127137	0.08	*	adenylate kinase 2, mitochondrial (LOC110496156), transcript variant X1	0.938617	-0.305891	0.422	0.427	1	0.005
PCG		XM_021571966.1	cell division control protein 42 homolog (LOC110496203), transcript variant X1	NP_426359.1	NP_001230698.1			cell division control protein 42 homolog (LOC110496203), transcript variant X1	2.73434e-08	-0.366698	0.273	0.31	0.000788065	0.037	**	cell division control protein 42 homolog (LOC110496203), transcript variant X1	1.84378e-05	-0.268718	0.327	0.38	0.531396	0.053	*	cell division control protein 42 homolog (LOC110496203), transcript variant X1	2.44236e-06	-0.330181	0.371	0.458	0.0703912	0.087	*									cell division control protein 42 homolog (LOC110496203), transcript variant X1	0.0203197	-1.15522	0.143	0.562	1	0.419	*
PCG		XM_021573467.1	high mobility group protein B2-like (LOC110497386)	NP_002119.1	NP_034569.1			high mobility group protein B2-like (LOC110497386)	3.76702e-13	-3.50265	0.346	0.399	1.08569e-08	0.053	**									high mobility group protein B2-like (LOC110497386)	6.27314e-05	-4.52135	0.499	0.565	1	0.066	*	high mobility group protein B2-like (LOC110497386)	0.656039	-0.308348	0.49	0.509	1	0.019		high mobility group protein B2-like (LOC110497386)	0.0197596	-11.5715	0.643	0.812	1	0.169	*	high mobility group protein B2-like (LOC110497386)	0.145936
PCG		XM_021578661.1	leucine-rich repeat flightless-interacting protein 2-like (LOC110501269), transcript variant X1	XP_016860743.1	XP_006529243.1			leucine-rich repeat flightless-interacting protein 2-like (LOC110501269), transcript variant X1	3.26177e-13	-1.54202	0.332	0.386	9.40076e-09	0.054	**									leucine-rich repeat flightless-interacting protein 2-like (LOC110501269), transcript variant X1	4.42596e-05	-0.300041	0.227	0.297	1	0.07	*
PCG		XM_021579688.1	10 kDa heat shock protein, mitochondrial-like (LOC110501840)	NP_002148.1	NP_032329.1			10 kDa heat shock protein, mitochondrial-like (LOC110501840)	5.04976e-21	-0.952973	0.178	0.24	1.45539e-16	0.062	**																	10 kDa heat shock protein, mitochondrial-like (LOC110501840)	9.44035e-06	-2.54734	0.304	0.577	0.27208	0.273	*									10 kDa heat shock protein, mitochondrial-like (LOC110501840)	0.0305069
PCG	UNK	XM_021585571.1	uncharacterized LOC110506160 (LOC110506160)	NP_001272389.1	XP_011242983.1			uncharacterized LOC110506160 (LOC110506160)	3.1376e-11	-0.81664	0.214	0.259	9.04289e-07	0.045	**																	uncharacterized LOC110506160 (LOC110506160)	0.770867	0.447156	0.225	0.209	1	-0.016		uncharacterized LOC110506160 (LOC110506160)	0.00496637	-1.55032	0.429	0.812	1	0.383	*
PCG		XM_021587240.1	protein furry homolog (LOC110507323), transcript variant X1	XP_016875793.1	XP_006504991.1			protein furry homolog (LOC110507323), transcript variant X1	4.64395e-09	-0.914947	0.231	0.271	0.000133843	0.04	**	protein furry homolog (LOC110507323), transcript variant X1	0.0116726	-1.03768	0.217	0.246	1	0.029	*
PCG		XM_021600692.1	t-complex 1 (tcp1)	NP_110379.2	NP_038714.2			t-complex 1 (tcp1)	1.71562e-11	1.86791	0.229	0.275	4.94458e-07	0.046	**	t-complex 1 (tcp1)	0.0015555	-0.397177	0.252	0.289	1	0.037	*	t-complex 1 (tcp1)	2.23712e-05	-0.388356	0.291	0.368	0.644759	0.077	*	t-complex 1 (tcp1)	0.000909457	-3.76415	0.382	0.545	1	0.163	*									t-complex 1 (tcp1)	0.214497
PCG		XM_021601579.1	spleen associated tyrosine kinase (syk)	NP_003168.2	NP_035648.2																			spleen associated tyrosine kinase (syk)	0.000136144	-0.288192	0.457	0.529	1	0.072	*	spleen associated tyrosine kinase (syk)	0.776265	0.25629	0.196	0.186	1	-0.01		spleen associated tyrosine kinase (syk)	0.0160691	-1.08155	0.214	0.625	1	0.411	*
PCG		XM_021601951.1	histone H2A.V (LOC110523337)	NP_036544.1	NP_084214.1			histone H2A.V (LOC110523337)	1.87896e-09	-1.02066	0.175	0.213	5.41534e-05	0.038	**									histone H2A.V (LOC110523337)	0.000171486	-0.710056	0.276	0.345	1	0.069	*									histone H2A.V (LOC110523337)	0.0199102	-4.44697	0.357	0.75	1	0.393	*	histone H2A.V (LOC110523337)	0.0962233
PCG		XM_021604963.1	Leukocyte surface antigen CD53 (cd53), transcript variant X1	NP_000551.1	NP_031677.1											Leukocyte surface antigen CD53 (cd53), transcript variant X1	0.00406501	-0.28024	0.346	0.374	1	0.028	*	Leukocyte surface antigen CD53 (cd53), transcript variant X1	3.16308e-05	-0.251249	0.311	0.39	0.911631	0.079	*	Leukocyte surface antigen CD53 (cd53), transcript variant X1	0.00355801	-1.12758	0.333	0.477	1	0.144	*
PCG		XM_021612439.1	heat shock protein HSP 90-alpha-like (LOC110529844)	NP_005339.3	NP_034610.1											heat shock protein HSP 90-alpha-like (LOC110529844)	0.0117045	-0.411727	0.288	0.322	1	0.034	*	heat shock protein HSP 90-alpha-like (LOC110529844)	0.254829	-0.681995	0.301	0.324	1	0.023		heat shock protein HSP 90-alpha-like (LOC110529844)	0.0129648	-5.08931	0.52	0.655	1	0.135	*
RP		XM_021614166.1	putative 60S ribosomal protein L37a (LOC110530875)	NP_000989.1	NP_033110.1			putative 60S ribosomal protein L37a (LOC110530875)	6.46989e-19	-0.589594	0.345	0.406	1.86469e-14	0.061	**	putative 60S ribosomal protein L37a (LOC110530875)	1.44482e-13	-0.264602	0.464	0.548	4.16412e-09	0.084	**	putative 60S ribosomal protein L37a (LOC110530875)	4.98756e-09	-0.789696	0.479	0.58	0.000143747	0.101	**																	putative 60S ribosomal protein L37a (LOC110530875)	0.03458
PCG		XM_021615386.1	fibrinogen like 2 (fgl2)	NP_006673.1	NP_032039.2			fibrinogen like 2 (fgl2)	1.27862e-09	2.17454	0.375	0.408	3.6851e-05	0.033	**	fibrinogen like 2 (fgl2)	3.66765e-05	-2.1604	0.198	0.245	1	0.047	*									fibrinogen like 2 (fgl2)	0.452373	1.14725	0.216	0.177	1	-0.039
PCG		XM_021615556.1	cellular nucleic acid-binding protein-like (LOC110531994)	NP_001120668.1	NP_001103216.1											cellular nucleic acid-binding protein-like (LOC110531994)	2.21457e-05	-0.339693	0.291	0.342	0.638263	0.051	*	cellular nucleic acid-binding protein-like (LOC110531994)	0.00017152	-0.368518	0.349	0.415	1	0.066	*	cellular nucleic acid-binding protein-like (LOC110531994)	0.000572136	-1.98294	0.314	0.5	1	0.186	*
PCG		XM_021616135.1	phosphatidylinositol-4,5-bisphosphate 3-kinase catalytic subunit delta (pik3cd), transcript variant X1	NP_005017.3	NP_032866.2																			phosphatidylinositol-4,5-bisphosphate 3-kinase catalytic subunit delta (pik3cd), transcript variant X1	0.0377003	-0.282027	0.304	0.335	1	0.031	*																	phosphatidylinositol-4,5-bisphosphate 3-kinase catalytic subunit delta (pik3cd), transcript variant X1	0.0256049
PCG		XM_021625311.1	myosin-9-like (LOC110538472), transcript variant X1	NP_002464.1	NP_071855.2			myosin-9-like (LOC110538472), transcript variant X1	2.85994e-12	-0.735812	0.311	0.362	8.24263e-08	0.051	**	myosin-9-like (LOC110538472), transcript variant X1	0.000125527	-0.274631	0.226	0.271	1	0.045	*																									myosin-9-like (LOC110538472), transcript variant X1	0.00434496
RP		XM_021625503.1	60S ribosomal protein L3 (LOC110538594)	NP_000958.1	NP_038790.2			60S ribosomal protein L3 (LOC110538594)	7.96688e-13	-0.541003	0.548	0.582	2.29613e-08	0.034	**	60S ribosomal protein L3 (LOC110538594)	1.5922e-09	-1.89384	0.771	0.797	4.58888e-05	0.026	**	60S ribosomal protein L3 (LOC110538594)	1.51895e-12	-5.7511	0.774	0.86	4.37776e-08	0.086	**	60S ribosomal protein L3 (LOC110538594)	0.0758026	-3.52459	0.765	0.777	1	0.012										60S ribosomal protein L3 (LOC110538594)	0.0671433
LNC		XR_002469564.1	uncharacterized LOC110496535 (LOC110496535)					uncharacterized LOC110496535 (LOC110496535)	9.51166e-27	-0.275037	0.15	0.216	2.74136e-22	0.066	**																																	uncharacterized LOC110496535 (LOC110496535)	0.000683616
LNC		XR_002473000.1	uncharacterized LOC110520552 (LOC110520552)					uncharacterized LOC110520552 (LOC110520552)	5.68727e-13	-4.44683	0.51	0.554	1.63913e-08	0.044	**	uncharacterized LOC110520552 (LOC110520552)	2.38881e-07	-1.95498	0.677	0.718	0.00688479	0.041	**	uncharacterized LOC110520552 (LOC110520552)	1.1217e-10	-5.89163	0.81	0.862	3.23285e-06	0.052	**	uncharacterized LOC110520552 (LOC110520552)	0.947629	1.11834	0.529	0.541	1	0.012										uncharacterized LOC110520552 (LOC110520552)	0.127449
LNC		XR_002473735.1	uncharacterized LOC110525307 (LOC110525307)					uncharacterized LOC110525307 (LOC110525307)	7.29549e-11	-1.38058	0.27	0.312	2.10263e-06	0.042	**																									uncharacterized LOC110525307 (LOC110525307)	0.0262298	0.399405	0.286	0	1	-0.286	*
MT		MT_ND4	MT-ND4	YP_002124311.1	NP_904337.1			MT-ND4	1.2746e-15	0.252321	0.326	0.385	3.67354e-11	0.059	**																	MT-ND4	0.336468	-0.542538	0.431	0.477	1	0.046										MT-ND4	0.0220215
MT		MT_ND5	MT-ND5	YP_002124312.1	YP_220573.1			MT-ND5	9.21909e-14	-0.473791	0.272	0.326	2.65703e-09	0.054	**	MT-ND5	7.91488e-08	-0.575322	0.245	0.311	0.00228115	0.066	**	MT-ND5	0.000206579	-0.296683	0.263	0.33	1	0.067	*	MT-ND5	0.00314201	-0.966976	0.294	0.464	1	0.17	*									MT-ND5	0.104149
PCG	IC	NM_001124442.1	invariant chain S25-7 (LOC100136156)	NP_001020330.1	NP_001036070.1											invariant chain S25-7 (LOC100136156)	9.94806e-06	-0.374876	0.339	0.392	0.286713	0.053	*	invariant chain S25-7 (LOC100136156)	0.000568302	-1.3616	0.406	0.463	1	0.057	*	invariant chain S25-7 (LOC100136156)	0.0163765	-1.05862	0.353	0.505	1	0.152	*
PCG		NM_001124512.2	T-cell activation Rho GTPase-activating protein (LOC100136248)	NP_473455.2	NP_666080.1																											T-cell activation Rho GTPase-activating protein (LOC100136248)	0.00236822	-3.00271	0.314	0.523	1	0.209	*
RP		NM_001160632.2	60S ribosomal protein L15 (rl15)	NP_002939.2	NP_079862.1			60S ribosomal protein L15 (rl15)	7.97768e-11	-0.404006	0.346	0.392	2.29925e-06	0.046	**	60S ribosomal protein L15 (rl15)	2.30492e-06	-0.432929	0.505	0.559	0.06643	0.054	*	60S ribosomal protein L15 (rl15)	4.34402e-06	-0.565662	0.475	0.563	0.125199	0.088	*	60S ribosomal protein L15 (rl15)	0.34695	0.442214	0.549	0.618	1	0.069										60S ribosomal protein L15 (rl15)	0.758968
PCG		NM_001160694.2	Acyl-CoA-binding protein (acbp)	NP_001073331.1	NP_031856.1			Acyl-CoA-binding protein (acbp)	3.64855e-14	-0.705057	0.271	0.324	1.05155e-09	0.053	**																	Acyl-CoA-binding protein (acbp)	0.522292	-0.34226	0.284	0.309	1	0.025		Acyl-CoA-binding protein (acbp)	0.000936045	-2.54566	0.429	0.875	1	0.446	*	Acyl-CoA-binding protein (acbp)	0.0627985
PCG		NM_001165101.1	eukaryotic translation initiation factor 3 subunit M (eif3m)	NP_006351.2	NP_663355.1																			eukaryotic translation initiation factor 3 subunit M (eif3m)	0.000360974	-0.377287	0.382	0.449	1	0.067	*																	eukaryotic translation initiation factor 3 subunit M (eif3m)	0.00399236
PCG		NM_001165176.2	Vacuolar ATP synthase subunit G 1 (vatg1)	NP_004879.1	NP_077135.1			Vacuolar ATP synthase subunit G 1 (vatg1)	3.56748e-10	-0.983377	0.189	0.23	1.02818e-05	0.041	**																									Vacuolar ATP synthase subunit G 1 (vatg1)	0.0142372	-1.33257	0.143	0.562	1	0.419	*
PCG		NM_001165220.2	RAS related protein 1b (rap1b)	NP_056461.1	NP_077777.1			RAS related protein 1b (rap1b)	4.56492e-09	1.30816	0.29	0.334	0.000131565	0.044	**																	RAS related protein 1b (rap1b)	0.346594	-0.529125	0.167	0.205	1	0.038		RAS related protein 1b (rap1b)	0.0214859	-0.982907	0.143	0.562	1	0.419	*
PCG		XM_021560533.1	proteasome subunit beta type-7-like (LOC110488329)	NP_002790.1	NP_035317.1																			proteasome subunit beta type-7-like (LOC110488329)	0.000135737	-0.344451	0.097	0.15	1	0.053	*									proteasome subunit beta type-7-like (LOC110488329)	0.0167868	-0.997643	0.214	0.688	1	0.474	*	proteasome subunit beta type-7-like (LOC110488329)	0.034075
PCG		XM_021561281.1	adhesion G protein-coupled receptor E2-like (LOC110488853), transcript variant X1	XP_011525687.1	NP_001342652.1
PCG		XM_021561386.1	alcohol dehydrogenase class-3 (LOC110488919)	NP_000662.3	NP_031436.2																			alcohol dehydrogenase class-3 (LOC110488919)	6.79464e-05	-0.533252	0.329	0.399	1	0.07	*									alcohol dehydrogenase class-3 (LOC110488919)	0.0289396	-1.802	0.357	0.75	1	0.393	*
PCG		XM_021564151.1	ras-related protein Rap-1b (LOC110490689)	NP_056461.1	NP_077777.1			ras-related protein Rap-1b (LOC110490689)	2.15368e-12	-0.654087	0.2	0.247	6.20713e-08	0.047	**
PCG		XM_021564682.1	histone H3.3 (LOC110491318)	NP_002098.1	NP_032236.1			histone H3.3 (LOC110491318)	4.35763e-15	-1.44955	0.23	0.285	1.25591e-10	0.055	**									histone H3.3 (LOC110491318)	9.92645e-06	-5.2001	0.288	0.375	0.28609	0.087	*	histone H3.3 (LOC110491318)	0.467636	-0.613045	0.275	0.314	1	0.039
PCG		XM_021565719.1	beta-2-microglobulin-like (LOC110491894)	NP_004039.1	NP_033865.2			beta-2-microglobulin-like (LOC110491894)	2.5694e-10	-1.02245	0.247	0.292	7.40527e-06	0.045	**
PCG		XM_021569404.1	cell division control protein 42 homolog (LOC110494396)	NP_001782.1	NP_033991.1																											cell division control protein 42 homolog (LOC110494396)	0.218149	-0.273879	0.196	0.255	1	0.059
RP		XM_021570053.1	40S ribosomal protein S23 (LOC110494734)	NP_001016.1	NP_077137.1											40S ribosomal protein S23 (LOC110494734)	3.32239e-26	0.843107	0.691	0.766	9.57546e-22	0.075	**	40S ribosomal protein S23 (LOC110494734)	8.06666e-19	-3.17031	0.742	0.846	2.32489e-14	0.104	**	40S ribosomal protein S23 (LOC110494734)	0.120368	-5.18004	0.706	0.782	1	0.076
PCG		XM_021571217.1	ATP synthase subunit beta, mitochondrial (LOC110495788)	NP_001677.2	NP_058054.2			ATP synthase subunit beta, mitochondrial (LOC110495788)	4.62814e-09	-0.349814	0.184	0.222	0.000133388	0.038	**	ATP synthase subunit beta, mitochondrial (LOC110495788)	3.47406e-05	-0.28991	0.175	0.221	1	0.046	*	ATP synthase subunit beta, mitochondrial (LOC110495788)	0.00193653	-0.350459	0.245	0.301	1	0.056	*	ATP synthase subunit beta, mitochondrial (LOC110495788)	0.0806712	-0.938409	0.275	0.355	1	0.08										ATP synthase subunit beta, mitochondrial (LOC110495788)	0.92356
PCG		XM_021572668.1	engulfment and cell motility protein 1-like (LOC110496650)	NP_055615.8	XP_006516607.1																																											engulfment and cell motility protein 1-like (LOC110496650)	0.00338749
PCG		XM_021573740.1	fucosidase, alpha-L- 2, plasma (fuca2)	NP_114409.2	NP_080075.2																																			fucosidase, alpha-L- 2, plasma (fuca2)	0.0215449	-1.58071	0.143	0.562	1	0.419	*
PCG		XM_021575883.1	dexamethasone-induced Ras-related protein 1-like (LOC110499050)	NP_057168.1	NP_033052.1			dexamethasone-induced Ras-related protein 1-like (LOC110499050)	1.37343e-08	-0.890238	0.124	0.154	0.000395836	0.03	**	dexamethasone-induced Ras-related protein 1-like (LOC110499050)	1.32405e-05	-0.903798	0.256	0.304	0.381603	0.048	*	dexamethasone-induced Ras-related protein 1-like (LOC110499050)	1.4039e-05	-1.52632	0.174	0.245	0.404617	0.071	*	dexamethasone-induced Ras-related protein 1-like (LOC110499050)	0.0853192	-0.450802	0.069	0.132	1	0.063
PCG		XM_021576213.1	NHP2-like protein 1 (LOC110499221)	NP_004999.1	NP_035612.2			NHP2-like protein 1 (LOC110499221)	1.09851e-13	-12.0898	0.136	0.18	3.16602e-09	0.044	**																	NHP2-like protein 1 (LOC110499221)	0.00045015	-12.9428	0.51	0.641	1	0.131	*									NHP2-like protein 1 (LOC110499221)	0.263407
PCG		XM_021582069.1	rho guanine nucleotide exchange factor 1-like (LOC110503633)	NP_945328.1	NP_001123624.1																																											rho guanine nucleotide exchange factor 1-like (LOC110503633)	0.0203464
PCG		XM_021583212.1	SH3 domain binding glutamate rich protein like (sh3bgrl)	NP_003013.1	NP_064373.1			SH3 domain binding glutamate rich protein like (sh3bgrl)	2.79606e-12	-0.854695	0.245	0.294	8.05852e-08	0.049	**																	SH3 domain binding glutamate rich protein like (sh3bgrl)	0.712054	0.282615	0.127	0.145	1	0.018
PCG		XM_021583258.1	TSC22 domain family protein 3-like (LOC110504506), transcript variant X1	NP_932174.1	NP_001070832.1			TSC22 domain family protein 3-like (LOC110504506), transcript variant X1	3.39675e-13	-0.313696	0.198	0.246	9.78978e-09	0.048	**									TSC22 domain family protein 3-like (LOC110504506), transcript variant X1	0.000469546	-0.404638	0.257	0.316	1	0.059	*
PCG		XM_021583456.1	ubiquitin-conjugating enzyme E2 D2 (LOC110504684)	NP_003330.1	NP_064296.1			ubiquitin-conjugating enzyme E2 D2 (LOC110504684)	2.64057e-21	-0.282341	0.283	0.354	7.61038e-17	0.071	**									ubiquitin-conjugating enzyme E2 D2 (LOC110504684)	4.08265e-05	-0.340287	0.38	0.462	1	0.082	*	ubiquitin-conjugating enzyme E2 D2 (LOC110504684)	0.0924904	-0.285173	0.324	0.427	1	0.103										ubiquitin-conjugating enzyme E2 D2 (LOC110504684)	0.0489276
PCG		XM_021585278.1	ras and Rab interactor 3-like (LOC110505823)	XP_011535467.1	XP_011242396.1											ras and Rab interactor 3-like (LOC110505823)	5.80126e-05	-0.527625	0.264	0.312	1	0.048	*	ras and Rab interactor 3-like (LOC110505823)	0.00148589	-0.332527	0.317	0.37	1	0.053	*	ras and Rab interactor 3-like (LOC110505823)	0.0273525	0.293686	0.324	0.218	1	-0.106	*
PCG		XM_021586309.1	lysosomal protective protein-like (LOC110506581)	NP_001121167.1	NP_001033581.1			lysosomal protective protein-like (LOC110506581)	2.87698e-08	-0.389848	0.215	0.252	0.000829173	0.037	**									lysosomal protective protein-like (LOC110506581)	0.000609024	-0.307774	0.286	0.35	1	0.064	*
PCG		XM_021588017.1	glia maturation factor gamma-like (LOC110507784)	NP_004868.1	NP_071307.1			glia maturation factor gamma-like (LOC110507784)	1.02875e-16	-0.851105	0.273	0.333	2.96497e-12	0.06	**																																	glia maturation factor gamma-like (LOC110507784)	0.00308916
PCG		XM_021589890.1	septin-2-like (LOC110508962), transcript variant X1	NP_001307958.1	XP_011246236.1																			septin-2-like (LOC110508962), transcript variant X1	0.00494879	-0.262073	0.25	0.301	1	0.051	*	septin-2-like (LOC110508962), transcript variant X1	0.031413	-0.257783	0.167	0.277	1	0.11	*									septin-2-like (LOC110508962), transcript variant X1	0.0010903
PCG		XM_021598247.1	chromodomain-helicase-DNA-binding protein 2-like (LOC110520827), transcript variant X1	NP_001262.3	NP_001074814.2			chromodomain-helicase-DNA-binding protein 2-like (LOC110520827), transcript variant X1	7.6251e-14	-1.75371	0.223	0.275	2.19763e-09	0.052	**																	chromodomain-helicase-DNA-binding protein 2-like (LOC110520827), transcript variant X1	0.297528	-0.384544	0.294	0.232	1	-0.062
PCG		XM_021601082.1	glutathione-specific gamma-glutamylcyclotransferase 1-like (LOC110522620)	NP_077016.3	NP_081205.1			glutathione-specific gamma-glutamylcyclotransferase 1-like (LOC110522620)	5.72623e-16	-1.55969	0.103	0.148	1.65036e-11	0.045	**																	glutathione-specific gamma-glutamylcyclotransferase 1-like (LOC110522620)	0.0314844	-0.900869	0.167	0.277	1	0.11	*	glutathione-specific gamma-glutamylcyclotransferase 1-like (LOC110522620)	0.0419202	-5.02623	0.571	0.75	1	0.179	*	glutathione-specific gamma-glutamylcyclotransferase 1-like (LOC110522620)	0.152812
PCG		XM_021602281.1	actin-related protein 2/3 complex subunit 3-like (LOC110523522)	NP_001265485.1	NP_062798.1			actin-related protein 2/3 complex subunit 3-like (LOC110523522)	6.75588e-10	-0.89592	0.251	0.295	1.94711e-05	0.044	**									actin-related protein 2/3 complex subunit 3-like (LOC110523522)	0.000444153	-0.368077	0.264	0.324	1	0.06	*																	actin-related protein 2/3 complex subunit 3-like (LOC110523522)	0.260522
PCG		XM_021603643.1	Krueppel-like factor 2 (LOC110524203)	NP_001300981.1	NP_032478.2											Krueppel-like factor 2 (LOC110524203)	0.000533496	-0.329541	0.364	0.41	1	0.046	*	Krueppel-like factor 2 (LOC110524203)	0.000150202	-1.86007	0.423	0.496	1	0.073	*
PCG		XM_021605101.1	14-3-3 protein beta/alpha-A-like (LOC110525153)	NP_003397.1	NP_035870.1																																											14-3-3 protein beta/alpha-A-like (LOC110525153)	0.0100652
PCG		XM_021609823.1	cell division control protein 42 homolog (LOC110528041), transcript variant X1	NP_001782.1	NP_033991.1			cell division control protein 42 homolog (LOC110528041), transcript variant X1	5.15255e-19	-0.384798	0.223	0.284	1.48502e-14	0.061	**																	cell division control protein 42 homolog (LOC110528041), transcript variant X1	0.00628678	-0.606288	0.196	0.332	1	0.136	*
RP		XM_021611012.1	60S ribosomal protein L31-like (LOC110528851)	NP_000984.1	NP_001245387.1			60S ribosomal protein L31-like (LOC110528851)	1.30916e-22	-2.02085	0.329	0.398	3.77314e-18	0.069	**	60S ribosomal protein L31-like (LOC110528851)	4.8874e-12	-0.818247	0.49	0.565	1.4086e-07	0.075	**	60S ribosomal protein L31-like (LOC110528851)	1.77729e-15	-1.43954	0.48	0.625	5.12234e-11	0.145	**	60S ribosomal protein L31-like (LOC110528851)	0.789833	-0.78512	0.559	0.591	1	0.032										60S ribosomal protein L31-like (LOC110528851)	0.00202577
PCG		XM_021615844.1	phosphatidylinositol 3,4,5-trisphosphate 5-phosphatase 1-like (LOC110532153)	NP_005532.2	NP_001103663.1			phosphatidylinositol 3,4,5-trisphosphate 5-phosphatase 1-like (LOC110532153)	5.09398e-10	-0.325142	0.197	0.238	1.46814e-05	0.041	**																	phosphatidylinositol 3,4,5-trisphosphate 5-phosphatase 1-like (LOC110532153)	0.0128293	-2.21377	0.235	0.368	1	0.133	*
PCG		XM_021616957.1	ATP synthase F(0) complex subunit B1, mitochondrial-like (LOC110532814)	NP_001679.2	NP_033855.2			ATP synthase F(0) complex subunit B1, mitochondrial-like (LOC110532814)	2.61331e-11	-0.26839	0.232	0.277	7.53183e-07	0.045	**																	ATP synthase F(0) complex subunit B1, mitochondrial-like (LOC110532814)	0.0549707	-0.378668	0.265	0.364	1	0.099										ATP synthase F(0) complex subunit B1, mitochondrial-like (LOC110532814)	0.382524
PCG		XM_021617762.1	serine/arginine-rich splicing factor 7-like (LOC110533497)	NP_001182375.1	NP_001347364.1																											serine/arginine-rich splicing factor 7-like (LOC110533497)	0.00556752	-0.569407	0.235	0.382	1	0.147	*	serine/arginine-rich splicing factor 7-like (LOC110533497)	0.0270234	-1.06964	0	0.312	1	0.312	*
PCG	UNK	XM_021618801.1	uncharacterized LOC110534122 (LOC110534122)		NP_031776.1			uncharacterized LOC110534122 (LOC110534122)	2.40341e-17	-0.320933	0.148	0.201	6.92686e-13	0.053	**																	uncharacterized LOC110534122 (LOC110534122)	0.0297029	-0.341955	0.167	0.273	1	0.106	*									uncharacterized LOC110534122 (LOC110534122)	0.00818098
PCG		XM_021620438.1	proteasome maturation protein-like (LOC110535446), transcript variant X1	NP_057016.1	NP_079900.1			proteasome maturation protein-like (LOC110535446), transcript variant X1	2.56379e-14	-0.348193	0.158	0.205	7.3891e-10	0.047	**																																	proteasome maturation protein-like (LOC110535446), transcript variant X1	0.00657667
PCG		XM_021621303.1	cytochrome c oxidase subunit 6A, mitochondrial-like (LOC110535921)	NP_004364.2	NP_034073.2																																			cytochrome c oxidase subunit 6A, mitochondrial-like (LOC110535921)	0.0245798	-1.13175	0.286	0.688	1	0.402	*
PCG		XM_021625406.1	rho GDP-dissociation inhibitor 1-like (LOC110538530), transcript variant X1	NP_004300.1	NP_598557.3			rho GDP-dissociation inhibitor 1-like (LOC110538530), transcript variant X1	4.97823e-10	1.65362	0.266	0.309	1.43478e-05	0.043	**									rho GDP-dissociation inhibitor 1-like (LOC110538530), transcript variant X1	0.00755724	-1.468	0.29	0.34	1	0.05	*	rho GDP-dissociation inhibitor 1-like (LOC110538530), transcript variant X1	0.674545	-0.297642	0.265	0.277	1	0.012										rho GDP-dissociation inhibitor 1-like (LOC110538530), transcript variant X1	0.0155694
PCG	UNK	XM_021625644.1	uncharacterized LOC110538680 (LOC110538680), transcript variant X1
LNC		XR_002468655.1	uncharacterized LOC110490088 (LOC110490088)					uncharacterized LOC110490088 (LOC110490088)	4.45587e-09	76.1648	0.891	0.912	0.000128423	0.021	**	uncharacterized LOC110490088 (LOC110490088)	0.00144125	76.1521	0.918	0.934	1	0.016	*	uncharacterized LOC110490088 (LOC110490088)	1.21358e-07	-38.8926	0.888	0.922	0.00349767	0.034	**	uncharacterized LOC110490088 (LOC110490088)	0.386974	-108.231	0.912	0.932	1	0.02										uncharacterized LOC110490088 (LOC110490088)	0.15294
LNC		XR_002472662.1	uncharacterized LOC110518168 (LOC110518168)																					uncharacterized LOC110518168 (LOC110518168)	0.00548589	-0.260353	0.31	0.359	1	0.049	*									uncharacterized LOC110518168 (LOC110518168)	0.0400232	-1.57151	0.214	0.562	1	0.348	*
LNC		XR_002473145.1	uncharacterized LOC110521442 (LOC110521442)													uncharacterized LOC110521442 (LOC110521442)	0.779734	23.1339	0.148	0.152	1	0.004		uncharacterized LOC110521442 (LOC110521442)	0.000685087	209.089	0.306	0.371	1	0.065	*	uncharacterized LOC110521442 (LOC110521442)	0.918344	-15.9131	0.206	0.209	1	0.003		uncharacterized LOC110521442 (LOC110521442)	0.00521634	35.1335	0.357	0.875	1	0.518	*	uncharacterized LOC110521442 (LOC110521442)	0.207056
PCG		NM_001124233.1	chaperonin containing TCP1 subunit 8 (cct8)	NP_006576.2	NP_033970.3			chaperonin containing TCP1 subunit 8 (cct8)	7.64262e-14	-0.273074	0.115	0.157	2.20268e-09	0.042	**									chaperonin containing TCP1 subunit 8 (cct8)	0.000528606	-0.357825	0.15	0.205	1	0.055	*	chaperonin containing TCP1 subunit 8 (cct8)	0.000147278	-1.09723	0.245	0.455	1	0.21	*									chaperonin containing TCP1 subunit 8 (cct8)	0.27306
PCG		NM_001124305.1	procathepsin L (LOC100135965)	NP_001903.1	NP_034114.1			procathepsin L (LOC100135965)	3.1086e-08	-24.1484	0.135	0.168	0.000895928	0.033	**																	procathepsin L (LOC100135965)	2.06501e-05	-7.14975	0.245	0.455	0.595156	0.21	*
PCG		NM_001124342.2	C-X-C chemokine receptor type 4-like (LOC110520024)	NP_001334988.1	NP_001343438.1																			C-X-C chemokine receptor type 4-like (LOC110520024)	5.58429e-05	-0.312987	0.306	0.379	1	0.073	*																	C-X-C chemokine receptor type 4-like (LOC110520024)	0.0270008
PCG		NM_001124495.1	cathepsin Y (cathy)	NP_001327.2	NP_071720.1			cathepsin Y (cathy)	1.10698e-14	-10.8346	0.161	0.212	3.19041e-10	0.051	**																	cathepsin Y (cathy)	0.0552917	-3.11434	0.294	0.373	1	0.079										cathepsin Y (cathy)	4.66716e-06
RP		NM_001160519.1	40S ribosomal protein S5 (rs5)	NP_001000.2	NP_033121.2																											40S ribosomal protein S5 (rs5)	0.000160484	-0.480079	0.255	0.486	1	0.231	*	40S ribosomal protein S5 (rs5)	0.0229186	-1.47152	0.143	0.562	1	0.419	*
PCG		NM_001160618.1	glutathione S-transferase omega 1 (gsto1)	NP_004823.1	NP_034492.1
PCG		NM_001165075.2	Proteasome subunit beta type 4 (psb4)	NP_002787.2	NP_032971.2			Proteasome subunit beta type 4 (psb4)	1.61013e-13	-0.345921	0.136	0.18	4.64055e-09	0.044	**																																	Proteasome subunit beta type 4 (psb4)	0.0029915
PCG		NM_001165224.1	Nucleoside diphosphate kinase B (ndkb)	NP_002503.1	NP_032731.1											Nucleoside diphosphate kinase B (ndkb)	0.0212521	2.5047	0.119	0.142	1	0.023	*	Nucleoside diphosphate kinase B (ndkb)	0.123345	-5.8932	0.166	0.189	1	0.023		Nucleoside diphosphate kinase B (ndkb)	0.00834505	-1.8011	0.255	0.409	1	0.154	*									Nucleoside diphosphate kinase B (ndkb)	0.38266
PCG		NM_001165244.2	tubulin cofactor a (tbca)	NP_004598.1	NP_033347.1																											tubulin cofactor a (tbca)	0.0032949	-0.605099	0.147	0.3	1	0.153	*	tubulin cofactor a (tbca)	0.026781	-0.603707	0	0.312	1	0.312	*
PCG		NM_001171861.2	iron-sulfur cluster scaffold protein a (iscua)	NP_998760.1	NP_079802.1																																											iron-sulfur cluster scaffold protein a (iscua)	0.0188561
PCG		NM_001195175.2	proline rich 13 (prr13)																																					proline rich 13 (prr13)	0.0263785	-0.429808	0	0.312	1	0.312	*
PCG		NM_001281374.1	IL-10 receptor-1 precursor (il10r1)	NP_055247.3	NP_032374.1																											IL-10 receptor-1 precursor (il10r1)	0.000303301	-0.516681	0.029	0.173	1	0.144	*
PCG	CCR	XM_021557120.1	C-C chemokine receptor type 7-like (LOC110485902)	NP_001288645.1	NP_031745.2																			C-C chemokine receptor type 7-like (LOC110485902)	0.0089414	-0.306817	0.236	0.282	1	0.046	*	C-C chemokine receptor type 7-like (LOC110485902)	0.00209775	-1.0461	0.176	0.345	1	0.169	*									C-C chemokine receptor type 7-like (LOC110485902)	0.0190016
PCG		XM_021557912.1	eukaryotic translation initiation factor 3 subunit G (LOC110486373)	NP_003746.2	NP_058572.2																											eukaryotic translation initiation factor 3 subunit G (LOC110486373)	0.00119298	-0.632604	0.186	0.364	1	0.178	*									eukaryotic translation initiation factor 3 subunit G (LOC110486373)	0.00138809
PCG		XM_021558430.1	coronin-1A-like (LOC110486661)	NP_009005.1	NP_034028.1																			coronin-1A-like (LOC110486661)	5.1725e-06	-2.74745	0.403	0.476	0.149077	0.073	*									coronin-1A-like (LOC110486661)	0.0427802	-4.41704	0.286	0.75	1	0.464	*	coronin-1A-like (LOC110486661)	0.165161
PCG		XM_021559894.1	serine protease inhibitor Kazal-type 1-like (LOC110487966)	NP_066937.1	NP_033284.1			serine protease inhibitor Kazal-type 1-like (LOC110487966)	1.19371e-09	-11.8146	0.136	0.172	3.44038e-05	0.036	**	serine protease inhibitor Kazal-type 1-like (LOC110487966)	0.00727978	-1.85019	0.17	0.199	1	0.029	*	serine protease inhibitor Kazal-type 1-like (LOC110487966)	0.00011266	-8.02255	0.244	0.312	1	0.068	*	serine protease inhibitor Kazal-type 1-like (LOC110487966)	0.814894	0.290212	0.225	0.25	1	0.025										serine protease inhibitor Kazal-type 1-like (LOC110487966)	0.384244
PCG		XM_021560145.1	ATP-binding cassette sub-family F member 1-like (LOC110488117)	NP_001020262.1	NP_038882.1																											ATP-binding cassette sub-family F member 1-like (LOC110488117)	0.000375762	-0.64296	0.098	0.268	1	0.17	*	ATP-binding cassette sub-family F member 1-like (LOC110488117)	0.0133242	-0.801195	0	0.375	1	0.375	*
RP		XM_021560649.1	40S ribosomal protein S5 (LOC110488426)	NP_001000.2	NP_033121.2																			40S ribosomal protein S5 (LOC110488426)	0.0120059	-0.5987	0.574	0.598	1	0.024	*																	40S ribosomal protein S5 (LOC110488426)	0.4824
PCG	EGR	XM_021560853.1	early growth response protein 1-like (LOC110488587)	NP_001955.1	NP_031939.1																			early growth response protein 1-like (LOC110488587)	0.00501174	-0.37696	0.072	0.105	1	0.033	*	early growth response protein 1-like (LOC110488587)	0.213566	-0.981965	0.422	0.323	1	-0.099
PCG		XM_021560972.1	protein diaphanous homolog 1-like (LOC110488660)	XP_011535875.1	NP_001292910.1
PCG		XM_021561857.1	TSC22 domain family protein 1-like (LOC110489223), transcript variant X1	NP_932174.1	NP_001070832.1			TSC22 domain family protein 1-like (LOC110489223), transcript variant X1	3.19419e-10	-0.425998	0.185	0.225	9.20598e-06	0.04	**
PCG		XM_021562778.1	proteasome activator complex subunit 2-like (LOC110489835)	NP_002809.2	NP_035320.1																											proteasome activator complex subunit 2-like (LOC110489835)	0.00488544	-0.417678	0.118	0.255	1	0.137	*									proteasome activator complex subunit 2-like (LOC110489835)	0.0260517
PCG		XM_021564589.1	ATP synthase subunit g, mitochondrial-like (LOC110491241)	NP_006467.4	NP_038823.2			ATP synthase subunit g, mitochondrial-like (LOC110491241)	4.69638e-11	0.320856	0.176	0.219	1.35354e-06	0.043	**																																	ATP synthase subunit g, mitochondrial-like (LOC110491241)	0.191106
PCG		XM_021565464.1	phospholipase A2 inhibitor subunit gamma B-like (LOC110491738), transcript variant X1																																					phospholipase A2 inhibitor subunit gamma B-like (LOC110491738), transcript variant X1	0.0214703	-2.59068	0.071	0.438	1	0.367	*	phospholipase A2 inhibitor subunit gamma B-like (LOC110491738), transcript variant X1	0.0102569
PCG		XM_021565848.1	myosin light polypeptide 6-like (LOC110491955), transcript variant X1	NP_524147.2	NP_034990.1			myosin light polypeptide 6-like (LOC110491955), transcript variant X1	5.57677e-10	1.28347	0.198	0.241	1.60728e-05	0.043	**																									myosin light polypeptide 6-like (LOC110491955), transcript variant X1	0.011438	-0.890332	0.071	0.5	1	0.429	*
PCG		XM_021565934.1	heterogeneous nuclear ribonucleoprotein A1-like (LOC110492002), transcript variant X1	XP_016874740.1	NP_034577.1			heterogeneous nuclear ribonucleoprotein A1-like (LOC110492002), transcript variant X1	1.48209e-16	-0.283203	0.198	0.253	4.27154e-12	0.055	**	heterogeneous nuclear ribonucleoprotein A1-like (LOC110492002), transcript variant X1	9.54049e-05	-0.388094	0.234	0.282	1	0.048	*									heterogeneous nuclear ribonucleoprotein A1-like (LOC110492002), transcript variant X1	0.0849977	-0.320375	0.304	0.386	1	0.082
PCG		XM_021567542.1	nck-associated protein 1-like (LOC110493288)	NP_001171905.1	NP_705725.1			nck-associated protein 1-like (LOC110493288)	6.48188e-13	-0.32001	0.285	0.338	1.86814e-08	0.053	**									nck-associated protein 1-like (LOC110493288)	5.68792e-06	-0.504412	0.377	0.46	0.163932	0.083	*	nck-associated protein 1-like (LOC110493288)	0.726974	0.261644	0.225	0.259	1	0.034										nck-associated protein 1-like (LOC110493288)	0.273923
PCG		XM_021567721.1	peroxiredoxin-1-like (LOC110493450)	NP_002565.1	NP_035164.1			peroxiredoxin-1-like (LOC110493450)	4.39427e-10	-1.08084	0.147	0.185	1.26647e-05	0.038	**																																	peroxiredoxin-1-like (LOC110493450)	0.0953762
PCG		XM_021569018.1	probable Bax inhibitor 1 (LOC110494191), transcript variant X1	NP_003208.2	NP_080945.1																																			probable Bax inhibitor 1 (LOC110494191), transcript variant X1	0.00481475	-1.02662	0.071	0.562	1	0.491	*	probable Bax inhibitor 1 (LOC110494191), transcript variant X1	0.305043
PCG		XM_021569240.1	histone H1x (LOC110494294)	NP_006017.1	NP_941024.1																			histone H1x (LOC110494294)	0.00173732	-0.81986	0.198	0.247	1	0.049	*	histone H1x (LOC110494294)	0.599327	-0.352081	0.137	0.159	1	0.022		histone H1x (LOC110494294)	0.049211	-1.08228	0.071	0.375	1	0.304	*
PCG		XM_021570528.1	proteasome (prosome, macropain) subunit, beta type, 9a (psmb9a), transcript variant X1	NP_002791.1	NP_038613.1																											proteasome (prosome, macropain) subunit, beta type, 9a (psmb9a), transcript variant X1	0.00707455	-0.264304	0.049	0.155	1	0.106	*									proteasome (prosome, macropain) subunit, beta type, 9a (psmb9a), transcript variant X1	0.0133008
PCG		XM_021570723.1	actin-related protein 2/3 complex subunit 2 (LOC110495454)	NP_005722.1	NP_083987.1			actin-related protein 2/3 complex subunit 2 (LOC110495454)	1.37655e-09	-0.413639	0.109	0.142	3.96734e-05	0.033	**
PCG		XM_021571899.1	microtubule-actin cross-linking factor 1-like (LOC110496159)	XP_006710595.1	XP_011238720.1											microtubule-actin cross-linking factor 1-like (LOC110496159)	0.0151013	-0.39178	0.174	0.2	1	0.026	*	microtubule-actin cross-linking factor 1-like (LOC110496159)	0.00076033	-0.601184	0.133	0.184	1	0.051	*
PCG		XM_021572196.1	SH2 domain-containing protein 2A-like (LOC110496353)	XP_011520197.1	XP_006511220.1											SH2 domain-containing protein 2A-like (LOC110496353)	0.0067444	-0.606478	0.297	0.328	1	0.031	*	SH2 domain-containing protein 2A-like (LOC110496353)	0.000389036	-0.321608	0.431	0.49	1	0.059	*																	SH2 domain-containing protein 2A-like (LOC110496353)	0.00776376
PCG		XM_021574182.1	poly(U)-specific endoribonuclease-C-like (LOC110497803)	NP_001165911.1	XP_017172000.1																			poly(U)-specific endoribonuclease-C-like (LOC110497803)	0.60183	0.534153	0.125	0.131	1	0.006																		poly(U)-specific endoribonuclease-C-like (LOC110497803)	0.72562
PCG		XM_021574558.1	probable histone deacetylase 1-B (LOC110498019)	NP_004955.2	NP_032254.1																																			probable histone deacetylase 1-B (LOC110498019)	0.028749	-0.587763	0.143	0.562	1	0.419	*
PCG		XM_021575011.1	dynein cytoplasmic 1 heavy chain 1 (dync1h1)	NP_001367.2	NP_084514.2			dynein cytoplasmic 1 heavy chain 1 (dync1h1)	6.96588e-12	-0.272622	0.206	0.252	2.00764e-07	0.046	**
PCG		XM_021575616.1	histone H3.3 (LOC110498913), transcript variant X1	NP_002098.1	NP_032236.1			histone H3.3 (LOC110498913), transcript variant X1	5.66143e-10	1.16099	0.123	0.158	1.63168e-05	0.035	**																																	histone H3.3 (LOC110498913), transcript variant X1	0.536404
PCG		XM_021577064.1	myotrophin-like (LOC110499978)	NP_665807.1	NP_032124.1																																											myotrophin-like (LOC110499978)	0.655347
PCG		XM_021577088.1	hematopoietic lineage cell-specific protein-like (LOC110499995), transcript variant X1	XP_006718510.1	NP_001344045.1
PCG		XM_021577948.1	TRAF-interacting protein with FHA domain-containing protein A-like (LOC110500540)	NP_443096.1	NP_660115.1																											TRAF-interacting protein with FHA domain-containing protein A-like (LOC110500540)	0.000406372	-0.322341	0	0.114	1	0.114	*	TRAF-interacting protein with FHA domain-containing protein A-like (LOC110500540)	0.00531655	-0.820475	0.071	0.562	1	0.491	*
PCG	CC	XM_021579192.1	C-X-C chemokine receptor type 4-like (LOC110501543)	NP_003458.1	NP_034041.2											C-X-C chemokine receptor type 4-like (LOC110501543)	0.000515393	-0.40522	0.261	0.305	1	0.044	*	C-X-C chemokine receptor type 4-like (LOC110501543)	0.00768214	-0.463792	0.164	0.205	1	0.041	*	C-X-C chemokine receptor type 4-like (LOC110501543)	0.805764	-1.09972	0.431	0.4	1	-0.031										C-X-C chemokine receptor type 4-like (LOC110501543)	0.337582
PCG		XM_021579303.1	scaffold attachment factor B2-like (LOC110501592), transcript variant X1	NP_001188267.1	XP_006524222.1																											scaffold attachment factor B2-like (LOC110501592), transcript variant X1	0.0012033	-0.452492	0.118	0.277	1	0.159	*									scaffold attachment factor B2-like (LOC110501592), transcript variant X1	0.68085
PCG		XM_021580278.1	calmodulin (LOC110502333)	NP_001292553.1	NP_031615.1			calmodulin (LOC110502333)	2.54728e-12	3.57118	0.275	0.326	7.34151e-08	0.051	**																																	calmodulin (LOC110502333)	0.682711
PCG		XM_021581483.1	prepro-cathepsin C (LOC100136230), transcript variant X1	NP_001805.3	NP_034112.3																											prepro-cathepsin C (LOC100136230), transcript variant X1	0.000819447	-0.862431	0.157	0.332	1	0.175	*	prepro-cathepsin C (LOC100136230), transcript variant X1	0.015196	-0.847442	0.286	0.75	1	0.464	*
PCG		XM_021582517.1	integrin alpha-E-like (LOC110503895)	NP_002199.3	NP_032425.2			integrin alpha-E-like (LOC110503895)	2.33322e-09	-0.426548	0.133	0.168	6.72459e-05	0.035	**																																	integrin alpha-E-like (LOC110503895)	0.0109321
PCG		XM_021583049.1	nesprin-1-like (LOC110504238)	XP_006715475.1	NP_001334661.1											nesprin-1-like (LOC110504238)	0.0705262	1.19694	0.121	0.138	1	0.017																		nesprin-1-like (LOC110504238)	0.0480163	-3.63049	0.214	0.562	1	0.348	*	nesprin-1-like (LOC110504238)	0.00814737
PCG		XM_021583206.1	transcriptional regulator ATRX-like (LOC110504448)	NP_612114.2	XP_006528011.1			transcriptional regulator ATRX-like (LOC110504448)	2.76761e-08	-0.262855	0.186	0.22	0.000797653	0.034	**									transcriptional regulator ATRX-like (LOC110504448)	0.000553236	-0.422489	0.244	0.301	1	0.057	*	transcriptional regulator ATRX-like (LOC110504448)	0.367154	-0.40991	0.255	0.3	1	0.045
PCG		XM_021584084.1	sequestosome-1-like (LOC110505107)	NP_003891.1	NP_035148.1			sequestosome-1-like (LOC110505107)	6.19267e-09	-2.19211	0.122	0.155	0.000178479	0.033	**																	sequestosome-1-like (LOC110505107)	0.184505	1.51692	0.265	0.205	1	-0.06										sequestosome-1-like (LOC110505107)	0.478534
PCG	TF	XM_021584639.1	runt-related transcription factor 3-like (LOC110505435), transcript variant X1	NP_001026850.1	NP_062706.2																																			runt-related transcription factor 3-like (LOC110505435), transcript variant X1	0.026781	-0.603707	0	0.312	1	0.312	*	runt-related transcription factor 3-like (LOC110505435), transcript variant X1	0.00349859
PCG		XM_021587455.1	mRNA decay activator protein ZFP36-like (LOC110507452)	NP_004917.2	NP_031590.1			mRNA decay activator protein ZFP36-like (LOC110507452)	2.21053e-15	-13.5004	0.095	0.136	6.37097e-11	0.041	**																	mRNA decay activator protein ZFP36-like (LOC110507452)	0.304822	-1.20379	0.235	0.286	1	0.051
PCG		XM_021588643.1	protein transport protein Sec61 subunit beta-like (LOC110508208)	NP_006799.1	NP_077133.1			protein transport protein Sec61 subunit beta-like (LOC110508208)	2.55867e-08	-1.54654	0.308	0.344	0.000737434	0.036	**									protein transport protein Sec61 subunit beta-like (LOC110508208)	0.000388927	-2.03004	0.431	0.492	1	0.061	*	protein transport protein Sec61 subunit beta-like (LOC110508208)	0.477477	-0.700913	0.402	0.423	1	0.021										protein transport protein Sec61 subunit beta-like (LOC110508208)	0.277565
PCG		XM_021589758.1	selenoprotein T1a-like (LOC110508879)	NP_057359.2	NP_001035486.2																																			selenoprotein T1a-like (LOC110508879)	0.039994	-1.17476	0.214	0.562	1	0.348	*	selenoprotein T1a-like (LOC110508879)	0.125914
PCG		XM_021589823.1	calponin-2-like (LOC110508914)	NP_004359.1	NP_031751.1																											calponin-2-like (LOC110508914)	0.200412	-0.614871	0.098	0.145	1	0.047										calponin-2-like (LOC110508914)	0.000624544
PCG		XM_021591657.1	ubiquitin fold modifier 1 (ufm1)	NP_057701.1	NP_080711.1																																											ubiquitin fold modifier 1 (ufm1)	0.0272215
PCG		XM_021593880.1	tumor necrosis factor alpha-induced protein 8-like protein 2 (LOC110514526)	NP_078851.2	NP_081482.1																											tumor necrosis factor alpha-induced protein 8-like protein 2 (LOC110514526)	0.0372924	-0.276226	0.157	0.259	1	0.102	*	tumor necrosis factor alpha-induced protein 8-like protein 2 (LOC110514526)	0.0186647	-0.768204	0.214	0.625	1	0.411	*
PCG	UNK	XM_021594177.1	uncharacterized LOC110515180 (LOC110515180)	XP_016869645.1	XP_011237194.2																																											uncharacterized LOC110515180 (LOC110515180)	0.960799
PCG		XM_021595321.1	proline-rich nuclear receptor coactivator 2-like (LOC110517114)	NP_060231.1	NP_080659.1																			proline-rich nuclear receptor coactivator 2-like (LOC110517114)	0.000982427	-0.265191	0.351	0.412	1	0.061	*
PCG		XM_021597041.1	death-associated protein-like 1-A (LOC110520057)																					death-associated protein-like 1-A (LOC110520057)	0.000479866	-0.428111	0.394	0.458	1	0.064	*																	death-associated protein-like 1-A (LOC110520057)	0.00261803
PCG		XM_021597716.1	cytochrome c oxidase copper chaperone-like (LOC110520411)	NP_005685.1	NP_001017429.1																			cytochrome c oxidase copper chaperone-like (LOC110520411)	3.95398e-06	-0.344136	0.284	0.369	0.113958	0.085	*
PCG		XM_021597765.1	ATP synthase subunit O, mitochondrial-like (LOC110520444)	NP_001688.1	NP_613063.1			ATP synthase subunit O, mitochondrial-like (LOC110520444)	6.99887e-10	-1.2459	0.16	0.198	2.01715e-05	0.038	**																	ATP synthase subunit O, mitochondrial-like (LOC110520444)	0.46348	-0.49	0.255	0.286	1	0.031		ATP synthase subunit O, mitochondrial-like (LOC110520444)	0.00408489	-6.92301	0.214	0.688	1	0.474	*	ATP synthase subunit O, mitochondrial-like (LOC110520444)	0.150235
PCG		XM_021597875.1	retinoic acid receptor RXR-beta-like (LOC110520503)	NP_001278850.1	NP_001192145.1																											retinoic acid receptor RXR-beta-like (LOC110520503)	0.376216	-0.337008	0.167	0.209	1	0.042		retinoic acid receptor RXR-beta-like (LOC110520503)	0.0302051	-3.13294	0.143	0.5	1	0.357	*
PCG		XM_021598739.1	proteasome subunit alpha type-1 (LOC110521282)	NP_002777.1	NP_036095.1																																			proteasome subunit alpha type-1 (LOC110521282)	0.0464705	-1.33113	0.143	0.5	1	0.357	*
PCG		XM_021600138.1	galectin-8-like (LOC110522066)	NP_963837.1	NP_061374.1																																											galectin-8-like (LOC110522066)	0.00020552
PCG		XM_021601461.1	high density lipoprotein binding protein (hdlbp)	NP_005327.1	NP_598569.1																																			high density lipoprotein binding protein (hdlbp)	0.000995491	-2.06118	0.143	0.75	1	0.607	*
PCG		XM_021601807.1	protein SET-like (LOC110523265), transcript variant X1	NP_003002.2	NP_001191804.1																											protein SET-like (LOC110523265), transcript variant X1	0.0471431	-0.794413	0.235	0.35	1	0.115	*	protein SET-like (LOC110523265), transcript variant X1	0.0263785	-0.429808	0	0.312	1	0.312	*
PCG		XM_021602650.1	annexin A4-like (LOC110523711)	NP_001144.1	NP_038499.2											annexin A4-like (LOC110523711)	8.40083e-05	-0.293124	0.266	0.311	1	0.045	*
RP		XM_021603660.1	40S ribosomal protein S27-like (LOC110524214), transcript variant X1	NP_057004.1	NP_080743.1																																											40S ribosomal protein S27-like (LOC110524214), transcript variant X1	0.750088
PCG		XM_021605673.1	protein SET (LOC110525504)	NP_003002.2	NP_001191804.1			protein SET (LOC110525504)	1.70373e-12	-0.375545	0.14	0.184	4.91032e-08	0.044	**																	protein SET (LOC110525504)	0.000670777	-1.271	0.206	0.395	1	0.189	*									protein SET (LOC110525504)	0.225699
RP		XM_021607337.1	60S ribosomal protein L13-like (LOC110526390)	NP_150254.1	NP_058018.2											60S ribosomal protein L13-like (LOC110526390)	2.26489e-05	-1.86513	0.858	0.852	0.652765	-0.006	*	60S ribosomal protein L13-like (LOC110526390)	2.4281e-05	-9.53906	0.86	0.883	0.699803	0.023	*																	60S ribosomal protein L13-like (LOC110526390)	0.064449
PCG		XM_021607380.1	disintegrin and metalloproteinase domain-containing protein 10-like (LOC110526414)	NP_001101.1	NP_031425.2																																			disintegrin and metalloproteinase domain-containing protein 10-like (LOC110526414)	0.012905	-0.504347	0.071	0.5	1	0.429	*
PCG		XM_021609001.1	ATP synthase F(0) complex subunit C3, mitochondrial-like (LOC110527607), transcript variant X1	NP_001680.1	NP_778180.1			ATP synthase F(0) complex subunit C3, mitochondrial-like (LOC110527607), transcript variant X1	5.40422e-13	-4.09042	0.207	0.256	1.55755e-08	0.049	**	ATP synthase F(0) complex subunit C3, mitochondrial-like (LOC110527607), transcript variant X1	0.000163343	-0.346375	0.192	0.234	1	0.042	*																									ATP synthase F(0) complex subunit C3, mitochondrial-like (LOC110527607), transcript variant X1	0.683753
PCG		XM_021609053.1	adenosylhomocysteinase (ahcy)	NP_000678.1	NP_057870.3											adenosylhomocysteinase (ahcy)	0.000613983	-1.18465	0.162	0.199	1	0.037	*	adenosylhomocysteinase (ahcy)	0.00106704	-3.54806	0.194	0.252	1	0.058	*																	adenosylhomocysteinase (ahcy)	0.308028
PCG	UNK	XM_021610050.1	uncharacterized LOC110528191 (LOC110528191)	NP_056107.1	NP_035973.1											uncharacterized LOC110528191 (LOC110528191)	9.65357e-05	-0.352457	0.109	0.146	1	0.037	*																									uncharacterized LOC110528191 (LOC110528191)	0.0458784
PCG	UNK	XM_021610294.1	uncharacterized LOC110528322 (LOC110528322), transcript variant X1	XP_011519339.1	XP_006524661.1																																											uncharacterized LOC110528322 (LOC110528322), transcript variant X1	0.0106601
PCG		XM_021611785.1	ribonuclease ZC3H12A-like (LOC110529532)	NP_079355.2	NP_694799.1			ribonuclease ZC3H12A-like (LOC110529532)	7.53087e-18	-0.26623	0.184	0.24	2.17047e-13	0.056	**									ribonuclease ZC3H12A-like (LOC110529532)	0.00040325	-0.343693	0.228	0.291	1	0.063	*																	ribonuclease ZC3H12A-like (LOC110529532)	0.0986824
PCG		XM_021613001.1	selenoprotein T1a-like (LOC110530151)	NP_057359.2	NP_001035486.2																																			selenoprotein T1a-like (LOC110530151)	2.93713e-05	-2.49214	0.071	0.875	0.846509	0.804	*	selenoprotein T1a-like (LOC110530151)	0.261256
PCG	UNK	XM_021613846.1	uncharacterized LOC110530632 (LOC110530632)																													uncharacterized LOC110530632 (LOC110530632)	0.0814804	-0.315756	0.069	0.132	1	0.063
PCG		XM_021614661.1	ribonuclease kappa-A-like (LOC110531452)	NP_001004333.2	NP_776103.1																											ribonuclease kappa-A-like (LOC110531452)	0.627834	-0.27882	0.118	0.136	1	0.018
PCG		XM_021614681.1	eukaryotic initiation factor 4A-I (LOC110531476)	NP_001407.1	NP_659207.1			eukaryotic initiation factor 4A-I (LOC110531476)	4.37176e-09	-0.260092	0.127	0.161	0.000125999	0.034	**																	eukaryotic initiation factor 4A-I (LOC110531476)	0.00840013	-1.8765	0.255	0.382	1	0.127	*									eukaryotic initiation factor 4A-I (LOC110531476)	0.0539953
PCG		XM_021614924.1	thioredoxin-like (LOC110531622)	NP_003320.2	NP_035790.1
PCG		XM_021616488.1	microtubule-associated protein RP/EB family member 1-like (LOC110532516), transcript variant X1	NP_036457.1	NP_031922.1
PCG		XM_021616841.1	nascent polypeptide-associated complex subunit alpha-like (LOC110532729), transcript variant X1	NP_005585.1	NP_038636.2			nascent polypeptide-associated complex subunit alpha-like (LOC110532729), transcript variant X1	7.42424e-12	-0.401705	0.088	0.123	2.13974e-07	0.035	**																	nascent polypeptide-associated complex subunit alpha-like (LOC110532729), transcript variant X1	0.00282965	-2.46614	0.294	0.427	1	0.133	*
PCG		XM_021616971.1	enolase (LOC100499608)	NP_001419.1	NP_001020559.1											enolase (LOC100499608)	0.270171	-0.400042	0.277	0.287	1	0.01										enolase (LOC100499608)	0.712585	0.267924	0.314	0.291	1	-0.023										enolase (LOC100499608)	0.0268492
PCG		XM_021617197.1	transgelin-3-like (LOC110533103)	NP_037391.2	NP_062728.1
PCG		XM_021617467.1	heat shock 70 kDa protein 4-like (LOC110533353)	NP_002145.3	NP_032326.3																											heat shock 70 kDa protein 4-like (LOC110533353)	0.00268286	-0.814093	0.284	0.459	1	0.175	*	heat shock 70 kDa protein 4-like (LOC110533353)	0.026983	-0.751798	0	0.312	1	0.312	*
RP		XM_021617626.1	60S ribosomal protein L28 (rl28), transcript variant X1	NP_000982.2	NP_033107.1																			60S ribosomal protein L28 (rl28), transcript variant X1	1.17145e-13	-0.408306	0.291	0.433	3.37623e-09	0.142	**									60S ribosomal protein L28 (rl28), transcript variant X1	0.0336396	-1.64906	0.143	0.5	1	0.357	*
PCG		XM_021621076.1	osteoclast-stimulating factor 1 (LOC110535795)	NP_036515.4	NP_059071.1			osteoclast-stimulating factor 1 (LOC110535795)	2.19515e-12	-0.302656	0.144	0.187	6.32664e-08	0.043	**
PCG		XM_021621813.1	dynein light chain 1, cytoplasmic-like (LOC110536190)	NP_542408.1	NP_080832.1																			dynein light chain 1, cytoplasmic-like (LOC110536190)	0.0010744	-0.34199	0.144	0.194	1	0.05	*	dynein light chain 1, cytoplasmic-like (LOC110536190)	0.58171	-0.334146	0.196	0.173	1	-0.023										dynein light chain 1, cytoplasmic-like (LOC110536190)	0.843585
PCG		XM_021621929.1	small nuclear ribonucleoprotein U4/U6.U5 subunit 27 (snrnp27)	NP_006848.1	NP_079941.1																											small nuclear ribonucleoprotein U4/U6.U5 subunit 27 (snrnp27)	0.0149384	-0.264557	0.118	0.232	1	0.114	*	small nuclear ribonucleoprotein U4/U6.U5 subunit 27 (snrnp27)	0.027161	-0.833986	0.143	0.562	1	0.419	*
PCG		XM_021621935.1	rho GTPase-activating protein 25-like (LOC110536253)	NP_001007232.2	NP_001032816.1			rho GTPase-activating protein 25-like (LOC110536253)	1.44763e-09	-0.374925	0.23	0.271	4.17221e-05	0.041	**									rho GTPase-activating protein 25-like (LOC110536253)	4.39615e-06	-0.873149	0.389	0.471	0.126701	0.082	*	rho GTPase-activating protein 25-like (LOC110536253)	0.156545	0.280238	0.373	0.291	1	-0.082
PCG		XM_021622220.1	ubiquitin-conjugating enzyme E2 L3-like (LOC110536452), transcript variant X1	NP_003338.1	NP_033482.1																											ubiquitin-conjugating enzyme E2 L3-like (LOC110536452), transcript variant X1	0.0131631	-0.268208	0.147	0.273	1	0.126	*
PCG	UBI-NO	XM_021623571.1	ubiquitin B (ubb), transcript variant X1	NP_066289.3	NP_062613.3			ubiquitin B (ubb), transcript variant X1	1.40773e-16	-0.323354	0.111	0.158	4.05721e-12	0.047	**																	ubiquitin B (ubb), transcript variant X1	0.000875459	-1.13572	0.304	0.491	1	0.187	*									ubiquitin B (ubb), transcript variant X1	0.0551132
PCG		XM_021623640.1	phosphoglycerate kinase-like (LOC110537531)	NP_000282.1	NP_032854.2
PCG		XM_021624058.1	GTP-binding protein SAR1b (LOC110537724)	NP_057187.1	NP_079811.1																																			GTP-binding protein SAR1b (LOC110537724)	0.013843	-1.91629	0.214	0.688	1	0.474	*
PCG		XM_021624357.1	poly [ADP-ribose] polymerase 14-like (LOC110537897), transcript variant X1	NP_060024.2	NP_001034619.2																																											poly [ADP-ribose] polymerase 14-like (LOC110537897), transcript variant X1	0.000414716
PCG		XM_021625085.1	WW domain-binding protein 2-like (LOC110538334)	NP_036610.2	NP_058548.1
PCG		XM_021625375.1	probable ATP-dependent RNA helicase DDX5 (LOC110538511), transcript variant X1	NP_001307526.1	NP_031866.2			probable ATP-dependent RNA helicase DDX5 (LOC110538511), transcript variant X1	4.03879e-24	-0.781759	0.13	0.191	1.16402e-19	0.061	**																	probable ATP-dependent RNA helicase DDX5 (LOC110538511), transcript variant X1	7.82715e-05	-2.88796	0.382	0.582	1	0.2	*	probable ATP-dependent RNA helicase DDX5 (LOC110538511), transcript variant X1	0.0263785	-0.429808	0	0.312	1	0.312	*
LNC		XR_002469977.1	uncharacterized LOC110499522 (LOC110499522)																					uncharacterized LOC110499522 (LOC110499522)	5.14473e-08	-353.893	0.995	0.995	0.00148276	0	**	uncharacterized LOC110499522 (LOC110499522)	0.0202943	188.769	1	1	1	0	*
LNC		XR_002475040.1	uncharacterized LOC110533782 (LOC110533782)	NP_003177.2	NP_035656.1			uncharacterized LOC110533782 (LOC110533782)	5.9275e-10	-0.264123	0.175	0.216	1.70836e-05	0.041	**																																	uncharacterized LOC110533782 (LOC110533782)	0.329427
MT		MT_ND4L	MT-ND4L	YP_003024034.1	YP_220571.1																			MT-ND4L	8.87261e-05	-0.412797	0.344	0.416	1	0.072	*	MT-ND4L	0.274424	-0.480354	0.392	0.459	1	0.067
PCG	CD	NM_001124435.1	CD18 protein (cd18)	NP_000202.3	NP_032430.2																																											CD18 protein (cd18)	0.38981
PCG		NM_001124494.1	prepro-cathepsin C (LOC100136230)	NP_001805.3	NP_034112.3																											prepro-cathepsin C (LOC100136230)	0.232568	-0.536716	0.147	0.205	1	0.058
PCG		NM_001124499.2	cystatin B (cpi1)	NP_000091.1	NP_031819.1																											cystatin B (cpi1)	0.00241016	-2.14609	0.127	0.282	1	0.155	*
PCG		NM_001124504.1	neutrophil cytosolic factor 2 (LOC100136240)	NP_000424.2	NP_035007.1
PCG		NM_001124515.1	leukocyte elastase inhibitor (LOC100136251)	NP_109591.1	NP_079705.2																											leukocyte elastase inhibitor (LOC100136251)	0.00599264	-0.332628	0.108	0.032	1	-0.076	*
PCG		NM_001124522.1	annexin A1a (LOC100136258)	XP_016870146.1	NP_034860.2
PCG		NM_001124574.1	cysteine- and glycine-rich protein 1 (csrp1)	NP_004069.1	NP_031817.1
PCG		NM_001124585.1	LBP (LPS binding protein)/BPI (bactericidal/permeability-increasing protein)-1 (lbp/bpi-1)	NP_001716.2	NP_032515.2
PCG		NM_001124704.2	cystatin (LOC100136752)	NP_000090.1	NP_034106.2
PCG		NM_001124711.1	cathepsin D (LOC100136761)	NP_001900.1	NP_034113.1
PCG		NM_001124739.1	macrophage colony stimulating factor receptor-like (m-csfr)	NP_005202.2	NP_001032948.2
PCG		NM_001160489.1	mitochondrial complex I subunit NDUFB2 (LOC100301658)	NP_004537.1	NP_080888.1																																			mitochondrial complex I subunit NDUFB2 (LOC100301658)	0.0133454	-1.80081	0	0.375	1	0.375	*
PCG		NM_001160560.2	CF115 protein (cf115)	NP_067066.1	NP_082716.1																																											CF115 protein (cf115)	0.337463
PCG		NM_001160576.1	defender against cell death 1 (dad1)	NP_001335.1	NP_034145.1																																			defender against cell death 1 (dad1)	0.014308	-3.02733	0.571	0.812	1	0.241	*
PCG		NM_001160587.1	26 proteasome complex subunit DSS1 (dss1)	NP_006295.1	NP_033195.1
PCG		NM_001160656.1	Translocon-associated protein subunit beta (ssrb)	XP_011508225.1	NP_079724.1																																			Translocon-associated protein subunit beta (ssrb)	0.00686562	-1.58127	0.429	0.812	1	0.383	*
PCG		NM_001160661.1	Eukaryotic translation initiation factor 5A-1 (if5a1)	NP_001961.1	NP_853613.1																			Eukaryotic translation initiation factor 5A-1 (if5a1)	1.86177e-05	-1.14008	0.224	0.301	0.536579	0.077	*	Eukaryotic translation initiation factor 5A-1 (if5a1)	0.057004	-0.290693	0.196	0.3	1	0.104		Eukaryotic translation initiation factor 5A-1 (if5a1)	0.0249763	-4.83971	0.143	0.5	1	0.357	*	Eukaryotic translation initiation factor 5A-1 (if5a1)	0.372892
PCG		NM_001160667.2	NADH:ubiquinone oxidoreductase subunit A1 (ndufa1)	NP_004532.1	NP_062316.1																																											NADH:ubiquinone oxidoreductase subunit A1 (ndufa1)	0.0118503
PCG		NM_001160691.1	GPI-anchored protein p137 (gp137)	NP_976240.1	NP_001104760.1
PCG		NM_001160698.2	prefoldin subunit 1 (pfdn1)	NP_002613.2	NP_080303.1																											prefoldin subunit 1 (pfdn1)	0.00724439	-0.285469	0.216	0.368	1	0.152	*
PCG		NM_001160699.2	Guanine nucleotide-binding protein GI/GS/GO gamma-5 subunit (gbg5)	NP_005265.1	NP_034448.2																																											Guanine nucleotide-binding protein GI/GS/GO gamma-5 subunit (gbg5)	0.039094
PCG		NM_001165042.1	ATP synthase H+ transporting mitochondrial F1 complex gamma polypeptide 1 (LOC100305137)	NP_005165.1	XP_006497373.1
PCG		NM_001165078.1	Tetraspanin-9 (tsn9)	NP_006666.1	NP_780623.1																																			Tetraspanin-9 (tsn9)	0.0407998	-0.546451	0.143	0.5	1	0.357	*
PCG		NM_001165086.2	zinc finger protein 593 (znf593)	NP_056955.2	NP_077177.2																											zinc finger protein 593 (znf593)	0.00175304	-0.946196	0.176	0.332	1	0.156	*	zinc finger protein 593 (znf593)	0.0269468	-0.598981	0.071	0.438	1	0.367	*
PCG		NM_001165113.2	T-cell surface glycoprotein CD3 zeta chain (cd3z)	NP_932170.1	NP_001106862.1																																											T-cell surface glycoprotein CD3 zeta chain (cd3z)	0.000435162
PCG		NM_001165123.2	TATA-box binding protein associated factor 7 (taf7)	NP_005633.2	NP_786964.1																																			TATA-box binding protein associated factor 7 (taf7)	0.0133877	-0.924309	0	0.375	1	0.375	*
PCG		NM_001165150.1	ras-related C3 botulinum toxin substrate 2 (rho family, small GTP binding protein Rac2) (rac2)	NP_002863.1	NP_033034.1
PCG		NM_001246325.1	Thioredoxin-like protein 4A (txn4a)	NP_006692.1	NP_079575.1																																			Thioredoxin-like protein 4A (txn4a)	0.00594789	-0.560614	0	0.438	1	0.438	*	Thioredoxin-like protein 4A (txn4a)	0.11808
PCG	INTF	XM_021556170.1	Interferon-induced transmembrane protein 3 (ifm3), transcript variant X1	NP_001020466.1	NP_444318.1																			Interferon-induced transmembrane protein 3 (ifm3), transcript variant X1	0.0033021	-0.282217	0.201	0.251	1	0.05	*
PCG		XM_021556175.1	myosin-9-like (LOC110485098)	NP_001035203.1	XP_006521906.1
PCG		XM_021556479.1	protein LYRIC-like (LOC110485403), transcript variant X1	XP_016869456.1	NP_001344854.1																											protein LYRIC-like (LOC110485403), transcript variant X1	0.0380095	-0.400414	0.088	0.173	1	0.085	*
PCG		XM_021556502.1	GTPase IMAP family member 7-like (LOC110485436)	NP_694968.1	NP_666279.1																																			GTPase IMAP family member 7-like (LOC110485436)	0.0244319	-0.431608	0.286	0.812	1	0.526	*
PCG		XM_021556607.1	heme oxygenase-like (LOC110485518), transcript variant X1	NP_002124.1	NP_034572.1
PCG		XM_021556960.1	neuropathy target esterase-like (LOC110485795)	NP_006693.3	XP_006508887.1
PCG		XM_021557032.1	ATP-dependent RNA helicase DDX39A-like (LOC110485839)	NP_005795.2	NP_932099.2																											ATP-dependent RNA helicase DDX39A-like (LOC110485839)	0.00536778	-0.362116	0.137	0.273	1	0.136	*									ATP-dependent RNA helicase DDX39A-like (LOC110485839)	0.860792
PCG		XM_021557047.1	lysozyme g-like (LOC110485850)	NP_783862.2	NP_001028599.1																																											lysozyme g-like (LOC110485850)	0.0354063
PCG		XM_021557175.1	protein disulfide-isomerase-like (LOC110485933)	NP_000909.2	NP_035162.1																																			protein disulfide-isomerase-like (LOC110485933)	0.0120307	-0.938191	0.143	0.625	1	0.482	*
PCG		XM_021557541.1	neurabin-2-like (LOC110486152), transcript variant X1	NP_115984.3	NP_758465.2
PCG		XM_021557592.1	ATP synthase F(0) complex subunit C3, mitochondrial-like (LOC110486176)	NP_001680.1	NP_778180.1																																											ATP synthase F(0) complex subunit C3, mitochondrial-like (LOC110486176)	0.0685565
PCG	IL	XM_021557835.1	interleukin-21 receptor-like (LOC110486324), transcript variant X1	NP_851565.4	NP_068687.1																											interleukin-21 receptor-like (LOC110486324), transcript variant X1	0.0102946	-1.99448	0.039	0.132	1	0.093	*									interleukin-21 receptor-like (LOC110486324), transcript variant X1	0.014062
PCG		XM_021557873.1	hemoglobin subunit beta (LOC110486352)	NP_000509.1	NP_058652.1											hemoglobin subunit beta (LOC110486352)	0.00667284	-0.694692	0.392	0.359	1	-0.033	*	hemoglobin subunit beta (LOC110486352)	0.00944937	0.620918	0.421	0.374	1	-0.047	*
PCG		XM_021558192.1	transcription activator BRG1-like (LOC110486526), transcript variant X1	NP_003063.2	NP_001344693.1			transcription activator BRG1-like (LOC110486526), transcript variant X1	2.28302e-08	-0.376993	0.176	0.213	0.00065799	0.037	**
PCG	CD	XM_021558595.1	CD83 antigen-like (LOC110486775)	NP_004224.1	NP_033986.1																											CD83 antigen-like (LOC110486775)	0.0145868	-1.34825	0.206	0.323	1	0.117	*
PCG		XM_021559165.1	cathepsin S-like (LOC110487241)	NP_004070.3	NP_001254624.2			cathepsin S-like (LOC110487241)	2.38701e-08	1.82291	0.136	0.17	0.000687961	0.034	**																																	cathepsin S-like (LOC110487241)	0.675191
PCG		XM_021559420.1	ATP synthase subunit d, mitochondrial-like (LOC110487485), transcript variant X1	NP_006347.1	NP_082138.1																											ATP synthase subunit d, mitochondrial-like (LOC110487485), transcript variant X1	0.0132099	-0.529779	0.265	0.4	1	0.135	*									ATP synthase subunit d, mitochondrial-like (LOC110487485), transcript variant X1	0.786986
PCG		XM_021559519.1	chromodomain-helicase-DNA-binding protein 4-like (LOC110487599)	XP_016874217.1	XP_006505350.1
PCG		XM_021559798.1	serine/arginine-rich splicing factor 6-like (LOC110487881)	XP_011540253.1	NP_065612.2			serine/arginine-rich splicing factor 6-like (LOC110487881)	1.45738e-09	-0.66962	0.088	0.118	4.20033e-05	0.03	**																	serine/arginine-rich splicing factor 6-like (LOC110487881)	4.41688e-05	-2.70112	0.235	0.482	1	0.247	*
PCG		XM_021559982.1	family with sequence similarity 133 member B (fam133b), transcript variant X1	XP_011514307.1	NP_001035966.1																											family with sequence similarity 133 member B (fam133b), transcript variant X1	0.000209825	-0.507334	0.078	0.25	1	0.172	*
PCG		XM_021560570.1	proteasome subunit beta type-6-B like protein (LOC110488349)	NP_002789.1	NP_032972.3			proteasome subunit beta type-6-B like protein (LOC110488349)	6.14557e-18	-0.360239	0.088	0.132	1.77122e-13	0.044	**
PCG		XM_021560609.1	cell division control protein 42 homolog (LOC110488377)	NP_426359.1	NP_001230698.1																																											cell division control protein 42 homolog (LOC110488377)	0.0407851
PCG		XM_021560813.1	casein kinase 1 alpha 1 (csnk1a1), transcript variant X1	NP_001020276.1	XP_006526448.1
PCG		XM_021561052.1	tubulin beta-4B chain-like (LOC110488724)	NP_821080.1	NP_076205.1			tubulin beta-4B chain-like (LOC110488724)	4.66783e-09	7.01832	0.115	0.149	0.000134532	0.034	**																																	tubulin beta-4B chain-like (LOC110488724)	0.160002
PCG	UBI-NO	XM_021561374.1	E3 ubiquitin-protein ligase RNF130-like (LOC110488913), transcript variant X1	NP_060904.2	NP_067515.2																																											E3 ubiquitin-protein ligase RNF130-like (LOC110488913), transcript variant X1	0.918663
PCG		XM_021561457.1	SAM and SH3 domain-containing protein 3-like (LOC110488960)	NP_061863.1	NP_083049.1																																											SAM and SH3 domain-containing protein 3-like (LOC110488960)	0.00125983
PCG		XM_021561659.1	ubiquitin-conjugating enzyme E2 D2 (LOC110489090), transcript variant X1	NP_003330.1	NP_064296.1																																			ubiquitin-conjugating enzyme E2 D2 (LOC110489090), transcript variant X1	0.00274731	-0.765963	0	0.5	1	0.5	*
PCG		XM_021561862.1	neuroblast differentiation-associated protein AHNAK-like (LOC110489227)	XP_005274302.1	NP_033773.1
PCG		XM_021562008.1	palmitoyl-protein thioesterase 1-like (LOC110489299)	NP_000301.1	NP_032943.2
PCG		XM_021562300.1	T-complex protein 1 subunit epsilon-like (LOC110489569)	NP_036205.1	NP_031663.1																											T-complex protein 1 subunit epsilon-like (LOC110489569)	0.00361153	-1.39146	0.235	0.395	1	0.16	*
PCG		XM_021562390.1	SH3 domain-containing kinase-binding protein 1-like (LOC110489648), transcript variant X1	NP_001019837.1	XP_006528992.1
PCG	CCR	XM_021562851.1	C-C chemokine receptor type 9-like (LOC110489889)	NP_006632.2	NP_034043.1											C-C chemokine receptor type 9-like (LOC110489889)	4.0001e-05	-1.15084	0.189	0.235	1	0.046	*									C-C chemokine receptor type 9-like (LOC110489889)	0.304014	-2.56999	0.088	0.127	1	0.039										C-C chemokine receptor type 9-like (LOC110489889)	0.384136
PCG		XM_021562911.1	protein FAM49B-like (LOC110489915), transcript variant X1	NP_057707.3	NP_659095.1
PCG		XM_021563217.1	AP-2 complex subunit mu (LOC110490075), transcript variant X1	NP_004059.2	NP_033809.1																																			AP-2 complex subunit mu (LOC110490075), transcript variant X1	0.026781	-0.603707	0	0.312	1	0.312	*
PCG		XM_021563896.1	myotrophin (LOC110490487)	NP_665807.1	NP_032124.1																																											myotrophin (LOC110490487)	0.0974539
PCG		XM_021564009.1	protein BTG1-like (LOC110490579), transcript variant X1	NP_001722.1	NP_031595.1																			protein BTG1-like (LOC110490579), transcript variant X1	0.00217488	-0.397492	0.33	0.391	1	0.061	*	protein BTG1-like (LOC110490579), transcript variant X1	0.0414285	-0.404387	0.343	0.45	1	0.107	*									protein BTG1-like (LOC110490579), transcript variant X1	0.272802
PCG		XM_021564062.1	ubiquitin-conjugating enzyme E2 H (LOC110490612)	NP_003335.1	NP_033485.1																			ubiquitin-conjugating enzyme E2 H (LOC110490612)	0.000978014	-0.260903	0.171	0.223	1	0.052	*
PCG		XM_021564393.1	Y-box binding protein (LOC100305135), transcript variant X1	NP_004550.2	NP_035862.2
PCG		XM_021564570.1	peptidyl-prolyl cis-trans isomerase A-like (LOC110491219)	NP_005720.1	NP_598845.1
PCG		XM_021564674.1	forkhead box protein K2-like (LOC110491313), transcript variant X1	NP_004505.2	NP_001074401.2
PCG		XM_021565013.1	calcium-binding and coiled-coil domain-containing protein 2-like (LOC110491510)	NP_005822.1	NP_001342524.1																											calcium-binding and coiled-coil domain-containing protein 2-like (LOC110491510)	0.0841267	-0.383316	0.078	0.145	1	0.067										calcium-binding and coiled-coil domain-containing protein 2-like (LOC110491510)	1.69409e-05
PCG	UNK	XM_021565126.1	uncharacterized LOC110491577 (LOC110491577), transcript variant X1
PCG		XM_021565173.1	histone H1.0-B-like (LOC110491606)	NP_005309.1	NP_032223.2											histone H1.0-B-like (LOC110491606)	0.0240527	-0.341919	0.28	0.303	1	0.023	*	histone H1.0-B-like (LOC110491606)	0.000383493	-0.600149	0.212	0.273	1	0.061	*																	histone H1.0-B-like (LOC110491606)	0.121266
PCG		XM_021565424.1	SWI/SNF related, matrix associated, actin dependent regulator of chromatin, subfamily d, member 2 (smarcd2)	NP_001317368.1	NP_001123659.1
PCG		XM_021565865.1	histone-lysine N-methyltransferase 2D-like (LOC110491964), transcript variant X1	NP_003473.3	XP_017172170.1																																			histone-lysine N-methyltransferase 2D-like (LOC110491964), transcript variant X1	0.0128213	-0.497349	0	0.375	1	0.375	*
PCG		XM_021566050.1	arrestin domain-containing protein 2-like (LOC110492040)	NP_001020775.1	NP_081836.1																																											arrestin domain-containing protein 2-like (LOC110492040)	0.000724193
PCG		XM_021566125.1	DAZ-associated protein 2-like (LOC110492102), transcript variant X1	NP_055579.1	NP_036003.2																																			DAZ-associated protein 2-like (LOC110492102), transcript variant X1	0.0319128	-0.47939	0.143	0.562	1	0.419	*	DAZ-associated protein 2-like (LOC110492102), transcript variant X1	0.423426
PCG		XM_021566148.1	LETM1 domain-containing protein 1-like (LOC110492117), transcript variant X1	NP_001338248.1	NP_598854.1																																											LETM1 domain-containing protein 1-like (LOC110492117), transcript variant X1	0.206249
PCG		XM_021566176.1	wiskott-Aldrich syndrome protein homolog (LOC110492137)	XP_011542279.1	NP_033541.1
PCG		XM_021566527.1	rho-related GTP-binding protein RhoA-B-like (LOC110492312)	NP_001655.1	NP_058082.2																											rho-related GTP-binding protein RhoA-B-like (LOC110492312)	0.00069638	-0.442142	0.088	0.245	1	0.157	*
PCG		XM_021566575.1	serine/arginine-rich splicing factor 6-like (LOC110492341)	NP_006266.2	NP_080775.3																											serine/arginine-rich splicing factor 6-like (LOC110492341)	2.52503e-05	-0.78507	0.157	0.386	0.727738	0.229	*
PCG		XM_021566614.1	proteasome subunit alpha type-1-like (LOC110492362)	NP_002777.1	NP_036095.1																																			proteasome subunit alpha type-1-like (LOC110492362)	0.00616717	-0.714748	0	0.438	1	0.438	*
PCG		XM_021566623.1	glucose-6-phosphate 1-dehydrogenase-like (LOC110492369), transcript variant X1	NP_001035810.1	NP_032088.1
PCG		XM_021566715.1	cellular nucleic acid-binding protein-like (LOC110492416), transcript variant X1	NP_001120668.1	NP_001103216.1			cellular nucleic acid-binding protein-like (LOC110492416), transcript variant X1	2.03646e-13	-2.15805	0.172	0.219	5.86929e-09	0.047	**																	cellular nucleic acid-binding protein-like (LOC110492416), transcript variant X1	0.0100153	-4.61798	0.431	0.532	1	0.101	*
PCG		XM_021566779.1	pancreatic progenitor cell differentiation and proliferation factor (ppdpf), transcript variant X1	NP_077275.1	NP_079874.1
PCG		XM_021566787.1	glutaminyl-tRNA synthetase (qars)	NP_005042.1	NP_598555.2																											glutaminyl-tRNA synthetase (qars)	0.0196327	-0.406238	0.078	0.173	1	0.095	*	glutaminyl-tRNA synthetase (qars)	0.026781	-0.603707	0	0.312	1	0.312	*
PCG	UNK	XM_021566804.1	uncharacterized LOC110492463 (LOC110492463), transcript variant X1	NP_001137261.1	NP_001272793.1																																											uncharacterized LOC110492463 (LOC110492463), transcript variant X1	5.14965e-06
PCG		XM_021567472.1	mixed lineage kinase domain-like protein (LOC110493186), transcript variant X1	NP_689862.1	NP_083281.1
PCG	UNK	XM_021567503.1	uncharacterized LOC110493232 (LOC110493232), transcript variant X1
PCG		XM_021568114.1	protein kinase C alpha type (LOC110493701), transcript variant X1	NP_002728.1	NP_035231.2
PCG		XM_021568134.1	T-complex protein 1 subunit delta-like (LOC110493717)	NP_006421.2	NP_033967.1																											T-complex protein 1 subunit delta-like (LOC110493717)	0.000254079	-0.675705	0.422	0.577	1	0.155	*
PCG		XM_021568307.1	A-kinase anchor protein 13-like (LOC110493808)	NP_009131.2	XP_006541315.1																			A-kinase anchor protein 13-like (LOC110493808)	0.00352421	-0.504435	0.272	0.322	1	0.05	*	A-kinase anchor protein 13-like (LOC110493808)	0.68021	0.253845	0.392	0.418	1	0.026
PCG		XM_021568651.1	glutaredoxin-1-like (LOC110493999)	NP_002055.1	NP_444338.2																																			glutaredoxin-1-like (LOC110493999)	0.039349	-1.32284	0.286	0.562	1	0.276	*
PCG		XM_021568666.1	NOP56 ribonucleoprotein (nop56)	NP_006383.2	NP_077155.2			NOP56 ribonucleoprotein (nop56)	1.80596e-11	-3.07852	0.074	0.105	5.20496e-07	0.031	**																	NOP56 ribonucleoprotein (nop56)	8.6293e-05	-4.17166	0.363	0.577	1	0.214	*
PCG	UNK	XM_021568817.1	uncharacterized LOC110494098 (LOC110494098)	NP_001244286.1	XP_006524661.1
PCG	CC	XM_021568818.1	C-C motif chemokine 4-like (LOC110494096)	NP_066286.1	NP_038680.1																											C-C motif chemokine 4-like (LOC110494096)	7.28066e-14	-232.231	0.265	0.677	2.09836e-09	0.412	**
PCG		XM_021568898.1	enolase-like (LOC110494130)	NP_001419.1	NP_001020559.1																																			enolase-like (LOC110494130)	0.0489221	-1.94362	0.286	0.562	1	0.276	*
PCG		XM_021569298.1	integrin beta-7-like (LOC110494334)	NP_000880.1	NP_038594.2
PCG		XM_021569393.1	coactosin-like protein (LOC110494385)	NP_066972.1	NP_082347.1																																											coactosin-like protein (LOC110494385)	0.501459
PCG		XM_021569653.1	actin-related protein 2/3 complex subunit 4-like (LOC110494520), transcript variant X1	NP_005709.1	NP_080828.1																			actin-related protein 2/3 complex subunit 4-like (LOC110494520), transcript variant X1	0.00314385	-0.315675	0.328	0.376	1	0.048	*
PCG		XM_021570161.1	5-aminolevulinate synthase, nonspecific, mitochondrial-like (LOC110494837)	NP_000679.1	NP_065584.2			5-aminolevulinate synthase, nonspecific, mitochondrial-like (LOC110494837)	4.41449e-09	-0.400758	0.077	0.105	0.00012723	0.028	**
PCG	TF	XM_021570233.1	cyclic AMP-dependent transcription factor ATF-4-like (LOC110494903), transcript variant X1	NP_877962.1	NP_033846.2			cyclic AMP-dependent transcription factor ATF-4-like (LOC110494903), transcript variant X1	1.74242e-13	-0.479404	0.136	0.179	5.02183e-09	0.043	**									cyclic AMP-dependent transcription factor ATF-4-like (LOC110494903), transcript variant X1	0.000492674	-0.539134	0.233	0.295	1	0.062	*	cyclic AMP-dependent transcription factor ATF-4-like (LOC110494903), transcript variant X1	0.158779	-2.22925	0.235	0.318	1	0.083
PCG		XM_021570746.1	actin-related protein 2/3 complex subunit 2 (LOC110495471)	NP_005722.1	NP_083987.1																																			actin-related protein 2/3 complex subunit 2 (LOC110495471)	0.00122274	-2.49737	0.429	0.812	1	0.383	*	actin-related protein 2/3 complex subunit 2 (LOC110495471)	0.299237
PCG		XM_021571017.1	T-cell surface antigen CD2-like (LOC110495667)	NP_001758.2	NP_038514.1																																											T-cell surface antigen CD2-like (LOC110495667)	1.0009e-05
PCG		XM_021571959.1	chromodomain-helicase-DNA-binding protein 4-like (LOC110496200)	XP_016874216.1	XP_017176783.1																											chromodomain-helicase-DNA-binding protein 4-like (LOC110496200)	0.00409151	-0.51945	0.147	0.295	1	0.148	*
PCG		XM_021572058.1	NADH:ubiquinone oxidoreductase subunit B9 (ndufb9)	NP_004996.1	NP_075661.1																																			NADH:ubiquinone oxidoreductase subunit B9 (ndufb9)	0.0299679	-0.888005	0.143	0.5	1	0.357	*
PCG		XM_021572156.1	cytosolic non-specific dipeptidase-like (LOC110496332), transcript variant X1	NP_060705.2	NP_075638.2
PCG		XM_021572255.1	SH3 domain-binding glutamic acid-rich-like protein 3 (LOC110496386)	NP_112576.1	NP_542126.1
RP		XM_021572404.1	60S ribosomal protein L14-like (LOC110496476)	NP_003964.3	NP_080250.1																											60S ribosomal protein L14-like (LOC110496476)	0.00634768	-0.62333	0.176	0.309	1	0.133	*									60S ribosomal protein L14-like (LOC110496476)	0.00148693
PCG		XM_021572773.1	eukaryotic translation initiation factor 3 subunit I (eif3i)	NP_003748.1	NP_061269.1											eukaryotic translation initiation factor 3 subunit I (eif3i)	4.3612e-05	-0.3414	0.129	0.17	1	0.041	*									eukaryotic translation initiation factor 3 subunit I (eif3i)	0.0600829	-0.542186	0.157	0.25	1	0.093										eukaryotic translation initiation factor 3 subunit I (eif3i)	0.0630573
PCG		XM_021573253.1	type-2 ice-structuring protein-like (LOC110497245)	NP_001138378.1	NP_570975.1
PCG		XM_021574049.1	NF-kappa-B inhibitor alpha-like (LOC110497729)	NP_065390.1	NP_035037.2																											NF-kappa-B inhibitor alpha-like (LOC110497729)	0.0179553	-0.309544	0.059	0.15	1	0.091	*
PCG		XM_021574467.1	phospholipase D4-like (LOC110497973), transcript variant X1	NP_620145.2	NP_849242.1
PCG		XM_021574501.1	KH domain-containing, RNA-binding, signal transduction-associated protein 1-like (LOC110497990), transcript variant X1	NP_006550.1	NP_035447.3			KH domain-containing, RNA-binding, signal transduction-associated protein 1-like (LOC110497990), transcript variant X1	8.65058e-12	-0.587582	0.215	0.262	2.49318e-07	0.047	**																	KH domain-containing, RNA-binding, signal transduction-associated protein 1-like (LOC110497990), transcript variant X1	0.0689009	-0.428092	0.314	0.4	1	0.086										KH domain-containing, RNA-binding, signal transduction-associated protein 1-like (LOC110497990), transcript variant X1	0.0571066
PCG	TF	XM_021574542.1	runt-related transcription factor 3-like (LOC110498012)	XP_011540653.1	NP_062706.2			runt-related transcription factor 3-like (LOC110498012)	3.58175e-12	-1.15543	0.141	0.183	1.0323e-07	0.042	**																	runt-related transcription factor 3-like (LOC110498012)	0.176157	-0.275173	0.176	0.236	1	0.06
PCG		XM_021574754.1	ATPase inhibitor B, mitochondrial-like (LOC110498146)	NP_057395.1	NP_031538.2																																			ATPase inhibitor B, mitochondrial-like (LOC110498146)	0.00121498	-2.04869	0.286	0.875	1	0.589	*
PCG		XM_021574852.1	bifunctional epoxide hydrolase 2-like (LOC110498218)	NP_001970.2	NP_031966.2
PCG		XM_021575322.1	LON peptidase N-terminal domain and RING finger protein 1-like (LOC110498680)	NP_001316905.1	NP_001074619.1																			LON peptidase N-terminal domain and RING finger protein 1-like (LOC110498680)	8.29414e-05	-0.293956	0.24	0.312	1	0.072	*																	LON peptidase N-terminal domain and RING finger protein 1-like (LOC110498680)	0.0291533
PCG	UNK	XM_021576456.1	uncharacterized LOC110499364 (LOC110499364), transcript variant X1	NP_620048.1	NP_080054.1
PCG		XM_021576567.1	serine/arginine-rich splicing factor 2-like (LOC110499427), transcript variant X1	NP_003007.2	NP_035488.1																											serine/arginine-rich splicing factor 2-like (LOC110499427), transcript variant X1	0.0312375	-0.253516	0.265	0.377	1	0.112	*
PCG		XM_021576608.1	annexin A4-like (LOC110499472)	NP_001265338.1	NP_038497.2																																			annexin A4-like (LOC110499472)	0.0133454	-1.10583	0	0.375	1	0.375	*
PCG		XM_021576823.1	nucleosome assembly protein 1 like 1 (nap1l1), transcript variant X1	NP_001294853.1	XP_006513953.1			nucleosome assembly protein 1 like 1 (nap1l1), transcript variant X1	4.52504e-09	-0.513806	0.198	0.238	0.000130416	0.04	**									nucleosome assembly protein 1 like 1 (nap1l1), transcript variant X1	0.000314119	-0.256627	0.2	0.262	1	0.062	*																	nucleosome assembly protein 1 like 1 (nap1l1), transcript variant X1	0.255721
PCG		XM_021576844.1	cytidine monophosphate-N-acetylneuraminic acid hydroxylase-like (LOC110499782)	XP_011536077.1	XP_011242567.1
PCG		XM_021576872.1	LSM8 homolog, U6 small nuclear RNA associated (lsm8)	NP_057284.1	NP_598700.1																																			LSM8 homolog, U6 small nuclear RNA associated (lsm8)	0.0413262	-2.59091	0.429	0.75	1	0.321	*	LSM8 homolog, U6 small nuclear RNA associated (lsm8)	0.691048
PCG		XM_021577104.1	NADH-cytochrome b5 reductase 3-like (LOC110500004)	NP_000389.1	NP_084063.1
PCG	TF	XM_021577222.1	transcription factor ETV6-like (LOC110500077), transcript variant X1	NP_001978.1	NP_031987.3
PCG		XM_021577379.1	phosphate carrier protein, mitochondrial-like (LOC110500174), transcript variant X1	NP_002626.1	NP_598429.1																			phosphate carrier protein, mitochondrial-like (LOC110500174), transcript variant X1	0.000420124	-0.466335	0.39	0.45	1	0.06	*
PCG	UNK	XM_021577502.1	uncharacterized LOC110500246 (LOC110500246), transcript variant X1	XP_011517817.1	XP_006518883.1
PCG		XM_021577511.1	leukotriene A-4 hydrolase-like (LOC110500254)	NP_000886.1	NP_032543.2
PCG		XM_021577794.1	signaling lymphocytic activation molecule-like (LOC110500422), transcript variant X1													signaling lymphocytic activation molecule-like (LOC110500422), transcript variant X1	0.000944756	-0.297764	0.365	0.4	1	0.035	*	signaling lymphocytic activation molecule-like (LOC110500422), transcript variant X1	0.000198523	-0.322477	0.484	0.546	1	0.062	*	signaling lymphocytic activation molecule-like (LOC110500422), transcript variant X1	0.280031	0.345439	0.314	0.259	1	-0.055
PCG		XM_021577868.1	thioredoxin (txn)	NP_003320.2	NP_035790.1
PCG		XM_021577894.1	ubiquitin carboxyl-terminal hydrolase 64E-like (LOC110500500), transcript variant X1	NP_060414.3	NP_598519.2																																											ubiquitin carboxyl-terminal hydrolase 64E-like (LOC110500500), transcript variant X1	5.8385e-06
PCG		XM_021579345.1	kelch like family member 6 (klhl6)	NP_569713.2	NP_899246.2																			kelch like family member 6 (klhl6)	6.88174e-05	-0.784034	0.431	0.502	1	0.071	*	kelch like family member 6 (klhl6)	0.142673	-0.916486	0.49	0.4	1	-0.09
PCG	UBI-NO	XM_021579440.1	E3 SUMO-protein ligase RanBP2-like (LOC110501703), transcript variant X1	XP_005264061.1	NP_035370.2
PCG		XM_021579683.1	splicing factor 3B subunit 1-like (LOC110501835), transcript variant X1	NP_036565.2	NP_112456.2																											splicing factor 3B subunit 1-like (LOC110501835), transcript variant X1	0.0114113	-0.305141	0.186	0.318	1	0.132	*									splicing factor 3B subunit 1-like (LOC110501835), transcript variant X1	0.0724574
PCG		XM_021579795.1	nuclear factor erythroid 2-related factor 2-like (LOC110501922)	NP_006155.2	NP_035032.1
RP		XM_021580403.1	40S ribosomal protein S27-like (LOC110502382), transcript variant X1	NP_057004.1	NP_080743.1																																			40S ribosomal protein S27-like (LOC110502382), transcript variant X1	0.00430571	-2.36917	0.429	0.75	1	0.321	*	40S ribosomal protein S27-like (LOC110502382), transcript variant X1	0.816987
PCG		XM_021581857.1	probable signal peptidase complex subunit 2 (LOC110503513), transcript variant X1	NP_055567.2	NP_079944.1																																			probable signal peptidase complex subunit 2 (LOC110503513), transcript variant X1	0.0243523	-1.60308	0.071	0.438	1	0.367	*
PCG		XM_021581867.1	RNA-binding protein FUS-like (LOC110503518), transcript variant X1	NP_631961.1	XP_006534250.1																											RNA-binding protein FUS-like (LOC110503518), transcript variant X1	0.00234397	-0.454671	0.078	0.214	1	0.136	*
PCG		XM_021581890.1	NADH dehydrogenase [ubiquinone] 1 alpha subcomplex subunit 11-like (LOC110503510)	NP_783313.1	NP_081520.1																																			NADH dehydrogenase [ubiquinone] 1 alpha subcomplex subunit 11-like (LOC110503510)	0.00291195	-1.19959	0	0.5	1	0.5	*
PCG		XM_021582332.1	karyopherin subunit alpha 4 (kpna4)	NP_002259.1	NP_032493.1																																			karyopherin subunit alpha 4 (kpna4)	0.0262298	0.399405	0.286	0	1	-0.286	*
PCG		XM_021582501.1	coiled-coil-helix-coiled-coil-helix domain-containing protein 2-like (LOC110503885)	NP_001288268.1	NP_780538.2																											coiled-coil-helix-coiled-coil-helix domain-containing protein 2-like (LOC110503885)	0.0112141	-0.306399	0.108	0.223	1	0.115	*
PCG		XM_021582665.1	heat shock cognate 70 kDa protein-like (LOC110503972)	NP_006588.1	NP_112442.2																											heat shock cognate 70 kDa protein-like (LOC110503972)	0.143	-0.6374	0.343	0.418	1	0.075
PCG		XM_021583182.1	dedicator of cytokinesis protein 2-like (LOC110504415)	NP_004937.1	XP_017170351.1																																			dedicator of cytokinesis protein 2-like (LOC110504415)	0.026781	-0.603707	0	0.312	1	0.312	*
PCG		XM_021583220.1	dual specificity protein phosphatase 1-like (LOC110504465)	NP_004408.1	NP_038670.1
PCG		XM_021583251.1	neuroblast differentiation-associated protein AHNAK-like (LOC110504497)	NP_001611.1	NP_033773.1
PCG		XM_021583309.1	cyclin G1 (ccng1), transcript variant X1	NP_004051.1	NP_033961.1
PCG		XM_021583340.1	regulator of cell cycle RGCC-like (LOC110504574)																													regulator of cell cycle RGCC-like (LOC110504574)	0.844293	-2.6899	0.235	0.214	1	-0.021
PCG		XM_021583402.1	girdin-like (LOC110504639)	XP_016876826.1	XP_006514518.1
PCG	UNK	XM_021583669.1	uncharacterized LOC110504833 (LOC110504833), transcript variant X1
PCG		XM_021583923.1	histidine--tRNA ligase, cytoplasmic-like (LOC110504998), transcript variant X1	NP_002100.2	NP_032240.3																																			histidine--tRNA ligase, cytoplasmic-like (LOC110504998), transcript variant X1	0.0263785	-0.429808	0	0.312	1	0.312	*
PCG		XM_021583969.1	GTP-binding nuclear protein Ran (LOC110505029)	NP_006316.1	NP_033417.1			GTP-binding nuclear protein Ran (LOC110505029)	1.1812e-09	-0.397805	0.177	0.216	3.40434e-05	0.039	**																																	GTP-binding nuclear protein Ran (LOC110505029)	0.927963
[truncated: 1,305 more rows]
[truncated: 73 more columns]
